# Supplementary material for: Analysis of epigenetic changes in survivors of preterm birth reveals the effect of gestational age and evidence for a long term legacy
Source: Genome Med. 2013 Oct 18;5(10):96. doi: 10.1186/gm500 (PMC3978871; doi:10.1186/gm500)
Supplement: Additional file 1: Table S1 — Oligonucleotide sequences of bisulfite-specific PCR and Sequenom MassArray primers. [file gm500-S1.xlsx]

## Sheet: Sequenom primers
Amplicon	LeftPrimer	RightPrimer
VWF enhancer	AAGGGATTTTGAAGAGTAAATGGTT	CTAATCTCTCCTACAACTATCCCCC
NODAL1 promoter	GGGGAGTTAAGAAGAGAAAGAGTTT	CCCCTAACCCTACCAAATACTAAAA
EGR1 consensus site	GTTGAGGTAGGAGAATTGTTTGAAT	CAAAAAAAACCCAAAAATCACAATA
TINAGL1 UTR	GGGTATGGAGGATATGGGTTATTAT	AACTATACTCTTCCCAAACCAAACC
MAP3K8 promoter-1	GATTTGGGTATTGGGAAGAATAGG	TATCAAACACCCACTAAAAACCAAA
MAP3K8 promoter-2	GGGTTGTGTTTGGGATATTTTATTT	CCAACAAAACCTAATTTTCTTCTCT
