# Supplementary material for: Analysis of epigenetic changes in survivors of preterm birth reveals the effect of gestational age and evidence for a long term legacy
Source: Genome Med. 2013 Oct 18;5(10):96. doi: 10.1186/gm500 (PMC3978871; doi:10.1186/gm500)
Supplement: Additional file 3: Table S2 — Birth differentially methylated probes. [file gm500-S3.xlsx]

## Sheet: Preterm birth-DMPs
ID	P.Value	adj.P.Val	Genome_Build	CHR	MAPINFO	Probe_SNPs	Probe_SNPs_10	Random_Loci	Methyl27_Loci	UCSC_RefGene_Name	UCSC_RefGene_Accession	UCSC_RefGene_Group	UCSC_CpG_Islands_Name	Relation_to_UCSC_CpG_Island	Phantom	DMR	Enhancer	HMM_Island	Regulatory_Feature_Name	Regulatory_Feature_Group	DHS	PTBbirthBetaMean	TermbirthBetaMean	deltabetaB	PTB18betaMean	Term18betaMean	DeltaBeta18
cg02753354	3.27672e-14	9.66544e-09	37	19	1074727			NA	NA	HMHA1	NM_012292	Body	chr19:1074726-1075071	Island			NA	19:1025669-1026108	19:1074369-1075290	Promoter_Associated	TRUE	0.494115	0.128333	-0.365781	0.0899227	0.080633	-0.00928973
cg24387542	5.55822e-14	9.66544e-09	37	17	20370597			NA	NA	LGALS9B	NM_001042685	Body					NA				TRUE	0.273336	0.107487	-0.165849	0.0708914	0.0815057	0.0106143
cg17924072	4.03319e-13	3.43986e-08	37	19	1075067		rs13346804	NA	NA	HMHA1	NM_012292	Body	chr19:1074726-1075071	Island			NA	19:1025669-1026108	19:1074369-1075290	Promoter_Associated	TRUE	0.422944	0.0581285	-0.364815	0.0379841	0.0359074	-0.00207672
cg08943494	4.54858e-13	3.43986e-08	37	11	36422615			NA	NA	PRR5L;PRR5L;PRR5L;PRR5L;PRR5L	NM_024841;NM_001160167;NM_001160169;NM_001160169;NM_001160168	5'UTR;5'UTR;1stExon;5'UTR;Body					NA				NA	0.887491	0.636547	-0.250944	0.229195	0.248046	0.018851
cg13597417	4.94532e-13	3.43986e-08	37	17	18380354	rs1682219		NA	NA	LGALS9C	NM_001040078	Body					NA				TRUE	0.275496	0.107719	-0.167777	0.0730878	0.0887578	0.01567
cg07835443	8.77529e-13	5.08658e-08	37	16	89734986			NA	NA	C16orf55	NM_153025	Body	chr16:89734985-89735189	Island			NA				NA	0.790942	0.391313	-0.399629	0.281186	0.207657	-0.0735289
cg17133774	3.08192e-12	1.53122e-07	37	1	6198667			NA	NA	CHD5	NM_015557	Body	chr1:6202118-6202359	N_Shelf			NA				NA	0.643432	0.294103	-0.34933	0.059896	0.0555427	-0.00435331
cg06730678	4.08813e-12	1.77726e-07	37	12	6166943			NA	NA	VWF	NM_000552	Body	chr12:6166873-6167258	Island			TRUE	12:6037057-6037502			NA	0.829763	0.968497	0.138734	0.966077	0.962665	-0.0034126
cg05283597	8.78613e-12	3.39524e-07	37	3	52812410			NA	NA	ITIH1;ITIH1	NM_001166434;NM_002215	TSS200;Body					NA				NA	0.843846	0.640183	-0.203663	0.399877	0.382196	-0.0176814
cg19617213	1.16197e-11	4.04119e-07	37	19	1074926			NA	NA	HMHA1	NM_012292	Body	chr19:1074726-1075071	Island			NA	19:1025669-1026108	19:1074369-1075290	Promoter_Associated	TRUE	0.285633	0.0483315	-0.237301	0.0217709	0.0207036	-0.00106728
cg20139800	1.42841e-10	4.51622e-06	37	6	29599178			NA	NA	GABBR1;GABBR1	NM_021904;NM_001470	Body;Body	chr6:29600192-29600661	N_Shore		RDMR	NA				NA	0.195469	0.393967	0.198498	0.474513	0.476807	0.00229445
cg27113548	3.12686e-10	8.736e-06	37	14	106354912			NA	NA								NA				NA	0.927233	0.762039	-0.165194	0.534077	0.547517	0.0134407
cg08282819	3.28098e-10	8.736e-06	37	16	27437900			NA	NA	IL21R;IL21R;IL21R	NM_021798;NM_181078;NM_181079	TSS1500;5'UTR;5'UTR					TRUE		16:27437775-27438676	Promoter_Associated	TRUE	0.446642	0.157947	-0.288695	0.0547609	0.0548634	0.000102499
cg08435674	3.63744e-10	8.736e-06	37	6	36308494	rs7755313		NA	NA								TRUE	6:36416160-36416934	6:36308107-36309846	Unclassified	NA	0.310422	0.621279	0.310856	0.688084	0.684533	-0.00355116
cg16912563	3.7678e-10	8.736e-06	37	10	77157423			NA	NA				chr10:77155128-77169600	Island			TRUE	10:76827429-76827550			TRUE	0.632333	0.853626	0.221293	0.864921	0.888029	0.0231072
cg16725984	4.52661e-10	9.83942e-06	37	16	89735184			NA	NA	C16orf55	NM_153025	Body	chr16:89734985-89735189	Island			NA	16:88262501-88262690			NA	0.890386	0.688644	-0.201742	0.40602	0.33272	-0.0733004
cg00587301	9.10156e-10	1.86201e-05	37	6	156717406			NA	NA				chr6:156718071-156718547	N_Shore			TRUE		6:156717033-156718320	Unclassified	NA	0.337992	0.144582	-0.193409	0.0984964	0.105243	0.00674673
cg16767506	1.61955e-09	3.10671e-05	37	7	142494244			NA	NA				chr7:142494563-142495248	N_Shore			TRUE				NA	0.555849	0.324331	-0.231517	0.515909	0.509239	-0.0066701
cg08326019	1.74574e-09	3.10671e-05	37	19	11472261			NA	NA	LPPR2;LPPR2	NM_022737;NM_001170635	Body;Body	chr19:11471905-11472299	Island			TRUE	19:11332930-11333294			TRUE	0.273898	0.644846	0.370948	0.930117	0.940751	0.0106333
cg20600850	1.78655e-09	3.10671e-05	37	12	6712515			NA	NA	CHD4	NM_001273	Body	chr12:6715500-6715829	N_Shelf			NA		12:6712234-6712824	Promoter_Associated_Cell_type_specific	TRUE	0.384866	0.210707	-0.17416	0.120029	0.131782	0.0117532
cg19136673	1.9393e-09	3.21176e-05	37	6	32813337			NA	NA	PSMB8;TAP1	NM_004159;NM_000593	TSS1500;3'UTR	chr6:32811494-32811839	S_Shore			NA				NA	0.494148	0.233891	-0.260257	0.129666	0.101751	-0.0279148
cg18951352	2.88991e-09	4.56854e-05	37	6	149806077			NA	NA	ZC3H12D;ZC3H12D	NM_207360;NM_207360	5'UTR;1stExon			low-CpG:149847673-149847863		NA		6:149805583-149806902	Promoter_Associated	NA	0.559641	0.235527	-0.324115	0.22356	0.166082	-0.0574779
cg13347910	3.52998e-09	5.33778e-05	37	6	10555853	rs55908477	rs56132180	NA	NA	GCNT2;GCNT2	NM_001491;NM_145649	TSS200;Body					TRUE				NA	0.407497	0.696876	0.289379	0.844123	0.875498	0.0313746
cg16356456	4.86811e-09	6.92818e-05	37	7	73720870			NA	NA	CLIP2;CLIP2	NM_032421;NM_003388	5'UTR;5'UTR	chr7:73720746-73720988	Island			TRUE				NA	0.68517	0.485929	-0.199241	0.227018	0.207181	-0.0198378
cg13359765	4.98016e-09	6.92818e-05	37	1	234350988			NA	NA	SLC35F3	NM_173508	Body	chr1:234349884-234350471	S_Shore			NA				NA	0.195875	0.379409	0.183533	0.488516	0.519289	0.0307723
cg01091117	6.01332e-09	8.04372e-05	37	5	40682333	rs45567140		NA	NA	PTGER4	NM_000958	Body	chr5:40679502-40682081	S_Shore			NA				NA	0.242575	0.0880994	-0.154476	0.0759239	0.0740208	-0.00190312
cg02001279	6.50933e-09	8.15397e-05	37	19	940967			NA	NA	ARID3A	NM_005224	Body	chr19:940723-942490	Island			TRUE	19:891737-892528	19:940610-941616	Unclassified	TRUE	0.915796	0.56084	-0.354956	0.084449	0.186513	0.102064
cg16705546	6.85047e-09	8.15397e-05	37	16	85936666			NA	NA	IRF8	NM_002163	Body	chr16:85932121-85932942	S_Shelf		CDMR	NA		16:85936058-85936738	Unclassified	NA	0.469598	0.186228	-0.28337	0.367423	0.315483	-0.0519399
cg12001120	6.94582e-09	8.15397e-05	37	2	219751342			NA	NA	WNT10A	NM_025216	Body	chr2:219748276-219748805	S_Shelf			NA		2:219750911-219751446	Unclassified	TRUE	0.478301	0.651964	0.173663	0.791771	0.801129	0.00935717
cg23820816	7.03355e-09	8.15397e-05	37	4	154125594			NA	NA	TRIM2;TRIM2	NM_015271;NM_001130067	TSS200;5'UTR			low-CpG:154344809-154345071		NA				NA	0.267569	0.525696	0.258127	0.539768	0.541124	0.0013555
cg26047066	8.36418e-09	9.38377e-05	37	1	221069136			NA	NA				chr1:221068782-221069159	Island		RDMR	NA	1:219135406-219135851			NA	0.496489	0.848755	0.352266	0.934433	0.931169	-0.00326399
cg06870470	9.68592e-09	0.00010527	37	19	11315767			NA	NA	DOCK6	NM_020812	Body	chr19:11319444-11319753	N_Shelf			NA				TRUE	0.746841	0.421996	-0.324845	0.0474833	0.0550887	0.00760535
cg21644740	1.10782e-08	0.000116754	37	6	29599248			NA	NA	GABBR1;GABBR1	NM_021904;NM_001470	Body;Body	chr6:29600192-29600661	N_Shore		RDMR	NA				NA	0.142094	0.408602	0.266508	0.577876	0.576446	-0.00142968
cg12237784	1.37054e-08	0.000139853	37	7	44187017			NA	NA	GCK;GCK;GCK	NM_000162;NM_033508;NM_033507	Body;Body;Body	chr7:44184770-44185695	S_Shore			TRUE	7:44153506-44153872			NA	0.793706	0.914138	0.120432	0.922186	0.930662	0.00847564
cg13668129	1.40742e-08	0.000139853	37	19	41768075			NA	TRUE	HNRNPUL1	NM_144732	TSS1500	chr19:41769215-41769417	N_Shore		RDMR	NA		19:41767515-41770646	Promoter_Associated	NA	0.41468	0.275492	-0.139188	0.252539	0.25827	0.00573061
cg11541486	1.64723e-08	0.000155397	37	17	72358055			NA	NA	BTBD17	NM_001080466	TSS200	chr17:72356096-72356327	S_Shore			TRUE				TRUE	0.106967	0.229659	0.122692	0.31591	0.333081	0.0171708
cg17243628	1.65321e-08	0.000155397	37	1	9131783			NA	NA	SLC2A5	NR_024180	Body	chr1:9131602-9131909	Island			NA	1:9054190-9054784			NA	0.685053	0.849798	0.164745	0.642634	0.648847	0.00621258
cg01297180	1.78572e-08	0.000163435	37	11	16625289			NA	NA				chr11:16626053-16629180	N_Shore		RDMR	NA				NA	0.665573	0.854953	0.18938	0.878488	0.871704	-0.0067848
cg16103712	2.02602e-08	0.000180674	37	8	99023869			NA	NA	MATN2;MATN2	NM_030583;NM_002380	Body;Body					TRUE				TRUE	0.832789	0.61132	-0.221469	0.201156	0.216757	0.0156003
cg01765653	2.27096e-08	0.000197453	37	6	29599160			NA	NA	GABBR1;GABBR1	NM_021904;NM_001470	Body;Body	chr6:29600192-29600661	N_Shore		RDMR	NA				NA	0.35394	0.587922	0.233982	0.593262	0.623018	0.0297553
cg03183540	2.78408e-08	0.000236164	37	8	134931756	rs74966684		NA	NA								TRUE				NA	0.299738	0.58768	0.287942	0.186444	0.213166	0.0267227
cg20600379	2.96722e-08	0.000245706	37	6	32909282			NA	NA	HLA-DMB	NM_002118	TSS1500					NA		6:32908496-32909716	Unclassified	NA	0.685718	0.425583	-0.260135	0.393088	0.398502	0.00541386
cg25075776	3.37442e-08	0.000272927	37	6	30848828			NA	NA				chr6:30852102-30852676	N_Shelf	low-CpG:30956774-30956950		NA				NA	0.644007	0.840086	0.196079	0.862319	0.850854	-0.0114643
cg15030415	3.95544e-08	0.00030275	37	17	2908068			TRUE	NA	RAP1GAP2;RAP1GAP2	NM_015085;NM_001100398	Body;Body					TRUE	17:2854341-2854824	17:2906861-2908415	Promoter_Associated	NA	0.900282	0.755836	-0.144446	0.515076	0.504843	-0.0102335
cg08817867	3.9689e-08	0.00030275	37	17	19656554			NA	NA								TRUE				TRUE	0.69277	0.475811	-0.216959	0.240196	0.260165	0.0199694
cg10249506	4.0043e-08	0.00030275	37	22	42734458			NA	NA				chr22:42734457-42734717	Island			NA	22:41064161-41064656			NA	0.81811	0.924292	0.106182	0.944691	0.945285	0.000594462
cg16949914	4.27591e-08	0.000306272	37	10	6104515			NA	NA	IL2RA	NM_000417	TSS200					NA		10:6104077-6104580	Unclassified_Cell_type_specific	NA	0.553	0.245476	-0.307524	0.161477	0.15175	-0.00972647
cg25137968	4.31212e-08	0.000306272	37	1	120905306			NA	NA	HIST2H2BA	NR_027337	TSS1500	chr1:120905971-120906396	N_Shore			NA	1:120706204-120706868			NA	0.242381	0.424265	0.181884	0.52302	0.490739	-0.0322813
cg26153054	4.40371e-08	0.000306272	37	2	132152814			NA	NA				chr2:132152766-132153044	Island			NA	2:131869185-131869514			NA	0.230045	0.504513	0.274469	0.611876	0.633211	0.0213347
cg23062810	4.44823e-08	0.000306272	37	7	73720808			NA	NA	CLIP2;CLIP2	NM_032421;NM_003388	5'UTR;5'UTR	chr7:73720746-73720988	Island			TRUE				NA	0.732201	0.424231	-0.30797	0.137896	0.139427	0.00153149
cg27140633	4.49119e-08	0.000306272	37	11	63685905			NA	NA				chr11:63685489-63685968	Island			TRUE	11:63442066-63442482			NA	0.65546	0.871366	0.215906	0.870275	0.88614	0.0158654
cg17230773	4.66111e-08	0.000311747	37	7	142494148	rs56373029		NA	NA				chr7:142494563-142495248	N_Shore			TRUE				NA	0.421616	0.166812	-0.254804	0.424319	0.408784	-0.0155345
cg15417798	4.91384e-08	0.000322449	37	19	14260651			NA	NA	LPHN1;LPHN1	NM_014921;NM_001008701	3'UTR;3'UTR	chr19:14261764-14262307	N_Shore	low-CpG:14121579-14121834		NA				NA	0.229214	0.0856576	-0.143557	0.0845586	0.0837988	-0.000759811
cg12723011	5.60873e-08	0.000361233	37	4	15965102			NA	NA	FGFBP2	NM_031950	TSS1500					NA		4:15964778-15965427	Unclassified	NA	0.224934	0.07933	-0.145604	0.0610753	0.0656878	0.00461251
cg19744173	6.17775e-08	0.000390646	37	2	112913178			NA	NA	FBLN7;FBLN7	NM_153214;NM_001128165	Body;Body	chr2:112917110-112917475	N_Shelf			TRUE				NA	0.56116	0.321067	-0.240092	0.206892	0.200477	-0.00641497
cg15911153	6.79109e-08	0.000421762	37	5	138730783			NA	NA	LOC389333;LOC389333	NM_001161546;NM_001161546	1stExon;5'UTR	chr5:138727710-138730911	Island			NA	5:138755676-138758786			NA	0.827142	0.971392	0.14425	0.96766	0.973883	0.0062222
cg16060369	7.02051e-08	0.000428361	37	10	43698834			NA	NA	RASGEF1A	NM_145313	Body	chr10:43697777-43698177	S_Shore			NA	10:43018840-43019089	10:43698826-43699342	Unclassified	TRUE	0.264161	0.435926	0.171765	0.509619	0.547608	0.0379896
cg13588403	7.51022e-08	0.000444617	37	14	73209128	rs72037180		NA	NA	DPF3	NM_012074	Body					TRUE	14:72278881-72278958			NA	0.504441	0.806332	0.301891	0.801638	0.821684	0.0200459
cg07638500	7.54262e-08	0.000444617	37	3	123371420			NA	NA	MYLK;MYLK;MYLK;MYLK	NM_053028;NM_053025;NM_053027;NM_053026	Body;Body;Body;Body					TRUE		3:123370744-123372299	Unclassified	NA	0.106474	0.263318	0.156844	0.281595	0.292577	0.0109819
cg11249902	8.90775e-08	0.00051016	37	17	77783207			NA	NA				chr17:77783809-77789842	N_Shore			NA		17:77782273-77783222	Unclassified	NA	0.181165	0.421443	0.240278	0.423102	0.386673	-0.0364286
cg16140253	9.04034e-08	0.00051016	37	1	110166563			NA	NA	AMPD2;AMPD2;AMPD2	NM_139156;NM_004037;NM_203404	Body;Body;TSS1500	chr1:110162464-110162716	S_Shelf			NA		1:110166153-110166793	Promoter_Associated	NA	0.375643	0.166195	-0.209448	0.267331	0.274696	0.00736538
cg22486630	9.09457e-08	0.00051016	37	19	11471954			NA	NA	LPPR2;LPPR2	NM_022737;NM_001170635	Body;Body	chr19:11471905-11472299	Island			NA	19:11332930-11333294			TRUE	0.764344	0.900499	0.136156	0.939894	0.944689	0.00479528
cg26767614	1.08451e-07	0.000598507	37	19	13136168			NA	NA	NFIX	NM_002501	Body	chr19:13135317-13136169	Island			NA	19:12996280-12997294			NA	0.590102	0.835082	0.244981	0.92645	0.934244	0.00779343
cg11376341	1.10137e-07	0.000598507	37	10	21796152	rs7083214		NA	NA				chr10:21797632-21799341	N_Shore		RDMR	NA	10:21836158-21836569			NA	0.419456	0.764777	0.34532	0.611222	0.555986	-0.0552363
cg15871206	1.18648e-07	0.000634838	37	2	239009118			NA	NA	ESPNL	NM_194312	1stExon	chr2:239009072-239009361	Island			NA	2:238673812-238674073			NA	0.925691	0.77094	-0.15475	0.622462	0.646492	0.0240295
cg27359668	1.21005e-07	0.000637514	37	13	113673103			NA	NA	MCF2L;MCF2L	NM_001112732;NM_024979	Body;Body	chr13:113670929-113671191	S_Shore			NA	13:112720809-112721228			NA	0.855316	0.953309	0.097993	0.958572	0.958022	-0.000550323
cg06080874	1.24428e-07	0.000637514	37	18	46501625			NA	NA				chr18:46501624-46502976	Island			NA		18:46501580-46503088	Promoter_Associated	NA	0.112831	0.300783	0.187952	0.267996	0.273972	0.0059758
cg02439077	1.24647e-07	0.000637514	37	10	72202215			NA	NA	NODAL	NM_018055	TSS1500	chr10:72200065-72201368	S_Shore		RDMR	NA				TRUE	0.635213	0.824186	0.188973	0.910256	0.902632	-0.00762425
cg13066703	1.3115e-07	0.000661053	37	1	211526705			NA	NA	TRAF5;TRAF5;TRAF5	NM_004619;NM_145759;NM_001033910	Body;Body;Body					NA		1:211526145-211527390	Promoter_Associated	NA	0.408825	0.168323	-0.240503	0.0854128	0.0830205	-0.00239239
cg13492133	1.37277e-07	0.000676035	37	1	183516266			NA	NA	SMG7;SMG7;SMG7	NM_201569;NM_201568;NM_173156	Body;Body;Body					TRUE				NA	0.458277	0.661258	0.202981	0.811282	0.831422	0.0201398
cg09934892	1.3801e-07	0.000676035	37	16	3559551			NA	NA	CLUAP1;CLUAP1	NM_015041;NM_024793	Body;TSS1500					NA		16:3559501-3559945	Promoter_Associated	NA	0.767089	0.591242	-0.175847	0.688375	0.678475	-0.00989911
cg16107105	1.40813e-07	0.000680182	37	7	150646704	rs55684712		NA	NA	KCNH2;KCNH2;KCNH2	NM_172057;NM_000238;NM_172056	Body;Body;3'UTR	chr7:150647991-150648918	N_Shore			NA		7:150646693-150646982	Unclassified_Cell_type_specific	TRUE	0.585631	0.802344	0.216713	0.875469	0.859609	-0.0158603
cg17477052	1.58069e-07	0.00075308	37	10	71596731			NA	NA	COL13A1;COL13A1;COL13A1;COL13A1;COL13A1;COL13A1;COL13A1;COL13A1;COL13A1;COL13A1;COL13A1;COL13A1;COL13A1;COL13A1;COL13A1;COL13A1;COL13A1;COL13A1;COL13A1;COL13A1	NM_080798;NM_080809;NM_080800;NM_080811;NM_080810;NM_080799;NM_080813;NM_005203;NM_080815;NM_080807;NM_080801;NM_080808;NM_080814;NM_080802;NM_080812;NM_080805;NM_080806;NM_080804;NM_080803;NM_001130103	Body;Body;Body;Body;Body;Body;Body;Body;Body;Body;Body;Body;Body;Body;Body;Body;Body;Body;Body;Body					TRUE				NA	0.662497	0.441419	-0.221078	0.163188	0.178328	0.0151402
cg12991385	1.76618e-07	0.000816274	37	6	29599259	rs79665842		NA	NA	GABBR1;GABBR1	NM_021904;NM_001470	Body;Body	chr6:29600192-29600661	N_Shore		RDMR	NA				NA	0.350858	0.546884	0.196026	0.570518	0.593354	0.0228359
cg22306579	1.77348e-07	0.000816274	37	6	31869057			NA	NA	ZBTB12	NM_181842	Body	chr6:31868781-31870311	Island			NA	6:31976719-31978568			NA	0.506102	0.71498	0.208878	0.579225	0.581506	0.00228093
cg26918577	1.78375e-07	0.000816274	37	17	75888026			NA	NA				chr17:75883803-75884328	S_Shelf			NA		17:75887568-75889109	Unclassified_Cell_type_specific	NA	0.320835	0.47791	0.157074	0.441653	0.445376	0.00372303
cg04610667	1.92009e-07	0.000861954	37	7	75704037			NA	NA								NA	7:75541639-75542094			NA	0.667736	0.823199	0.155463	0.725391	0.739641	0.01425
cg14171369	1.93314e-07	0.000861954	37	14	75447688	rs77973859		NA	NA				chr14:75447511-75447779	Island			TRUE	14:74517353-74517520			TRUE	0.621247	0.819976	0.198729	0.877303	0.873683	-0.00362023
cg11828251	2.07528e-07	0.000903986	37	1	110715664			NA	NA	SLC6A17	NM_001010898	Body					TRUE				NA	0.828617	0.916571	0.0879543	0.876719	0.879623	0.00290417
cg10444683	2.12453e-07	0.000903986	37	1	14140248			NA	NA	PRDM2;PRDM2	NM_012231;NM_001135610	Body;Body					NA		1:14139285-14140994	Unclassified	TRUE	0.275311	0.493896	0.218585	0.416737	0.465602	0.0488651
cg25124943	2.14233e-07	0.000903986	37	10	4117248			NA	NA								TRUE				NA	0.83242	0.641404	-0.191016	0.801147	0.811267	0.0101197
cg27518892	2.15333e-07	0.000903986	37	16	57566936	rs71387172		NA	NA	CCDC102A	NM_033212	5'UTR	chr16:57569848-57570844	N_Shelf			NA		16:57566741-57566950	Unclassified_Cell_type_specific	NA	0.539251	0.302887	-0.236364	0.231726	0.221421	-0.0103053
cg08274637	2.15737e-07	0.000903986	37	13	51417923			NA	NA	DLEU7	NM_198989	TSS200	chr13:51417371-51418149	Island		RDMR	NA	13:50315397-50316112			NA	0.255181	0.524334	0.269153	0.645233	0.720732	0.0754987
cg07298299	2.27531e-07	0.000926641	37	11	45943237			NA	NA	GYLTL1B;GYLTL1B	NM_152312;NM_152312	1stExon;5'UTR	chr11:45943513-45944852	N_Shore			NA				TRUE	0.514772	0.731534	0.216762	0.860739	0.862763	0.0020238
cg12838168	2.28712e-07	0.000926641	37	3	194085842	rs9862837		NA	NA	LRRC15;LRRC15	NM_130830;NM_001135057	5'UTR;5'UTR					TRUE				TRUE	0.616606	0.789082	0.172475	0.755159	0.737575	-0.0175838
cg09037777	2.29136e-07	0.000926641	37	1	155265378			NA	NA	PKLR;PKLR	NM_000298;NM_181871	Body;Body	chr1:155264318-155265536	Island			NA	1:153530870-153532160			NA	0.315399	0.535808	0.220409	0.444176	0.450754	0.0065782
cg25642234	2.32705e-07	0.000928207	37	12	14721092			NA	NA	PLBD1	NM_024829	TSS1500	chr12:14720248-14721093	Island		CDMR	NA	12:14611516-14612398			TRUE	0.254741	0.442998	0.188257	0.696614	0.664583	-0.032031
cg15821544	2.34861e-07	0.000928207	37	1	43473840			NA	NA				chr1:43472867-43473334	S_Shore			NA	1:43245434-43246492			NA	0.889676	0.964611	0.0749351	0.94265	0.95679	0.0141403
cg04345034	2.43176e-07	0.000950269	37	15	70797389			NA	NA								TRUE		15:70797005-70797408	Unclassified	NA	0.482889	0.290232	-0.192658	0.252228	0.255547	0.00331948
cg00936309	2.47561e-07	0.000956657	37	6	33141824	rs11963700		NA	NA	COL11A2;COL11A2;COL11A2	NM_080679;NM_080681;NM_080680	Body;Body;Body					NA				NA	0.48306	0.646483	0.163423	0.748379	0.719838	-0.0285411
cg26952928	2.52706e-07	0.000965806	37	8	142230233			NA	NA	SLC45A4	NM_001080431	Body	chr8:142231663-142231974	N_Shore			NA	8:142298931-142299665	8:142230127-142230541	Unclassified_Cell_type_specific	NA	0.690314	0.854114	0.1638	0.742105	0.763299	0.0211939
cg23005885	2.60712e-07	0.000985575	37	15	90543450			NA	NA	ZNF710	NM_198526	TSS1500	chr15:90543410-90543835	Island			NA	15:88344415-88345165			NA	0.54415	0.790662	0.246512	0.936438	0.932432	-0.00400613
cg14899408	2.69846e-07	0.00100523	37	11	117698932			NA	NA	FXYD2	NM_021603	TSS200					NA		11:117698446-117700120	Unclassified	NA	0.558218	0.284745	-0.273472	0.387893	0.342762	-0.0451304
cg03663556	2.72758e-07	0.00100523	37	7	50900556			NA	NA								TRUE				NA	0.315497	0.139211	-0.176285	0.0538726	0.0524965	-0.00137613
cg23754918	2.74583e-07	0.00100523	37	7	2653733			NA	NA	IQCE;IQCE	NM_152558;NM_001100390	3'UTR;3'UTR				RDMR	TRUE	7:2620167-2620260			TRUE	0.315338	0.560122	0.244784	0.73663	0.729696	-0.00693442
cg09915396	2.7859e-07	0.00100928	37	17	2907895			NA	NA	RAP1GAP2;RAP1GAP2	NM_015085;NM_001100398	Body;Body					TRUE	17:2854341-2854824	17:2906861-2908415	Promoter_Associated	NA	0.64083	0.418227	-0.222604	0.276218	0.267831	-0.00838673
cg07484739	2.84409e-07	0.00101973	37	2	177356020			NA	NA				chr2:177355071-177355525	S_Shore		RDMR	NA		2:177355999-177356264	Unclassified_Cell_type_specific	TRUE	0.766201	0.509011	-0.25719	0.728019	0.68701	-0.0410086
cg16755922	2.95074e-07	0.00104553	37	17	80536214	rs79752881		NA	NA	FOXK2	NM_004514	Body	chr17:80533761-80534177	S_Shelf			NA				NA	0.800283	0.901504	0.10122	0.767296	0.788604	0.0213085
cg15226659	2.97614e-07	0.00104553	37	19	4552594			NA	NA	SEMA6B	NM_032108	Body	chr19:4552444-4552674	Island			NA	19:4503473-4503639			NA	0.680821	0.850858	0.170036	0.736757	0.709735	-0.027022
cg01673284	3.13271e-07	0.00108952	37	16	4527211			NA	NA	HMOX2;HMOX2;HMOX2	NM_002134;NM_001127206;NM_001127204	5'UTR;5'UTR;5'UTR	chr16:4526295-4526927	S_Shore			NA		16:4525913-4527244	Promoter_Associated	NA	0.502033	0.198242	-0.303791	0.131461	0.132742	0.00128048
cg27292547	3.17385e-07	0.0010929	37	12	1672440			NA	NA								TRUE				NA	0.277445	0.582943	0.305498	0.51077	0.492919	-0.017852
cg20281375	3.25327e-07	0.00110927	37	19	13946770			NA	NA				chr19:13944139-13944695	S_Shelf			NA				NA	0.277894	0.589015	0.311121	0.337108	0.308202	-0.028906
cg00602416	3.35401e-07	0.00113251	37	10	21797819			NA	NA				chr10:21797632-21799341	Island			NA	10:21837656-21838124			NA	0.667422	0.885363	0.217942	0.913785	0.871164	-0.0426211
cg19006050	3.39109e-07	0.00113402	37	10	131904236			NA	NA								NA	10:131794175-131794401			NA	0.648601	0.86467	0.216069	0.906608	0.921549	0.0149414
cg07623567	3.65697e-07	0.00121129	37	6	32909523			NA	NA	HLA-DMB	NM_002118	TSS1500					NA		6:32908496-32909716	Unclassified	NA	0.406002	0.21823	-0.187771	0.183331	0.18995	0.00661921
cg05871254	3.82239e-07	0.00124439	37	17	14213225			NA	NA	HS3ST3B1	NM_006041	Body	chr17:14212363-14212788	S_Shore		RDMR	TRUE	17:14153089-14154034	17:14212020-14213334	Promoter_Associated_Cell_type_specific	NA	0.569776	0.780112	0.210335	0.75272	0.737605	-0.0151148
cg13264840	3.82845e-07	0.00124439	37	7	142494213			NA	NA				chr7:142494563-142495248	N_Shore			TRUE				NA	0.766661	0.507758	-0.258902	0.731398	0.745502	0.0141036
cg04357965	3.91811e-07	0.00126174	37	5	77945347			NA	NA	LHFPL2	NM_005779	TSS1500	chr5:77943868-77945220	S_Shore			NA				NA	0.589698	0.798064	0.208366	0.785056	0.798775	0.0137196
cg02671819	3.99933e-07	0.00127608	37	17	62778370			NA	NA	LOC146880;LOC146880	NR_027487;NR_026899	TSS1500;TSS1500	chr17:62774366-62777797	S_Shore			NA				NA	0.224993	0.364985	0.139991	0.325352	0.350587	0.025235
cg05483406	4.29605e-07	0.00135231	37	8	146013229			NA	NA	ZNF34	NM_030580	TSS1500	chr8:146012190-146012913	S_Shore			NA		8:146011985-146014395	Promoter_Associated	NA	0.653114	0.805476	0.152362	0.721173	0.686848	-0.0343256
cg12700271	4.31601e-07	0.00135231	37	6	30458237			NA	NA	HLA-E	NM_005516	Body	chr6:30457369-30458175	S_Shore			NA		6:30457785-30458254	Promoter_Associated	NA	0.437327	0.215781	-0.221546	0.136041	0.171668	0.0356269
cg01611622	4.37509e-07	0.00135858	37	19	36020306			NA	NA	SBSN;SBSN;SBSN	NM_198538;NM_001166034;NM_001166035	TSS1500;TSS1500;TSS1500	chr19:36024182-36024803	N_Shelf			NA		19:36020161-36020326	Unclassified_Cell_type_specific	NA	0.260085	0.134568	-0.125517	0.12346	0.142842	0.0193813
cg19699893	4.64972e-07	0.00143108	37	19	11473353			NA	NA	LPPR2;LPPR2	NM_022737;NM_001170635	Body;Body	chr19:11473094-11473354	Island			NA				NA	0.887001	0.978196	0.0911948	0.967736	0.974128	0.00639198
cg10714639	4.83028e-07	0.00145039	37	19	1075104			NA	NA	HMHA1	NM_012292	Body	chr19:1074726-1075071	S_Shore			NA	19:1025669-1026108	19:1074369-1075290	Promoter_Associated	TRUE	0.580751	0.183388	-0.397363	0.116905	0.0795559	-0.0373494
cg10570754	4.87589e-07	0.00145039	37	12	5589444			NA	NA	NTF3	NM_001102654	Body					TRUE				NA	0.689222	0.85004	0.160818	0.828364	0.866533	0.0381685
cg04347477	4.87745e-07	0.00145039	37	12	125002007			NA	NA	NCOR2;NCOR2	NM_006312;NM_001077261	5'UTR;5'UTR	chr12:125002006-125002433	Island			NA	12:123567923-123568665			NA	0.815995	0.52097	-0.295025	0.241503	0.225291	-0.0162119
cg21252047	4.90112e-07	0.00145039	37	9	116419843			NA	NA								TRUE		9:116419535-116421335	Unclassified	NA	0.618161	0.784149	0.165987	0.624704	0.646373	0.021669
cg04521626	4.92096e-07	0.00145039	37	17	4714200			NA	NA	PLD2	NM_002663	Body	chr17:4710014-4710960	S_Shelf			NA				NA	0.776363	0.638827	-0.137535	0.292179	0.274946	-0.017233
cg15772157	5.05692e-07	0.00146508	37	10	22766320			NA	NA				chr10:22764708-22767050	Island			NA	10:22804715-22807056			NA	0.120401	0.301444	0.181043	0.377275	0.389273	0.0119982
cg05618807	5.07108e-07	0.00146508	37	19	14376820			NA	NA				chr19:14376688-14376961	Island			NA	19:14237282-14237952			NA	0.433144	0.581166	0.148022	0.574156	0.604598	0.0304416
cg14499274	5.09718e-07	0.00146508	37	9	136705398			NA	NA	VAV2;VAV2	NM_001134398;NM_003371	Body;Body					TRUE				TRUE	0.265629	0.531758	0.266128	0.609795	0.691785	0.0819896
cg11288831	5.25347e-07	0.00149526	37	13	114880831			NA	NA	RASA3	NM_007368	Body	chr13:114879041-114879530	S_Shore			TRUE	13:113898809-113899019			TRUE	0.381118	0.616132	0.235014	0.52317	0.541022	0.0178523
cg20386303	5.28818e-07	0.00149526	37	2	238350541			NA	NA								TRUE		2:238350047-238350609	Unclassified_Cell_type_specific	TRUE	0.770784	0.568407	-0.202377	0.780458	0.762709	-0.0177492
cg01515508	5.39885e-07	0.00151424	37	1	10728270			NA	NA	CASZ1;CASZ1	NM_017766;NM_001079843	Body;Body	chr1:10725187-10725617	S_Shelf			NA	1:10650785-10650901			NA	0.711731	0.877087	0.165355	0.964609	0.972063	0.00745419
cg06960794	5.45206e-07	0.00151693	37	6	149022017			NA	NA								TRUE		6:149021960-149022280	Unclassified	TRUE	0.446984	0.237453	-0.209531	0.118087	0.115594	-0.00249214
cg03254336	5.70923e-07	0.00157588	37	10	114635839			NA	NA								TRUE				NA	0.656157	0.80471	0.148553	0.759687	0.779223	0.0195364
cg18623216	5.89308e-07	0.00161382	37	3	155421970			NA	NA	PLCH1;PLCH1	NM_014996;NM_014996	5'UTR;1stExon					TRUE				NA	0.836339	0.689926	-0.146413	0.208476	0.242255	0.033779
cg01194073	5.98616e-07	0.00162457	37	14	101175302	rs12895946		NA	NA				chr14:101175195-101176267	Island			TRUE	14:100244968-100245789			TRUE	0.799582	0.920374	0.120792	0.934353	0.929579	-0.00477489
cg17333042	6.02578e-07	0.00162457	37	10	102822201			NA	NA	KAZALD1	NM_030929	5'UTR	chr10:102820488-102822874	Island		CDMR	TRUE				NA	0.299401	0.503189	0.203787	0.388555	0.414758	0.0262036
cg13136655	6.30343e-07	0.00168636	37	6	149806131			NA	NA	ZC3H12D;ZC3H12D	NM_207360;NM_207360	5'UTR;1stExon			low-CpG:149847673-149847863		NA		6:149805583-149806902	Promoter_Associated	NA	0.44607	0.151155	-0.294915	0.189862	0.130692	-0.05917
cg11932158	6.58416e-07	0.00173851	37	3	155422129			NA	NA	PLCH1	NM_014996	TSS200					TRUE				NA	0.883397	0.732728	-0.150668	0.273053	0.260039	-0.0130137
cg03152187	6.59836e-07	0.00173851	37	17	75417165	rs312913		NA	NA	SEPT9;SEPT9;SEPT9;SEPT9;SEPT9	NM_001113492;NM_001113493;NM_001113491;NM_006640;NM_001113494	Body;Body;Body;Body;Body					TRUE		17:75416323-75417589	Promoter_Associated	TRUE	0.219695	0.0838398	-0.135855	0.138652	0.122572	-0.0160801
cg05135499	6.73002e-07	0.00175916	37	10	21798698			NA	NA				chr10:21797632-21799341	Island			NA	10:21838347-21839054	10:21798692-21800030	Unclassified_Cell_type_specific	NA	0.6194	0.813453	0.194053	0.869406	0.881729	0.0123233
cg04952324	6.77788e-07	0.00175916	37	7	73727108			NA	NA	CLIP2;CLIP2	NM_032421;NM_003388	5'UTR;5'UTR					TRUE				TRUE	0.696648	0.473384	-0.223264	0.388857	0.382861	-0.00599612
cg24166457	7.11204e-07	0.00181926	37	19	45590882			NA	NA	GEMIN7;GEMIN7;GEMIN7	NM_024707;NM_001007269;NM_001007270	5'UTR;5'UTR;5'UTR	chr19:45594397-45595007	N_Shelf			NA				NA	0.497597	0.28357	-0.214027	0.174763	0.169949	-0.00481377
cg09554443	7.11408e-07	0.00181926	37	1	167487762	rs45438393		NA	TRUE	CD247;CD247;CD247;CD247	NM_000734;NM_198053;NM_198053;NM_000734	1stExon;5'UTR;1stExon;5'UTR					NA		1:167486693-167488230	Promoter_Associated_Cell_type_specific	NA	0.536995	0.327579	-0.209416	0.41815	0.365675	-0.0524752
cg26316599	7.68748e-07	0.00195155	37	5	172456055			NA	NA	ATP6V0E1	NM_003945	3'UTR					TRUE				NA	0.687445	0.835151	0.147706	0.549723	0.599422	0.0496997
cg14806418	8.14557e-07	0.00205285	37	10	131904271			NA	NA								NA	10:131794175-131794401			NA	0.768399	0.920653	0.152254	0.949805	0.949391	-0.00041459
cg13985132	8.40836e-07	0.00209363	37	15	65394414			NA	NA	LOC390595	NM_001163692	Body	chr15:65394413-65395041	Island			TRUE	15:63181395-63182080	15:65393270-65394431	Unclassified	TRUE	0.664032	0.869247	0.205214	0.931311	0.931988	0.000676929
cg12121075	8.42775e-07	0.00209363	37	12	121615201			NA	NA	P2RX7	NM_002562	Body					NA	12:120099456-120099632			NA	0.691333	0.83681	0.145477	0.845787	0.840182	-0.00560459
cg27563174	9.12266e-07	0.00223317	37	19	35760861			NA	NA	USF2;USF2	NM_003367;NM_207291	Body;Body	chr19:35760457-35760865	Island			NA	19:40450730-40452705	19:35760371-35761697	Promoter_Associated	NA	0.446449	0.275541	-0.170908	0.16023	0.204681	0.0444511
cg20622019	9.17261e-07	0.00223317	37	20	43279793	rs427483		NA	TRUE	ADA	NM_000022	Body	chr20:43280061-43280727	N_Shore			NA	20:42713201-42714461	20:43279701-43281352	Promoter_Associated_Cell_type_specific	NA	0.414415	0.156558	-0.257857	0.11498	0.115023	4.3205e-05
cg13980799	9.18212e-07	0.00223317	37	10	119000215			NA	NA	SLC18A2	NM_003054	TSS1500	chr10:119000435-119001530	N_Shore			NA		10:119000059-119000228	Unclassified_Cell_type_specific	NA	0.498077	0.70138	0.203304	0.642615	0.67387	0.0312553
cg14557185	9.58735e-07	0.00231281	37	3	149374763			NA	NA	WWTR1;WWTR1;WWTR1	NM_015472;NM_001168278;NM_001168280	Body;Body;Body	chr3:149374709-149376300	Island			NA	3:150857299-150859184			NA	0.133091	0.3724	0.239309	0.478913	0.628653	0.14974
cg05061471	9.68767e-07	0.00231281	37	11	14994561	rs7114837		NA	NA	CALCA;CALCA;CALCA	NM_001741;NM_001033953;NM_001033952	TSS1500;TSS1500;TSS1500	chr11:14995128-14995908	N_Shore		RDMR	NA				NA	0.204588	0.397906	0.193318	0.420343	0.393822	-0.0265216
cg06895124	9.81542e-07	0.00231281	37	8	141588750			NA	NA	EIF2C2;EIF2C2	NM_012154;NM_001164623	Body;Body					NA	8:141657655-141658126			NA	0.460664	0.642536	0.181872	0.553666	0.604099	0.0504338
cg05251389	9.83237e-07	0.00231281	37	22	43525330			NA	NA	BIK	NM_001197	3'UTR					TRUE		22:43525265-43525437	Unclassified_Cell_type_specific	TRUE	0.649445	0.439562	-0.209883	0.564724	0.548377	-0.0163466
cg00253228	9.84361e-07	0.00231281	37	8	145025610			NA	NA	PLEC1;PLEC1;PLEC1;PLEC1	NM_000445;NM_201378;NM_201379;NM_201380	Body;Body;Body;TSS1500	chr8:145024449-145025179	S_Shore		RDMR	NA				NA	0.157557	0.410715	0.253157	0.372109	0.392423	0.0203138
cg16597079	9.90854e-07	0.00231281	37	6	42385637			NA	NA	TRERF1	NM_033502	5'UTR					TRUE		6:42385558-42385792	Promoter_Associated_Cell_type_specific	NA	0.281518	0.133433	-0.148085	0.08802	0.0980943	0.0100742
cg11744524	1.01052e-06	0.00233272	37	6	4078970			NA	NA	C6orf146;C6orf201	NM_173563;NM_001085401	5'UTR;TSS1500	chr6:4079052-4079443	N_Shore			TRUE	6:4023770-4024913			NA	0.618782	0.781472	0.162689	0.70745	0.729701	0.0222509
cg01178624	1.0128e-06	0.00233272	37	11	65360327			NA	NA	KCNK7;KCNK7;KCNK7;KCNK7	NM_005714;NM_033347;NM_033348;NM_033455	3'UTR;3'UTR;3'UTR;3'UTR	chr11:65359292-65360328	Island			NA				NA	0.585003	0.857361	0.272358	0.75526	0.784961	0.0297009
cg11757040	1.02904e-06	0.00235452	37	14	73209188	rs73302114		NA	NA	DPF3	NM_012074	Body					TRUE	14:72278881-72278958			NA	0.621663	0.802551	0.180888	0.789761	0.779058	-0.0107035
cg07212747	1.04331e-06	0.00235994	37	16	4539233			NA	NA	HMOX2;HMOX2;HMOX2	NM_002134;NM_001127206;NM_001127204	5'UTR;5'UTR;5'UTR					TRUE				NA	0.845699	0.698696	-0.147003	0.88675	0.865946	-0.0208036
cg16378063	1.04497e-06	0.00235994	37	17	47329552			NA	NA								NA				NA	0.460718	0.661858	0.20114	0.342883	0.426549	0.0836654
cg26884773	1.11419e-06	0.00250003	37	1	235256863			NA	NA								NA	1:233323361-233323765	1:235256340-235257699	Unclassified	TRUE	0.722921	0.843975	0.121054	0.748448	0.746061	-0.00238609
cg12629515	1.16271e-06	0.00259217	37	6	27859811			NA	TRUE	HIST1H3J;HIST1H2BO	NM_003535;NM_003527	TSS1500;TSS1500	chr6:27860653-27860918	N_Shore			NA				NA	0.483434	0.713259	0.229824	0.814025	0.812971	-0.00105492
cg14387626	1.20992e-06	0.00267276	37	14	106331803			NA	NA				chr14:106333492-106333920	N_Shore			NA				NA	0.569998	0.404966	-0.165033	0.372202	0.377075	0.00487311
cg20334115	1.21781e-06	0.00267276	37	1	226107899	rs75484905		NA	NA	PYCR2	NM_013328	3'UTR	chr1:226111642-226112552	N_Shelf			NA		1:226107688-226107987	Gene_Associated_Cell_type_specific	TRUE	0.835522	0.645916	-0.189606	0.327831	0.341798	0.0139667
cg11283860	1.22191e-06	0.00267276	37	1	8273352			NA	TRUE				chr1:8271996-8272202	S_Shore			NA				NA	0.387105	0.64199	0.254885	0.356356	0.368458	0.0121028
cg15043384	1.23032e-06	0.00267433	37	3	149374761			NA	NA	WWTR1;WWTR1;WWTR1	NM_015472;NM_001168278;NM_001168280	Body;Body;Body	chr3:149374709-149376300	Island			NA	3:150857299-150859184			NA	0.274453	0.494983	0.22053	0.609539	0.687775	0.0782368
cg09648727	1.24151e-06	0.00268189	37	17	79361742			NA	NA				chr17:79360383-79361723	S_Shore			TRUE	17:76976181-76976338			NA	0.614059	0.814012	0.199953	0.608216	0.701711	0.0934947
cg02254407	1.25191e-06	0.00268767	37	11	73357159			NA	TRUE	PLEKHB1;PLEKHB1;PLEKHB1;PLEKHB1	NM_001130033;NM_021200;NM_001130035;NM_001130034	TSS200;TSS200;TSS1500;TSS1500				RDMR	NA	11:73034788-73034925			NA	0.432952	0.641071	0.208119	0.884253	0.875854	-0.00839844
cg09294072	1.26724e-06	0.00270388	37	14	106366523			NA	NA								NA	14:105437522-105437586			NA	0.676741	0.328458	-0.348284	0.122334	0.111957	-0.0103767
cg15702185	1.32044e-06	0.00277824	37	22	46507771			NA	NA	MIRLET7A3;LOC400931	NR_029478;NR_027033	TSS1500;Body					TRUE				NA	0.354024	0.542416	0.188392	0.524982	0.551266	0.0262845
cg22828383	1.32715e-06	0.00277824	37	12	125002191			NA	NA	NCOR2;NCOR2	NM_006312;NM_001077261	5'UTR;5'UTR	chr12:125002006-125002433	Island			NA	12:123567923-123568665			NA	0.581232	0.300647	-0.280585	0.187324	0.187846	0.000521498
cg26627956	1.33192e-06	0.00277824	37	2	202004766			NA	NA	CFLAR;CFLAR;CFLAR	NM_001127184;NM_001127183;NM_003879	Body;Body;Body					NA	2:201712788-201713129			NA	0.666354	0.823427	0.157072	0.936459	0.927321	-0.00913831
cg07114810	1.33404e-06	0.00277824	37	12	7070679			NA	NA								TRUE	12:6940819-6941051	12:7069947-7071841	Promoter_Associated	NA	0.257656	0.0965901	-0.161066	0.0766294	0.065681	-0.0109484
cg22356061	1.38456e-06	0.00284346	37	1	227954102			NA	NA	SNAP47	NM_053052	Body				DMR	NA		1:227953779-227954790	Promoter_Associated_Cell_type_specific	TRUE	0.592981	0.397096	-0.195886	0.40145	0.364419	-0.0370305
cg11236515	1.38764e-06	0.00284346	37	2	74213762			NA	NA				chr2:74211214-74212314	S_Shore			NA	2:74067198-74067278			NA	0.886105	0.748717	-0.137388	0.758485	0.727163	-0.0313229
cg00152259	1.38989e-06	0.00284346	37	17	34957477			NA	NA	MRM1	NM_024864	TSS1500	chr17:34957833-34958790	N_Shore			NA		17:34957379-34960313	Promoter_Associated	NA	0.403444	0.284932	-0.118512	0.300571	0.304164	0.00359343
cg02186444	1.41278e-06	0.00285947	37	17	73120977			NA	NA	ARMC7	NM_024585	Body	chr17:73124915-73125154	N_Shelf			NA				TRUE	0.897254	0.805972	-0.091282	0.602861	0.611383	0.00852215
cg06191390	1.41416e-06	0.00285947	37	2	73299285			NA	NA	SFXN5	NM_144579	TSS1500	chr2:73297630-73299155	S_Shore			NA	2:73151139-73152809			NA	0.0653334	0.159568	0.0942341	0.14039	0.164585	0.024195
cg11923631	1.44425e-06	0.0028986	37	21	45705721			NA	NA	AIRE	NM_000383	TSS200	chr21:45705428-45706044	Island			NA	21:44529900-44530426			TRUE	0.330508	0.500972	0.170464	0.437587	0.447141	0.00955362
cg11524400	1.45018e-06	0.0028986	37	11	1778524			NA	NA	HCCA2;CTSD	NM_053005;NM_001909	Body;Body	chr11:1774588-1775040	S_Shelf			NA	11:1735072-1735213			NA	0.621729	0.341176	-0.280553	0.567209	0.534242	-0.0329671
cg05304761	1.48411e-06	0.00294947	37	1	43123920			NA	NA	PPIH	NM_006347	TSS200	chr1:43123977-43124422	N_Shore			NA	1:42896444-42897381	1:43123377-43124495	Promoter_Associated	NA	0.100779	0.167893	0.0671141	0.0915662	0.0935751	0.00200891
cg27024654	1.49948e-06	0.00296308	37	5	133904674			NA	NA	PHF15	NM_015288	Body					TRUE				TRUE	0.901453	0.769394	-0.132059	0.742807	0.752952	0.0101451
cg04388548	1.55965e-06	0.00306456	37	13	114905640			NA	NA								NA	13:113921746-113923743	13:114905617-114905978	Unclassified_Cell_type_specific	NA	0.7852	0.598519	-0.186681	0.644275	0.585555	-0.0587198
cg18402166	1.56953e-06	0.00306667	37	17	62778279			NA	NA	LOC146880;LOC146880	NR_027487;NR_026899	TSS1500;TSS200	chr17:62774366-62777797	S_Shore			NA				NA	0.427674	0.648906	0.221231	0.614633	0.646664	0.0320312
cg12587615	1.6565e-06	0.0032185	37	19	11472397			NA	NA	LPPR2;LPPR2	NM_022737;NM_001170635	Body;Body	chr19:11473094-11473354	N_Shore		RDMR	TRUE				TRUE	0.339959	0.66242	0.32246	0.812114	0.826761	0.014647
cg18651821	1.669e-06	0.00322478	37	6	170894141			NA	TRUE	PDCD2;PDCD2	NM_002598;NM_144781	TSS1500;TSS1500	chr6:170893259-170893898	S_Shore			NA		6:170892871-170894535	Promoter_Associated	NA	0.130746	0.0322823	-0.0984637	0.0533823	0.0378175	-0.0155648
cg03654783	1.67978e-06	0.00322766	37	1	156634034			NA	NA								TRUE				NA	0.718023	0.871291	0.153268	0.852836	0.860574	0.00773828
cg05796704	1.72798e-06	0.0032914	37	1	11714218			NA	NA	FBXO44;FBXO2;FBXO44;FBXO44;FBXO44	NM_183413;NM_012168;NM_183412;NM_033182;NM_001014765	TSS1500;Body;TSS1500;TSS1500;TSS1500	chr1:11714217-11715304	Island			NA				NA	0.333424	0.526772	0.193348	0.574931	0.566932	-0.00799944
cg08338216	1.73188e-06	0.0032914	37	10	121577530			NA	NA	INPP5F;INPP5F	NM_014937;NR_003252	Body;TSS1500	chr10:121577529-121578385	Island			NA	10:121567520-121568393			NA	0.764451	0.890088	0.125637	0.924976	0.923363	-0.00161282
cg11324650	1.74703e-06	0.00330215	37	3	194014745			NA	NA				chr3:194014480-194014983	Island			NA	3:195497397-195497982			TRUE	0.21093	0.414108	0.203178	0.356571	0.346108	-0.0104625
cg00834923	1.79779e-06	0.00337975	37	16	85393998			NA	NA				chr16:85394176-85394378	N_Shore			NA				TRUE	0.771104	0.623591	-0.147512	0.748562	0.698395	-0.0501667
cg02983090	1.8184e-06	0.00339441	37	16	27437892			NA	NA	IL21R;IL21R;IL21R	NM_021798;NM_181078;NM_181079	TSS1500;5'UTR;5'UTR					TRUE		16:27437775-27438676	Promoter_Associated	TRUE	0.482404	0.267472	-0.214933	0.0812045	0.0913687	0.0101642
cg08046411	1.82835e-06	0.00339441	37	11	1979572			NA	NA				chr11:1977523-1977765	S_Shore			NA	11:1935789-1936456			NA	0.660998	0.7908	0.129801	0.802298	0.79172	-0.0105781
cg03537386	1.85335e-06	0.00339441	37	1	32155667	rs77460788		NA	NA	COL16A1	NM_001856	Body					TRUE				TRUE	0.645835	0.815305	0.16947	0.67161	0.682498	0.0108882
cg17085280	1.85628e-06	0.00339441	37	18	31018457			NA	NA	C18orf34;C18orf34	NM_001105528;NM_198995	5'UTR;5'UTR	chr18:31020510-31020847	N_Shelf			NA				NA	0.742876	0.856369	0.113494	0.884425	0.871665	-0.0127597
cg05649922	1.85895e-06	0.00339441	37	1	27029290			NA	NA	ARID1A;ARID1A	NM_006015;NM_139135	Body;Body					TRUE				NA	0.508205	0.287076	-0.221129	0.350636	0.323028	-0.0276078
cg04276536	1.86415e-06	0.00339441	37	16	57567813			NA	NA	CCDC102A	NM_033212	5'UTR	chr16:57569848-57570844	N_Shelf			TRUE		16:57567597-57568315	Unclassified_Cell_type_specific	NA	0.682186	0.483253	-0.198932	0.321613	0.335934	0.0143213
cg13502125	1.8944e-06	0.00343152	37	1	147826191		rs61259440	NA	NA				chr1:147826167-147826388	Island		RDMR	NA	1:146292642-146292946			NA	0.253553	0.509394	0.255842	0.534753	0.613976	0.079223
cg02291365	1.91507e-06	0.00345088	37	13	25317267			NA	NA				chr13:25319668-25322255	N_Shelf		CDMR	NA				NA	0.53974	0.148684	-0.391056	0.193568	0.0763535	-0.117214
cg20154618	1.92493e-06	0.00345088	37	19	4153677			NA	NA	CREB3L3;CREB3L3	NM_032607;NM_032607	1stExon;5'UTR					NA				TRUE	0.14509	0.0722589	-0.0728306	0.10699	0.114163	0.00717347
cg14533595	1.952e-06	0.00345534	37	10	77157494		rs10762666	NA	NA				chr10:77155128-77169600	Island			TRUE	10:76827429-76827550			TRUE	0.774309	0.925911	0.151602	0.930119	0.920119	-0.00999949
cg09476997	1.95371e-06	0.00345534	37	16	2087932			NA	NA	SLC9A3R2;SLC9A3R2	NM_001130012;NM_004785	Body;Body	chr16:2088753-2088998	N_Shore			NA	16:2027866-2027938			NA	0.232425	0.566936	0.334511	0.793826	0.765939	-0.0278868
cg06897661	1.95722e-06	0.00345534	37	16	50322074			NA	NA	ADCY7;ADCY7	NM_001114;NM_001114	5'UTR;1stExon					NA				NA	0.874895	0.761718	-0.113177	0.565464	0.557529	-0.00793465
cg11789885	1.98796e-06	0.00349187	37	19	11472731			NA	NA	LPPR2;LPPR2	NM_022737;NM_001170635	Body;Body	chr19:11473094-11473354	N_Shore		RDMR	TRUE				TRUE	0.596644	0.739179	0.142535	0.813942	0.823652	0.0097098
cg08141659	2.04757e-06	0.0035785	37	13	113622633			NA	NA	MCF2L	NM_001112732	TSS200	chr13:113622737-113623660	N_Shore	low-CpG:112670446-112670765		NA				NA	0.376777	0.205355	-0.171422	0.159955	0.145554	-0.014401
cg18598117	2.06219e-06	0.00358603	37	19	941126			NA	NA	ARID3A	NM_005224	Body	chr19:940723-942490	Island			TRUE	19:891737-892528	19:940610-941616	Unclassified	TRUE	0.952732	0.784143	-0.168589	0.0884853	0.149305	0.06082
cg16855355	2.1012e-06	0.00363568	37	4	185269126			NA	NA								TRUE				NA	0.39031	0.605147	0.214837	0.522831	0.473674	-0.0491572
cg27471246	2.12739e-06	0.00366278	37	21	39776434			NA	NA	ERG;ERG;ERG;ERG	NM_004449;NM_182918;NM_001136155;NM_001136154	Body;Body;Body;Body					NA				NA	0.603897	0.442016	-0.16188	0.2986	0.315783	0.0171828
cg23083936	2.14671e-06	0.00367784	37	19	41915452			NA	NA	BCKDHA;BCKDHA	NM_000709;NM_001164783	Body;Body					NA				TRUE	0.667255	0.796109	0.128854	0.599732	0.624736	0.025004
cg18819791	2.17978e-06	0.00371619	37	14	59799583			NA	NA	DAAM1	NM_014992	Body					TRUE				TRUE	0.570778	0.729488	0.15871	0.703725	0.698891	-0.0048344
cg13195895	2.22338e-06	0.00374366	37	1	147012788			NA	NA	BCL9	NM_004326	TSS1500					NA		1:147012663-147013647	Unclassified_Cell_type_specific	TRUE	0.263421	0.134343	-0.129077	0.16185	0.153845	-0.00800528
cg00171578	2.22468e-06	0.00374366	37	1	147789747			NA	NA				chr1:147789652-147790094	Island		RDMR	NA	1:146256158-146256684			NA	0.194263	0.304523	0.110261	0.427075	0.413649	-0.0134257
cg02598564	2.23594e-06	0.00374366	37	10	72822634			NA	NA								TRUE				NA	0.570269	0.751611	0.181342	0.76027	0.784273	0.0240029
cg13306921	2.23895e-06	0.00374366	37	1	54863529			NA	NA	SSBP3;SSBP3;SSBP3	NM_001009955;NM_018070;NM_145716	Body;Body;Body					TRUE				NA	0.865152	0.926157	0.0610055	0.896031	0.883473	-0.0125579
cg05346286	2.33093e-06	0.00387882	37	1	2980598			NA	NA	FLJ42875	NR_015440	Body	chr1:2979275-2980758	Island			NA	1:2968766-2970687			NA	0.598391	0.8482	0.249809	0.803306	0.865279	0.0619729
cg27519828	2.36649e-06	0.00390814	37	16	85394177			NA	NA				chr16:85394176-85394378	Island			NA	16:83951678-83951879			TRUE	0.526189	0.383373	-0.142815	0.470305	0.456822	-0.0134832
cg15908709	2.37103e-06	0.00390814	37	17	46676215			NA	NA	LOC404266;LOC404266;LOC404266;LOC404266;HOXB6;LOC404266	NR_033203;NR_033205;NR_033204;NR_033201;NM_018952;NR_033202	Body;Body;Body;Body;5'UTR;Body	chr17:46675044-46675589	S_Shore			NA		17:46676073-46676340	Unclassified_Cell_type_specific	NA	0.18468	0.362181	0.1775	0.430284	0.46312	0.0328363
cg21598343	2.45821e-06	0.00403273	37	13	114261986			NA	NA	TFDP1;TFDP1	NR_026580;NM_007111	Body;Body	chr13:114260191-114260565	S_Shore			NA	13:113309826-113310049			NA	0.382751	0.529129	0.146378	0.369915	0.372257	0.00234241
cg11450827	2.47443e-06	0.00404028	37	22	19513006			NA	TRUE	CLDN5;CLDN5	NM_003277;NM_001130861	TSS200;TSS200	chr22:19510871-19512254	S_Shore			NA		22:19512893-19513221	Unclassified_Cell_type_specific	NA	0.710927	0.840947	0.13002	0.838197	0.847094	0.00889699
cg17610169	2.5477e-06	0.00414047	37	11	10750973			NA	NA								NA	11:10707392-10707558			NA	0.482313	0.667472	0.185159	0.910479	0.912511	0.00203225
cg19172429	2.5971e-06	0.00420112	37	2	240878313	rs80135449		NA	NA				chr2:240878212-240878587	Island			NA	2:240526886-240527223			NA	0.510912	0.780162	0.26925	0.637998	0.704545	0.0665474
cg12669395	2.71278e-06	0.00436794	37	6	30860866			NA	NA	DDR1;DDR1;DDR1	NM_013993;NM_001954;NM_013994	Body;Body;Body					NA		6:30860453-30861002	Unclassified	NA	0.496122	0.642253	0.146131	0.683223	0.69803	0.0148064
cg07578772	2.73229e-06	0.00437907	37	3	150420821			NA	NA	FAM194A	NM_152394	Body	chr3:150421183-150421879	N_Shore			NA				NA	0.758009	0.528613	-0.229396	0.754901	0.713247	-0.0416536
cg02558026	2.74732e-06	0.00438298	37	16	30904573	rs11558080		NA	NA	MIR762;BCL7C	NR_031576;NM_004765	TSS1500;Body	chr16:30905549-30905783	N_Shore			NA				NA	0.168606	0.0586693	-0.109937	0.0446399	0.0536063	0.00896641
cg11360522	2.88575e-06	0.00458279	37	13	113379828			NA	NA	ATP11A;ATP11A	NM_015205;NM_032189	Body;Body	chr13:113382598-113383007	N_Shelf			TRUE		13:113379573-113380382	Unclassified_Cell_type_specific	TRUE	0.588703	0.34563	-0.243073	0.27236	0.229012	-0.0433479
cg25685510	2.91068e-06	0.00460138	37	19	14671512			NA	NA	TECR	NM_138501	Body			low-CpG:14532285-14532632		NA				NA	0.159539	0.279399	0.119859	0.167086	0.198272	0.0311855
cg20140363	2.9458e-06	0.00463582	37	2	26624458			NA	NA	C2orf39	NM_145038	TSS1500	chr2:26624603-26625057	N_Shore			TRUE				TRUE	0.747124	0.88863	0.141506	0.838661	0.851805	0.0131445
cg00222799	2.96624e-06	0.00464697	37	21	43655464			NA	NA	ABCG1;ABCG1;ABCG1;ABCG1;ABCG1;ABCG1	NM_207628;NM_004915;NM_207174;NM_207627;NM_016818;NM_207629	Body;Body;Body;Body;Body;Body	chr21:43654846-43655465	Island			NA	21:42527916-42528534			NA	0.619074	0.774309	0.155235	0.616531	0.642688	0.0261566
cg00376735	2.98139e-06	0.00464976	37	19	11473212			NA	NA	LPPR2;LPPR2	NM_022737;NM_001170635	Body;Body	chr19:11473094-11473354	Island			NA	19:11334142-11334304			NA	0.678901	0.825541	0.146641	0.878317	0.890227	0.0119104
cg21368161	3.06303e-06	0.00475574	37	7	1596136			NA	NA	TMEM184A	NM_001097620	TSS200					NA		7:1594906-1596387	Unclassified_Cell_type_specific	NA	0.422858	0.20437	-0.218488	0.174308	0.149195	-0.0251129
cg16519842	3.08319e-06	0.00476578	37	1	149399911			NA	NA	HIST2H2BF	NM_001024599	TSS1500	chr1:149399898-149400518	Island			NA	1:147666501-147667160			NA	0.144192	0.263641	0.119449	0.333602	0.301829	-0.0317737
cg22980293	3.113e-06	0.00479057	37	10	126158010		rs7913776	NA	NA	LHPP;LHPP	NM_022126;NM_001167880	Body;Body					NA	10:126147854-126148001			NA	0.580894	0.402045	-0.178849	0.505348	0.503836	-0.00151227
cg13474370	3.15542e-06	0.00483445	37	15	65068885			NA	NA	RBPMS2	NM_194272	TSS1500	chr15:65066916-65068352	S_Shore			NA	15:62855635-62855982			NA	0.165808	0.246704	0.0808957	0.459904	0.413685	-0.0462193
cg24059075	3.29883e-06	0.005032	37	12	49688316			NA	TRUE	PRPH	NM_006262	TSS1500	chr12:49688873-49691360	N_Shore			TRUE				NA	0.103043	0.231938	0.128896	0.325004	0.325095	9.14466e-05
cg09899220	3.33179e-06	0.00506009	37	16	67232281			NA	NA	ELMO3;E2F4	NM_024712;NM_001950	TSS1500;3'UTR	chr16:67233032-67233862	N_Shore			NA		16:67231473-67233091	Gene_Associated	TRUE	0.776201	0.580854	-0.195346	0.518123	0.497731	-0.0203919
cg24703533	3.40096e-06	0.00512096	37	17	45055318			NA	NA				chr17:45055317-45056838	Island			NA				NA	0.817885	0.907673	0.0897884	0.910465	0.912373	0.00190806
cg08951271	3.40132e-06	0.00512096	37	6	30850543			NA	NA	DDR1	NM_001954	TSS1500	chr6:30852102-30852676	N_Shore			TRUE				NA	0.731803	0.866752	0.134949	0.862713	0.861685	-0.00102744
cg13478045	3.4228e-06	0.00513109	37	9	137477320			NA	NA								TRUE				NA	0.630753	0.395035	-0.235717	0.417516	0.391492	-0.0260237
cg00466249	3.47613e-06	0.00518864	37	17	79269884			NA	TRUE	SLC38A10;SLC38A10	NM_138570;NM_001037984	TSS1500;TSS1500	chr17:79268367-79269467	S_Shore			NA		17:79268946-79270216	Promoter_Associated	NA	0.848321	0.704118	-0.144203	0.700505	0.631208	-0.0692964
cg07249939	3.49965e-06	0.00518864	37	6	31867995			NA	NA	ZBTB12	NM_181842	Body	chr6:31868781-31870311	N_Shore			NA	6:31975679-31976216			NA	0.476011	0.189826	-0.286186	0.243326	0.245603	0.00227709
cg04315923	3.53146e-06	0.00518864	37	16	29634191	rs2549956		NA	NA								NA	16:29541509-29541693			NA	0.81566	0.918523	0.102863	0.916663	0.891742	-0.0249212
cg24020157	3.5315e-06	0.00518864	37	10	43697521			NA	NA	RASGEF1A	NM_145313	Body	chr10:43697777-43698177	N_Shore			TRUE		10:43697136-43698535	Unclassified	TRUE	0.67376	0.434926	-0.238834	0.244727	0.288163	0.0434363
cg00591868	3.54192e-06	0.00518864	37	19	19729048			NA	NA	PBX4	NM_025245	Body	chr19:19729127-19729814	N_Shore		DMR	NA	19:19590010-19590814	19:19729005-19730199	Promoter_Associated	NA	0.694883	0.849488	0.154605	0.653643	0.650084	-0.00355918
cg05587400	3.5507e-06	0.00518864	37	10	5817943			NA	NA	GDI2;GDI2	NM_001494;NM_001115156	Body;Body					TRUE		10:5817526-5818444	Promoter_Associated	NA	0.271845	0.119091	-0.152754	0.170297	0.199955	0.0296581
cg06940127	3.57729e-06	0.00520562	37	17	1665303	rs9913583		NA	NA	SERPINF1;SERPINF1	NM_002615;NM_002615	1stExon;5'UTR			low-CpG:1611983-1612134		NA				NA	0.424069	0.554072	0.130004	0.495856	0.508878	0.0130226
cg13353574	3.61714e-06	0.00524167	37	8	61326925	rs77052258		NA	NA								NA				NA	0.660304	0.49214	-0.168164	0.473917	0.434384	-0.0395336
cg11118235	3.69531e-06	0.00533273	37	3	50284010			NA	NA	GNAI2;GNAI2	NM_001166425;NM_002070	TSS1500;Body					TRUE		3:50283228-50284481	Promoter_Associated	NA	0.292664	0.188132	-0.104532	0.116469	0.126383	0.00991402
cg07450210	3.72564e-06	0.00533559	37	13	99880947			NA	NA	UBAC2;UBAC2;UBAC2	NM_001144072;NM_177967;NR_026644	Body;Body;Body					TRUE				TRUE	0.313318	0.133179	-0.180139	0.0850574	0.0804205	-0.00463698
cg02078525	3.75138e-06	0.00533559	37	16	66400395			NA	NA	CDH5	NM_001795	TSS200					NA				NA	0.312984	0.520104	0.20712	0.300998	0.345906	0.0449076
cg15601264	3.75465e-06	0.00533559	37	17	54864697			NA	NA								TRUE				NA	0.174429	0.348611	0.174183	0.108558	0.118294	0.00973597
cg00252781	3.75865e-06	0.00533559	37	1	179334658			NA	NA	C1orf125;C1orf125	NM_182766;NM_144696	TSS1500;TSS200	chr1:179334794-179335338	N_Shore			NA		1:179334649-179335879	Promoter_Associated	NA	0.366345	0.171686	-0.194659	0.155858	0.11357	-0.0422881
cg27143204	3.79644e-06	0.00536731	37	5	54530375			NA	NA	CCNO	NM_021147	TSS1500	chr5:54528095-54528404	S_Shore			NA	5:54566036-54566194			NA	0.576636	0.773303	0.196668	0.715983	0.686125	-0.029858
cg05660874	3.85033e-06	0.00542147	37	19	2332485			NA	NA	SPPL2B;SPPL2B	NM_001077238;NM_152988	Body;Body	chr19:2334495-2334771	N_Shelf			NA		19:2332198-2332884	Promoter_Associated	TRUE	0.570576	0.45339	-0.117185	0.358367	0.359381	0.00101376
cg13008538	3.87886e-06	0.00543961	37	7	3083741			NA	NA	CARD11	NM_032415	TSS200					TRUE		7:3082470-3084096	Promoter_Associated	TRUE	0.309786	0.190769	-0.119016	0.0865309	0.0923731	0.00584218
cg08013793	3.89722e-06	0.00544342	37	3	49905354			NA	NA	CAMKV	NM_024046	5'UTR	chr3:49906737-49907482	N_Shore			TRUE		3:49905333-49905508	Unclassified_Cell_type_specific	TRUE	0.124309	0.214362	0.0900537	0.313696	0.291972	-0.0217236
cg08731696	4.01607e-06	0.00555196	37	1	59280489			NA	NA				chr1:59280240-59280490	Island			TRUE	1:59052829-59053438			NA	0.286349	0.53682	0.250472	0.824074	0.844422	0.0203479
cg11704631	4.01846e-06	0.00555196	37	21	36395663			NA	NA	RUNX1	NM_001754	Body	chr21:36398960-36399259	N_Shelf			NA				NA	0.806209	0.601368	-0.204842	0.510506	0.510114	-0.00039158
cg20272935	4.02282e-06	0.00555196	37	11	67765720			NA	NA	UNC93B1	NM_030930	Body	chr11:67764918-67765256	S_Shore			NA		11:67765643-67765943	Gene_Associated_Cell_type_specific	NA	0.258966	0.134157	-0.124808	0.323192	0.291495	-0.0316962
cg04871875	4.0755e-06	0.00555363	37	6	89828172			NA	NA	SFRS13B	NM_080743	TSS1500	chr6:89827134-89828122	S_Shore			NA		6:89826512-89828191	Unclassified_Cell_type_specific	TRUE	0.527523	0.707064	0.179541	0.739846	0.757722	0.0178761
cg24296397	4.08521e-06	0.00555363	37	3	49692537			NA	NA	BSN	NM_003458	Body	chr3:49690022-49690329	S_Shelf			NA				NA	0.862389	0.731732	-0.130658	0.528519	0.483983	-0.0445359
cg19029445	4.09721e-06	0.00555363	37	17	907732			TRUE	NA	ABR;ABR;ABR	NM_021962;NM_001092;NM_001159746	3'UTR;3'UTR;3'UTR	chr17:909981-910442	N_Shelf			NA	17:854377-854657			NA	0.639481	0.857873	0.218392	0.907607	0.892077	-0.0155301
cg18900591	4.11086e-06	0.00555363	37	20	50419193			NA	NA	SALL4	NM_020436	TSS200	chr20:50417312-50419045	S_Shore		RDMR	NA	20:49852600-49852656			NA	0.420281	0.638635	0.218354	0.835936	0.823429	-0.0125069
cg05053327	4.11411e-06	0.00555363	37	17	40837383			NA	NA	CNTNAP1	NM_003632	Body	chr17:40837022-40837525	Island			NA	17:38090530-38091051			NA	0.750285	0.918896	0.168611	0.942099	0.938892	-0.00320732
cg06804344	4.12954e-06	0.00555363	37	3	128778699			NA	NA	GP9	NM_000174	TSS1500					NA				NA	0.421938	0.638153	0.216216	0.550828	0.601225	0.0503965
cg00873678	4.13582e-06	0.00555363	37	14	91770052			NA	NA	CCDC88C	NM_001080414	Body	chr14:91770110-91770419	N_Shore			NA				TRUE	0.774797	0.899363	0.124566	0.876195	0.882321	0.00612652
cg09982224	4.16204e-06	0.00555632	37	11	67775972			NA	NA	ALDH3B1	NM_001161473	TSS200					NA				NA	0.856077	0.697216	-0.15886	0.485786	0.483513	-0.00227384
cg19540316	4.16977e-06	0.00555632	37	13	113622750			NA	NA	MCF2L	NM_001112732	TSS200	chr13:113622737-113623660	Island	low-CpG:112670446-112670765		NA	13:112670739-112672099			NA	0.306702	0.12142	-0.185282	0.108655	0.0939575	-0.0146976
cg18715243	4.19735e-06	0.00557006	37	8	37658755			NA	NA	GPR124	NM_032777	Body	chr8:37654048-37656100	S_Shelf		RDMR	NA				NA	0.632172	0.799853	0.167681	0.769114	0.741155	-0.0279594
cg00230074	4.22346e-06	0.00557006	37	17	72358042		rs62063604	NA	NA	BTBD17	NM_001080466	TSS200	chr17:72356096-72356327	S_Shore			TRUE				TRUE	0.194603	0.276194	0.0815908	0.313582	0.309208	-0.00437469
cg26925644	4.22812e-06	0.00557006	37	11	118476517			NA	NA	PHLDB1	NM_015157	TSS1500	chr11:118478235-118481896	N_Shore			TRUE				TRUE	0.706252	0.830688	0.124436	0.858962	0.877665	0.0187028
cg18993113	4.26011e-06	0.00558282	37	11	9944707			NA	NA	SBF2	NM_030962	Body					TRUE		11:9944707-9944746	Unclassified_Cell_type_specific	NA	0.658779	0.782331	0.123552	0.648728	0.651985	0.00325723
cg18972998	4.26991e-06	0.00558282	37	1	55266296			NA	NA	TTC22;TTC22	NM_001114108;NM_017904	1stExon;1stExon	chr1:55266277-55267058	Island			TRUE	1:55038884-55039714			NA	0.735924	0.89681	0.160886	0.755406	0.766391	0.0109851
cg10890346	4.35813e-06	0.00567682	37	11	2207660			NA	NA							CDMR	NA		11:2207388-2207743	Unclassified_Cell_type_specific	NA	0.679291	0.769061	0.0897704	0.72508	0.716999	-0.0080816
cg08915038	4.39295e-06	0.00568628	37	1	16562923			NA	NA	C1orf89	NM_030907	Body	chr1:16563544-16563799	N_Shore			TRUE		1:16562515-16564386	Promoter_Associated	NA	0.298713	0.139569	-0.159145	0.0564764	0.0572515	0.00077501
cg17149103	4.41055e-06	0.00568628	37	1	147789480	rs72704317		NA	NA				chr1:147789652-147790094	N_Shore		RDMR	NA				NA	0.404668	0.666455	0.261787	0.804439	0.797858	-0.00658124
cg13644239	4.41445e-06	0.00568628	37	5	891886			NA	NA	TRIP13;BRD9;BRD9;TRIP13;BRD9	NM_004237;NM_001009877;NR_027633;NM_001166260;NM_023924	TSS1500;5'UTR;Body;TSS1500;Body	chr5:892522-893479	N_Shore			NA	5:944843-946479			NA	0.486632	0.657048	0.170416	0.564283	0.597632	0.0333488
cg03574306	4.44398e-06	0.00570321	37	16	85470662			NA	NA								TRUE	16:84027863-84028319			TRUE	0.25319	0.362123	0.108933	0.597928	0.591904	-0.00602356
cg26255314	4.49905e-06	0.00575265	37	11	60869910			NA	NA	CD5	NM_014207	TSS200					NA		11:60869464-60870416	Promoter_Associated_Cell_type_specific	NA	0.185018	0.104171	-0.0808476	0.103902	0.0929473	-0.0109547
cg13280041	4.52685e-06	0.00576699	37	6	138866865			NA	NA	NHSL1	NM_020464	Body			low-CpG:138908496-138908826		TRUE				NA	0.531235	0.738036	0.206801	0.846454	0.84919	0.00273648
cg17818731	4.56301e-06	0.00579184	37	2	43295753			NA	NA				chr2:43295212-43295555	S_Shore			TRUE				NA	0.697799	0.837452	0.139652	0.779926	0.737925	-0.0420012
cg19592472	4.61534e-06	0.00583696	37	20	3052274			NA	NA	OXT;OXT	NM_000915;NM_000915	1stExon;5'UTR	chr20:3052097-3053103	Island			NA	20:3000147-3001103	20:3052273-3053455	Unclassified_Cell_type_specific	NA	0.925375	0.800751	-0.124623	0.322313	0.360591	0.038278
cg17950169	4.65878e-06	0.00587055	37	1	226067900			NA	NA	TMEM63A	NM_014698	5'UTR	chr1:226069605-226070898	N_Shore			NA		1:226067518-226067955	Promoter_Associated_Cell_type_specific	NA	0.42332	0.201854	-0.221465	0.216624	0.208355	-0.00826965
cg04221117	4.80787e-06	0.00603655	37	10	11206221	rs76074886		NA	NA	CUGBP2;CUGBP2;CUGBP2;CUGBP2	NM_006561;NM_001083591;NM_001025077;NM_001025076	Body;TSS1500;Body;TSS1500	chr10:11207178-11207980	N_Shore		CDMR	NA		10:11206220-11206367	Unclassified	NA	0.139248	0.0708067	-0.0684416	0.0768388	0.0855598	0.00872104
cg27072575	4.84518e-06	0.00606151	37	17	62778413			NA	NA	LOC146880;LOC146880	NR_027487;NR_026899	TSS1500;TSS1500	chr17:62774366-62777797	S_Shore			NA				NA	0.785604	0.88039	0.0947856	0.839742	0.867023	0.0272807
cg08716982	4.91771e-06	0.0061302	37	5	179640174			NA	NA				chr5:179636009-179636444	S_Shelf			NA				NA	0.21492	0.0863621	-0.128558	0.0482351	0.0586737	0.0104385
cg00442282	5.02567e-06	0.00624241	37	17	38471064			NA	NA	RARA	NM_000964	5'UTR	chr17:38472958-38473201	N_Shore			TRUE		17:38470871-38471273	Unclassified	TRUE	0.377819	0.22646	-0.151359	0.134295	0.130104	-0.00419023
cg16081441	5.05881e-06	0.00625498	37	17	74463560			NA	NA	AANAT;AANAT	NM_001088;NM_001166579	TSS200;Body					NA				NA	0.571392	0.716483	0.145092	0.624319	0.633013	0.00869327
cg19853333	5.07177e-06	0.00625498	37	12	1676077			NA	NA	FBXL14	NM_152441	Body					NA	12:1546194-1546372			NA	0.591131	0.767024	0.175893	0.862561	0.874694	0.0121338
cg13636887	5.091e-06	0.00625652	37	14	105189936			NA	NA	ADSSL1	NM_152328	TSS1500	chr14:105189927-105190864	Island			NA		14:105189909-105190634	Promoter_Associated	NA	0.150014	0.295625	0.145612	0.233709	0.248202	0.0144937
cg18327586	5.12019e-06	0.00627023	37	20	62253758			NA	NA	GMEB2	NM_012384	5'UTR	chr20:62257589-62259476	N_Shelf			NA				NA	0.607591	0.785245	0.177654	0.675306	0.739096	0.0637896
cg19439123	5.13898e-06	0.00627117	37	17	17687621			NA	NA	RAI1	NM_030665	5'UTR	chr17:17685016-17687240	S_Shore			TRUE	17:17628117-17628360			NA	0.641675	0.42362	-0.218055	0.187168	0.202632	0.0154636
cg00410926	5.26152e-06	0.00639817	37	9	35563534		rs78783435	NA	NA	FAM166B;FAM166B	NM_001164310;NM_001099951	Body;Body					TRUE				NA	0.709661	0.874145	0.164484	0.875901	0.89918	0.0232792
cg00703513	5.27985e-06	0.00639817	37	8	145925258			NA	NA				chr8:145925410-145926101	N_Shore			NA	8:145895807-145896910			NA	0.249973	0.372681	0.122708	0.304123	0.288482	-0.0156407
cg05148180	5.31649e-06	0.0064202	37	10	4414968			NA	NA								TRUE				TRUE	0.677127	0.800277	0.12315	0.762614	0.751676	-0.0109383
cg18689454	5.35469e-06	0.00644395	37	21	45705694			NA	NA	AIRE	NM_000383	TSS200	chr21:45705428-45706044	Island			NA	21:44529900-44530426			TRUE	0.490365	0.677292	0.186927	0.59219	0.610147	0.017957
cg10785340	5.38484e-06	0.00645789	37	5	134715577			TRUE	NA	H2AFY;H2AFY;H2AFY;H2AFY	NM_004893;NM_001040158;NM_138610;NM_138609	Body;Body;Body;Body					NA				NA	0.424338	0.212123	-0.212215	0.26981	0.349043	0.0792333
cg04641860	5.764e-06	0.00688885	37	10	43891547			NA	NA	HNRNPF;HNRNPF;HNRNPF;HNRNPF;HNRNPF;HNRNPF	NM_001098207;NM_001098205;NM_001098208;NM_001098206;NM_001098204;NM_004966	5'UTR;5'UTR;5'UTR;5'UTR;5'UTR;5'UTR	chr10:43891546-43892917	Island			NA	10:43211345-43213022			TRUE	0.324578	0.540526	0.215948	0.783559	0.761216	-0.0223426
cg15375321	5.94308e-06	0.00707856	37	18	74496335			NA	NA				chr18:74499316-74499641	N_Shelf			NA	18:72625166-72625352			NA	0.340487	0.527974	0.187487	0.334588	0.396251	0.0616627
cg19791637	6.04688e-06	0.00714151	37	2	30633168			NA	NA								TRUE				NA	0.756466	0.605448	-0.151018	0.741706	0.738524	-0.0031824
cg01403010	6.05504e-06	0.00714151	37	22	38609534			NA	NA	MAFF;MAFF;MAFF;MAFF	NM_001161573;NM_001161572;NM_012323;NM_001161574	5'UTR;5'UTR;5'UTR;5'UTR	chr22:38610335-38610828	N_Shore			NA		22:38609434-38610109	Unclassified	NA	0.331619	0.535059	0.20344	0.36983	0.378435	0.00860507
cg12840248	6.05754e-06	0.00714151	37	6	32908718			NA	NA	HLA-DMB;HLA-DMB	NM_002118;NM_002118	1stExon;5'UTR					TRUE		6:32908496-32909716	Unclassified	TRUE	0.295376	0.181315	-0.114061	0.0953505	0.0816309	-0.0137196
cg12912981	6.08315e-06	0.00714747	37	2	81708953			NA	NA								NA	2:81561979-81562553			NA	0.820491	0.901665	0.0811746	0.833509	0.872169	0.0386607
cg00654448	6.19324e-06	0.00723298	37	8	142365315			NA	NA				chr8:142367050-142367860	N_Shore			NA				NA	0.241672	0.102728	-0.138944	0.0615542	0.0738526	0.0122985
cg01598007	6.19752e-06	0.00723298	37	1	167063581			NA	NA	DUSP27	NM_001080426	TSS1500					TRUE				NA	0.598601	0.743468	0.144868	0.764005	0.728047	-0.0359584
cg13403689	6.26825e-06	0.00729107	37	6	32820641			NA	NA	PSMB9;PSMB9;TAP1	NM_002800;NM_148954;NM_000593	TSS1500;TSS1500;Body	chr6:32820849-32822370	N_Shore			NA	6:32928531-32930301			NA	0.320132	0.202168	-0.117965	0.104592	0.106789	0.00219764
cg07263153	6.31636e-06	0.00732153	37	16	202974			NA	NA	HBZ	NM_005332	1stExon	chr16:203753-204866	N_Shore			NA				NA	0.809198	0.882249	0.0730512	0.855132	0.842285	-0.0128476
cg15580355	6.33655e-06	0.00732153	37	3	183003859			NA	NA	MCF2L2	NM_015078	Body					TRUE		3:183003377-183004273	Promoter_Associated	TRUE	0.295913	0.157158	-0.138755	0.135078	0.132552	-0.00252549
cg21519787	6.3922e-06	0.00736138	37	19	49133421	rs35746286		NA	NA	SPHK2	NM_020126	3'UTR	chr19:49132603-49134291	Island		RDMR	NA	19:53824332-53825752	19:49133377-49134426	Gene_Associated	TRUE	0.382285	0.677527	0.295241	0.889233	0.902493	0.0132596
cg01660934	6.4289e-06	0.00737921	37	16	68269041			NA	NA	ESRP2	NM_024939	Body	chr16:68269010-68272143	Island		RDMR	NA	16:66826526-66829595	16:68268909-68269458	Unclassified_Cell_type_specific	NA	0.81836	0.930445	0.112086	0.96418	0.951217	-0.0129627
cg16594273	6.45671e-06	0.00738675	37	16	58131312			NA	NA								TRUE		16:58130906-58132235	Unclassified	TRUE	0.23114	0.369825	0.138686	0.289362	0.297577	0.0082144
cg18454133	6.48443e-06	0.00739414	37	14	23835870			NA	NA	EFS;EFS	NM_032459;NM_005864	TSS1500;TSS1500	chr14:23834435-23835947	Island			NA	14:22904057-22905751			NA	0.72445	0.853782	0.129332	0.930864	0.929631	-0.00123282
cg07773434	6.54367e-06	0.0074373	37	11	64015289			NA	NA	PPP1R14B	NM_138689	TSS1500	chr11:64013772-64015341	Island			NA	11:63770349-63771917			NA	0.388188	0.654164	0.265976	0.439978	0.454777	0.0147996
cg09866743	6.69798e-06	0.00758789	37	3	35706038			NA	NA	ARPP-21	NM_016300	5'UTR					NA	3:35681030-35681132			NA	0.32826	0.123645	-0.204616	0.134842	0.117415	-0.0174268
cg16887422	6.75282e-06	0.00762518	37	2	240035107	rs79777287		NA	NA	HDAC4	NM_006037	Body	chr2:240033147-240033453	S_Shore			TRUE				NA	0.349872	0.603098	0.253225	0.504223	0.528566	0.0243438
cg20253872	6.79958e-06	0.0076295	37	1	110166571			NA	NA	AMPD2;AMPD2;AMPD2	NM_139156;NM_004037;NM_203404	Body;Body;TSS1500	chr1:110162464-110162716	S_Shelf			NA		1:110166153-110166793	Promoter_Associated	NA	0.376128	0.200532	-0.175596	0.321677	0.314434	-0.00724273
cg14883961	6.81013e-06	0.0076295	37	8	127846077			NA	NA								TRUE				TRUE	0.838457	0.90632	0.067863	0.899067	0.902839	0.00377252
cg20239639	6.82246e-06	0.0076295	37	1	32739493			NA	NA	LCK;LCK	NM_005356;NM_001042771	5'UTR;TSS1500	chr1:32740710-32741544	N_Shore			TRUE		1:32739208-32739924	Promoter_Associated_Cell_type_specific	TRUE	0.623368	0.491699	-0.131669	0.638964	0.597881	-0.0410832
cg27187555	6.88977e-06	0.00765648	37	1	3269252			NA	NA	PRDM16;PRDM16	NM_022114;NM_199454	Body;Body					TRUE	1:3258881-3259113			TRUE	0.595684	0.728024	0.13234	0.410388	0.40276	-0.00762736
cg03602014	6.89061e-06	0.00765648	37	5	126564681			NA	NA				chr5:126564997-126565580	N_Shore			NA	5:126592473-126592642	5:126564519-126566103	Unclassified_Cell_type_specific	TRUE	0.303207	0.530509	0.227302	0.380557	0.408837	0.0282797
cg20229014	6.96412e-06	0.00771352	37	8	134529378			NA	NA	ST3GAL1;ST3GAL1	NM_003033;NM_173344	5'UTR;5'UTR					TRUE				NA	0.298702	0.159967	-0.138734	0.0774301	0.0753807	-0.00204941
cg00874073	7.06684e-06	0.00778794	37	17	73073329			NA	NA				chr17:73073313-73073941	Island			NA	17:70584915-70585499	17:73073168-73074920	Promoter_Associated	NA	0.392658	0.622446	0.229788	0.407483	0.409228	0.00174502
cg05181279	7.0761e-06	0.00778794	37	11	11982794			NA	TRUE								TRUE				NA	0.842531	0.7437	-0.0988317	0.762861	0.779642	0.0167806
cg19709355	7.10412e-06	0.00779411	37	17	38504102			NA	NA	RARA;RARA;RARA;RARA	NM_001145301;NM_000964;NM_001024809;NM_001145302	Body;Body;Body;Body	chr17:38501396-38501839	S_Shelf			TRUE		17:38503722-38504213	Unclassified_Cell_type_specific	NA	0.067078	0.144958	0.0778801	0.078869	0.0901761	0.011307
cg06033254	7.16905e-06	0.00779425	37	16	66613355			NA	NA	CMTM2;CMTM2	NM_144673;NM_144673	5'UTR;1stExon	chr16:66612749-66613412	Island			NA	16:65170251-65171217	16:66612785-66613385	Unclassified_Cell_type_specific	NA	0.263105	0.159993	-0.103112	0.148598	0.155536	0.00693719
cg10571104	7.17254e-06	0.00779425	37	19	44039755			NA	NA	ZNF575	NM_174945	Body	chr19:44039232-44039756	Island			NA		19:44037974-44040069	Promoter_Associated	NA	0.361371	0.615256	0.253886	0.542846	0.544515	0.00166898
cg01368219	7.18667e-06	0.00779425	37	3	54999791			NA	NA	CACNA2D3	NM_018398	Body					TRUE				NA	0.465683	0.735676	0.269993	0.768598	0.769264	0.000666204
cg25098478	7.19388e-06	0.00779425	37	1	27464538			NA	NA	SLC9A1	NM_003047	Body					TRUE		1:27462901-27464682	Promoter_Associated	NA	0.703464	0.807669	0.104206	0.784959	0.768681	-0.0162777
cg21124375	7.30882e-06	0.00789418	37	2	232765392			NA	NA				chr2:232765246-232765491	Island		DMR	TRUE	2:232473555-232473664	2:232765043-232766392	Unclassified	NA	0.0979242	0.229736	0.131812	0.327662	0.324347	-0.00331443
cg00414093	7.33217e-06	0.00789489	37	16	87584426			NA	NA				chr16:87584359-87584710	Island			NA	16:86141006-86142194	16:87583918-87584427	NonGene_Associated	TRUE	0.624578	0.81171	0.187132	0.635062	0.660687	0.0256254
cg20535646	7.3636e-06	0.00790426	37	2	99001627			NA	NA	CNGA3;CNGA3	NM_001298;NM_001079878	Body;Body					NA		2:99001049-99002057	Unclassified	NA	0.120283	0.213808	0.0935246	0.0911751	0.102183	0.0110076
cg23531257	7.41511e-06	0.00793506	37	15	45422553			NA	NA	DUOX1;DUOXA1;DUOX1	NM_175940;NM_144565;NM_017434	5'UTR;TSS1500;5'UTR	chr15:45421236-45422394	S_Shore			NA		15:45421340-45422704	Unclassified	TRUE	0.799126	0.899497	0.100371	0.91834	0.908694	-0.00964588
cg14276580	7.53362e-06	0.00803715	37	13	40527020	rs73462714		NA	NA								TRUE				NA	0.54789	0.329834	-0.218056	0.401567	0.357503	-0.044064
cg16717549	7.61424e-06	0.00807745	37	21	45705699			NA	NA	AIRE	NM_000383	TSS200	chr21:45705428-45706044	Island			NA	21:44529900-44530426			TRUE	0.501039	0.682057	0.181018	0.614525	0.616875	0.00234943
cg23260754	7.61785e-06	0.00807745	37	6	6725335			NA	NA								TRUE	6:6670047-6670495	6:6724085-6725638	Promoter_Associated	NA	0.345757	0.469729	0.123972	0.337249	0.342305	0.00505649
cg17265994	7.7477e-06	0.00819017	37	11	2905024			NA	NA	CDKN1C;CDKN1C;CDKN1C	NM_001122630;NM_000076;NM_001122631	3'UTR;3'UTR;3'UTR	chr11:2905023-2907024	Island			NA				NA	0.21405	0.433082	0.219031	0.259913	0.295163	0.0352494
cg16060189	7.81887e-06	0.00824036	37	10	94350577	rs61861412		NA	NA				chr10:94351356-94351615	N_Shore			NA		10:94350518-94350783	Promoter_Associated	NA	0.508853	0.726111	0.217258	0.665113	0.644635	-0.020478
cg21691065	7.86898e-06	0.00826811	37	1	2804835			NA	NA								NA		1:2804670-2804890	Unclassified_Cell_type_specific	NA	0.733416	0.473502	-0.259914	0.17167	0.186677	0.0150076
cg13745632	7.90081e-06	0.00827655	37	10	50507003			NA	NA	C10orf71;C10orf71	NM_001135196;NM_199459	TSS200;TSS200					NA				NA	0.707834	0.859504	0.151671	0.745442	0.790428	0.0449862
cg21081878	7.96172e-06	0.00829438	37	21	38334730			NA	NA	HLCS	NM_000411	5'UTR	chr21:38338384-38338904	N_Shelf			NA				NA	0.84667	0.677342	-0.169327	0.769918	0.699601	-0.0703164
cg01699740	7.96553e-06	0.00829438	37	11	123396486			NA	NA	GRAMD1B	NM_020716	TSS200					TRUE				NA	0.881741	0.941481	0.0597403	0.929109	0.915507	-0.0136014
cg05969150	8.03006e-06	0.0083356	37	16	72882495			NA	NA	ZFHX3;ZFHX3	NM_001164766;NM_006885	Body;Body					TRUE				TRUE	0.788969	0.68763	-0.101339	0.365473	0.34658	-0.0188925
cg22325294	8.05305e-06	0.0083356	37	6	30043829			NA	NA	RNF39;RNF39	NM_025236;NM_170769	TSS1500;TSS1500	chr6:30042918-30043500	S_Shore			NA		6:30042516-30044199	Unclassified	TRUE	0.354151	0.518455	0.164304	0.476012	0.474601	-0.00141048
cg07738730	8.09478e-06	0.00835394	37	17	47077165			NA	NA	IGF2BP1;IGF2BP1	NM_006546;NM_001160423	Body;Body	chr17:47072820-47076042	S_Shore		RDMR	NA		17:47077075-47077331	Promoter_Associated_Cell_type_specific	NA	0.27164	0.473128	0.201488	0.658085	0.687778	0.0296927
cg14363954	8.13647e-06	0.00837212	37	9	139437479			NA	NA	NOTCH1	NM_017617	Body	chr9:139439041-139441532	N_Shore		CDMR	NA				NA	0.781313	0.595797	-0.185516	0.734447	0.758605	0.024158
cg00550955	8.4025e-06	0.00858399	37	22	22012657			NA	NA				chr22:22011565-22012516	S_Shore			NA		22:22011063-22012798	Promoter_Associated	NA	0.589976	0.763861	0.173885	0.836983	0.836535	-0.000448427
cg10678215	8.41476e-06	0.00858399	37	5	143191565		rs161575	NA	NA	HMHB1	NM_021182	TSS200					NA				NA	0.757541	0.585787	-0.171755	0.686281	0.696587	0.0103058
cg02953927	8.41643e-06	0.00858399	37	15	44038812	rs61734331		NA	NA	PDIA3;CATSPER2P1	NM_005313;NR_002318	1stExon;TSS1500	chr15:44038504-44039122	Island	high-CpG:41825775-41826197		NA	15:41825599-41826435	15:44037989-44039398	Promoter_Associated	NA	0.0747975	0.155108	0.0803109	0.0873653	0.0773929	-0.00997235
cg14527110	8.47741e-06	0.00862091	37	5	131561292			NA	NA	P4HA2;P4HA2;P4HA2;P4HA2;P4HA2	NM_001017973;NM_001142598;NM_004199;NM_001142599;NM_001017974	5'UTR;5'UTR;5'UTR;5'UTR;5'UTR	chr5:131563094-131563954	N_Shore		RDMR	TRUE		5:131561161-131561356	Unclassified_Cell_type_specific	TRUE	0.538228	0.368735	-0.169493	0.363918	0.367794	0.00387607
cg26433561	8.53679e-06	0.00865598	37	1	110426090			NA	NA								TRUE				NA	0.381047	0.546563	0.165517	0.475814	0.477248	0.00143377
cg04029991	8.59849e-06	0.0086932	37	16	1510115			NA	NA	CLCN7;CLCN7	NM_001287;NM_001114331	Body;Body	chr16:1510882-1511423	N_Shore			NA		16:1510037-1510237	Gene_Associated_Cell_type_specific	NA	0.803598	0.640239	-0.163359	0.901106	0.88718	-0.0139252
cg16726532	8.67221e-06	0.00874232	37	12	19692444			NA	NA								TRUE				NA	0.645588	0.788991	0.143403	0.773558	0.777783	0.00422507
cg25288155	8.81228e-06	0.00885784	37	11	73357396			NA	TRUE	PLEKHB1;PLEKHB1;PLEKHB1;PLEKHB1;PLEKHB1;PLEKHB1	NM_001130033;NM_021200;NM_021200;NM_001130035;NM_001130034;NM_001130033	5'UTR;1stExon;5'UTR;TSS1500;TSS1500;1stExon				RDMR	NA				NA	0.506771	0.698625	0.191854	0.753141	0.798029	0.0448885
cg03224013	8.95153e-06	0.00897092	37	14	106382726			NA	NA	KIAA0125	NR_026800	TSS1500					NA				NA	0.808428	0.616117	-0.192312	0.641683	0.674588	0.0329052
cg02000253	9.01585e-06	0.00897092	37	19	13107687			NA	NA	NFIX	NM_002501	Body	chr19:13106817-13107688	Island			NA				NA	0.626736	0.779824	0.153089	0.642137	0.659124	0.0169877
cg03794288	9.02888e-06	0.00897092	37	16	90172237			NA	NA				chr16:90172704-90172925	N_Shore			NA		16:90171963-90173227	Unclassified_Cell_type_specific	NA	0.841777	0.896237	0.0544597	0.836961	0.857737	0.0207761
cg10430444	9.03579e-06	0.00897092	37	15	76137847			NA	NA	UBE2Q2;UBE2Q2	NM_001145335;NM_173469	Body;Body	chr15:76135311-76136946	S_Shore			NA				NA	0.779198	0.632093	-0.147105	0.774252	0.796226	0.0219738
cg13758780	9.06793e-06	0.00897092	37	9	124329514			NA	NA	DAB2IP	NM_032552	Body					TRUE				NA	0.569387	0.71157	0.142183	0.815204	0.802992	-0.0122117
cg13341412	9.0808e-06	0.00897092	37	6	124151453			NA	NA	NKAIN2	NM_001040214	Body					TRUE				NA	0.402234	0.267144	-0.13509	0.164661	0.152727	-0.0119344
cg07631359	9.10689e-06	0.00897092	37	3	10276672			NA	NA	IRAK2	NM_001570	Body	chr3:10276025-10276415	S_Shore			NA	3:10251079-10251673			NA	0.747558	0.881616	0.134059	0.901094	0.908636	0.00754184
cg15072976	9.13215e-06	0.00897092	37	2	242715549		rs77927547	NA	NA	GAL3ST2	NM_022134	TSS1500					NA				NA	0.833697	0.712769	-0.120928	0.612115	0.633444	0.021329
cg25593625	9.15692e-06	0.00897092	37	1	24397689			NA	NA	MYOM3	NM_152372	Body					TRUE		1:24397273-24397869	Unclassified	NA	0.203027	0.314172	0.111145	0.37786	0.394396	0.0165363
cg11744304	9.26872e-06	0.00903163	37	7	100875822			NA	NA	CLDN15	NM_014343	Body	chr7:100875555-100876212	Island			NA	7:100662276-100662808			TRUE	0.782656	0.91274	0.130084	0.904985	0.913146	0.00816139
cg19677267	9.27083e-06	0.00903163	37	1	26645161			NA	NA	CD52;UBXN11	NM_001803;NM_145345	Body;TSS1500					NA				NA	0.493278	0.286821	-0.206456	0.283706	0.276679	-0.00702691
cg18858739	9.36565e-06	0.00909145	37	1	167426278			NA	NA	CD247;CD247	NM_198053;NM_000734	Body;Body	chr1:167424088-167425216	S_Shore			TRUE		1:167426000-167426468	Promoter_Associated_Cell_type_specific	NA	0.806314	0.687908	-0.118406	0.800678	0.811681	0.0110039
cg02246725	9.40564e-06	0.00909145	37	11	2014127			NA	NA				chr11:2013333-2013617	S_Shore			NA		11:2013889-2015034	Unclassified_Cell_type_specific	NA	0.541711	0.331913	-0.209798	0.435759	0.442527	0.00676807
cg24815934	9.45095e-06	0.00909145	37	21	46332181			NA	NA	ITGB2;ITGB2	NM_001127491;NM_000211	5'UTR;5'UTR				DMR	NA		21:46331242-46332266	Promoter_Associated_Cell_type_specific	TRUE	0.469597	0.303124	-0.166473	0.257804	0.259995	0.00219046
cg13592247	9.47401e-06	0.00909145	37	9	2933859	rs10123521		NA	NA				chr9:2933373-2933724	S_Shore			NA				NA	0.868108	0.950919	0.0828116	0.898477	0.945711	0.0472348
cg05262829	9.4765e-06	0.00909145	37	1	226921576			NA	NA	ITPKB	NM_002221	Body	chr1:226924560-226926553	N_Shelf			NA				NA	0.79574	0.621615	-0.174125	0.750407	0.681922	-0.0684854
cg27052709	9.48908e-06	0.00909145	37	17	76495017	rs691291		NA	NA	DNAH17	NM_173628	Body	chr17:76498807-76499075	N_Shelf			TRUE	17:74006612-74006667			NA	0.836284	0.933743	0.0974588	0.793857	0.805975	0.0121178
cg09113483	9.60155e-06	0.00917393	37	1	61517807			NA	NA				chr1:61519352-61519971	N_Shore			NA	1:61290322-61290479			NA	0.0908916	0.216496	0.125605	0.613923	0.629025	0.015102
cg02007567	9.75506e-06	0.0092524	37	16	10912696	rs74559723		NA	NA	FAM18A	NM_001079512	TSS200	chr16:10912159-10912719	Island			NA	16:10819716-10820260			NA	0.288565	0.402686	0.11412	0.466042	0.475241	0.00919843
cg03818303	9.75958e-06	0.0092524	37	3	178984858	rs11293886		NA	NA	KCNMB3;KCNMB3	NM_001163677;NM_171828	TSS200;TSS200					NA	3:180467405-180467553			NA	0.43101	0.666677	0.235668	0.618281	0.700379	0.0820983
cg13618735	9.76348e-06	0.0092524	37	3	185542473			NA	NA	IGF2BP2;IGF2BP2	NM_001007225;NM_006548	Body;Body	chr3:185541048-185544146	Island			NA	3:187024578-187027153			NA	0.0643694	0.118325	0.053956	0.0348515	0.029667	-0.00518446
cg13526040	9.91404e-06	0.00936955	37	11	57093322			NA	NA	TNKS1BP1	NM_033396	TSS1500	chr11:57091614-57092831	S_Shore		RDMR	NA		11:57092468-57093497	Promoter_Associated	NA	0.341293	0.55626	0.214967	0.33638	0.373395	0.0370156
cg22761205	9.96183e-06	0.0093892	37	11	457256			NA	NA	PTDSS2	NM_030783	Body	chr11:459088-459345	N_Shore			NA	11:447256-447322	11:456465-457688	Unclassified_Cell_type_specific	NA	0.535613	0.383197	-0.152416	0.270862	0.27767	0.00680795
cg03881294	1.00197e-05	0.00941825	37	2	11884333			NA	NA				chr2:11886249-11887207	N_Shore			NA		2:11884075-11886107	Unclassified	NA	0.21558	0.41126	0.19568	0.181092	0.191757	0.0106645
cg18008247	1.00553e-05	0.00942621	37	3	124719009			NA	NA	HEG1	NM_020733	Body					TRUE				NA	0.464359	0.650837	0.186478	0.614768	0.612823	-0.00194476
cg21109038	1.0109e-05	0.0094511	37	15	90543610			NA	NA	ZNF710	NM_198526	TSS1500	chr15:90543410-90543835	Island			NA	15:88344415-88345165			NA	0.540681	0.799816	0.259135	0.935829	0.950645	0.0148163
cg10233454	1.01477e-05	0.00946178	37	12	57529389			NA	NA	LRP1	NM_002332	Body					TRUE				NA	0.389668	0.644328	0.25466	0.445188	0.454347	0.00915917
cg03292040	1.02105e-05	0.00947795	37	2	132286665			NA	NA	CCDC74A	NM_138770	Body	chr2:132285408-132285992	S_Shore			NA	2:132002900-132003204			TRUE	0.366909	0.185465	-0.181444	0.200103	0.180889	-0.0192136
cg16926809	1.02195e-05	0.00947795	37	1	10732464			NA	NA	CASZ1;CASZ1	NM_017766;NM_001079843	Body;Body					NA	1:10655042-10655146			NA	0.723733	0.867978	0.144245	0.894983	0.911619	0.0166362
cg05795849	1.03334e-05	0.00954206	37	3	4794082	rs1866997		NA	NA	ITPR1;ITPR1;ITPR1;EGOT	NM_002222;NM_001099952;NM_001168272;NR_004428	Body;Body;Body;TSS1500					TRUE		3:4793918-4794100	Unclassified_Cell_type_specific	NA	0.22939	0.452783	0.223393	0.150158	0.192125	0.0419668
cg08892899	1.03688e-05	0.00954206	37	10	85955302			NA	NA	PCDH21	NM_033100	Body	chr10:85954199-85955303	Island			NA				TRUE	0.169051	0.327066	0.158015	0.238133	0.264853	0.0267202
cg10090414	1.04187e-05	0.00954206	37	8	142309652			NA	NA								TRUE	8:142378672-142378870	8:142309178-142310227	Gene_Associated_Cell_type_specific	TRUE	0.474557	0.7065	0.231943	0.888388	0.88392	-0.00446713
cg07788865	1.04257e-05	0.00954206	37	10	30101042			NA	NA								TRUE				TRUE	0.398781	0.220773	-0.178008	0.164516	0.119557	-0.0449593
cg20179907	1.04258e-05	0.00954206	37	11	72336908	rs71477736		NA	NA	PDE2A;PDE2A;PDE2A;PDE2A	NM_001143839;NR_026572;NM_001146209;NM_002599	Body;Body;Body;Body					TRUE				NA	0.350828	0.578189	0.227361	0.418999	0.491786	0.072787
cg16409562	1.05539e-05	0.00959436	37	14	21485900			NA	NA	NDRG2;NDRG2;NDRG2;NDRG2;NDRG2;NDRG2;NDRG2;NDRG2	NM_016250;NM_201535;NM_201538;NM_201541;NM_201540;NM_201539;NM_201537;NM_201536	Body;Body;Body;Body;Body;Body;Body;Body					NA	14:20555725-20555935			NA	0.391743	0.628823	0.23708	0.564145	0.610187	0.0460417
cg14377059	1.05541e-05	0.00959436	37	1	59183881			NA	NA								TRUE		1:59183802-59184148	Unclassified_Cell_type_specific	NA	0.827249	0.610397	-0.216852	0.56302	0.459254	-0.103765
cg18305652	1.05657e-05	0.00959436	37	10	134549665	rs12259699		NA	NA	INPP5A	NM_005539	Body	chr10:134549623-134549876	Island			NA	10:134399580-134400090			NA	0.771341	0.595334	-0.176007	0.732723	0.708925	-0.0237972
cg16300030	1.07111e-05	0.00969199	37	6	32908980			NA	NA	HLA-DMB	NM_002118	TSS200					TRUE		6:32908496-32909716	Unclassified	TRUE	0.622286	0.398779	-0.223507	0.126343	0.124723	-0.00161956
cg23911808	1.0729e-05	0.00969199	37	10	133849654			NA	NA				chr10:133849676-133850826	N_Shore		CDMR	NA	10:133699563-133700784			TRUE	0.216939	0.0932758	-0.123664	0.214244	0.173942	-0.0403024
cg24199599	1.08974e-05	0.00979127	37	20	62681243			NA	NA	SOX18	NM_018419	TSS1500	chr20:62681074-62681332	Island			NA	20:62149869-62151741	20:62679774-62681645	Unclassified_Cell_type_specific	NA	0.0678196	0.127721	0.0599017	0.195746	0.1799	-0.0158459
cg18082788	1.09226e-05	0.00979127	37	6	149806339			NA	NA	ZC3H12D	NM_207360	TSS200					NA		6:149805583-149806902	Promoter_Associated	NA	0.439713	0.22115	-0.218563	0.190734	0.130337	-0.0603976
cg08468913	1.09233e-05	0.00979127	37	3	122632352		rs34433947	NA	NA	SEMA5B	NM_001031702	Body	chr3:122631722-122632854	Island			NA	3:124114413-124115521			NA	0.378422	0.5855	0.207078	0.527384	0.510612	-0.0167712
cg10072464	1.1107e-05	0.00991941	37	13	114064536	rs7996235		NA	NA				chr13:114066946-114067488	N_Shelf			NA	13:113112416-113113671			TRUE	0.666098	0.860298	0.194199	0.738267	0.777717	0.0394499
cg15937073	1.11233e-05	0.00991941	37	1	42384564			NA	NA	HIVEP3;HIVEP3	NM_001127714;NM_024503	TSS200;TSS200	chr1:42383640-42384003	S_Shore	low-CpG:42156913-42157182		TRUE				NA	0.627108	0.406548	-0.22056	0.335043	0.305922	-0.0291211
cg00220721	1.13602e-05	0.0100739	37	11	36422443			NA	NA	PRR5L;PRR5L;PRR5L;PRR5L	NM_024841;NM_001160167;NM_001160169;NM_001160168	5'UTR;5'UTR;TSS200;Body					NA				NA	0.777996	0.611127	-0.16687	0.207484	0.227243	0.0197589
cg15984516	1.13612e-05	0.0100739	37	14	100680261			NA	NA				chr14:100680269-100680947	N_Shore			TRUE		14:100680148-100681516	Promoter_Associated	NA	0.336619	0.128503	-0.208115	0.132832	0.137084	0.00425289
cg27608102	1.13834e-05	0.0100739	37	17	39680504			NA	NA	KRT19	NM_002276	Body	chr17:39683908-39684599	N_Shelf			NA	17:36933651-36934095			NA	0.794158	0.897638	0.10348	0.821698	0.845724	0.0240268
cg11754060	1.14515e-05	0.0101084	37	6	12012057			NA	NA	HIVEP1	NM_002114	TSS1500	chr6:12012543-12013379	N_Shore	high-CpG:12119804-12120250		NA	6:12119503-12121471	6:12011161-12012463	Promoter_Associated	NA	0.361027	0.516832	0.155806	0.188482	0.188221	-0.000261134
cg08076102	1.15182e-05	0.0101416	37	22	24125924			NA	NA	MMP11	NM_005940	3'UTR	chr22:24129097-24129697	N_Shelf			NA				NA	0.770831	0.58937	-0.18146	0.6095	0.592063	-0.0174365
cg20613402	1.16234e-05	0.0102083	37	4	140354655			NA	NA				chr4:140357362-140357610	N_Shelf			NA				NA	0.898756	0.938673	0.0399172	0.922044	0.9246	0.00255607
cg10961484	1.17347e-05	0.0102801	37	11	120530860			NA	NA	GRIK4	NM_014619	TSS200					NA		11:120530326-120531560	Unclassified_Cell_type_specific	TRUE	0.429943	0.573218	0.143274	0.507287	0.469749	-0.037538
cg24222546	1.18013e-05	0.0103125	37	15	74501771			NA	NA	STRA6;STRA6;STRA6	NM_001142620;NM_001142617;NM_001142619	TSS1500;TSS1500;TSS1500					TRUE				TRUE	0.26124	0.476031	0.21479	0.621005	0.609142	-0.0118635
cg24568150	1.1852e-05	0.0103165	37	7	65508862			NA	NA				chr7:65509074-65509594	N_Shore			NA	7:65146127-65146990			TRUE	0.381704	0.515063	0.133359	0.353168	0.337931	-0.0152374
cg22122808	1.18653e-05	0.0103165	37	17	61511683	rs73327747		NA	NA	CYB561;CYB561;CYB561	NM_001017916;NM_001915;NM_001017917	3'UTR;3'UTR;3'UTR	chr17:61511653-61511886	Island			TRUE	17:58865386-58865585			NA	0.35291	0.185466	-0.167444	0.33094	0.319047	-0.011893
cg19925872	1.19137e-05	0.0103217	37	15	90543392			NA	NA	ZNF710	NM_198526	TSS1500	chr15:90543410-90543835	N_Shore			NA				NA	0.663415	0.856707	0.193293	0.865072	0.868248	0.00317647
cg00789671	1.19308e-05	0.0103217	37	3	195488493			NA	NA	MUC4;MUC4;MUC4	NM_018406;NM_138297;NM_004532	Body;Body;Body	chr3:195488595-195489381	N_Shore			NA		3:195488193-195489012	Unclassified_Cell_type_specific	NA	0.243106	0.122062	-0.121043	0.0889871	0.0976752	0.00868813
cg06490845	1.19603e-05	0.0103217	37	16	88858315			NA	NA								TRUE	16:87385690-87385827	16:88857645-88858363	Unclassified_Cell_type_specific	NA	0.55471	0.360634	-0.194076	0.43958	0.435457	-0.00412239
cg00153101	1.20059e-05	0.0103354	37	1	2431753			NA	NA	PLCH2	NM_014638	Body	chr1:2433648-2434065	N_Shore			NA		1:2430682-2432114	Unclassified_Cell_type_specific	NA	0.606079	0.346188	-0.259891	0.32879	0.303634	-0.025156
cg05319515	1.20525e-05	0.0103451	37	10	105212620			NA	NA	CALHM2;CALHM2	NR_024552;NM_015916	TSS1500;TSS1500	chr10:105211950-105212306	S_Shore			NA				NA	0.53911	0.689667	0.150557	0.494103	0.514623	0.02052
cg13036381	1.20765e-05	0.0103451	37	3	159942495			NA	NA	LOC401097	NM_001168214	TSS1500	chr3:159942916-159944431	N_Shore		RDMR	NA	3:161425189-161425446	3:159942451-159942645	Unclassified_Cell_type_specific	NA	0.187871	0.379843	0.191972	0.117263	0.108356	-0.00890746
cg05412410	1.21728e-05	0.0103912	37	7	3033173			NA	NA	CARD11	NM_032415	5'UTR					NA	7:2999699-3000020			NA	0.813744	0.902129	0.0883858	0.874987	0.889486	0.0144996
cg03127104	1.21902e-05	0.0103912	37	6	29599250			NA	NA	GABBR1;GABBR1	NM_021904;NM_001470	Body;Body	chr6:29600192-29600661	N_Shore		RDMR	NA				NA	0.359429	0.547553	0.188124	0.662352	0.671411	0.00905874
cg02992639	1.22296e-05	0.0103993	37	1	155098827			NA	NA				chr1:155098434-155100451	Island			NA	1:153365059-153367179			TRUE	0.17473	0.320116	0.145386	0.509016	0.491925	-0.0170912
cg01552731	1.22784e-05	0.0104153	37	19	46806907			NA	NA	HIF3A;HIF3A;HIF3A;HIF3A	NM_152794;NM_022462;NM_152795;NM_152794	1stExon;5'UTR;Body;5'UTR	chr19:46806998-46807617	N_Shore			NA				TRUE	0.768889	0.90919	0.140301	0.934887	0.925681	-0.00920612
cg10515956	1.23221e-05	0.010427	37	1	85514610			NA	TRUE	MCOLN3	NM_018298	TSS1500	chr1:85513509-85514555	S_Shore			NA		1:85513629-85514744	Unclassified	NA	0.0474832	0.142081	0.0945977	0.137906	0.140583	0.00267613
cg12129117	1.24213e-05	0.0104854	37	1	223940656			NA	NA	CAPN2;CAPN2	NM_001748;NM_001146068	Body;Body	chr1:223936342-223937044	S_Shelf			NA				NA	0.324072	0.475438	0.151366	0.35539	0.343248	-0.0121423
cg14190434	1.25087e-05	0.0105276	37	9	130786790			TRUE	NA								NA				NA	0.807924	0.640838	-0.167085	0.819659	0.828911	0.00925162
cg13508402	1.25474e-05	0.0105276	37	7	127670570			NA	NA	SND1;LRRC4	NM_014390;NM_022143	Body;Body	chr7:127671158-127672853	N_Shore		RDMR	NA	7:127457643-127460321			TRUE	0.828396	0.91627	0.0878737	0.922943	0.925972	0.00302835
cg05294455	1.25621e-05	0.0105276	37	17	45286609			NA	TRUE	MYL4;MYL4	NM_001002841;NM_002476	5'UTR;TSS200					NA				NA	0.288204	0.44678	0.158575	0.754984	0.698527	-0.0564568
cg03008387	1.26608e-05	0.0105848	37	20	62089152			NA	NA	KCNQ2;KCNQ2;KCNQ2;KCNQ2;KCNQ2	NM_172108;NM_172106;NM_172107;NM_172109;NM_004518	Body;Body;Body;Body;Body	chr20:62092326-62092586	N_Shelf			NA		20:62089066-62089398	Unclassified_Cell_type_specific	NA	0.34585	0.150124	-0.195727	0.0933257	0.0986723	0.00534666
cg01267709	1.28887e-05	0.0107313	37	14	23623756		rs57555075	NA	NA	SLC7A8;SLC7A8	NM_012244;NM_182728	Body;TSS200					TRUE	14:22693537-22693776			TRUE	0.583592	0.738734	0.155142	0.711757	0.743176	0.0314189
cg26749414	1.29005e-05	0.0107313	37	19	46807272			NA	NA	HIF3A;HIF3A;HIF3A	NM_022462;NM_152795;NM_152794	5'UTR;Body;Body	chr19:46806998-46807617	Island			NA	19:51498839-51499729			TRUE	0.519846	0.754505	0.234659	0.934091	0.928795	-0.0052969
cg00542975	1.29286e-05	0.0107313	37	2	122392291			NA	NA	CLASP1;CLASP1;CLASP1	NM_015282;NM_001142274;NM_001142273	5'UTR;5'UTR;5'UTR					TRUE				NA	0.687467	0.515647	-0.171819	0.487079	0.508171	0.0210924
cg24476103	1.29596e-05	0.0107315	37	8	93108011			NA	NA	RUNX1T1	NM_175635	TSS1500					TRUE				NA	0.714083	0.837844	0.123762	0.748092	0.724167	-0.0239242
cg06850526	1.3018e-05	0.0107542	37	17	79269886			NA	TRUE	SLC38A10;SLC38A10	NM_138570;NM_001037984	TSS1500;TSS1500	chr17:79268367-79269467	S_Shore			NA		17:79268946-79270216	Promoter_Associated	NA	0.818208	0.662475	-0.155733	0.573302	0.5119	-0.0614018
cg01820665	1.30785e-05	0.0107559	37	22	23909177			NA	NA				chr22:23908322-23909178	Island			TRUE	22:22238129-22239178			NA	0.736856	0.863291	0.126435	0.686016	0.719412	0.0333964
cg16301617	1.3082e-05	0.0107559	37	17	76128906			NA	TRUE	TMC8;TMC6	NM_152468;NM_007267	Body;TSS1500	chr17:76127521-76128406	S_Shore			NA				NA	0.412007	0.206154	-0.205854	0.22689	0.228845	0.0019553
cg00066663	1.33223e-05	0.0109277	37	17	7792674			NA	NA	CHD3;CHD3;CHD3	NM_001005271;NM_005852;NM_001005273	Body;Body;Body	chr17:7788261-7789091	S_Shelf			NA		17:7791365-7793314	Promoter_Associated	TRUE	0.358066	0.246016	-0.112051	0.220839	0.225915	0.00507644
cg26200585	1.33686e-05	0.0109399	37	19	40919245			NA	TRUE	PRX;PRX;PRX;PRX	NM_020956;NM_020956;NM_181882;NM_181882	1stExon;5'UTR;1stExon;5'UTR					TRUE				NA	0.777497	0.878191	0.100693	0.891055	0.879198	-0.0118565
cg24162603	1.34329e-05	0.0109667	37	3	127945858			NA	NA	EEFSEC	NM_021937	Body					TRUE		3:127945460-127946236	Unclassified	TRUE	0.623874	0.750091	0.126217	0.659643	0.669317	0.00967421
cg11860005	1.36537e-05	0.0111209	37	22	32149125			NA	NA	DEPDC5;DEPDC5	NM_001007188;NM_014662	TSS1500;TSS1500	chr22:32149762-32150064	N_Shore			NA		22:32149006-32149190	Promoter_Associated_Cell_type_specific	NA	0.198226	0.345094	0.146868	0.275298	0.281274	0.00597615
cg02835964	1.38325e-05	0.0112402	37	9	127265171			NA	NA	NR5A1	NM_004959	Body	chr9:127265170-127267659	Island			NA		9:127265056-127265446	Unclassified_Cell_type_specific	NA	0.601283	0.736137	0.134854	0.800566	0.801949	0.0013838
cg17839611	1.38893e-05	0.0112533	37	17	47286802			NA	TRUE	ABI3;ABI3;GNGT2	NM_016428;NM_001135186;NM_031498	TSS1500;TSS1500;TSS200					TRUE		17:47286282-47287028	Unclassified_Cell_type_specific	NA	0.708303	0.498356	-0.209947	0.635705	0.622788	-0.0129169
cg18806716	1.39134e-05	0.0112533	37	10	30721971	rs2489842		NA	NA	MAP3K8	NM_005204	TSS1500	chr10:30722378-30723707	N_Shore			NA	10:30761950-30762238			NA	0.548791	0.311496	-0.237295	0.430049	0.286152	-0.143897
cg22365167	1.39584e-05	0.0112546	37	11	62306861			NA	NA	AHNAK;AHNAK	NM_024060;NM_001620	5'UTR;5'UTR					TRUE		11:62306777-62306968	Unclassified_Cell_type_specific	TRUE	0.389858	0.152889	-0.236969	0.133781	0.120658	-0.013123
cg05475702	1.39797e-05	0.0112546	37	1	812248			NA	NA	FAM41C	NR_027055	TSS200					NA				NA	0.770504	0.839637	0.0691328	0.791396	0.805701	0.0143052
cg10344301	1.40139e-05	0.0112561	37	16	89261726			NA	NA	CDH15	NM_004933	3'UTR	chr16:89259555-89260000	S_Shore			NA				NA	0.389703	0.585899	0.196195	0.53303	0.556386	0.0233561
cg23287243	1.41108e-05	0.0113078	37	1	24230384		rs74967924	NA	NA	CNR2	NM_001841	5'UTR	chr1:24229115-24229537	S_Shore			TRUE				NA	0.812614	0.885781	0.073167	0.886513	0.886348	-0.000165005
cg26169081	1.42e-05	0.0113366	37	10	12648338			NA	NA	CAMK1D;CAMK1D	NM_020397;NM_153498	Body;Body					TRUE	10:12688103-12688687	10:12647615-12648843	Promoter_Associated	NA	0.531023	0.378073	-0.152949	0.277272	0.283416	0.00614392
cg16839921	1.42576e-05	0.0113366	37	11	74178883			NA	NA	KCNE3	NM_005472	TSS1500	chr11:74178175-74178801	S_Shore			TRUE				NA	0.688741	0.805611	0.11687	0.772773	0.761911	-0.0108623
cg27184903	1.42708e-05	0.0113366	37	15	29285727			NA	NA	APBA2;APBA2	NM_005503;NM_001130414	5'UTR;5'UTR					TRUE		15:29285554-29285788	Unclassified_Cell_type_specific	NA	0.35606	0.518371	0.162312	0.579718	0.60709	0.0273717
cg12695465	1.42912e-05	0.0113366	37	6	10556147	rs56342502	rs55736740	NA	NA	GCNT2;GCNT2;GCNT2	NM_001491;NM_001491;NM_145649	5'UTR;1stExon;Body					TRUE				NA	0.39302	0.626398	0.233378	0.857931	0.863177	0.0052458
cg22058906	1.43098e-05	0.0113366	37	11	73021688			NA	NA	ARHGEF17	NM_014786	1stExon	chr11:73018452-73020563	S_Shore			NA				NA	0.762418	0.875482	0.113064	0.70211	0.708633	0.00652276
cg10536276	1.43492e-05	0.0113421	37	2	113956344			NA	NA	PSD4;LOC440839	NM_012455;NR_029399	Body;Body	chr2:113956343-113957042	Island			NA	2:113672726-113673466			NA	0.650581	0.809389	0.158809	0.447072	0.46951	0.0224376
cg23948843	1.44499e-05	0.0113958	37	2	164204752			NA	NA				chr2:164204740-164205039	Island			TRUE	2:163912941-163913285			TRUE	0.195997	0.318866	0.122869	0.495871	0.522276	0.0264053
cg25001102	1.45609e-05	0.0114573	37	1	221068935			NA	NA				chr1:221068782-221069159	Island		RDMR	NA	1:219135406-219135851			NA	0.754059	0.914878	0.160819	0.93937	0.942364	0.00299383
cg07760161	1.47285e-05	0.011563	37	17	7588378			NA	NA	TP53;WRAP53;TP53;TP53;TP53	NM_000546;NM_001143990;NM_001126113;NM_001126112;NM_001126114	5'UTR;TSS1500;5'UTR;5'UTR;5'UTR	chr17:7589290-7589503	N_Shore			NA		17:7588214-7588490	Promoter_Associated_Cell_type_specific	NA	0.815272	0.693389	-0.121883	0.777874	0.74451	-0.0333636
cg25362050	1.48091e-05	0.0116001	37	17	38470900			NA	NA	RARA	NM_000964	5'UTR	chr17:38472958-38473201	N_Shelf			TRUE		17:38470871-38471273	Unclassified	TRUE	0.801949	0.721474	-0.080475	0.664722	0.670156	0.00543457
cg13072940	1.49784e-05	0.0117064	37	3	49967521			NA	NA	MON1A;MON1A	NM_001142501;NM_032355	TSS200;TSS200	chr3:49967121-49967472	S_Shore			NA	3:49941746-49942565	3:49966709-49967749	Promoter_Associated	NA	0.420003	0.579723	0.15972	0.405669	0.405777	0.000107837
cg05819594	1.50829e-05	0.0117433	37	16	2533580			NA	NA	TBC1D24	NM_020705	5'UTR					TRUE				TRUE	0.74625	0.635345	-0.110905	0.677459	0.647529	-0.0299301
cg00426976	1.50932e-05	0.0117433	37	22	51140977			NA	NA	SHANK3	NM_001080420	Body	chr22:51142802-51143308	N_Shore			NA		22:51140591-51141094	Unclassified_Cell_type_specific	NA	0.728238	0.55624	-0.171998	0.624561	0.583074	-0.0414871
cg26690103	1.51365e-05	0.0117507	37	6	32974924			NA	NA	HLA-DOA	NM_002119	Body	chr6:32975684-32975926	N_Shore			NA				NA	0.839931	0.902374	0.0624431	0.842327	0.855856	0.0135292
cg24373369	1.53491e-05	0.0118593	37	15	65320737			NA	NA	MTFMT	NM_139242	Body	chr15:65321431-65321996	N_Shore			NA		15:65320713-65320985	Unclassified_Cell_type_specific	NA	0.560084	0.338007	-0.222078	0.264294	0.228582	-0.0357121
cg01463828	1.5353e-05	0.0118593	37	8	22446721			NA	NA	PDLIM2;PDLIM2;PDLIM2	NM_021630;NM_198042;NM_176871	Body;Body;Body					NA	8:22502539-22502897	8:22445089-22446897	Unclassified_Cell_type_specific	TRUE	0.652219	0.835935	0.183715	0.929653	0.929131	-0.000522745
cg04466022	1.53808e-05	0.0118593	37	6	37618123			NA	NA	MDGA1	NM_153487	Body	chr6:37617863-37618147	Island			NA	6:37725892-37726112			TRUE	0.704398	0.876104	0.171706	0.899329	0.906055	0.00672602
cg05589691	1.54128e-05	0.0118593	37	12	8994672	rs4883189		NA	NA	A2ML1	NM_144670	Body					NA				NA	0.896744	0.805375	-0.0913688	0.880392	0.884026	0.00363356
cg23105827	1.55143e-05	0.0118659	37	1	16539119			NA	NA	ARHGEF19	NM_153213	TSS200					TRUE				NA	0.264416	0.429903	0.165487	0.407897	0.421656	0.013759
cg06809675	1.55202e-05	0.0118659	37	12	54867312			NA	NA	GTSF1	NM_144594	5'UTR					NA	12:53153429-53153664			NA	0.782482	0.901673	0.119191	0.746661	0.797583	0.0509225
cg13012899	1.55539e-05	0.0118659	37	14	105685616			NA	NA	BRF1;BRF1	NM_001519;NM_145685	Body;Body	chr14:105685452-105685733	Island			NA	14:104756034-104756769			NA	0.881224	0.951413	0.0701888	0.906613	0.867552	-0.0390609
cg13794588	1.55998e-05	0.0118659	37	9	137772544			NA	NA	FCN2;FCN2	NM_004108;NM_015837	TSS200;TSS200					NA				NA	0.371483	0.552602	0.181119	0.431497	0.436039	0.00454201
cg02735762	1.56241e-05	0.0118659	37	9	135280262			NA	NA	TTF1	NM_007344	5'UTR	chr9:135282052-135282315	N_Shore			NA				NA	0.188415	0.0667865	-0.121629	0.0788212	0.088586	0.00976478
cg18788664	1.56821e-05	0.0118659	37	1	221068171			NA	NA				chr1:221067447-221068185	Island		RDMR	TRUE	1:219133817-219135077			NA	0.81277	0.936981	0.124211	0.935272	0.925133	-0.0101395
cg25946538	1.56884e-05	0.0118659	37	11	2482531	rs2075873		NA	NA	KCNQ1;KCNQ1	NM_000218;NM_181798	Body;TSS200					NA				NA	0.586213	0.706286	0.120073	0.762364	0.765653	0.00328848
cg18804667	1.57097e-05	0.0118659	37	5	58883392			NA	NA	PDE4D;PDE4D;PDE4D	NM_001165899;NM_006203;NM_001104631	Body;TSS1500;Body			low-CpG:58919135-58919242		TRUE				NA	0.233943	0.420491	0.186548	0.50088	0.546696	0.0458154
cg03883331	1.57285e-05	0.0118659	37	1	244217328			NA	NA	ZNF238;ZNF238	NM_205768;NM_006352	Body;1stExon	chr1:244218274-244218538	N_Shore			NA	1:242283832-242284186			NA	0.878019	0.763231	-0.114788	0.8943	0.8913	-0.00299992
cg03646542	1.61654e-05	0.0121691	37	5	172076155			NA	NA	NEURL1B	NM_001142651	Body					TRUE				NA	0.831732	0.91451	0.0827782	0.798716	0.781115	-0.0176017
cg06134471	1.62796e-05	0.0122286	37	14	51560134	rs77532845		NA	NA	TRIM9;TRIM9	NM_015163;NM_052978	Body;Body	chr14:51560116-51562487	Island			NA	14:50629875-50632237			NA	0.508138	0.713793	0.205656	0.791529	0.796248	0.00471852
cg02306995	1.64026e-05	0.0122945	37	3	122635049	rs80005107		NA	NA	SEMA5B	NM_001031702	Body	chr3:122631722-122632854	S_Shelf		CDMR	NA		3:122634911-122635227	Unclassified_Cell_type_specific	NA	0.204126	0.103673	-0.100452	0.122849	0.0888762	-0.0339726
cg13770691	1.65786e-05	0.0123997	37	19	1021866	rs6510991		NA	NA	C19orf6;C19orf6	NM_001033026;NM_033420	TSS1500;TSS1500	chr19:1020511-1021395	S_Shore			NA		19:1021611-1021912	Promoter_Associated	NA	0.248483	0.115417	-0.133065	0.12239	0.113683	-0.00870698
cg02278841	1.6669e-05	0.0124278	37	15	38988860			NA	NA	C15orf53	NM_207444	1stExon					NA		15:38988484-38989007	Unclassified	NA	0.128896	0.281844	0.152947	0.0966052	0.100479	0.00387405
cg09591497	1.6707e-05	0.0124278	37	11	71462549			NA	NA								NA	11:71140188-71140231			NA	0.735509	0.796258	0.0607489	0.733929	0.741597	0.0076678
cg11570656	1.67528e-05	0.0124278	37	13	45149702			NA	NA	TSC22D1	NM_183422	1stExon	chr13:45149970-45152288	N_Shore	low-CpG:44047650-44047713		NA				NA	0.627738	0.43848	-0.189258	0.417753	0.426188	0.0084355
cg14748380	1.67725e-05	0.0124278	37	1	179713788			NA	NA	FAM163A	NM_173509	5'UTR	chr1:179711947-179713951	Island			NA	1:177978482-177980627			NA	0.147396	0.369067	0.22167	0.607932	0.601683	-0.00624876
cg23075506	1.68088e-05	0.0124278	37	1	212688997			NA	NA				chr1:212688031-212688448	S_Shore			NA	1:210755532-210755626			NA	0.505293	0.721318	0.216025	0.895907	0.907985	0.0120782
cg02704502	1.68566e-05	0.0124278	37	11	2036580			NA	NA				chr11:2033707-2033991	S_Shelf			TRUE	11:1993057-1993355			NA	0.391707	0.518799	0.127091	0.527313	0.554451	0.0271381
cg01152726	1.68797e-05	0.0124278	37	18	21452844			NA	NA	LAMA3;LAMA3;LAMA3;LAMA3	NM_001127718;NM_000227;NM_198129;NM_001127717	TSS200;TSS200;Body;Body					NA				NA	0.924761	0.847021	-0.0777403	0.905337	0.897867	-0.00746971
cg12741184	1.6902e-05	0.0124278	37	17	1397079			NA	NA	MYO1C	NM_001080779	TSS1500	chr17:1395119-1395372	S_Shore			NA		17:1396439-1397130	Unclassified_Cell_type_specific	NA	0.360029	0.530894	0.170865	0.595321	0.62949	0.0341698
cg01118348	1.69388e-05	0.0124286	37	14	103992856			NA	NA				chr14:103995404-103995772	N_Shelf			NA				NA	0.6745	0.784112	0.109612	0.669991	0.721758	0.0517671
cg26698604	1.72778e-05	0.0126506	37	17	79978359			NA	NA	STRA13	NM_144998	Body	chr17:79980199-79981548	N_Shore			NA				TRUE	0.899618	0.827834	-0.0717844	0.904289	0.910474	0.00618474
cg12503394	1.7374e-05	0.0126843	37	7	1596118			NA	NA	TMEM184A	NM_001097620	TSS200					TRUE		7:1594906-1596387	Unclassified_Cell_type_specific	NA	0.538252	0.324733	-0.213519	0.324483	0.311377	-0.0131059
cg04743066	1.73967e-05	0.0126843	37	19	15619078	rs34590820		NA	NA	CYP4F22	NM_173483	TSS1500	chr19:15619223-15619613	N_Shore			NA		19:15618869-15619738	Unclassified_Cell_type_specific	NA	0.508966	0.616343	0.107377	0.705392	0.709057	0.00366472
cg13514042	1.74889e-05	0.0127248	37	7	1192202			NA	NA								NA	7:1158728-1158960			NA	0.778671	0.887172	0.108501	0.816197	0.829032	0.0128355
cg19370653	1.76354e-05	0.0127795	37	4	111550040			NA	NA	PITX2;PITX2	NM_153426;NM_153427	Body;Body	chr4:111549879-111550203	Island		RDMR	TRUE	4:111769398-111769873			NA	0.0611996	0.125654	0.0644548	0.0932792	0.0710643	-0.0222149
cg23543481	1.7647e-05	0.0127795	37	14	23623684			NA	NA	SLC7A8;SLC7A8	NM_012244;NM_182728	Body;TSS200					TRUE				TRUE	0.549106	0.747487	0.198381	0.647231	0.687201	0.0399708
cg16330893	1.76743e-05	0.0127795	37	8	118662804			TRUE	NA								TRUE				NA	0.202309	0.383656	0.181347	0.267469	0.320227	0.0527582
cg00097088	1.78005e-05	0.0128379	37	4	2627246			NA	NA	FAM193A;FAM193A	NM_003704;NM_003704	1stExon;5'UTR					NA				NA	0.933769	0.824398	-0.109371	0.924846	0.924714	-0.000131814
cg08531140	1.7829e-05	0.0128379	37	11	67143062			NA	NA	LOC100130987;CLCF1	NR_024469;NM_001166212	Body;TSS1500	chr11:67139887-67141146	S_Shore			TRUE				NA	0.670006	0.763067	0.0930613	0.835558	0.839676	0.00411783
cg26191447	1.78669e-05	0.0128387	37	2	191656418			NA	NA								TRUE				NA	0.329069	0.549534	0.220465	0.227373	0.223948	-0.00342501
cg02251850	1.79467e-05	0.0128694	37	17	78851503			NA	NA	RPTOR;RPTOR	NM_001163034;NM_020761	Body;Body	chr17:78849401-78850933	S_Shore			NA	17:76465996-76466112	17:78850740-78851628	Promoter_Associated_Cell_type_specific	NA	0.858898	0.731538	-0.127361	0.762979	0.733157	-0.0298223
cg01307684	1.8052e-05	0.0129183	37	4	80886143			NA	NA	ANTXR2	NM_058172	Body	chr4:80885844-80886148	Island			TRUE	4:81104591-81105315			NA	0.691599	0.868959	0.17736	0.897432	0.891093	-0.00633843
cg09297903	1.80957e-05	0.0129229	37	8	42234798			NA	NA	DKK4	NM_014420	TSS200					TRUE				NA	0.295674	0.483831	0.188157	0.470787	0.500475	0.0296878
cg05730269	1.82109e-05	0.0129786	37	11	118477055			NA	NA	PHLDB1;PHLDB1;PHLDB1	NM_015157;NM_001144758;NM_001144759	TSS200;TSS1500;TSS1500	chr11:118478235-118481896	N_Shore			TRUE				NA	0.685251	0.820992	0.135741	0.882772	0.876399	-0.00637287
cg27073361	1.83498e-05	0.0130177	37	6	32038177			NA	NA	TNXB	NM_019105	Body					NA				NA	0.714195	0.860963	0.146767	0.83781	0.811285	-0.0265256
cg19769147	1.83701e-05	0.0130177	37	14	105860954			NA	NA	PACS2;PACS2	NM_015197;NM_001100913	Body;Body	chr14:105864480-105865465	N_Shelf			NA	14:104931961-104932031			NA	0.425405	0.552035	0.126629	0.516959	0.515902	-0.00105711
cg10882599	1.8378e-05	0.0130177	37	3	128779586			NA	NA	GP9	NM_000174	TSS200					NA				NA	0.32432	0.453915	0.129595	0.343962	0.351272	0.00730978
cg24191816	1.84732e-05	0.013032	37	6	33264333	rs76640439		NA	NA	RGL2;RGL2	NR_028387;NM_004761	Body;Body	chr6:33266302-33267582	N_Shore			NA				NA	0.88852	0.944061	0.0555409	0.905381	0.922815	0.0174337
cg08136809	1.851e-05	0.013032	37	19	41882642	rs62121004		NA	NA	TMEM91;TMEM91;TMEM91;TMEM91;TMEM91;TMEM91;TMEM91;TMEM91;TMEM91;TMEM91	NM_001098824;NM_001098823;NM_001098825;NM_001098822;NM_001098823;NM_001042595;NM_001098822;NM_001098821;NM_001098821;NM_001098824	1stExon;1stExon;5'UTR;1stExon;5'UTR;TSS1500;5'UTR;5'UTR;1stExon;5'UTR	chr19:41882507-41882773	Island			NA	19:46574208-46574593			NA	0.067069	0.22761	0.160541	0.160416	0.184034	0.0236178
cg04012618	1.85107e-05	0.013032	37	16	21548169			NA	NA								NA	16:21455475-21455673			NA	0.855714	0.953828	0.0981141	0.957996	0.965952	0.0079561
cg07180212	1.88968e-05	0.0132561	37	17	74557703	rs73369110		NA	NA	SNORD1A	NR_004395	TSS200	chr17:74553220-74553912	S_Shelf			NA		17:74557510-74557796	Promoter_Associated_Cell_type_specific	NA	0.669674	0.806276	0.136602	0.5668	0.595704	0.0289041
cg12229841	1.89052e-05	0.0132561	37	19	4338852			NA	NA	STAP2;STAP2	NM_017720;NM_001013841	TSS200;TSS200					NA				TRUE	0.41744	0.25916	-0.15828	0.201873	0.223641	0.0217679
cg18554395	1.899e-05	0.0132887	37	19	2555791			NA	NA	GNG7	NM_052847	5'UTR	chr19:2555751-2556146	Island			TRUE	19:2506539-2508461			NA	0.41657	0.585546	0.168976	0.793796	0.784782	-0.00901438
cg12741639	1.9196e-05	0.0134059	37	22	37678728			NA	NA	CYTH4	NM_013385	Body				DMR	NA		22:37678219-37678747	Promoter_Associated	NA	0.402726	0.279312	-0.123414	0.338352	0.322714	-0.0156373
cg13695646	1.92695e-05	0.0134303	37	5	78407509			NA	NA	BHMT	NM_001713	TSS200					NA	5:78443090-78443523			NA	0.305245	0.500912	0.195668	0.532439	0.546293	0.0138542
cg27370028	1.95416e-05	0.0135927	37	20	62693943			NA	NA	TCEA2;TCEA2	NM_003195;NM_198723	TSS200;5'UTR	chr20:62693942-62695282	Island			NA				NA	0.82129	0.686037	-0.135253	0.666238	0.65789	-0.00834755
cg03593833	1.97704e-05	0.0136728	37	1	149224641	rs3844557		NA	NA				chr1:149224358-149224642	Island		DMR	NA	1:147490729-147491266	1:149224256-149224843	Unclassified	NA	0.0716389	0.124654	0.0530155	0.0931831	0.096219	0.00303583
cg19884634	1.98102e-05	0.0136728	37	7	127992634			NA	NA	PRRT4	NM_001114726	Body	chr7:127990926-127992616	S_Shore			NA		7:127991314-127992993	Unclassified_Cell_type_specific	TRUE	0.590171	0.786326	0.196155	0.790879	0.777751	-0.013128
cg24295985	1.98202e-05	0.0136728	37	1	2431385			NA	NA	PLCH2	NM_014638	Body	chr1:2433648-2434065	N_Shelf			NA		1:2430682-2432114	Unclassified_Cell_type_specific	NA	0.555768	0.452262	-0.103507	0.396293	0.391191	-0.00510131
cg09790270	1.98966e-05	0.0136728	37	1	205774639			NA	NA	SLC41A1	NM_173854	Body					TRUE				NA	0.462489	0.279714	-0.182775	0.34294	0.304709	-0.0382303
cg21946667	1.99008e-05	0.0136728	37	17	40839643			NA	NA	CNTNAP1	NM_003632	Body	chr17:40839488-40840013	Island			NA	17:38092376-38093502			NA	0.605154	0.750514	0.145359	0.802232	0.822908	0.0206754
cg12410570	1.99214e-05	0.0136728	37	1	144489264			NA	NA	LOC728875	NR_024584	Body	chr1:144491618-144492007	N_Shelf			NA	1:143200372-143200722			NA	0.86659	0.919772	0.0531821	0.905118	0.905102	-1.6025e-05
cg08069675	1.99319e-05	0.0136728	37	12	132633322			NA	NA	NOC4L	NM_024078	Body	chr12:132633217-132635301	Island			NA	12:131199078-131201210	12:132632761-132633351	Gene_Associated	NA	0.842295	0.929508	0.0872137	0.932539	0.930529	-0.00201014
cg09881585	1.99902e-05	0.0136857	37	22	50483499			NA	NA	TTLL8	NM_001080447	Body	chr22:50483350-50483579	Island			NA	22:48825416-48825839			NA	0.341782	0.13493	-0.206852	0.0563698	0.0764348	0.020065
cg24989577	2.00723e-05	0.013715	37	17	59470156	rs28694665		NA	NA	BCAS3;BCAS3	NM_017679;NM_001099432	3'UTR;3'UTR	chr17:59473060-59483266	N_Shelf			TRUE				NA	0.499557	0.659974	0.160417	0.55598	0.561604	0.00562344
cg13873269	2.01299e-05	0.013715	37	9	114938015			NA	NA	SUSD1	NM_022486	TSS1500	chr9:114937020-114937824	S_Shore			NA		9:114936531-114938463	Promoter_Associated	NA	0.324954	0.48483	0.159875	0.531664	0.522096	-0.00956815
cg05482413	2.01782e-05	0.013715	37	7	141940591			NA	NA	MOXD2	NR_024346	Body					NA				NA	0.175351	0.426867	0.251517	0.276247	0.306747	0.0305002
cg22747092	2.02142e-05	0.013715	37	9	138987818			NA	TRUE	NACC2	NM_144653	TSS1500	chr9:138985837-138987846	Island			NA	9:138125694-138127661			NA	0.280048	0.454768	0.17472	0.343759	0.337607	-0.0061514
cg08753391	2.02855e-05	0.013715	37	6	32049622			NA	NA	TNXB	NM_019105	Body	chr6:32046815-32047094	S_Shelf			NA				NA	0.710841	0.798323	0.0874814	0.809195	0.822129	0.012934
cg22068629	2.02925e-05	0.013715	37	19	2446633		rs80352046	NA	NA	LMNB2	NM_032737	Body	chr19:2444300-2444522	S_Shelf			NA	19:2397601-2397665	19:2446303-2446821	Unclassified_Cell_type_specific	TRUE	0.196468	0.092638	-0.10383	0.201638	0.200037	-0.0016016
cg06750038	2.03621e-05	0.013715	37	16	87425101			NA	NA	FBXO31;MAP1LC3B	NR_024568;NM_022818	Body;TSS1500	chr16:87425137-87426677	N_Shore			NA		16:87424881-87425110	Unclassified_Cell_type_specific	NA	0.574193	0.756417	0.182224	0.643252	0.64437	0.00111797
cg25937064	2.03942e-05	0.013715	37	6	35474064			NA	NA	TULP1	NM_003322	Body					TRUE				NA	0.927335	0.969618	0.0422828	0.975818	0.96641	-0.00940765
cg13423383	2.04184e-05	0.013715	37	9	139889616			NA	NA	CLIC3	NM_004669	Body	chr9:139888934-139890343	Island			NA	9:139008756-139009985	9:139889168-139890202	Gene_Associated_Cell_type_specific	NA	0.253017	0.456837	0.20382	0.386736	0.408366	0.0216293
cg21090298	2.04273e-05	0.013715	37	13	113622686			NA	NA	MCF2L	NM_001112732	TSS200	chr13:113622737-113623660	N_Shore	low-CpG:112670446-112670765		NA				NA	0.39042	0.232908	-0.157512	0.175811	0.162385	-0.0134257
cg16578636	2.04678e-05	0.0137158	37	10	92987457			TRUE	NA	PCGF5	NM_032373	Body					NA				NA	0.519981	0.334213	-0.185769	0.338989	0.29533	-0.0436582
cg23245007	2.05934e-05	0.0137663	37	3	195682326			NA	NA				chr3:195681288-195681563	S_Shore			NA	3:197166706-197166812			NA	0.40495	0.665062	0.260112	0.535362	0.68933	0.153967
cg25002788	2.06225e-05	0.0137663	37	4	1166873			NA	NA	LOC100130872-SPON2;SPON2;SPON2;SPON2	NR_033182;NM_012445;NM_001128325;NM_001128325	Body;TSS1500;1stExon;5'UTR	chr4:1164515-1166582	S_Shore			TRUE				TRUE	0.40503	0.578907	0.173877	0.56832	0.560921	-0.00739927
cg25201363	2.07708e-05	0.0137947	37	4	3534845			NA	TRUE	LRPAP1	NM_002337	TSS1500	chr4:3533643-3534788	S_Shore			NA		4:3533127-3535122	Promoter_Associated	NA	0.318596	0.478321	0.159725	0.420081	0.468146	0.048065
cg20565914	2.07879e-05	0.0137947	37	14	106436787		rs67875134	NA	NA	ADAM6	NR_002224	Body					NA	14:105507746-105507860			NA	0.841066	0.694576	-0.14649	0.832461	0.80111	-0.0313507
cg10982664	2.08524e-05	0.0137947	37	5	78407418			NA	NA	BHMT	NM_001713	TSS200					NA	5:78443090-78443523			NA	0.700206	0.820957	0.120751	0.818569	0.830548	0.0119783
cg03492827	2.08932e-05	0.0137947	37	7	72838601	rs11762709		NA	NA				chr7:72838383-72838815	Island			NA	7:72476482-72476751			NA	0.160804	0.298771	0.137967	0.366868	0.367912	0.00104451
cg01833485	2.08984e-05	0.0137947	37	1	216860692			NA	NA	ESRRG;ESRRG;ESRRG;ESRRG;ESRRG	NM_206594;NM_001438;NM_206595;NM_001134285;NR_024099	5'UTR;Body;5'UTR;5'UTR;Body					TRUE				NA	0.295077	0.536031	0.240954	0.616007	0.609989	-0.00601844
cg11736940	2.09029e-05	0.0137947	37	1	155265026			NA	NA	PKLR;PKLR	NM_000298;NM_181871	Body;Body	chr1:155264318-155265536	Island			NA	1:153530870-153532160			NA	0.158731	0.320526	0.161795	0.253809	0.268039	0.0142291
cg27257822	2.13441e-05	0.0140437	37	3	184292880			NA	NA	EPHB3	NM_004443	Body	chr3:184290593-184290883	S_Shore			TRUE				NA	0.568881	0.734476	0.165595	0.702014	0.708127	0.00611307
cg20971045	2.13896e-05	0.0140437	37	5	53075687			NA	NA								TRUE				TRUE	0.255534	0.436576	0.181042	0.313023	0.315299	0.0022761
cg02872930	2.14014e-05	0.0140437	37	19	45649752			NA	NA				chr19:45647957-45648823	S_Shore			NA		19:45649382-45650134	Unclassified	NA	0.400553	0.59736	0.196808	0.687249	0.733876	0.0466266
cg07217954	2.15621e-05	0.0141225	37	7	1067459			NA	NA	C7orf50;C7orf50;C7orf50	NM_001134395;NM_032350;NM_001134396	Body;Body;Body	chr7:1066931-1068245	Island			NA	7:1033458-1034769			NA	0.0984364	0.261701	0.163265	0.148117	0.199803	0.0516869
cg00412294	2.16063e-05	0.0141248	37	12	97300582			NA	NA	NEDD1;NEDD1;NEDD1;NEDD1	NM_152905;NM_001135175;NM_001135176;NM_001135177	TSS1500;TSS1500;TSS1500;TSS1500	chr12:97300802-97301287	N_Shore			NA				NA	0.129334	0.0617113	-0.0676227	0.0315677	0.0342912	0.00272353
cg12617080	2.17201e-05	0.0141517	37	1	156509844			NA	NA	IQGAP3	NM_178229	Body					NA		1:156509702-156509874	Gene_Associated_Cell_type_specific	NA	0.337939	0.49035	0.15241	0.318622	0.355438	0.0368159
cg01208318	2.17288e-05	0.0141517	37	14	106329652	rs72715470		NA	NA				chr14:106333492-106333920	N_Shelf			NA				NA	0.72194	0.42059	-0.30135	0.371476	0.314979	-0.056497
cg20725239	2.18265e-05	0.0141888	37	11	124805963			NA	NA	HEPACAM;HEPACAM	NM_152722;NM_152722	5'UTR;1stExon			low-CpG:124311077-124311574		NA		11:124805350-124805999	Unclassified_Cell_type_specific	NA	0.706751	0.821609	0.114857	0.745787	0.738784	-0.00700292
cg10040329	2.18925e-05	0.0142011	37	12	106979482			NA	NA	RFX4	NM_213594	Body	chr12:106979429-106981086	Island			TRUE	12:105503560-105503613			NA	0.0739055	0.168193	0.094288	0.122578	0.12235	-0.000228469
cg27585939	2.1927e-05	0.0142011	37	11	108983607	rs73000683		NA	NA								TRUE				NA	0.808406	0.630301	-0.178105	0.288636	0.321203	0.0325666
cg11692021	2.20323e-05	0.0142427	37	12	6949472			NA	TRUE	GNB3;GNB3	NM_002075;NM_002075	1stExon;5'UTR					TRUE				NA	0.78921	0.881108	0.0918984	0.8251	0.854382	0.029282
cg00186909	2.21367e-05	0.0142837	37	12	93129288			NA	NA	PLEKHG7	NM_001004330	TSS1500					TRUE				NA	0.820603	0.61341	-0.207194	0.331492	0.371903	0.0404113
cg27113015	2.21871e-05	0.0142897	37	6	148829044			NA	NA	SASH1	NM_015278	Body					TRUE				NA	0.865829	0.760517	-0.105312	0.759215	0.769835	0.0106205
cg06238004	2.22966e-05	0.0143337	37	17	42029727			NA	NA				chr17:42030173-42030941	N_Shore			TRUE	17:39385233-39385593			TRUE	0.255824	0.419739	0.163915	0.796641	0.810276	0.0136348
cg01644741	2.23536e-05	0.0143438	37	20	47896888			NA	NA	MIR1259;SNORD12B;C20orf199;C20orf199;SNORD12;C20orf199	NR_031660;NR_003695;NR_003605;NR_003606;NR_003030;NR_003604	Body;Body;Body;Body;TSS1500;Body	chr20:47894197-47895199	S_Shore		RDMR	NA				NA	0.30618	0.496362	0.190181	0.196335	0.19688	0.000545126
cg12758082	2.24843e-05	0.0143959	37	13	113407769			NA	NA	ATP11A;ATP11A	NM_015205;NM_032189	Body;Body	chr13:113410004-113410362	N_Shelf			TRUE	13:112455435-112455778	13:113407198-113408297	Unclassified_Cell_type_specific	NA	0.554814	0.361522	-0.193292	0.327905	0.328828	0.000922968
cg25514148	2.25176e-05	0.0143959	37	11	46294375			NA	NA								TRUE				TRUE	0.618291	0.520978	-0.0973129	0.604628	0.582407	-0.0222216
cg07397493	2.26791e-05	0.0144726	37	11	2011312			NA	NA	LOC100133545	NR_024471	TSS200	chr11:2013333-2013617	N_Shelf			NA				NA	0.54723	0.688972	0.141742	0.762639	0.742792	-0.0198466
cg05415606	2.30394e-05	0.0146755	37	2	38357299			NA	NA	C2orf58	NR_027252	TSS1500					NA				NA	0.582511	0.716379	0.133868	0.529689	0.615062	0.0853729
cg18902579	2.31409e-05	0.0147132	37	6	33419353			NA	NA	SYNGAP1	NM_006772	Body	chr6:33422046-33422530	N_Shelf			NA				NA	0.845573	0.756565	-0.0890078	0.828059	0.801424	-0.0266348
cg03047995	2.32281e-05	0.0147282	37	14	24601588			NA	NA	FITM1	NM_203402	Body	chr14:24601498-24601700	Island			NA		14:24601293-24602049	Unclassified_Cell_type_specific	NA	0.553027	0.37765	-0.175377	0.25131	0.229336	-0.0219741
cg01027101	2.32894e-05	0.0147282	37	4	2937252			NA	NA	MFSD10;C4orf10;MFSD10	NM_001146069;NR_015453;NM_001120	TSS1500;TSS200;TSS1500	chr4:2935461-2936974	S_Shore			NA	4:2905307-2907099	4:2937094-2937354	Promoter_Associated	NA	0.161912	0.0829111	-0.0790006	0.0676142	0.0532656	-0.0143486
cg16174348	2.32915e-05	0.0147282	37	2	133173533			NA	NA	GPR39	NM_001508	TSS1500	chr2:133173532-133174369	Island			NA	2:132890003-132891899			NA	0.079457	0.170556	0.0910994	0.178354	0.20927	0.0309156
cg03389538	2.34417e-05	0.0147963	37	3	128779498			NA	NA	GP9	NM_000174	TSS200					NA				NA	0.261619	0.433251	0.171632	0.322059	0.344642	0.0225836
cg16886828	2.34849e-05	0.0147967	37	19	5032663			NA	NA	KDM4B	NM_015015	5'UTR	chr19:5032461-5033099	Island			NA	19:4983145-4984099	19:5031218-5032809	Unclassified	NA	0.572342	0.762775	0.190433	0.629944	0.621387	-0.00855689
cg00490976	2.37002e-05	0.0149054	37	3	194034055			NA	NA				chr3:194033392-194033697	S_Shore			TRUE	3:195516011-195516798	3:194032742-194034184	Unclassified	NA	0.337783	0.529896	0.192113	0.490163	0.535731	0.0455677
cg20184247	2.37872e-05	0.0149309	37	17	46672052	rs4395118		NA	NA	LOC404266;LOC404266;LOC404266;HOXB5;LOC404266;LOC404266	NR_033203;NR_033204;NR_033201;NM_002147;NR_033205;NR_033202	Body;Body;Body;TSS1500;TSS1500;Body	chr17:46673532-46674181	N_Shore			NA	17:44026708-44027269	17:46670594-46672443	Unclassified	NA	0.800178	0.905281	0.105103	0.772453	0.817859	0.0454057
cg18202080	2.38266e-05	0.0149309	37	2	232765247			NA	NA				chr2:232765246-232765491	Island			TRUE		2:232765043-232766392	Unclassified	NA	0.215032	0.359046	0.144014	0.35522	0.345183	-0.0100379
cg20778071	2.38977e-05	0.0149353	37	6	43729725			NA	NA								TRUE				NA	0.845177	0.920429	0.0752519	0.834652	0.840387	0.00573587
cg23739746	2.3936e-05	0.0149353	37	13	114905867			NA	NA								NA	13:113923878-113923970	13:114905617-114905978	Unclassified_Cell_type_specific	NA	0.416006	0.20023	-0.215776	0.0782016	0.0662173	-0.0119842
cg06526741	2.39626e-05	0.0149353	37	6	31549929	rs11548257		NA	NA	LTB;LTB	NM_002341;NM_009588	Body;Body	chr6:31548436-31549277	S_Shore			NA				NA	0.428699	0.197152	-0.231547	0.329363	0.260621	-0.0687419
cg16850690	2.40154e-05	0.0149415	37	3	129318459			NA	NA	PLXND1	NM_015103	Body					TRUE		3:129318430-129318558	Unclassified_Cell_type_specific	TRUE	0.277012	0.405201	0.128188	0.308345	0.328626	0.0202819
cg02137956	2.40761e-05	0.0149525	37	7	157092982			NA	NA				chr7:157092597-157093535	Island			NA	7:156785443-156786296	7:157092510-157093005	Unclassified_Cell_type_specific	TRUE	0.887134	0.792982	-0.0941526	0.418906	0.460898	0.0419917
cg23273809	2.44411e-05	0.0151521	37	1	154191582	rs77536483		NA	NA	UBAP2L;C1orf43;C1orf43;C1orf43	NM_001127320;NM_138740;NM_015449;NM_001098616	TSS1500;Body;Body;Body	chr1:154192843-154193852	N_Shore			NA				NA	0.892026	0.811676	-0.0803492	0.899158	0.892313	-0.00684421
cg09695851	2.45445e-05	0.0151891	37	17	3907499			NA	NA				chr17:3907378-3907703	Island			TRUE	17:3854098-3854452			TRUE	0.508857	0.702241	0.193384	0.533643	0.584431	0.0507881
cg22161575	2.47069e-05	0.0152368	37	1	1229112	rs7552099	rs34701168	NA	NA	ACAP3	NM_030649	Body	chr1:1228780-1230163	Island			NA	1:1218644-1219998			NA	0.416547	0.509425	0.0928781	0.554943	0.563704	0.00876189
cg24035898	2.47091e-05	0.0152368	37	1	159825595			NA	NA	VSIG8;C1orf204	NM_001013661;NM_001134233	Body;TSS1500	chr1:159824006-159825011	S_Shore			NA	1:158092152-158092464			NA	0.590577	0.711854	0.121278	0.798399	0.806085	0.00768694
cg12639279	2.48499e-05	0.01528	37	4	8154208			NA	NA	ABLIM2;ABLIM2;ABLIM2;ABLIM2;ABLIM2;ABLIM2;ABLIM2	NM_032432;NM_001130083;NM_001130087;NM_001130088;NM_001130084;NM_001130085;NM_001130086	Body;Body;Body;Body;Body;Body;Body	chr4:8154077-8154406	Island			NA	4:8204841-8205251			NA	0.853967	0.926785	0.0728184	0.910187	0.905349	-0.00483779
cg02860797	2.48671e-05	0.01528	37	3	9791144			NA	NA	OGG1;OGG1;OGG1;OGG1;OGG1;OGG1;OGG1;OGG1	NM_016828;NM_016827;NM_016821;NM_016819;NM_002542;NM_016820;NM_016826;NM_016829	TSS1500;TSS1500;TSS1500;TSS1500;TSS1500;TSS1500;TSS1500;TSS1500	chr3:9791123-9792011	Island			NA	3:9766124-9767141	3:9790917-9792205	Promoter_Associated	NA	0.223215	0.320999	0.0977847	0.354144	0.348911	-0.00523333
cg01225850	2.49561e-05	0.0153077	37	6	30522985			NA	NA	GNL1;PRR3;PRR3	NM_005275;NM_025263;NM_001077497	Body;TSS1500;TSS1500	chr6:30523286-30523519	N_Shore			NA				NA	0.752602	0.839585	0.0869829	0.780661	0.772233	-0.00842775
cg15409616	2.52769e-05	0.0154704	37	14	106936446			NA	NA				chr14:106936174-106936522	Island			NA	14:106007164-106007569			NA	0.645698	0.534114	-0.111584	0.644487	0.626122	-0.0183647
cg18009621	2.53104e-05	0.0154704	37	11	114129200			NA	NA								TRUE				NA	0.575541	0.7407	0.165158	0.625641	0.635813	0.0101717
cg23940612	2.55703e-05	0.0156019	37	2	218898788			NA	NA				chr2:218898490-218898835	Island			NA	2:218606751-218607063	2:218898756-218898835	Unclassified_Cell_type_specific	NA	0.0293806	0.0683987	0.0390182	0.170981	0.178999	0.00801823
cg05434641	2.57869e-05	0.0156905	37	16	56391437	rs77973844		NA	NA								TRUE		16:56390027-56391514	Unclassified	NA	0.427247	0.598061	0.170814	0.427334	0.434463	0.007129
cg07830449	2.58058e-05	0.0156905	37	17	62075103			NA	NA	C17orf72	NM_001164257	TSS1500					NA	17:59428805-59428955			NA	0.0745143	0.202805	0.12829	0.0998328	0.0767854	-0.0230474
cg05065078	2.60696e-05	0.0158233	37	2	27307462			NA	NA	EMILIN1	NM_007046	Body	chr2:27308546-27309770	N_Shore			NA				NA	0.888063	0.9335	0.0454366	0.902727	0.910033	0.00730608
cg00547530	2.62401e-05	0.015899	37	16	3559687			NA	NA	CLUAP1;CLUAP1	NM_015041;NM_024793	Body;TSS1500					NA		16:3559501-3559945	Promoter_Associated	NA	0.303673	0.180709	-0.122964	0.217228	0.1883	-0.028928
cg12604162	2.67706e-05	0.0161922	37	1	6086148			NA	NA	KCNAB2;KCNAB2	NM_003636;NM_172130	TSS1500;TSS1500	chr1:6086244-6086494	N_Shore			TRUE	1:6008531-6009081	1:6086098-6086465	Promoter_Associated	TRUE	0.101309	0.0418917	-0.0594175	0.0575076	0.0462223	-0.0112854
cg08089567	2.68219e-05	0.0161951	37	21	45705994			NA	NA	AIRE	NM_000383	1stExon	chr21:45705428-45706044	Island			NA	21:44529900-44530426			TRUE	0.421642	0.724489	0.302846	0.408278	0.459833	0.051555
cg20523947	2.71349e-05	0.0163407	37	4	53744073			NA	NA	SCFD2	NM_152540	Body					TRUE				NA	0.796102	0.877302	0.0811997	0.814364	0.816377	0.00201251
cg00866476	2.71937e-05	0.0163407	37	2	95740682			NA	NA				chr2:95742594-95742918	N_Shore			NA		2:95740036-95740879	Unclassified_Cell_type_specific	NA	0.355623	0.157394	-0.198229	0.261267	0.204605	-0.0566625
cg09174162	2.7204e-05	0.0163407	37	7	2150845			NA	NA	MAD1L1;MAD1L1;MAD1L1	NM_003550;NM_001013837;NM_001013836	Body;Body;Body	chr7:2154677-2155252	N_Shelf			NA	7:2116939-2117617			NA	0.256223	0.413804	0.157582	0.774483	0.754941	-0.0195425
cg13105599	2.73318e-05	0.0163837	37	15	67356641			NA	NA				chr15:67357339-67359061	N_Shore		RDMR	NA	15:65143441-65143999			NA	0.136964	0.407918	0.270954	0.621279	0.630813	0.00953445
cg08813944	2.73699e-05	0.0163837	37	17	71258589			NA	NA	CPSF4L	NM_001129885	TSS1500					TRUE				NA	0.59857	0.748879	0.150309	0.649295	0.650373	0.00107768
cg13204699	2.74385e-05	0.016393	37	13	50703841			NA	NA				chr13:50703685-50705025	Island			NA	13:49601664-49603026	13:50702745-50703962	Unclassified_Cell_type_specific	TRUE	0.0857485	0.2228	0.137052	0.219962	0.22719	0.00722791
cg00327947	2.74969e-05	0.016393	37	16	85482849			NA	NA							DMR	TRUE	16:84039827-84040353			NA	0.52859	0.265491	-0.263099	0.319507	0.346614	0.0271068
cg21146268	2.75268e-05	0.016393	37	6	26183508			NA	TRUE	HIST1H2BE	NM_003523	TSS1500	chr6:26184036-26184336	N_Shore			NA				NA	0.0947104	0.206327	0.111617	0.153823	0.151645	-0.0021772
cg23693749	2.76684e-05	0.0164492	37	18	76399434			NA	NA				chr18:76397483-76398378	S_Shore			NA				NA	0.529357	0.714396	0.185039	0.760293	0.732953	-0.02734
cg20366110	2.77467e-05	0.0164676	37	8	124720897			NA	NA	ANXA13;ANXA13	NM_001003954;NM_004306	Body;Body					TRUE				TRUE	0.352419	0.575197	0.222779	0.530728	0.55995	0.0292224
cg04573872	2.79248e-05	0.0165416	37	1	26516623			NA	NA	CATSPER4	NM_198137	TSS1500					NA		1:26516101-26517350	Unclassified	TRUE	0.807799	0.888157	0.0803584	0.826343	0.839265	0.012922
cg08189186	2.79666e-05	0.0165416	37	19	38793546			NA	NA	C19orf33	NM_033520	TSS1500					NA				NA	0.805679	0.906065	0.100386	0.720511	0.727954	0.00744315
cg05082527	2.8033e-05	0.0165527	37	11	57407842			NA	NA	MIR130A	NR_029673	TSS1500					NA				NA	0.56168	0.702741	0.141061	0.868103	0.866691	-0.00141269
cg27466845	2.80911e-05	0.0165589	37	11	64397734	rs71579865		NA	NA	NRXN2;NRXN2;NRXN2	NM_138734;NM_138732;NM_015080	Body;Body;Body	chr11:64397644-64398016	Island			NA	11:64154227-64154592			NA	0.526567	0.758959	0.232392	0.650695	0.780802	0.130107
cg10250177	2.8217e-05	0.016605	37	1	32739752			NA	NA	LCK;LCK;LCK	NM_005356;NM_001042771;NM_001042771	5'UTR;1stExon;5'UTR	chr1:32740710-32741544	N_Shore			TRUE		1:32739208-32739924	Promoter_Associated_Cell_type_specific	TRUE	0.345704	0.216333	-0.12937	0.365351	0.32629	-0.0390612
cg05960850	2.83011e-05	0.0166192	37	2	2192366			NA	NA	MYT1L	NM_015025	5'UTR	chr2:2193510-2193716	N_Shore			NA				NA	0.736677	0.845965	0.109287	0.854316	0.866677	0.0123609
cg18530645	2.83575e-05	0.0166192	37	19	12759156			NA	NA	MAN2B1	NM_000528	Body	chr19:12758975-12759210	Island			TRUE	19:12619280-12620193			TRUE	0.461291	0.590413	0.129122	0.539367	0.572821	0.0334532
cg09237454	2.83844e-05	0.0166192	37	7	152063907			NA	NA	MLL3	NM_170606	Body	chr7:152063834-152064080	Island			NA	7:151694768-151694971			NA	0.890104	0.949501	0.0593967	0.94163	0.936405	-0.00522504
cg03630088	2.88026e-05	0.0168357	37	10	125651526			NA	TRUE	CPXM2	NM_198148	TSS200	chr10:125650820-125651373	S_Shore			NA				NA	0.137753	0.0651083	-0.0726451	0.142955	0.127353	-0.015602
cg17844831	2.88741e-05	0.0168492	37	17	17604146			NA	NA	RAI1	NM_030665	5'UTR	chr17:17603583-17604147	Island			TRUE	17:17544334-17544910			TRUE	0.603069	0.757119	0.15405	0.453982	0.44388	-0.0101016
cg23922755	2.89934e-05	0.0168643	37	4	3443656			NA	NA	HGFAC	NM_001528	TSS200					NA		4:3443585-3443702	Unclassified_Cell_type_specific	NA	0.830821	0.912278	0.0814572	0.854084	0.861195	0.00711157
cg04956801	2.89971e-05	0.0168643	37	10	21798341			NA	NA				chr10:21797632-21799341	Island		RDMR	NA	10:21838347-21839054			NA	0.667562	0.829342	0.161781	0.896474	0.895886	-0.000587519
cg26857521	2.92039e-05	0.0169563	37	1	2350123			NA	NA				chr1:2345891-2346156	S_Shelf			NA	1:2339983-2340058			NA	0.735484	0.873165	0.137681	0.76775	0.790148	0.0223979
cg05411199	2.92569e-05	0.0169587	37	6	3749715			NA	NA	C6orf145	NM_183373	Body	chr6:3750788-3752767	N_Shore			NA	6:3694693-3695056	6:3748093-3749898	Unclassified	NA	0.654602	0.805772	0.15117	0.776469	0.810459	0.0339899
cg20731257	2.93654e-05	0.0169933	37	2	87883497			NA	NA								NA	2:87664612-87664679			NA	0.676597	0.813534	0.136937	0.788025	0.783669	-0.00435625
cg14950751	2.94573e-05	0.0170039	37	17	6947464			NA	NA	SLC16A11	NM_153357	TSS1500	chr17:6945389-6947521	Island			NA	17:6886151-6888245			NA	0.110506	0.0623373	-0.048169	0.239518	0.19838	-0.0411375
cg12072611	2.94818e-05	0.0170039	37	14	22433693	rs35330448		NA	NA								NA				NA	0.803164	0.682052	-0.121112	0.81396	0.815502	0.00154191
cg13139542	2.95305e-05	0.0170039	37	2	8242815			NA	NA								TRUE				NA	0.767185	0.864026	0.0968409	0.841087	0.839069	-0.00201752
cg07333191	2.96146e-05	0.0170242	37	4	13526769			NA	NA				chr4:13526553-13526770	Island			NA	4:13133203-13135868			NA	0.122418	0.26516	0.142742	0.241261	0.275612	0.0343512
cg02567958	2.9901e-05	0.0171572	37	22	37962818			NA	NA	CDC42EP1	NM_152243	Body	chr22:37962481-37962819	Island			NA		22:37962079-37964287	Unclassified	NA	0.262885	0.0957285	-0.167157	0.119293	0.104402	-0.0148906
cg06819763	2.99794e-05	0.0171572	37	2	85294457		rs72930946	NA	NA								NA	2:85147780-85147969	2:85293251-85294515	Unclassified	TRUE	0.0759624	0.161467	0.0855049	0.220993	0.20045	-0.0205431
cg06657721	3.00003e-05	0.0171572	37	6	25027618			NA	NA								NA	6:25135475-25135786	6:25027383-25028036	Promoter_Associated_Cell_type_specific	NA	0.608832	0.353633	-0.255199	0.575302	0.524761	-0.0505405
cg23114435	3.00433e-05	0.0171572	37	1	167442612			NA	NA	CD247;CD247	NM_198053;NM_000734	Body;Body					TRUE				NA	0.631974	0.448365	-0.183609	0.604541	0.566548	-0.0379931
cg02915785	3.0132e-05	0.0171797	37	2	219233544	rs62182120		NA	NA				chr2:219232375-219232892	S_Shore			NA	2:218941636-218941923			NA	0.203467	0.404378	0.200911	0.337229	0.353661	0.0164318
cg00174279	3.01884e-05	0.0171836	37	17	75525361			NA	NA				chr17:75524589-75525152	S_Shore			NA		17:75525245-75525427	Unclassified_Cell_type_specific	NA	0.286186	0.43389	0.147704	0.468549	0.514574	0.0460256
cg01937212	3.02679e-05	0.0172007	37	6	32295097			NA	NA	C6orf10	NM_006781	Body					NA				NA	0.303511	0.513547	0.210036	0.262323	0.22754	-0.0347828
cg22021597	3.03496e-05	0.0172104	37	1	226841240			NA	NA	ITPKB	NM_002221	Body					NA		1:226841037-226841572	Promoter_Associated_Cell_type_specific	NA	0.569499	0.408213	-0.161287	0.437894	0.41991	-0.0179839
cg08358907	3.03839e-05	0.0172104	37	19	17877508			NA	NA	FCHO1;FCHO1;FCHO1;FCHO1	NM_015122;NM_001161358;NM_001161359;NM_001161357	Body;Body;Body;Body	chr19:17877468-17877777	Island			NA	19:17738484-17738767	19:17877470-17877766	Gene_Associated_Cell_type_specific	TRUE	0.156255	0.287043	0.130788	0.279942	0.335578	0.0556357
cg05118960	3.05193e-05	0.017259	37	3	50359978			NA	NA	HYAL2;HYAL2	NM_003773;NM_033158	5'UTR;TSS1500	chr3:50359839-50360042	Island			NA	3:50333411-50335105	3:50358176-50360136	Promoter_Associated	NA	0.595576	0.764592	0.169017	0.738745	0.738429	-0.000315627
cg25316172	3.06206e-05	0.0172881	37	5	156695161			NA	NA	CYFIP2;CYFIP2;CYFIP2	NM_001037333;NM_014376;NM_001037332	5'UTR;TSS1500;5'UTR	chr5:156692812-156693749	S_Shore			TRUE				NA	0.832534	0.720421	-0.112113	0.854879	0.840727	-0.0141518
cg07879474	3.08335e-05	0.0173801	37	5	139064216			NA	NA				chr5:139060555-139060934	S_Shelf			TRUE		5:139064099-139064383	Unclassified_Cell_type_specific	TRUE	0.714334	0.593753	-0.120581	0.705301	0.70857	0.00326854
cg16426670	3.10366e-05	0.0174663	37	20	2675996	rs76701206		NA	NA	EBF4	NM_001110514	Body	chr20:2672904-2674698	S_Shore		RDMR	NA		20:2675996-2676198	Unclassified_Cell_type_specific	NA	0.31585	0.494828	0.178978	0.70135	0.728571	0.0272211
cg23668335	3.12721e-05	0.0175473	37	19	50190825			NA	NA	C19orf76;PRMT1;PRMT1;PRMT1	NM_001101340;NM_198318;NM_198319;NM_001536	TSS1500;Body;Body;Body	chr19:50191330-50191559	N_Shore			NA				NA	0.168828	0.304529	0.135701	0.216524	0.238437	0.0219132
cg05591701	3.12815e-05	0.0175473	37	6	30569211			NA	NA	PPP1R10	NM_002714	3'UTR					TRUE				NA	0.705617	0.556219	-0.149398	0.374972	0.402497	0.0275251
cg19701087	3.14548e-05	0.0176162	37	6	52859008			NA	NA	GSTA4	NM_001512	Body	chr6:52859565-52859767	N_Shore		RDMR	TRUE	6:52966916-52967069			NA	0.335609	0.573351	0.237741	0.703018	0.724368	0.0213502
cg13989519	3.16177e-05	0.0176595	37	11	44820674			NA	NA	TSPAN18	NM_130783	5'UTR					TRUE				NA	0.75151	0.845819	0.0943087	0.793183	0.808413	0.01523
cg09148649	3.16405e-05	0.0176595	37	11	3253659			NA	NA	MRGPRE	NM_001039165	TSS200	chr11:3253768-3254066	N_Shore			TRUE				TRUE	0.319613	0.161676	-0.157937	0.0921745	0.0668201	-0.0253544
cg10717463	3.16846e-05	0.0176595	37	18	76740962			NA	NA	SALL3	NM_171999	Body	chr18:76737005-76741244	Island			NA	18:74839381-74842350			NA	0.0561608	0.159871	0.103711	0.111308	0.137539	0.0262308
cg21524356	3.18713e-05	0.0177317	37	5	668501		rs11749837	NA	NA	TPPP	NM_007030	Body	chr5:667947-668589	Island			NA	5:720880-722496			NA	0.451856	0.702875	0.251019	0.622973	0.736291	0.113318
cg16770368	3.19161e-05	0.0177317	37	11	6673784	rs75760738		NA	NA	DCHS1	NM_003737	5'UTR	chr11:6676496-6677096	N_Shelf			NA				NA	0.571387	0.717742	0.146355	0.600852	0.587446	-0.0134058
cg20626983	3.22834e-05	0.0179072	37	15	58650472			NA	NA								TRUE		15:58650005-58650757	Unclassified_Cell_type_specific	NA	0.72226	0.558863	-0.163397	0.75349	0.707212	-0.046278
cg15015340	3.24731e-05	0.0179838	37	11	61486220			NA	NA	DAGLA	NM_006133	5'UTR	chr11:61488132-61488357	N_Shore			TRUE				TRUE	0.160111	0.262264	0.102152	0.301458	0.337738	0.0362803
cg05331340	3.26453e-05	0.0180504	37	17	7083064			NA	NA	ASGR1	NM_001671	TSS200					NA				NA	0.387357	0.552483	0.165126	0.43738	0.445689	0.00830912
cg13622265	3.28496e-05	0.0181345	37	9	124584474			NA	NA	TTLL11	NM_001139442	3'UTR					NA				NA	0.439331	0.654768	0.215437	0.831762	0.829114	-0.00264731
cg03221483	3.31147e-05	0.0182519	37	17	75315081			NA	NA	SEPT9;SEPT9;SEPT9	NM_001113492;NM_001113491;NM_006640	5'UTR;Body;TSS1500					NA				TRUE	0.260034	0.488626	0.228592	0.293892	0.335133	0.0412409
cg20945261	3.32062e-05	0.0182733	37	3	13460618		rs2655256	NA	NA	NUP210	NM_024923	Body	chr3:13460970-13462146	N_Shore		CDMR	NA				TRUE	0.573834	0.359679	-0.214154	0.341793	0.330964	-0.0108293
cg11370814	3.33149e-05	0.0182947	37	2	242927418			NA	NA				chr2:242927444-242928053	N_Shore			NA	2:242575984-242576686	2:242927183-242927560	Unclassified_Cell_type_specific	NA	0.647058	0.378451	-0.268607	0.431949	0.395485	-0.0364638
cg03554174	3.33502e-05	0.0182947	37	4	119948388			NA	NA	SYNPO2;SYNPO2;SYNPO2	NM_001128934;NM_133477;NM_001128933	Body;Body;Body			low-CpG:120167721-120168019		TRUE				NA	0.663931	0.790529	0.126599	0.69586	0.712478	0.0166181
cg18767964	3.35047e-05	0.0183505	37	1	38529973			NA	NA								TRUE				TRUE	0.664048	0.770727	0.106679	0.781307	0.79157	0.0102626
cg16990174	3.36398e-05	0.0183955	37	3	72496875	rs2118593		NA	TRUE	RYBP	NM_012234	TSS1500	chr3:72495853-72496852	S_Shore			NA	3:72578410-72579825			NA	0.593223	0.75722	0.163998	0.75317	0.784818	0.0316477
cg17628468	3.39065e-05	0.0185123	37	17	42093050			NA	NA	TMEM101	NM_032376	TSS1500	chr17:42091712-42091948	S_Shore			NA				NA	0.866635	0.800798	-0.0658375	0.854242	0.870362	0.0161195
cg17896880	3.39981e-05	0.0185332	37	17	20458672			NA	NA								NA				NA	0.593661	0.494869	-0.0987927	0.450682	0.430894	-0.0197873
cg02360445	3.4062e-05	0.018539	37	10	21798257			NA	NA				chr10:21797632-21799341	Island		RDMR	NA				NA	0.870509	0.94048	0.0699702	0.926709	0.945283	0.0185739
cg16185996	3.43577e-05	0.0186707	37	4	1008614			NA	NA	FGFRL1;FGFRL1;FGFRL1	NM_001004358;NM_001004356;NM_021923	Body;Body;Body	chr4:1007037-1007288	S_Shore			NA	4:998511-998784			NA	0.764484	0.858438	0.0939534	0.834945	0.829779	-0.00516628
cg00837812	3.44818e-05	0.0187089	37	7	138665354			NA	NA	KIAA1549;KIAA1549	NM_001164665;NM_020910	Body;Body	chr7:138666358-138666972	N_Shore			NA	7:138315890-138317580	7:138665275-138667249	Unclassified	NA	0.114416	0.22903	0.114614	0.156788	0.118679	-0.0381087
cg07971820	3.48067e-05	0.0188322	37	17	4621234			NA	NA	ARRB2;ARRB2	NM_004313;NM_199004	Body;Body					NA	17:4567954-4568012			NA	0.439351	0.628221	0.18887	0.384408	0.457319	0.0729105
cg12346491	3.48482e-05	0.0188322	37	4	145277815			NA	NA								TRUE				NA	0.165395	0.331806	0.166411	0.156444	0.180745	0.0243014
cg14245199	3.48716e-05	0.0188322	37	14	100540291	rs34386456		NA	NA	EVL	NM_016337	Body					TRUE		14:100540078-100540322	Gene_Associated_Cell_type_specific	NA	0.753486	0.580274	-0.173212	0.741959	0.745829	0.00387025
cg00285620	3.49957e-05	0.0188471	37	11	102147694			NA	NA								TRUE				NA	0.698418	0.823287	0.124869	0.819812	0.82838	0.0085681
cg23136738	3.50149e-05	0.0188471	37	11	925521			NA	NA	AP2A2	NM_012305	TSS1500	chr11:925183-926083	Island			NA	11:915240-916751			NA	0.160571	0.294048	0.133477	0.259927	0.263189	0.00326272
cg26983198	3.50706e-05	0.0188471	37	11	1952756		rs34597931	NA	NA	TNNT3;TNNT3;TNNT3;TNNT3	NM_001042781;NM_006757;NM_001042780;NM_001042782	Body;Body;Body;Body	chr11:1948915-1949188	S_Shelf			NA	11:1909189-1909342			NA	0.665699	0.45576	-0.20994	0.202914	0.28913	0.0862165
cg10363926	3.51159e-05	0.0188471	37	2	109921282			TRUE	NA	SH3RF3	NM_001099289	Body					NA				NA	0.75169	0.863985	0.112296	0.76113	0.766592	0.00546203
cg18388431	3.54329e-05	0.0189636	37	14	105924417			NA	NA	MTA1	NM_004689	Body					NA				NA	0.886812	0.80117	-0.0856423	0.849354	0.853519	0.00416523
cg09564253	3.54683e-05	0.0189636	37	17	37028105	rs9894872		NA	NA	LASP1	NM_006148	Body	chr17:37025737-37027104	S_Shore		RDMR	NA		17:37027794-37028138	Promoter_Associated	TRUE	0.501294	0.371692	-0.129602	0.2688	0.292627	0.0238267
cg06750076	3.55087e-05	0.0189636	37	7	55621712			NA	NA	VOPP1	NM_030796	Body					TRUE				NA	0.832778	0.91821	0.0854318	0.884716	0.895761	0.0110456
cg08704934	3.5551e-05	0.0189636	37	3	194826585		rs6799614	NA	NA	C3orf21	NM_152531	Body					TRUE	3:196307679-196307875	3:194826295-194827844	Unclassified	NA	0.364814	0.580455	0.215641	0.391604	0.364194	-0.0274099
cg08170787	3.56115e-05	0.0189668	37	1	155290535	rs12407073		NA	NA	RUSC1;C1orf104;RUSC1	NM_001105203;NM_001039517;NM_001105204	TSS200;3'UTR;TSS200	chr1:155290606-155291001	N_Shore		RDMR	NA	1:153557042-153557608	1:155290294-155291686	Gene_Associated	TRUE	0.115254	0.221198	0.105944	0.168456	0.179854	0.0113985
cg27317813	3.57681e-05	0.0190071	37	12	4398508	rs3217855		NA	NA	CCND2	NM_001759	Body					NA	12:4268600-4268887			NA	0.219135	0.362712	0.143578	0.206918	0.24147	0.0345516
cg22129180	3.58079e-05	0.0190071	37	8	49892980			NA	NA				chr8:49890386-49890874	S_Shelf		RDMR	NA				NA	0.621908	0.726868	0.10496	0.708522	0.686676	-0.0218462
cg06279471	3.58513e-05	0.0190071	37	11	67806118			NA	NA	TCIRG1	NM_006019	TSS1500	chr11:67806251-67806611	N_Shore			NA				NA	0.650417	0.758007	0.10759	0.570975	0.561791	-0.00918387
cg27508281	3.59239e-05	0.0190166	37	16	87027322	rs7194455		NA	NA								TRUE				NA	0.85947	0.93392	0.0744502	0.907988	0.888652	-0.0193366
cg22697853	3.60505e-05	0.0190547	37	1	147737207			NA	NA				chr1:147737015-147737303	Island			NA	1:146203640-146204016			NA	0.244875	0.442842	0.197968	0.507783	0.599146	0.0913637
cg25353896	3.63772e-05	0.0191535	37	22	44568753	rs77048779		NA	NA	PARVG;PARVG	NR_024427;NM_001137605	TSS200;TSS200					TRUE				NA	0.345964	0.189369	-0.156595	0.211499	0.228639	0.0171404
cg05076730	3.63831e-05	0.0191535	37	8	129060815			NA	NA	MIR1207;PVT1	NR_031612;NR_003367	TSS1500;Body					TRUE		8:129060529-129061196	Unclassified	NA	0.404391	0.623856	0.219465	0.444464	0.466197	0.0217323
cg05682333	3.64028e-05	0.0191535	37	2	233274291			NA	NA	ALPPL2	NM_031313	Body	chr2:233274080-233274525	Island			NA	2:232982211-232982769			NA	0.580156	0.72726	0.147104	0.679294	0.691435	0.0121402
cg01445100	3.64684e-05	0.0191591	37	16	88103339			NA	NA	BANP;BANP	NM_017869;NM_079837	Body;Body	chr16:88101473-88101911	S_Shore			NA		16:88102934-88103350	Unclassified	NA	0.611719	0.475603	-0.136115	0.656149	0.64697	-0.00917967
cg10324998	3.6631e-05	0.0192155	37	1	92338262			NA	NA	TGFBR3	NM_003243	5'UTR					TRUE				NA	0.204784	0.321126	0.116341	0.433044	0.420951	-0.0120933
cg24286789	3.67321e-05	0.0192395	37	6	10417726			NA	NA	TFAP2A	NM_001042425	Body	chr6:10417384-10417842	Island		RDMR	TRUE	6:10525371-10526224	6:10417111-10418331	Unclassified_Cell_type_specific	NA	0.104953	0.19478	0.0898272	0.217343	0.241512	0.0241699
cg03507113	3.69745e-05	0.0193318	37	13	100622790			NA	NA	ZIC5	NM_033132	1stExon	chr13:100620241-100624348	Island			NA	13:99420289-99422349			NA	0.108464	0.16079	0.0523262	0.092332	0.108189	0.015857
cg22730830	3.70246e-05	0.0193318	37	16	2867434			NA	TRUE	PRSS21;PRSS21;PRSS21	NM_144956;NM_006799;NM_144957	Body;Body;Body	chr16:2867245-2868002	Island			NA	16:2807217-2807997	16:2866797-2868048	Unclassified_Cell_type_specific	NA	0.547418	0.729597	0.182179	0.475926	0.557465	0.0815389
cg18560936	3.7075e-05	0.0193318	37	7	1632620			NA	NA								NA	7:1599046-1599439			NA	0.71114	0.549307	-0.161833	0.691504	0.667372	-0.0241321
cg23297413	3.72424e-05	0.0193709	37	5	10636139			NA	NA	ANKRD33B	NM_001164440	Body					TRUE				NA	0.826051	0.88897	0.0629187	0.839033	0.868274	0.0292418
cg02699834	3.72786e-05	0.0193709	37	12	53039430			NA	NA	KRT2	NM_000423	Body					NA		12:53039135-53039714	Unclassified_Cell_type_specific	NA	0.431997	0.263093	-0.168904	0.288345	0.251846	-0.0364987
cg11870042	3.73171e-05	0.0193709	37	7	2060040			NA	NA	MAD1L1;MAD1L1;MAD1L1	NM_003550;NM_001013837;NM_001013836	Body;Body;Body	chr7:2059907-2060131	Island			NA	7:2026194-2026842			TRUE	0.533041	0.684962	0.15192	0.565766	0.581157	0.0153909
cg08611689	3.78789e-05	0.0196093	37	4	1505197			NA	NA				chr4:1505254-1505560	N_Shore			NA	4:1474514-1474842			NA	0.868884	0.725543	-0.143341	0.822558	0.797633	-0.0249246
cg08361238	3.78891e-05	0.0196093	37	1	117452304	rs79769816		NA	TRUE	PTGFRN	NM_020440	TSS1500	chr1:117452203-117453452	Island			NA	1:117253662-117254975			NA	0.483231	0.605829	0.122598	0.657021	0.663508	0.00648686
cg04858110	3.80153e-05	0.0196195	37	7	30009236			NA	NA	SCRN1;SCRN1;SCRN1;SCRN1	NM_014766;NM_001145514;NM_001145513;NM_001145515	5'UTR;Body;5'UTR;5'UTR					TRUE				NA	0.821958	0.656138	-0.165819	0.810993	0.79254	-0.0184534
cg04246138	3.81443e-05	0.0196195	37	16	46777343			NA	NA	MYLK3	NM_182493	Body					NA		16:46777306-46777560	Unclassified	TRUE	0.205619	0.342284	0.136665	0.32193	0.345474	0.0235442
cg13617671	3.81554e-05	0.0196195	37	9	80073082			NA	NA	GNA14	NM_004297	Body					NA		9:80072854-80073327	Unclassified	TRUE	0.0673817	0.124551	0.0571694	0.0669669	0.065536	-0.00143092
cg07061298	3.82068e-05	0.0196195	37	7	27153847			NA	NA	HOXA3;HOXA3;HOXA3	NM_153631;NM_153632;NM_030661	5'UTR;TSS1500;5'UTR	chr7:27154999-27155426	N_Shore			NA				TRUE	0.670984	0.82139	0.150406	0.860789	0.8779	0.01711
cg18630580	3.82697e-05	0.0196195	37	6	32038185			NA	NA	TNXB	NM_019105	Body					NA				NA	0.558284	0.732825	0.174541	0.69818	0.70604	0.00786058
cg25941354	3.82822e-05	0.0196195	37	2	218989983			NA	NA	CXCR2;CXCR2	NM_001557;NM_001168298	TSS1500;TSS200					TRUE				NA	0.381023	0.530091	0.149068	0.357563	0.366635	0.0090723
cg23218354	3.83037e-05	0.0196195	37	1	2885244			NA	NA				chr1:2885062-2885284	Island			NA	1:2874923-2875144			NA	0.448707	0.658528	0.209821	0.657541	0.664823	0.00728203
cg02867735	3.83666e-05	0.0196228	37	14	22975384			NA	NA								NA				NA	0.878418	0.789865	-0.0885528	0.837541	0.818643	-0.0188977
cg27610605	3.84535e-05	0.0196383	37	7	152063901			NA	NA	MLL3	NM_170606	Body	chr7:152063834-152064080	Island			NA	7:151694768-151694971			NA	0.928039	0.9648	0.0367614	0.953674	0.947693	-0.00598156
cg10343364	3.87733e-05	0.019732	37	16	3559568			NA	NA	CLUAP1;CLUAP1	NM_015041;NM_024793	Body;TSS1500					NA		16:3559501-3559945	Promoter_Associated	NA	0.809152	0.67232	-0.136832	0.702651	0.676964	-0.0256865
cg26383138	3.88268e-05	0.019732	37	2	2119533			NA	NA	MYT1L	NM_015025	5'UTR					NA	2:2098465-2098861			NA	0.239803	0.38064	0.140837	0.437176	0.473226	0.0360501
cg09065876	3.88389e-05	0.019732	37	17	45949756			NA	NA				chr17:45949676-45949885	Island			NA	17:43304676-43304928			NA	0.129143	0.247753	0.11861	0.221804	0.25065	0.0288467
cg10131972	3.89191e-05	0.019732	37	22	19879787			NA	NA	TXNRD2	NM_006440	Body				DMR	TRUE				NA	0.140677	0.0460996	-0.0945771	0.0759679	0.0805768	0.00460887
cg00442646	3.90057e-05	0.019732	37	6	159278649			NA	NA	OSTCL	NR_028496	Body					NA				NA	0.529136	0.653132	0.123996	0.660649	0.67109	0.0104404
cg17515155	3.90514e-05	0.019732	37	1	11714790			NA	NA	FBXO2;FBXO44;FBXO44;FBXO44;FBXO44	NM_012168;NM_183413;NM_001014765;NM_033182;NM_183412	TSS200;TSS200;TSS200;TSS200;5'UTR	chr1:11714217-11715304	Island			NA	1:11636835-11637880			NA	0.106995	0.165179	0.0581838	0.061869	0.062358	0.000489065
cg16158575	3.9054e-05	0.019732	37	5	2866388			NA	NA				chr5:2866699-2867005	N_Shore			NA	5:2919239-2919768			NA	0.776864	0.881993	0.10513	0.817939	0.855033	0.0370942
cg06009267	3.91523e-05	0.019732	37	8	144948764			NA	NA	EPPK1	NM_031308	TSS1500	chr8:144946556-144946827	S_Shore			TRUE		8:144948630-144948831	Unclassified_Cell_type_specific	NA	0.461957	0.62427	0.162313	0.548328	0.557766	0.0094372
cg01741041	3.91537e-05	0.019732	37	7	5567862			NA	NA	ACTB	NM_001101	Body	chr7:5569062-5570594	N_Shore		RDMR	NA				NA	0.345142	0.227493	-0.11765	0.329194	0.312779	-0.0164141
cg17936572	3.92042e-05	0.019732	37	3	35706114			NA	NA	ARPP-21	NM_016300	5'UTR					NA	3:35681030-35681132			NA	0.629168	0.398243	-0.230925	0.421386	0.335597	-0.0857892
cg00115178	3.94658e-05	0.0198349	37	10	12648176			NA	NA	CAMK1D;CAMK1D	NM_020397;NM_153498	Body;Body					TRUE	10:12688103-12688687	10:12647615-12648843	Promoter_Associated	TRUE	0.327278	0.156451	-0.170827	0.0419476	0.0395895	-0.00235807
cg25133130	3.95473e-05	0.0198472	37	1	27687685			NA	NA	MAP3K6	NM_004672	Body	chr1:27687024-27687743	Island			NA	1:27559510-27560330			NA	0.293386	0.415083	0.121697	0.348404	0.349481	0.00107716
cg23093090	3.99972e-05	0.0200431	37	10	104574429			NA	NA	C10orf26;C10orf26	NM_001083913;NM_017787	3'UTR;3'UTR					TRUE				NA	0.761249	0.868275	0.107025	0.870811	0.890814	0.0200033
cg04725566	4.01012e-05	0.0200431	37	14	105409292			NA	NA	AHNAK2	NM_138420	Body					NA	14:104480334-104480372			NA	0.946925	0.972573	0.0256488	0.966729	0.966866	0.000137389
cg19497444	4.01105e-05	0.0200431	37	11	2930794			NA	TRUE	SLC22A18;SLC22A18	NM_183233;NM_002555	Body;Body	chr11:2930289-2931093	Island			NA	11:2886866-2887669			NA	0.256969	0.410056	0.153087	0.611927	0.586037	-0.0258897
cg17397548	4.02044e-05	0.0200612	37	5	159246470			NA	NA								TRUE				NA	0.784152	0.866926	0.0827736	0.757222	0.759506	0.00228403
cg22080436	4.02927e-05	0.0200765	37	11	4212471		rs1822288	TRUE	NA				chr11:4208448-4209153	S_Shelf			NA				NA	0.791436	0.871483	0.0800474	0.830546	0.817051	-0.0134955
cg21639031	4.04098e-05	0.020106	37	1	147718914	rs2999669		NA	NA				chr1:147718156-147718915	Island			NA	1:146185133-146185698			NA	0.367291	0.483842	0.116551	0.526038	0.506968	-0.0190696
cg20794351	4.04692e-05	0.0201068	37	8	21908746			NA	NA				chr8:21905461-21905757	S_Shelf		RDMR	TRUE				NA	0.50247	0.66633	0.163859	0.875019	0.887236	0.0122166
cg18515250	4.05482e-05	0.0201173	37	19	46142930			NA	NA	MIR330;EML2	NR_029886;NM_012155	TSS1500;TSS1500	chr19:46144872-46145631	N_Shore			NA		19:46141903-46142954	Promoter_Associated	NA	0.418854	0.581057	0.162204	0.406393	0.381015	-0.0253785
cg15132169	4.07508e-05	0.020189	37	6	149805995			NA	NA	ZC3H12D;ZC3H12D	NM_207360;NM_207360	5'UTR;1stExon			low-CpG:149847673-149847863		NA		6:149805583-149806902	Promoter_Associated	NA	0.524947	0.346391	-0.178556	0.355485	0.316447	-0.0390386
cg00107046	4.0828e-05	0.0201985	37	1	16465562			NA	NA	EPHA2	NM_004431	Body	chr1:16464376-16464621	S_Shore			TRUE		1:16464942-16465584	Unclassified	TRUE	0.531858	0.636839	0.10498	0.514499	0.522329	0.00783033
cg27351978	4.1031e-05	0.02027	37	8	1650172			NA	NA	DLGAP2	NM_004745	3'UTR	chr8:1649439-1649759	S_Shore			NA	8:1637442-1637719	8:1649119-1650193	Unclassified_Cell_type_specific	NA	0.452001	0.6937	0.241699	0.800041	0.816425	0.0163837
cg18821972	4.11235e-05	0.020287	37	6	37660403			NA	NA	MDGA1	NM_153487	Body	chr6:37663761-37667102	N_Shelf			NA		6:37659384-37660608	Unclassified	NA	0.564231	0.694273	0.130042	0.607715	0.662788	0.0550734
cg18716210	4.13522e-05	0.0203586	37	11	2011346			NA	NA	LOC100133545	NR_024471	TSS200	chr11:2013333-2013617	N_Shore			NA				NA	0.7478	0.891602	0.143802	0.880434	0.862763	-0.0176701
cg19087038	4.13858e-05	0.0203586	37	3	126730956			NA	NA	PLXNA1	NM_032242	Body	chr3:126732968-126733420	N_Shelf			TRUE				TRUE	0.904989	0.940274	0.035285	0.920159	0.914673	-0.00548675
cg06470279	4.14849e-05	0.0203785	37	17	60706442			NA	NA	MRC2	NM_006039	Body	chr17:60704542-60705943	S_Shore			TRUE				NA	0.10898	0.185784	0.0768039	0.303542	0.295193	-0.00834943
cg11551565	4.16086e-05	0.0204105	37	3	13697126	rs76891746		NA	NA	LOC285375	NR_027103	Body	chr3:13696627-13697127	Island			NA		3:13696862-13697206	Unclassified_Cell_type_specific	NA	0.144147	0.303306	0.159159	0.324283	0.316566	-0.00771684
cg24748631	4.17748e-05	0.0204631	37	5	598724			NA	NA				chr5:602124-602553	N_Shelf			NA	5:651715-651907			NA	0.554261	0.373035	-0.181226	0.541553	0.515704	-0.0258485
cg11204139	4.19626e-05	0.0204929	37	17	3907470			NA	NA				chr17:3907378-3907703	Island			TRUE	17:3854098-3854452			TRUE	0.352911	0.560999	0.208088	0.425174	0.472677	0.0475021
cg17852326	4.1977e-05	0.0204929	37	1	221055964			NA	NA	HLX	NM_021958	Body	chr1:221057463-221057757	N_Shore		RDMR	NA		1:221055354-221056003	Unclassified_Cell_type_specific	TRUE	0.26704	0.471104	0.204064	0.383283	0.429798	0.0465155
cg13693328	4.20183e-05	0.0204929	37	1	9256341			TRUE	NA				chr1:9258565-9258956	N_Shelf			NA				TRUE	0.221194	0.413505	0.192311	0.22472	0.212022	-0.0126976
cg11878045	4.20712e-05	0.0204929	37	11	2482536	rs2075873		NA	NA	KCNQ1;KCNQ1	NM_000218;NM_181798	Body;TSS200					NA				NA	0.521786	0.654881	0.133095	0.807876	0.808694	0.000817708
cg22047282	4.21684e-05	0.0205115	37	2	27301649		rs75632595	NA	NA	EMILIN1;EMILIN1	NM_007046;NM_007046	1stExon;5'UTR	chr2:27305312-27305612	N_Shelf			TRUE	2:27155089-27155377			TRUE	0.336609	0.502514	0.165905	0.442392	0.465195	0.0228026
cg24150662	4.22874e-05	0.0205406	37	1	2949673			NA	NA								NA	1:2939473-2939545	1:2949559-2950210	Unclassified_Cell_type_specific	NA	0.795763	0.56632	-0.229443	0.737503	0.716768	-0.0207353
cg07313882	4.29667e-05	0.0208337	37	17	76121348			NA	NA	TMC6;TMC6	NM_001127198;NM_007267	Body;Body					NA	17:73632795-73633165	17:76120092-76121827	Unclassified	NA	0.457964	0.212609	-0.245355	0.316409	0.297435	-0.0189738
cg10759591	4.30106e-05	0.0208337	37	17	77148972			NA	NA	HRNBP3	NM_001082575	5'UTR					TRUE				TRUE	0.464945	0.590188	0.125243	0.494002	0.485135	-0.0088665
cg19336198	4.31679e-05	0.0208809	37	7	4746462			NA	NA	FOXK1	NM_001037165	Body				RDMR	TRUE	7:4712954-4713037			NA	0.402013	0.568819	0.166805	0.567543	0.554238	-0.0133052
cg02567488	4.34173e-05	0.0209537	37	6	32822565		rs59501305	NA	NA	PSMB9;PSMB9;TAP1	NM_002800;NM_148954;NM_000593	Body;Body;TSS1500	chr6:32820849-32822370	S_Shore			NA		6:32820791-32822770	Promoter_Associated	NA	0.399096	0.225219	-0.173878	0.0588481	0.054083	-0.00476517
cg05793930	4.34591e-05	0.0209537	37	1	110204227			NA	NA	GSTM4;GSTM4;GSTM4	NR_024538;NM_000850;NM_147148	Body;3'UTR;Body					NA				NA	0.410409	0.575312	0.164904	0.658557	0.664309	0.00575178
cg03814957	4.34993e-05	0.0209537	37	5	149493099			NA	NA	CSF1R	NM_005211	TSS200					TRUE				TRUE	0.718011	0.851583	0.133572	0.749202	0.79184	0.042638
cg14329157	4.39582e-05	0.0211027	37	2	228736135			NA	TRUE	WDR69	NM_178821	TSS200	chr2:228736230-228736544	N_Shore			TRUE	2:228444333-228444721			TRUE	0.0898558	0.201515	0.111659	0.197726	0.162025	-0.035701
cg12182124	4.40051e-05	0.0211027	37	18	21451563			NA	NA	LAMA3;LAMA3;LAMA3;LAMA3	NM_000227;NM_001127718;NM_198129;NM_001127717	TSS1500;TSS1500;Body;Body					NA		18:21451255-21451736	Unclassified_Cell_type_specific	NA	0.435342	0.271675	-0.163668	0.147464	0.15035	0.00288642
cg25236791	4.4045e-05	0.0211027	37	3	52302252			TRUE	NA	WDR82	NM_025222	Body					NA				NA	0.850159	0.728497	-0.121662	0.785089	0.789602	0.0045139
cg24366564	4.40512e-05	0.0211027	37	17	2843149			NA	NA	RAP1GAP2;RAP1GAP2	NM_015085;NM_001100398	Body;Body					TRUE	17:2789856-2790027			NA	0.412515	0.592564	0.18005	0.555638	0.586003	0.0303647
cg02123534	4.4189e-05	0.0211395	37	7	965485			NA	NA	ADAP1	NM_006869	Body	chr7:965987-966266	N_Shore			NA	7:931943-933249	7:965264-965502	Unclassified_Cell_type_specific	NA	0.733795	0.578991	-0.154804	0.400163	0.407441	0.00727854
cg04707519	4.42715e-05	0.0211499	37	10	21799314			NA	NA				chr10:21797632-21799341	Island			TRUE	10:21839102-21839473	10:21798692-21800030	Unclassified_Cell_type_specific	TRUE	0.0250426	0.131495	0.106453	0.10345	0.135065	0.0316149
cg16330552	4.43853e-05	0.0211752	37	3	44010115	rs1388479		NA	NA								TRUE				NA	0.76401	0.865921	0.101911	0.894375	0.883012	-0.0113623
cg11651615	4.49434e-05	0.0213847	37	2	85667381			NA	NA				chr2:85664694-85665055	S_Shelf			NA				NA	0.767684	0.619305	-0.14838	0.721996	0.737378	0.0153818
cg27058497	4.49475e-05	0.0213847	37	1	25291546			NA	NA	RUNX3	NM_001031680	TSS200					NA	1:25163972-25164333	1:25291322-25292142	Unclassified	NA	0.478569	0.300163	-0.178406	0.575757	0.552078	-0.0236784
cg14611112	4.51409e-05	0.0214474	37	9	139643351			NA	TRUE	LCN6	NM_198946	TSS1500	chr9:139640640-139640885	S_Shelf			NA				NA	0.80268	0.611884	-0.190795	0.402935	0.415991	0.0130562
cg26885400	4.55353e-05	0.0216053	37	13	27842278			NA	NA				chr13:27844658-27845525	N_Shelf			NA				NA	0.327952	0.513942	0.18599	0.292024	0.331888	0.0398639
cg03604364	4.58436e-05	0.0217219	37	7	139705703	rs28533912		NA	NA	TBXAS1;TBXAS1;TBXAS1;TBXAS1;TBXAS1;TBXAS1	NM_001166253;NR_029394;NM_001130966;NM_001061;NM_030984;NM_001166254	Body;Body;Body;Body;Body;Body					NA		7:139705414-139706101	Unclassified_Cell_type_specific	TRUE	0.733055	0.830652	0.097597	0.866445	0.86285	-0.00359509
cg07622001	4.62703e-05	0.0218943	37	5	158758903			NA	NA	IL12B	NM_002187	TSS1500	chr5:158758474-158758839	S_Shore			NA		5:158757616-158759200	Unclassified	TRUE	0.124111	0.260279	0.136167	0.205176	0.263081	0.0579057
cg20923498	4.64275e-05	0.0219058	37	2	99096920			NA	NA	INPP4A;INPP4A;INPP4A;INPP4A	NM_001566;NM_004027;NM_001134224;NM_001134225	5'UTR;5'UTR;5'UTR;5'UTR					TRUE		2:99096833-99096945	Promoter_Associated	TRUE	0.774644	0.63173	-0.142913	0.737272	0.725544	-0.0117278
cg27281690	4.66053e-05	0.0219058	37	2	7171963			NA	NA	RNF144A	NM_014746	Body	chr2:7172296-7172512	N_Shore			NA	2:7089367-7089549	2:7171709-7172166	Unclassified_Cell_type_specific	TRUE	0.610577	0.449767	-0.16081	0.284457	0.302025	0.0175685
cg06094126	4.66925e-05	0.0219058	37	1	17025723			NA	NA	ESPNP	NR_026567	Body	chr1:17025923-17027942	N_Shore			NA		1:17025234-17025771	Unclassified	NA	0.338205	0.413244	0.0750388	0.531931	0.529019	-0.0029124
cg15975802	4.67285e-05	0.0219058	37	12	7055458			NA	NA	PTPN6	NM_080548	TSS1500	chr12:7053149-7053927	S_Shore			NA		12:7055221-7055846	Promoter_Associated	TRUE	0.253522	0.124051	-0.129472	0.215185	0.207477	-0.00770851
cg21509821	4.6765e-05	0.0219058	37	12	83079551			NA	NA	TMTC2	NM_152588	TSS1500	chr12:83080662-83081646	N_Shore			NA		12:83079414-83079820	Promoter_Associated	TRUE	0.0552366	0.134442	0.0792049	0.0454997	0.056489	0.0109893
cg00732348	4.67798e-05	0.0219058	37	10	135149697			NA	NA	CALY	NM_015722	5'UTR	chr10:135148196-135150565	Island			TRUE	10:134998301-135000535			NA	0.195666	0.100651	-0.0950148	0.179486	0.221469	0.0419832
cg27395757	4.6812e-05	0.0219058	37	13	113291815			NA	NA								TRUE	13:112339508-112339905			NA	0.884144	0.939422	0.055278	0.919043	0.931612	0.0125689
cg09481121	4.68251e-05	0.0219058	37	5	78985425			NA	NA	CMYA5	NM_153610	TSS1500					TRUE	5:79021181-79022014	5:78985346-78985548	Unclassified_Cell_type_specific	NA	0.335173	0.554264	0.219091	0.790342	0.813564	0.0232217
cg24154132	4.68615e-05	0.0219058	37	14	103367632	rs3783385		NA	NA	TRAF3;TRAF3;TRAF3	NM_145726;NM_003300;NM_145725	Body;Body;Body				CDMR	NA	14:102437180-102437462	14:103367430-103368598	Unclassified	NA	0.403022	0.263989	-0.139033	0.288669	0.273912	-0.0147571
cg24475517	4.69998e-05	0.0219193	37	2	118737667			NA	NA	CCDC93	NM_019044	Body					TRUE				NA	0.378395	0.571533	0.193138	0.390455	0.401509	0.0110544
cg19414302	4.70164e-05	0.0219193	37	1	1234354			NA	NA	ACAP3	NM_030649	Body					NA				TRUE	0.761983	0.884213	0.12223	0.893989	0.881426	-0.0125632
cg00411097	4.7179e-05	0.021952	37	7	1596050			NA	TRUE	TMEM184A;TMEM184A	NM_001097620;NM_001097620	1stExon;5'UTR					TRUE		7:1594906-1596387	Unclassified_Cell_type_specific	NA	0.562774	0.38005	-0.182724	0.329571	0.323543	-0.00602828
cg08927728	4.72615e-05	0.021952	37	1	54059983	rs35227000		NA	NA	GLIS1	NM_147193	Body					NA	1:53832403-53832974			NA	0.616516	0.758091	0.141575	0.63974	0.641459	0.00171832
cg17108388	4.72758e-05	0.021952	37	1	204226566			NA	NA	PLEKHA6	NM_014935	Body	chr1:204226544-204226908	Island			NA				NA	0.788449	0.913095	0.124647	0.843886	0.796228	-0.0476577
cg20451566	4.73707e-05	0.0219667	37	12	54867454			NA	NA	GTSF1	NM_144594	TSS200					NA				NA	0.535235	0.714671	0.179435	0.48546	0.593001	0.107542
cg20551517	4.75593e-05	0.0220248	37	17	47046292			NA	TRUE	GIP	NM_004123	TSS1500					NA				NA	0.916157	0.862825	-0.0533315	0.905017	0.913813	0.00879627
cg03921860	4.76812e-05	0.0220519	37	4	57458733			NA	NA				chr4:57458635-57459028	Island			NA	4:57153412-57153774			TRUE	0.633977	0.736978	0.103001	0.679483	0.688692	0.00920931
cg15572496	4.79619e-05	0.0221463	37	11	2189856			NA	NA	TH;TH;TH	NM_199292;NM_199293;NM_000360	Body;Body;Body	chr11:2187488-2188245	S_Shore			NA	11:2146289-2146433			TRUE	0.667282	0.785461	0.118179	0.677289	0.644956	-0.0323331
cg04632887	4.80128e-05	0.0221463	37	20	3065559			NA	NA	AVP	NM_000490	TSS200	chr20:3063005-3064146	S_Shore			NA				NA	0.864788	0.771342	-0.0934461	0.398769	0.416988	0.0182196
cg20714804	4.8321e-05	0.0222578	37	12	48536604			NA	NA	PFKM;PFKM;PFKM;PFKM	NM_001166687;NM_001166688;NM_000289;NM_001166686	Body;Body;Body;Body					TRUE				NA	0.880749	0.924867	0.0441181	0.924445	0.920933	-0.00351152
cg09470268	4.83826e-05	0.0222578	37	1	18617697			NA	NA	IGSF21	NM_032880	Body					TRUE	1:18490198-18490450			NA	0.481965	0.585532	0.103567	0.490954	0.507827	0.0168732
cg20323436	4.85017e-05	0.0222832	37	12	97144035			NA	NA	C12orf63	NM_198520	Body					TRUE				NA	0.900515	0.859922	-0.0405932	0.881962	0.892934	0.010972
cg24670453	4.86604e-05	0.0223257	37	1	156211892			NA	NA	BGLAP	NM_199173	TSS200	chr1:156215368-156215899	N_Shelf			NA				TRUE	0.158619	0.285061	0.126442	0.1787	0.191327	0.0126272
cg02946294	4.87595e-05	0.0223257	37	11	17034844			NA	NA	PLEKHA7	NM_175058	Body	chr11:17034843-17036404	Island			NA	11:16991260-16993057			TRUE	0.320731	0.443587	0.122856	0.446616	0.480902	0.0342863
cg12123019	4.87868e-05	0.0223257	37	19	18197853			NA	NA	IL12RB1;IL12RB1	NM_005535;NM_153701	TSS200;TSS200					NA		19:18197607-18198062	Promoter_Associated	NA	0.148155	0.0894007	-0.0587538	0.0847574	0.0924948	0.00773738
cg08009275	4.89092e-05	0.0223523	37	17	79790191			NA	NA	FAM195B;FAM195B	NM_207368;NM_001093767	5'UTR;5'UTR	chr17:79790530-79791553	N_Shore			NA	17:77383401-77383540			NA	0.17717	0.0824327	-0.0947377	0.0780085	0.0652715	-0.012737
cg07599144	4.91145e-05	0.0223919	37	16	30959430			NA	NA	FBXL19;ORAI3	NM_001099784;NM_152288	3'UTR;TSS1500	chr16:30959242-30959533	Island			NA	16:30866754-30868451			NA	0.732023	0.865174	0.133151	0.848783	0.864267	0.015484
cg04947339	4.91618e-05	0.0223919	37	14	106214343			NA	NA								NA				TRUE	0.460784	0.288513	-0.17227	0.184516	0.161864	-0.0226515
cg23067881	4.92141e-05	0.0223919	37	12	102036140			NA	NA	MYBPC1;MYBPC1;MYBPC1;MYBPC1	NM_206819;NM_206821;NM_206820;NM_002465	Body;Body;Body;Body	chr12:102036253-102036461	N_Shore			TRUE				NA	0.195578	0.325515	0.129937	0.276099	0.306413	0.0303141
cg05154234	4.92535e-05	0.0223919	37	12	48204680			NA	NA	HDAC7;HDAC7	NM_015401;NM_001098416	Body;Body	chr12:48206721-48207126	N_Shelf			NA		12:48204334-48205052	Promoter_Associated	NA	0.748268	0.598116	-0.150152	0.73752	0.680558	-0.0569619
cg21404980	4.93601e-05	0.0224111	37	8	144599027		rs3058313	NA	NA	ZC3H3	NM_015117	Body	chr8:144601691-144601895	N_Shelf			NA	8:144670116-144670494	8:144598000-144599456	Unclassified_Cell_type_specific	NA	0.525444	0.261511	-0.263932	0.178285	0.182921	0.00463592
cg12856708	4.94659e-05	0.0224299	37	17	43442340			NA	NA								TRUE				NA	0.732964	0.820301	0.0873368	0.784088	0.785814	0.00172559
cg07871971	4.95706e-05	0.0224481	37	17	40839766			NA	NA	CNTNAP1	NM_003632	Body	chr17:40839488-40840013	Island			NA	17:38092376-38093502			NA	0.704094	0.831093	0.126999	0.880416	0.90247	0.0220533
cg21057587	4.9788e-05	0.022492	37	14	74706062			NA	NA	VSX2	NM_182894	TSS200	chr14:74706188-74708192	N_Shore			NA				TRUE	0.125911	0.192684	0.0667725	0.2667	0.266993	0.000292756
cg18280057	4.97969e-05	0.022492	37	8	125741158			NA	NA	MTSS1	NM_014751	TSS1500	chr8:125739685-125741266	Island			NA	8:125809815-125810528			NA	0.707482	0.854252	0.146771	0.883073	0.892501	0.00942793
cg05804170	5.03055e-05	0.0226922	37	1	3121514			NA	NA	PRDM16;PRDM16	NM_022114;NM_199454	Body;Body					TRUE	1:3110879-3111753			NA	0.764572	0.895655	0.131083	0.95448	0.950295	-0.0041845
cg03986400	5.05765e-05	0.0227849	37	19	18042577		rs11880685	NA	NA	CCDC124	NM_001136203	TSS1500	chr19:18043480-18044143	N_Shore			NA				NA	0.547417	0.691832	0.144415	0.703321	0.745018	0.0416978
cg00514284	5.06699e-05	0.0227975	37	14	106855077			NA	NA				chr14:106854805-106855153	Island			NA	14:105925795-105926328	14:106854921-106855360	Unclassified_Cell_type_specific	NA	0.607786	0.491477	-0.116308	0.637109	0.614984	-0.0221254
cg14191134	5.07613e-05	0.0228091	37	10	80734594			NA	NA	LOC283050;LOC283050;LOC283050	NR_024431;NR_024429;NR_015429	Body;Body;Body	chr10:80733751-80734013	S_Shore			NA		10:80734574-80734826	Unclassified	NA	0.141823	0.239441	0.0976172	0.1879	0.176408	-0.0114921
cg12170787	5.1155e-05	0.0229563	37	19	1130965			NA	NA	SBNO2;SBNO2	NM_001100122;NM_014963	Body;Body				DMR	NA		19:1130697-1131291	Promoter_Associated	NA	0.681083	0.548161	-0.132923	0.535905	0.540576	0.00467045
cg06673684	5.14506e-05	0.0230178	37	13	113646815	rs3011531		NA	NA	MCF2L;MCF2L	NM_001112732;NM_024979	Body;Body	chr13:113648343-113649601	N_Shore			NA	13:112694690-112694901			NA	0.192438	0.313508	0.12107	0.343784	0.344375	0.000591164
cg01838941	5.14582e-05	0.0230178	37	10	46993924	rs28525358		NA	NA	GPRIN2	NM_014696	5'UTR	chr10:46992447-46993295	S_Shore			NA		10:46993863-46993970	Unclassified_Cell_type_specific	NA	0.565805	0.673525	0.107721	0.576103	0.58127	0.00516649
cg01069468	5.14905e-05	0.0230178	37	6	33389107			NA	NA	SYNGAP1	NM_006772	Body	chr6:33385678-33386262	S_Shelf			NA				NA	0.833577	0.895106	0.0615287	0.875377	0.846016	-0.0293604
cg13814351	5.16585e-05	0.0230632	37	9	136446836			NA	NA	FAM163B	NM_001080515	TSS1500	chr9:136444127-136444604	S_Shelf			NA				NA	0.586166	0.734417	0.148251	0.746211	0.76887	0.0226592
cg07041681	5.18235e-05	0.0230838	37	16	87737091			NA	NA	LOC100129637	NR_024488	Body	chr16:87738617-87738851	N_Shore			NA	16:86294214-86294607			NA	0.308095	0.443306	0.135211	0.454622	0.480056	0.0254339
cg12705340	5.18374e-05	0.0230838	37	3	38070342	rs5848358		NA	NA	PLCD1	NM_006225	Body	chr3:38070394-38071598	N_Shore			NA		3:38070301-38072091	Unclassified	TRUE	0.855729	0.925113	0.0693835	0.899685	0.90204	0.00235474
cg20410290	5.21145e-05	0.0230888	37	17	75786172			NA	NA				chr17:75789326-75789553	N_Shelf			NA				NA	0.353772	0.567746	0.213974	0.586228	0.574264	-0.0119635
cg00044665	5.21176e-05	0.0230888	37	16	66400411			NA	NA	CDH5	NM_001795	TSS200					NA				NA	0.318041	0.506071	0.18803	0.287039	0.338918	0.0518789
cg19598514	5.21445e-05	0.0230888	37	11	442149			NA	NA	ANO9	NM_001012302	TSS200					TRUE		11:441345-442421	Unclassified	TRUE	0.405114	0.273328	-0.131786	0.285883	0.262243	-0.0236401
cg00089550	5.22099e-05	0.0230888	37	11	57267181			NA	NA	SLC43A1	NM_003627	Body	chr11:57267006-57267316	Island			TRUE	11:57023602-57024103			NA	0.413752	0.546665	0.132913	0.492845	0.472228	-0.0206169
cg04697265	5.22923e-05	0.0230888	37	11	130683700			NA	NA								TRUE				NA	0.285015	0.449632	0.164617	0.204759	0.196258	-0.00850041
cg05045332	5.23038e-05	0.0230888	37	6	32012897			NA	NA	TNXB;TNXB	NM_032470;NM_019105	1stExon;Body					NA	6:32120875-32121016			NA	0.804075	0.875605	0.0715304	0.832762	0.83912	0.00635808
cg25356697	5.23441e-05	0.0230888	37	6	33282736			NA	NA	TAPBP;TAPBP;TAPBP;ZBTB22;ZBTB22	NM_003190;NM_172208;NM_172209;NM_005453;NM_001145338	TSS1500;TSS1500;TSS1500;3'UTR;3'UTR	chr6:33282855-33283196	N_Shore			NA		6:33281430-33282741	Promoter_Associated	NA	0.0954913	0.216808	0.121317	0.163549	0.221978	0.0584291
cg02798280	5.23796e-05	0.0230888	37	19	39087135			NA	NA	MAP4K1;MAP4K1	NM_001042600;NM_007181	Body;Body	chr19:39086878-39087304	Island			NA	19:43778739-43779415			TRUE	0.586283	0.70399	0.117707	0.963323	0.961025	-0.00229808
cg02637282	5.29293e-05	0.0233016	37	12	98768240			NA	NA							DMR	NA				NA	0.794545	0.686207	-0.108337	0.169877	0.165434	-0.00444303
cg03421616	5.32358e-05	0.0234069	37	4	109933679		rs1648023	NA	NA	COL25A1;COL25A1	NM_198721;NM_032518	Body;Body					NA	4:110153042-110153321			NA	0.934282	0.959483	0.0252007	0.931995	0.955265	0.0232703
cg15467577	5.3406e-05	0.0234495	37	19	35547085			NA	NA	HPN;HPN	NM_182983;NM_002151	Body;Body	chr19:35550550-35550832	N_Shelf			TRUE				NA	0.350597	0.461145	0.110548	0.529022	0.511791	-0.0172309
cg17159161	5.34676e-05	0.0234495	37	6	31323760	rs41558520	rs41560418	NA	NA	HLA-B	NM_005514	Body	chr6:31323946-31325211	N_Shore			NA				NA	0.554605	0.282518	-0.272088	0.0734699	0.0722964	-0.00117354
cg26280976	5.38462e-05	0.0235751	37	14	69660603			NA	NA				chr14:69658127-69658773	S_Shore			NA				NA	0.841473	0.734983	-0.10649	0.867827	0.874658	0.00683098
cg21215436	5.38895e-05	0.0235751	37	9	137300911			NA	NA	RXRA	NM_002957	Body	chr9:137300835-137301195	Island			NA	9:136440657-136441016			NA	0.789245	0.892192	0.102946	0.798312	0.791596	-0.00671621
cg07059925	5.39957e-05	0.0235918	37	11	108422936			NA	NA	EXPH5;EXPH5	NM_001144763;NM_015065	TSS200;Body					TRUE				NA	0.70998	0.835918	0.125938	0.86837	0.868395	2.43802e-05
cg25663823	5.41118e-05	0.0236129	37	15	101568217	rs61164251		NA	NA	LRRK1	NM_024652	Body					NA	15:99385417-99385966			NA	0.599165	0.774132	0.174967	0.863636	0.858314	-0.00532231
cg15247509	5.4202e-05	0.0236226	37	10	48416977			NA	NA	GDF2	NM_016204	TSS200	chr10:48413741-48413968	S_Shelf			NA				NA	0.730868	0.860783	0.129915	0.86865	0.869876	0.0012265
cg12547218	5.46591e-05	0.023792	37	2	240153820			NA	NA	HDAC4	NM_006037	Body	chr2:240153476-240153792	S_Shore			NA		2:240153561-240154283	Unclassified_Cell_type_specific	NA	0.601087	0.414091	-0.186996	0.520972	0.529952	0.00897931
cg24592621	5.48135e-05	0.0238294	37	1	202569587			NA	NA	SYT2;SYT2	NM_001136504;NM_177402	Body;Body					TRUE		1:202568960-202569909	Unclassified	NA	0.569664	0.742928	0.173265	0.77169	0.768938	-0.00275218
cg06729532	5.49924e-05	0.0238774	37	19	14376770			NA	NA				chr19:14376688-14376961	Island		DMR	NA	19:14237282-14237952			NA	0.427142	0.62002	0.192878	0.514527	0.549336	0.0348093
cg26110733	5.51869e-05	0.0239319	37	1	111773180			NA	NA	CHI3L2;CHI3L2;CHI3L2	NM_001025199;NM_001025197;NM_004000	5'UTR;Body;Body					NA				NA	0.876704	0.801652	-0.075052	0.88642	0.884816	-0.00160461
cg10816169	5.5405e-05	0.0239488	37	11	66080868			NA	NA				chr11:66079092-66080920	Island			NA	11:65835972-65837521	11:66078582-66081394	Promoter_Associated	NA	0.143767	0.24021	0.0964437	0.335439	0.375329	0.0398901
cg27036638	5.54308e-05	0.0239488	37	12	53608721			NA	NA	RARG;RARG	NM_001042728;NM_000966	Body;Body			low-CpG:51894867-51895229		TRUE				NA	0.50318	0.642253	0.139072	0.522282	0.544382	0.0220999
cg16470793	5.54457e-05	0.0239488	37	16	1330147			NA	NA								NA	16:1270112-1270548			NA	0.717166	0.86792	0.150754	0.784006	0.792357	0.00835081
cg17491146	5.55012e-05	0.0239488	37	1	223653386			NA	NA								TRUE				NA	0.476375	0.294338	-0.182037	0.510577	0.512569	0.0019918
cg25718735	5.5628e-05	0.0239737	37	10	132959070			NA	NA	TCERG1L	NM_174937	Body					NA	10:132849060-132849118			NA	0.951586	0.971829	0.0202432	0.961478	0.956791	-0.00468689
cg12136274	5.58861e-05	0.0240552	37	1	146649770	rs61579802		NA	NA	PDIA3P	NR_002305	Body	chr1:146649622-146649852	Island			NA	1:145116247-145116464			NA	0.24108	0.416943	0.175863	0.408383	0.351378	-0.0570054
cg15275758	5.61462e-05	0.0241373	37	12	133412815	rs36046850	rs74473743	NA	NA				chr12:133412394-133413170	Island			NA	12:131922195-131923312			NA	0.458332	0.313655	-0.144677	0.525472	0.468444	-0.0570284
cg04108706	5.65892e-05	0.0242977	37	1	180126520	rs73038403		NA	NA	QSOX1;QSOX1	NM_002826;NM_001004128	Body;Body	chr1:180123555-180124584	S_Shore			NA				NA	0.70286	0.804899	0.10204	0.75042	0.763346	0.012926
cg08814800	5.68328e-05	0.0243432	37	4	174421377			NA	NA				chr4:174421347-174421559	Island			NA	4:174657923-174658134			NA	0.244569	0.418811	0.174242	0.330694	0.341514	0.0108197
cg03234702	5.68352e-05	0.0243432	37	6	26225539		rs77998438	NA	NA	HIST1H3E	NM_003532	1stExon	chr6:26225386-26225790	Island			NA	6:26333381-26333769	6:26225338-26226287	Promoter_Associated	NA	0.639321	0.764975	0.125655	0.80125	0.808794	0.00754379
cg05454635	5.70563e-05	0.0243646	37	15	74657911			NA	NA	CYP11A1;CYP11A1	NM_000781;NM_001099773	Body;5'UTR	chr15:74658038-74658574	N_Shore			TRUE				TRUE	0.752979	0.861432	0.108453	0.79934	0.812301	0.0129609
cg03018771	5.71326e-05	0.0243646	37	1	27940619			NA	NA	FGR;FGR;FGR	NM_001042729;NM_001042747;NM_005248	Body;Body;Body	chr1:27941865-27942324	N_Shore			NA		1:27940619-27940744	Unclassified_Cell_type_specific	NA	0.784542	0.644047	-0.140495	0.794577	0.779597	-0.0149797
cg12458587	5.71459e-05	0.0243646	37	8	22595746			NA	NA	PEBP4	NM_144962	Body					TRUE				NA	0.484125	0.659295	0.17517	0.440103	0.456406	0.0163029
cg26231267	5.71885e-05	0.0243646	37	10	12648032			NA	NA	CAMK1D;CAMK1D	NM_020397;NM_153498	Body;Body					TRUE		10:12647615-12648843	Promoter_Associated	TRUE	0.484285	0.231334	-0.252951	0.102833	0.0764817	-0.0263514
cg09712195	5.72485e-05	0.0243646	37	7	101590206			NA	NA	CUX1;CUX1;CUX1	NM_181500;NM_181552;NM_001913	Body;Body;Body					TRUE				NA	0.882471	0.819283	-0.0631872	0.878804	0.894599	0.0157943
cg11727252	5.73055e-05	0.0243646	37	3	51752143			NA	NA	GRM2;GRM2	NM_000839;NM_001130063	3'UTR;3'UTR	chr3:51749754-51750061	S_Shelf			NA				NA	0.681336	0.850178	0.168842	0.865113	0.855431	-0.00968225
cg24258347	5.74923e-05	0.0244142	37	11	13983851			NA	NA	SPON1	NM_006108	TSS200	chr11:13984066-13986349	N_Shore			NA				NA	0.507107	0.756738	0.249631	0.765751	0.787279	0.0215286
cg10504000	5.76048e-05	0.0244321	37	11	2402391			NA	NA	CD81	NM_004356	Body	chr11:2398223-2399598	S_Shelf			TRUE		11:2402256-2402475	Unclassified	NA	0.26478	0.483628	0.218847	0.219809	0.298761	0.0789519
cg03573390	5.77547e-05	0.0244658	37	16	57294639			NA	NA	PLLP	NM_015993	Body					TRUE		16:57294421-57294640	Unclassified_Cell_type_specific	TRUE	0.381511	0.54184	0.160329	0.730369	0.72633	-0.00403844
cg04583842	5.78374e-05	0.0244711	37	16	88103117			NA	NA	BANP;BANP	NM_017869;NM_079837	Body;Body	chr16:88101473-88101911	S_Shore			NA	16:86660532-86660638	16:88102934-88103350	Unclassified	NA	0.252318	0.143186	-0.109132	0.350422	0.318959	-0.0314634
cg17679743	5.80253e-05	0.024518	37	17	76268136			NA	NA								NA				NA	0.237368	0.130536	-0.106832	0.219498	0.201091	-0.0184067
cg03630015	5.81934e-05	0.024518	37	2	219747459			NA	NA	WNT10A	NM_025216	Body	chr2:219748276-219748805	N_Shore			NA				NA	0.479473	0.624755	0.145283	0.751747	0.750397	-0.00135043
cg08945450	5.81946e-05	0.024518	37	1	11795905			NA	NA	AGTRAP;AGTRAP;AGTRAP;AGTRAP;AGTRAP	NM_001040194;NM_001040197;NM_001040195;NM_001040196;NM_020350	TSS1500;TSS1500;TSS1500;TSS1500;TSS1500	chr1:11795975-11796263	N_Shore			NA		1:11795708-11797356	Promoter_Associated	NA	0.314945	0.459907	0.144961	0.33216	0.310577	-0.0215827
cg00332146	5.82303e-05	0.024518	37	5	175975901			NA	NA	PCDH24	NM_017675	TSS1500					NA				NA	0.116266	0.325069	0.208802	0.191953	0.212357	0.0204036
cg23038338	5.85365e-05	0.0246171	37	1	46996546			NA	NA				chr1:46998632-46999249	N_Shelf			NA		1:46996318-46997438	Unclassified	NA	0.543624	0.348699	-0.194926	0.727325	0.703999	-0.0233264
cg12899065	5.8617e-05	0.0246212	37	22	19710163			NA	NA	GP1BB;SEPT5	NM_000407;NM_002688	TSS1500;3'UTR	chr22:19709081-19712106	Island	high-CpG:18090158-18090169		NA	22:18089168-18092190			TRUE	0.273299	0.486631	0.213332	0.771611	0.807813	0.0362028
cg06694561	5.86996e-05	0.0246262	37	2	236716285			NA	NA	AGAP1;AGAP1	NM_014914;NM_001037131	Body;Body					TRUE	2:236380932-236381112			NA	0.743313	0.831673	0.0883596	0.85766	0.876501	0.018841
cg09560590	5.88544e-05	0.0246316	37	5	143191663	rs161576		NA	NA	HMHB1	NM_021182	TSS200					NA				NA	0.483458	0.289425	-0.194032	0.172632	0.211507	0.0388746
cg07071615	5.88655e-05	0.0246316	37	14	106214478	rs2013607		NA	NA								NA				TRUE	0.661473	0.539225	-0.122248	0.484705	0.468185	-0.0165207
cg22065498	5.8925e-05	0.0246316	37	19	51871891			NA	NA	CLDND2;CLDND2	NM_152353;NM_152353	1stExon;5'UTR	chr19:51869400-51871587	S_Shore			NA				NA	0.146087	0.236262	0.090175	0.201954	0.197842	-0.00411175
cg14147151	5.91237e-05	0.024685	37	9	138948000			NA	NA	NACC2	NM_144653	5'UTR	chr9:138941470-138944021	S_Shelf			NA				NA	0.439006	0.275843	-0.163163	0.139685	0.181135	0.04145
cg05689267	5.96413e-05	0.0248685	37	6	32798439			NA	NA	TAP2;TAP2	NM_000544;NM_018833	Body;Body					NA				NA	0.76304	0.861716	0.0986761	0.699212	0.743693	0.0444809
cg13518232	5.97063e-05	0.0248685	37	9	138885168			NA	NA				chr9:138881791-138882027	S_Shelf			TRUE				NA	0.37643	0.500682	0.124252	0.523293	0.511034	-0.0122599
cg10535320	6.01152e-05	0.0249868	37	17	61908869			NA	NA	PSMC5	NM_002805	Body	chr17:61904726-61905184	S_Shelf			NA				NA	0.732634	0.630063	-0.102571	0.400417	0.435492	0.0350744
cg14864103	6.01341e-05	0.0249868	37	13	113622738			NA	NA	MCF2L	NM_001112732	TSS200	chr13:113622737-113623660	Island	low-CpG:112670446-112670765		NA	13:112670739-112672099			NA	0.31582	0.127327	-0.188493	0.0720074	0.0510252	-0.0209822
cg11480278	6.03821e-05	0.0250091	37	17	83580			NA	NA	RPH3AL	NM_006987	Body	chr17:85009-85414	N_Shore			NA				NA	0.2098	0.485174	0.275374	0.261609	0.36809	0.10648
cg25538415	6.03946e-05	0.0250091	37	17	43129957			NA	NA	DCAKD;DCAKD	NM_001128631;NM_024819	TSS1500;5'UTR	chr17:43128789-43129038	S_Shore			NA		17:43129364-43130093	Promoter_Associated_Cell_type_specific	NA	0.0843848	0.175398	0.091013	0.141818	0.164128	0.0223101
cg16079541	6.04034e-05	0.0250091	37	6	30848846			NA	NA				chr6:30852102-30852676	N_Shelf	low-CpG:30956774-30956950		NA				NA	0.69902	0.856859	0.157839	0.853873	0.896943	0.0430704
cg18440523	6.05505e-05	0.0250156	37	21	42690652			NA	NA	FAM3B;FAM3B	NM_206964;NM_058186	Body;Body	chr21:42688746-42689085	S_Shore			NA				NA	0.842786	0.898296	0.0555098	0.865676	0.865111	-0.000564663
cg25558087	6.0563e-05	0.0250156	37	17	80346039			NA	NA				chr17:80346597-80347050	N_Shore			NA				TRUE	0.861009	0.930339	0.0693298	0.905389	0.91548	0.0100912
cg13909826	6.0779e-05	0.0250699	37	1	109400731			NA	NA	AKNAD1	NM_152763	TSS1500					NA				NA	0.824419	0.709409	-0.11501	0.772778	0.76349	-0.00928796
cg11039241	6.08918e-05	0.0250699	37	17	186214			NA	NA	RPH3AL	NM_006987	5'UTR	chr17:185075-185296	S_Shore			NA	17:185730-186314	17:185498-186563	Unclassified_Cell_type_specific	NA	0.483428	0.31643	-0.166998	0.0976541	0.131544	0.0338901
cg21063275	6.09106e-05	0.0250699	37	15	22466195			NA	NA								NA		15:22465860-22466242	Unclassified_Cell_type_specific	NA	0.303923	0.14577	-0.158153	0.0660599	0.0656582	-0.00040176
cg23580000	6.14662e-05	0.0252229	37	16	50322156	rs61731918		NA	TRUE	ADCY7	NM_001114	1stExon					NA				NA	0.908158	0.804795	-0.103362	0.59674	0.58242	-0.0143202
cg12396368	6.1494e-05	0.0252229	37	1	6294850			NA	NA	ICMT	NM_012405	Body	chr1:6295528-6296261	N_Shore		CDMR	NA		1:6294828-6295139	Unclassified_Cell_type_specific	NA	0.65022	0.785667	0.135447	0.664244	0.68299	0.0187467
cg15527515	6.15007e-05	0.0252229	37	14	23630709			NA	NA	SLC7A8	NM_012244	Body					TRUE				NA	0.229819	0.436371	0.206551	0.297982	0.321999	0.024018
cg15765380	6.15725e-05	0.0252229	37	3	150477722			NA	NA	SIAH2	NM_005067	Body	chr3:150479734-150481888	N_Shelf			NA		3:150477517-150478774	Promoter_Associated	NA	0.587693	0.442275	-0.145419	0.458893	0.396295	-0.0625971
cg01076459	6.17715e-05	0.0252746	37	17	2908230			NA	NA	RAP1GAP2;RAP1GAP2	NM_015085;NM_001100398	Body;Body					TRUE	17:2854906-2855120	17:2906861-2908415	Promoter_Associated	NA	0.904641	0.805993	-0.0986482	0.61676	0.629591	0.0128301
cg13467292	6.24047e-05	0.0255037	37	9	129264616	rs58127737		NA	NA	FAM125B	NM_033446	Body	chr9:129261861-129262156	S_Shelf			NA				NA	0.945375	0.904086	-0.0412891	0.90796	0.889959	-0.0180013
cg04625615	6.28427e-05	0.0256526	37	15	41788368			NA	NA	ITPKA	NM_002220	Body	chr15:41785616-41788539	Island			NA	15:39572593-39575779			NA	0.415837	0.559523	0.143686	0.784845	0.765812	-0.0190332
cg11254532	6.33521e-05	0.0258229	37	1	61520399			NA	NA				chr1:61519352-61519971	S_Shore			NA				NA	0.604504	0.731923	0.127419	0.866152	0.873172	0.00702014
cg11381564	6.34084e-05	0.0258229	37	6	32808619			NA	NA	PSMB8;PSMB8	NM_004159;NM_148919	3'UTR;3'UTR	chr6:32806284-32806669	S_Shore			NA				NA	0.503399	0.32883	-0.174569	0.353613	0.348381	-0.00523136
cg03867607	6.35754e-05	0.0258512	37	12	56554439			NA	NA	MYL6;MYL6	NM_021019;NM_079423	3'UTR;Body					TRUE		12:56554230-56554710	Promoter_Associated	NA	0.174818	0.0800553	-0.094763	0.0543796	0.0631116	0.00873191
cg25635916	6.36265e-05	0.0258512	37	3	50307037	rs2269430		NA	NA	SEMA3B;SEMA3B	NM_001005914;NM_004636	Body;Body	chr3:50310445-50311397	N_Shelf			TRUE				TRUE	0.771034	0.885822	0.114788	0.856212	0.791064	-0.065148
cg00989249	6.45848e-05	0.0262099	37	5	177548398			NA	NA	N4BP3	NM_015111	Body					TRUE	5:177480770-177481520	5:177547863-177548412	Promoter_Associated	NA	0.643865	0.475782	-0.168084	0.302411	0.275927	-0.0264843
cg14553881	6.46694e-05	0.0262136	37	17	79361650			NA	NA				chr17:79360383-79361723	Island			TRUE	17:76976181-76976338			NA	0.17515	0.359309	0.184159	0.166439	0.257249	0.0908099
cg19442493	6.49095e-05	0.0262803	37	17	77375519			NA	NA	HRNBP3	NM_001082575	5'UTR					NA	17:74886968-74887115			NA	0.671281	0.819498	0.148217	0.608932	0.606608	-0.00232419
cg03240509	6.50236e-05	0.0262811	37	12	4918169			NA	TRUE	KCNA6	NM_002235	TSS200	chr12:4918273-4919657	N_Shore			NA		12:4918116-4918656	Unclassified_Cell_type_specific	NA	0.473511	0.596954	0.123443	0.63541	0.65169	0.0162806
cg00189989	6.50626e-05	0.0262811	37	22	19513176			NA	NA	CLDN5;CLDN5	NM_003277;NM_001130861	TSS1500;TSS1500	chr22:19510871-19512254	S_Shore			NA		22:19512893-19513221	Unclassified_Cell_type_specific	NA	0.807263	0.890237	0.082974	0.874936	0.8679	-0.00703564
cg08869273	6.53504e-05	0.0263668	37	11	413594			NA	NA	SIGIRR;SIGIRR;SIGIRR	NM_001135053;NM_001135054;NM_021805	5'UTR;5'UTR;5'UTR	chr11:416419-417650	N_Shelf			NA		11:413463-413661	Unclassified_Cell_type_specific	NA	0.397322	0.298483	-0.0988391	0.14593	0.160548	0.0146177
cg23681745	6.54979e-05	0.02639	37	2	202004875			NA	NA	CFLAR;CFLAR;CFLAR	NM_001127184;NM_001127183;NM_003879	Body;Body;Body					NA	2:201712788-201713129			NA	0.433562	0.632303	0.198741	0.764602	0.761622	-0.00297992
cg11775291	6.55598e-05	0.02639	37	2	91930138	rs2456616		NA	NA				chr2:91932905-91933196	N_Shelf			NA				NA	0.676396	0.779161	0.102764	0.680208	0.667815	-0.0123936
cg00892324	6.58852e-05	0.0264903	37	7	2565575			NA	NA	LFNG;LFNG;LFNG;LFNG	NM_001166355;NM_001040167;NM_001040168;NM_002304	Body;Body;Body;Body	chr7:2565872-2566114	N_Shore			NA				NA	0.240195	0.410001	0.169806	0.317033	0.323504	0.00647154
cg04666027	6.62123e-05	0.0265911	37	15	74583589			NA	NA	CCDC33	NM_025055	Body					TRUE		15:74583550-74583677	Unclassified_Cell_type_specific	NA	0.0661812	0.13599	0.0698089	0.0879608	0.089723	0.00176221
cg02757970	6.64674e-05	0.0266498	37	2	25427350			NA	NA				chr2:25427101-25427577	Island			NA	2:25280606-25281081	2:25427162-25427848	Unclassified_Cell_type_specific	NA	0.406677	0.542546	0.13587	0.492286	0.491908	-0.000377757
cg11222217	6.65488e-05	0.0266498	37	1	10732519			NA	NA	CASZ1;CASZ1	NM_017766;NM_001079843	Body;Body					NA	1:10655042-10655146			NA	0.893998	0.949507	0.055509	0.951706	0.947908	-0.00379804
cg15375424	6.65883e-05	0.0266498	37	5	131823451			NA	NA	IRF1	NM_002198	Body	chr5:131825842-131826935	N_Shelf			NA				NA	0.795725	0.650244	-0.145481	0.717706	0.687625	-0.0300811
cg09514933	6.67324e-05	0.0266657	37	2	242605566			NA	NA	ATG4B;ATG4B	NM_013325;NM_178326	Body;Body	chr2:242606078-242606560	N_Shore			TRUE	2:242254227-242254425			NA	0.900196	0.946984	0.0467873	0.903935	0.926734	0.0227992
cg02835421	6.67814e-05	0.0266657	37	1	44411569			NA	NA	IPO13	NM_014652	TSS1500	chr1:44412073-44412804	N_Shore			NA		1:44411461-44413253	Promoter_Associated	NA	0.416006	0.245157	-0.17085	0.227315	0.234482	0.00716703
cg22977317	6.71686e-05	0.0267471	37	6	2842550			NA	NA	SERPINB1	NM_030666	TSS1500	chr6:2841810-2842273	S_Shore			NA		6:2841306-2842601	Promoter_Associated_Cell_type_specific	NA	0.510614	0.702039	0.191425	0.449066	0.505282	0.0562163
cg24883265	6.71831e-05	0.0267471	37	1	5917845			NA	NA								NA	1:5840353-5840535			NA	0.823224	0.922746	0.0995215	0.899574	0.895702	-0.00387204
cg05514299	6.72161e-05	0.0267471	37	17	74868670			NA	NA	MGAT5B;MGAT5B	NM_144677;NM_198955	Body;TSS200	chr17:74864170-74866657	S_Shelf			TRUE		17:74868371-74868780	Unclassified_Cell_type_specific	TRUE	0.586303	0.373405	-0.212898	0.170621	0.171996	0.00137563
cg01513913	6.7419e-05	0.0267888	37	14	106329158		rs74565710	NA	NA								NA	14:105400146-105400286			NA	0.551252	0.452051	-0.0992012	0.345594	0.351761	0.00616672
cg24378227	6.75269e-05	0.0267888	37	6	1396771			NA	NA				chr6:1393049-1394170	S_Shelf		RDMR	NA		6:1396621-1397573	Unclassified	NA	0.285991	0.480359	0.194367	0.581561	0.657	0.0754386
cg24790912	6.75517e-05	0.0267888	37	7	66162803			NA	NA								TRUE				TRUE	0.784581	0.883089	0.098508	0.866678	0.861396	-0.00528158
cg13954127	6.78133e-05	0.0268619	37	9	138675481			NA	NA	KCNT1	NM_020822	Body	chr9:138678108-138678467	N_Shelf			NA	9:137815137-137815754			TRUE	0.822452	0.898158	0.0757057	0.861745	0.838722	-0.0230232
cg26385126	6.79586e-05	0.0268888	37	12	124912021			NA	NA	NCOR2;NCOR2	NM_006312;NM_001077261	Body;Body	chr12:124911243-124911464	S_Shore			NA	12:123477863-123478056			TRUE	0.685133	0.856283	0.17115	0.787937	0.776245	-0.011692
cg22102703	6.81443e-05	0.026916	37	21	43346284			NA	NA	C2CD2;C2CD2	NM_015500;NM_199050	Body;5'UTR					TRUE		21:43345843-43347306	Unclassified	NA	0.739111	0.612347	-0.126764	0.569786	0.591219	0.0214334
cg13443592	6.8182e-05	0.026916	37	10	43429755			NA	NA				chr10:43428167-43429460	S_Shore			NA		10:43428657-43429874	Unclassified_Cell_type_specific	NA	0.560083	0.449016	-0.111067	0.37226	0.361859	-0.010401
cg20885063	6.83392e-05	0.0269474	37	17	17939419			NA	NA	ATPAF2	NM_145691	Body	chr17:17942198-17943495	N_Shelf			NA				NA	0.847612	0.913968	0.0663568	0.880676	0.868125	-0.0125509
cg15045174	6.85241e-05	0.0269803	37	21	45970330			NA	NA	KRTAP10-2;KRTAP10-2;C21orf29	NM_198693;NM_198693;NM_144991	3'UTR;1stExon;Body					NA		21:45970273-45970383	Unclassified_Cell_type_specific	NA	0.0975884	0.175653	0.0780643	0.208474	0.238103	0.0296295
cg16449084	6.85778e-05	0.0269803	37	11	67069814			NA	NA	SSH3;ANKRD13D;ANKRD13D	NM_017857;NR_030767;NM_207354	TSS1500;Body;3'UTR	chr11:67070807-67071801	N_Shore			NA				TRUE	0.432992	0.591818	0.158826	0.347407	0.381748	0.0343412
cg21201657	6.88526e-05	0.0270388	37	19	5624574			NA	NA	SAFB	NM_002967	Body	chr19:5622248-5623712	S_Shore		RDMR	NA		19:5624132-5624721	Promoter_Associated_Cell_type_specific	NA	0.532268	0.352211	-0.180058	0.379707	0.403902	0.024195
cg10552523	6.88819e-05	0.0270388	37	11	313478	rs34346488		NA	NA	IFITM1	NM_003641	TSS1500	chr11:315739-316539	N_Shelf			NA		11:313272-313551	Promoter_Associated_Cell_type_specific	TRUE	0.547883	0.364644	-0.18324	0.375809	0.36483	-0.0109783
cg14083558	6.90045e-05	0.0270564	37	9	136418759			NA	NA	ADAMTSL2;ADAMTSL2	NM_014694;NM_001145320	Body;Body	chr9:136419516-136419785	N_Shore			TRUE				NA	0.732089	0.844304	0.112215	0.873608	0.884468	0.0108597
cg15142477	6.92036e-05	0.0270954	37	18	43915662			NA	NA	RNF165	NM_152470	Body	chr18:43913345-43914477	S_Shore		RDMR	NA				TRUE	0.137553	0.281145	0.143592	0.27824	0.27521	-0.00302931
cg13466988	6.93942e-05	0.0270954	37	1	12538541			NA	NA	VPS13D;VPS13D	NM_015378;NM_018156	Body;Body					TRUE	1:12460909-12461129			TRUE	0.707654	0.533409	-0.174245	0.42472	0.441652	0.0169328
cg19559896	6.94336e-05	0.0270954	37	1	156337755			NA	NA	RHBG;RHBG	NR_026549;NM_020407	TSS1500;TSS1500	chr1:156338758-156339251	N_Shore			NA				NA	0.903325	0.940194	0.0368691	0.896905	0.892962	-0.00394299
cg10334053	6.95179e-05	0.0270954	37	1	2078117			NA	NA	PRKCZ;PRKCZ;PRKCZ	NM_001033581;NM_001033582;NM_002744	Body;Body;Body					NA		1:2077575-2078326	Unclassified_Cell_type_specific	NA	0.706757	0.491023	-0.215734	0.773409	0.746126	-0.0272821
cg07012687	6.96028e-05	0.0270954	37	17	80195180			NA	NA	SLC16A3;SLC16A3;SLC16A3	NM_004207;NM_001042423;NM_001042422	Body;Body;Body	chr17:80195043-80195866	Island			TRUE	17:77788333-77789155	17:80193914-80195458	Promoter_Associated	NA	0.40739	0.572509	0.165119	0.405255	0.442543	0.0372885
cg24408769	6.96311e-05	0.0270954	37	6	15506085			NA	NA	JARID2	NM_004973	Body					NA	6:15613912-15614065			NA	0.883686	0.788054	-0.0956321	0.518178	0.543533	0.025355
cg01465769	6.96494e-05	0.0270954	37	3	53226412		rs59159087	NA	NA	PRKCD;PRKCD	NM_212539;NM_006254	3'UTR;3'UTR	chr3:53229990-53230204	N_Shelf			NA				NA	0.3176	0.511751	0.194151	0.383874	0.368299	-0.0155746
cg15125438	6.97959e-05	0.0271221	37	12	113684389			NA	NA	TPCN1;TPCN1	NM_001143819;NM_017901	Body;Body					TRUE				TRUE	0.719503	0.806783	0.0872807	0.725912	0.751572	0.0256601
cg11024728	7.04619e-05	0.0273503	37	7	1425807			NA	NA				chr7:1423824-1424053	S_Shore			NA	7:1392304-1393014			TRUE	0.615685	0.380553	-0.235133	0.44512	0.475994	0.0308745
cg06818047	7.13365e-05	0.0276589	37	1	1229105	rs7552099	rs34701168	NA	NA	ACAP3	NM_030649	Body	chr1:1228780-1230163	Island			NA	1:1218644-1219998			NA	0.574653	0.780843	0.20619	0.845453	0.845566	0.000112573
cg06418113	7.15395e-05	0.0277067	37	18	43915901			NA	NA	RNF165	NM_152470	Body	chr18:43913345-43914477	S_Shore		RDMR	NA				TRUE	0.198712	0.380998	0.182286	0.273487	0.291929	0.0184416
cg01254264	7.17408e-05	0.0277236	37	6	33205676			NA	NA								NA				NA	0.785339	0.866408	0.0810695	0.794906	0.811424	0.0165177
cg22238122	7.17429e-05	0.0277236	37	1	164546143			NA	NA	PBX1	NM_002585	Body	chr1:164545540-164545917	S_Shore			NA	1:162812014-162812896			NA	0.539857	0.732156	0.192299	0.818277	0.826483	0.00820561
cg09548780	7.18914e-05	0.0277236	37	2	218770270			NA	NA	TNS1	NM_022648	5'UTR					NA				NA	0.121853	0.0620258	-0.0598273	0.0708461	0.0712014	0.000355318
cg05939495	7.19018e-05	0.0277236	37	15	74660110			NA	NA	CYP11A1	NM_000781	TSS200	chr15:74658038-74658574	S_Shore			NA				NA	0.773994	0.867742	0.0937481	0.863635	0.835997	-0.0276376
cg03706951	7.21784e-05	0.0277239	37	17	39465518			NA	NA								NA		17:39464487-39465701	Promoter_Associated_Cell_type_specific	NA	0.149409	0.0587921	-0.0906171	0.0600404	0.0569575	-0.00308287
cg08039587	7.21876e-05	0.0277239	37	6	29911334	rs17878838		NA	NA	HLA-A	NM_002116	Body	chr6:29910202-29911367	Island			NA	6:30018182-30019314			NA	0.883237	0.782013	-0.101224	0.551145	0.573732	0.0225869
cg16694480	7.22018e-05	0.0277239	37	1	19732786			NA	NA	CAPZB	NM_004930	Body					TRUE				NA	0.698026	0.521037	-0.176989	0.631106	0.59115	-0.0399555
cg12495559	7.22215e-05	0.0277239	37	17	78415034			NA	NA				chr17:78417835-78418089	N_Shelf			NA		17:78414786-78415316	Unclassified_Cell_type_specific	NA	0.0637562	0.113083	0.0493267	0.276197	0.248464	-0.0277329
cg11405655	7.23536e-05	0.027744	37	1	999599			NA	NA				chr1:999678-999911	N_Shore			NA	1:989344-989774	1:998374-1000128	NonGene_Associated	NA	0.349226	0.244189	-0.105037	0.226075	0.225679	-0.000395634
cg09447786	7.25594e-05	0.0277923	37	4	1594089			NA	NA				chr4:1595293-1595539	N_Shore			NA	4:1563956-1564267			NA	0.89439	0.955155	0.060765	0.95299	0.95153	-0.00145943
cg24489344	7.26622e-05	0.027801	37	22	46457998	rs36049493		NA	NA				chr22:46457095-46458028	Island			NA	22:44835760-44836802	22:46457984-46458330	Unclassified_Cell_type_specific	TRUE	0.672127	0.87056	0.198433	0.958536	0.952927	-0.00560914
cg26206185	7.27792e-05	0.0278152	37	22	50451151			NA	NA	IL17REL	NM_001001694	TSS200	chr22:50453056-50454137	N_Shore			NA				NA	0.636757	0.80382	0.167063	0.86971	0.867978	-0.00173186
cg24594459	7.2881e-05	0.0278235	37	2	27478146			NA	NA	SLC30A3	NM_003459	3'UTR					NA				TRUE	0.67586	0.817781	0.141922	0.776841	0.774722	-0.00211928
cg00590251	7.38393e-05	0.0281323	37	2	119980583			NA	NA	STEAP3;STEAP3;STEAP3	NM_001008410;NM_018234;NM_182915	TSS1500;TSS1500;TSS1500	chr2:119981079-119981818	N_Shore			NA				NA	0.910915	0.949013	0.0380979	0.922805	0.927686	0.00488092
cg10852096	7.38823e-05	0.0281323	37	15	79043040	rs35237659		NA	NA				chr15:79043424-79043638	N_Shore			NA		15:79042972-79044521	Unclassified	NA	0.324773	0.459341	0.134568	0.525105	0.469415	-0.0556903
cg10662179	7.39444e-05	0.0281323	37	12	4417170			NA	NA								TRUE	12:4287313-4287468	12:4416580-4417429	Unclassified	TRUE	0.117307	0.290482	0.173175	0.314102	0.394695	0.0805928
cg22471112	7.40133e-05	0.0281323	37	4	154125453			NA	NA	TRIM2;TRIM2	NM_015271;NM_001130067	TSS200;5'UTR			low-CpG:154344809-154345071		NA				NA	0.446367	0.628397	0.182029	0.726314	0.736985	0.0106712
cg03178042	7.41762e-05	0.0281634	37	16	68544012			NA	NA				chr16:68543925-68544303	Island			NA	16:67101500-67101854	16:68543572-68545045	Unclassified	TRUE	0.567688	0.688464	0.120776	0.655088	0.655229	0.000141192
cg16636468	7.44612e-05	0.0282107	37	17	78800574			NA	NA	RPTOR;RPTOR	NM_001163034;NM_020761	Body;Body	chr17:78798780-78799160	S_Shore			TRUE	17:76415169-76415241	17:78800396-78800643	Unclassified_Cell_type_specific	TRUE	0.823144	0.695275	-0.127869	0.725334	0.729873	0.00453897
cg26850624	7.44935e-05	0.0282107	37	5	429559		rs62331605	NA	NA	AHRR	NM_020731	Body					NA	5:482446-483245	5:429378-429616	Gene_Associated_Cell_type_specific	NA	0.527387	0.700953	0.173566	0.68689	0.717226	0.0303356
cg17362247	7.4588e-05	0.0282107	37	19	39788647			NA	NA	IL29	NM_172140	Body					NA		19:39788587-39788775	Unclassified_Cell_type_specific	NA	0.512578	0.415886	-0.0966929	0.42272	0.39375	-0.0289708
cg02237342	7.46253e-05	0.0282107	37	22	24823519			NA	NA	ADORA2A	NM_000675	TSS200	chr22:24819537-24820810	S_Shelf			NA				NA	0.12292	0.0192177	-0.103702	0.0257393	0.0316113	0.00587195
cg23663547	7.49976e-05	0.0283017	37	17	38710320			NA	NA	CCR7	NM_001838	3'UTR					NA				NA	0.433582	0.282399	-0.151183	0.189257	0.201442	0.0121849
cg07749613	7.50286e-05	0.0283017	37	2	97073539		rs34438248	NA	NA								TRUE		2:97072935-97073745	Promoter_Associated	NA	0.252079	0.110282	-0.141797	0.0363938	0.0427956	0.00640187
cg08008286	7.5456e-05	0.0283674	37	16	28622037			NA	NA	SULT1A1;SULT1A1;SULT1A1;SULT1A1;SULT1A1	NM_177529;NM_177534;NM_177536;NM_001055;NM_177530	TSS1500;TSS1500;Body;TSS1500;TSS1500	chr16:28624940-28625382	N_Shelf			TRUE				TRUE	0.75722	0.656699	-0.10052	0.608554	0.642978	0.0344239
cg05859076	7.55087e-05	0.0283674	37	3	128838350	rs56107664		NA	NA	RAB43	NM_198490	Body	chr3:128839934-128840633	N_Shore			NA				NA	0.658866	0.521615	-0.137251	0.698948	0.670152	-0.028796
cg27027242	7.55214e-05	0.0283674	37	17	59485894			NA	NA	TBX2	NM_005994	3'UTR	chr17:59486727-59487132	N_Shore			TRUE	17:56840273-56840715			NA	0.133566	0.231228	0.0976626	0.268829	0.277671	0.00884223
cg13425938	7.55292e-05	0.0283674	37	9	139562397			NA	NA	EGFL7;EGFL7	NM_201446;NM_016215	5'UTR;5'UTR	chr9:139559804-139561005	S_Shore			NA				NA	0.489978	0.616563	0.126585	0.638681	0.623337	-0.0153443
cg01693598	7.56149e-05	0.028369	37	1	47998637			NA	NA				chr1:47998899-47999517	N_Shore			NA				NA	0.494975	0.706005	0.211031	0.761542	0.754057	-0.00748572
cg12565788	7.58443e-05	0.0284244	37	2	241644240			NA	NA				chr2:241640409-241641359	S_Shelf			NA	2:241292809-241292945	2:241643622-241644547	Unclassified	NA	0.608234	0.423278	-0.184956	0.594743	0.552854	-0.0418891
cg05012902	7.62036e-05	0.0285283	37	17	8065517			NA	NA	VAMP2	NM_014232	Body	chr17:8065909-8066494	N_Shore			NA				TRUE	0.393039	0.287201	-0.105838	0.224751	0.199414	-0.0253369
cg09706243	7.63193e-05	0.0285409	37	11	67121634			NA	TRUE	LOC100130987;POLD4	NR_024469;NM_021173	Body;TSS1500	chr11:67120856-67121228	S_Shore			NA		11:67120301-67122651	Promoter_Associated	NA	0.485933	0.61814	0.132207	0.48914	0.473002	-0.0161387
cg23781334	7.6412e-05	0.0285448	37	4	1772062			NA	NA				chr4:1772006-1772265	Island			NA	4:1741807-1742048			NA	0.788418	0.900971	0.112552	0.903209	0.911743	0.00853374
cg19002763	7.66746e-05	0.0286122	37	8	21910390			NA	NA	EPB49	NM_001114137	TSS1500	chr8:21914275-21914525	N_Shelf			NA				NA	0.546656	0.671422	0.124765	0.722338	0.706217	-0.0161214
cg02421597	7.71799e-05	0.0287249	37	5	140753848		rs3749775	NA	NA	PCDHGA4;PCDHGA1;PCDHGA6;PCDHGA5;PCDHGB1;PCDHGA3;PCDHGA6;PCDHGA2;PCDHGB2;PCDHGB3	NM_018917;NM_018912;NM_018919;NM_018918;NM_018922;NM_018916;NM_032086;NM_018915;NM_018923;NM_018924	Body;Body;1stExon;Body;Body;Body;1stExon;Body;Body;Body	chr5:140753654-140753952	Island			NA	5:140733839-140734136			NA	0.303749	0.41426	0.110511	0.383425	0.388442	0.00501664
cg16545105	7.72492e-05	0.0287249	37	5	76248749			NA	TRUE	CRHBP;CRHBP	NM_001882;NM_001882	1stExon;5'UTR	chr5:76249435-76250528	N_Shore			NA				NA	0.862646	0.70282	-0.159826	0.500787	0.554259	0.0534716
cg13477101	7.73043e-05	0.0287249	37	7	1067302			NA	NA	C7orf50;C7orf50;C7orf50	NM_001134395;NM_032350;NM_001134396	Body;Body;Body	chr7:1066931-1068245	Island			NA	7:1033458-1034769	7:1067299-1067453	Promoter_Associated	NA	0.315037	0.443301	0.128264	0.347598	0.368008	0.02041
cg01423883	7.73181e-05	0.0287249	37	16	87086916	rs35609772		NA	NA								NA	16:85644286-85644539			TRUE	0.0840455	0.0466196	-0.0374259	0.0720517	0.0778492	0.0057975
cg00061695	7.73896e-05	0.0287249	37	17	7311314			NA	NA	NLGN2	NM_020795	TSS200	chr17:7311672-7312063	N_Shore			NA		17:7310640-7311428	Unclassified_Cell_type_specific	NA	0.210146	0.312304	0.102158	0.343574	0.357207	0.0136328
cg22514722	7.75979e-05	0.0287462	37	3	127473755			NA	NA	MGLL;MGLL	NM_007283;NM_001003794	Body;Body					NA	3:128956299-128956657	3:127473506-127474444	Unclassified	NA	0.681066	0.452002	-0.229064	0.518965	0.572289	0.0533243
cg12533496	7.76123e-05	0.0287462	37	17	26859931			NA	NA	FOXN1	NM_003593	Body					TRUE				NA	0.55114	0.67283	0.12169	0.655104	0.637991	-0.0171132
cg21387281	7.7697e-05	0.028747	37	20	61435439			NA	TRUE	OGFR	NM_007346	TSS1500	chr20:61435828-61437150	N_Shore			NA				NA	0.610416	0.445965	-0.164451	0.39808	0.394299	-0.00378111
cg02494703	7.78714e-05	0.0287559	37	11	64659387	rs11604872		NA	NA	MIR194-2;MIR192	NR_029829;NR_029578	TSS1500;TSS1500	chr11:64662462-64662880	N_Shelf			NA				NA	0.491199	0.698743	0.207544	0.664237	0.58436	-0.079877
cg11878712	7.78864e-05	0.0287559	37	2	135018453			NA	NA	MGAT5	NM_002410	Body					TRUE				TRUE	0.847167	0.748917	-0.0982496	0.797643	0.803142	0.00549932
cg08015382	7.8163e-05	0.0288274	37	6	12365899			NA	NA								TRUE				NA	0.792707	0.884754	0.0920473	0.81886	0.817698	-0.00116209
cg17578639	7.84735e-05	0.028878	37	3	176862949			NA	NA	TBL1XR1	NM_024665	5'UTR			low-CpG:178344951-178345723		NA		3:176862675-176863101	Promoter_Associated	NA	0.332935	0.216746	-0.116189	0.179292	0.165664	-0.0136277
cg18096987	7.8553e-05	0.028878	37	3	11623873			NA	NA	VGLL4;VGLL4;VGLL4	NM_014667;NM_001128220;NM_001128219	Body;TSS200;Body					TRUE		3:11623723-11623993	Unclassified_Cell_type_specific	TRUE	0.6607	0.492191	-0.168509	0.336391	0.344953	0.00856148
cg03312958	7.8682e-05	0.028878	37	5	2749302			NA	NA	IRX2;IRX2	NM_033267;NM_001134222	Body;Body	chr5:2748368-2757024	Island			NA	5:2801308-2803054			NA	0.125544	0.253068	0.127524	0.234269	0.215108	-0.0191616
cg07022343	7.87064e-05	0.028878	37	1	230208170			NA	NA	GALNT2	NM_004481	Body	chr1:230202494-230204209	S_Shelf			TRUE				NA	0.800858	0.702331	-0.0985263	0.765295	0.791379	0.0260837
cg08356214	7.87155e-05	0.028878	37	19	7460327			NA	NA	ARHGEF18	NM_015318	5'UTR	chr19:7459779-7460376	Island			NA	19:7365747-7366607	19:7459354-7460745	Unclassified	NA	0.0801613	0.189219	0.109057	0.0878243	0.10309	0.0152653
cg09162537	7.88998e-05	0.0289067	37	11	976950			NA	NA	AP2A2	NM_012305	Body	chr11:976949-977193	Island			TRUE		11:976845-977170	Unclassified_Cell_type_specific	TRUE	0.732195	0.512346	-0.219849	0.403129	0.40188	-0.00124954
cg14553765	7.89837e-05	0.0289067	37	22	19513078			NA	NA	CLDN5;CLDN5	NM_003277;NM_001130861	TSS1500;TSS1500	chr22:19510871-19512254	S_Shore			NA		22:19512893-19513221	Unclassified_Cell_type_specific	NA	0.503137	0.624577	0.12144	0.795622	0.795999	0.000376519
cg14219918	7.90429e-05	0.0289067	37	9	127249562			NA	NA	NR5A1	NM_004959	Body	chr9:127249545-127249996	Island			NA	9:126289367-126289793			NA	0.557875	0.76133	0.203455	0.849121	0.814048	-0.0350736
cg24129222	7.98472e-05	0.0291231	37	2	74643251			NA	NA	C2orf81	NM_001145054	Body	chr2:74641733-74643350	Island			NA	2:74495379-74496858			TRUE	0.548356	0.721768	0.173412	0.6074	0.636609	0.0292094
cg12590902	7.98772e-05	0.0291231	37	1	44771985			NA	NA	ERI3	NM_024066	Body					NA		1:44771813-44772142	Gene_Associated_Cell_type_specific	NA	0.4803	0.309626	-0.170674	0.440838	0.400518	-0.0403206
cg25674938	7.98858e-05	0.0291231	37	19	1360981			NA	NA	MUM1;MUM1	NR_024247;NM_032853	Body;Body	chr19:1360038-1360347	S_Shore			TRUE	19:1311585-1312109			TRUE	0.829693	0.905359	0.0756663	0.88185	0.866816	-0.0150341
cg21333208	8.02328e-05	0.029219	37	4	3475372			NA	NA	DOK7;DOK7	NM_173660;NM_001164673	Body;Body	chr4:3475058-3475360	S_Shore			NA	4:3444766-3445199			NA	0.979231	0.962476	-0.0167559	0.977042	0.975746	-0.00129668
cg00264433	8.06397e-05	0.0293257	37	3	146262761	rs1079369		NA	NA	PLSCR1	NM_021105	TSS200	chr3:146262126-146262505	S_Shore			NA		3:146261629-146263076	Promoter_Associated	NA	0.0542649	0.112551	0.0582856	0.053805	0.0526297	-0.0011753
cg27496570	8.06945e-05	0.0293257	37	7	4804941			NA	NA	FOXK1	NM_001037165	3'UTR	chr7:4806860-4807086	N_Shore			NA		7:4804750-4804950	Unclassified_Cell_type_specific	NA	0.905243	0.854223	-0.0510202	0.883139	0.86959	-0.0135488
cg17496921	8.08966e-05	0.029351	37	19	11406993			NA	TRUE	TSPAN16	NM_012466	1stExon	chr19:11404512-11404776	S_Shelf			NA				NA	0.408636	0.620036	0.211401	0.344979	0.360118	0.0151387
cg01949002	8.09331e-05	0.029351	37	1	2203589			NA	NA	SKI	NM_003036	Body					NA	1:2193427-2193518			TRUE	0.708769	0.834343	0.125574	0.825449	0.830904	0.00545494
cg02828306	8.11116e-05	0.0293766	37	11	44994687			NA	NA	LOC221122	NR_026681	TSS1500					NA				NA	0.683637	0.79425	0.110613	0.665349	0.71384	0.0484912
cg17802633	8.11724e-05	0.0293766	37	2	68871468			NA	NA	PROKR1	NM_138964	TSS1500	chr2:68870351-68871055	S_Shore			NA				NA	0.236397	0.387715	0.151318	0.469312	0.429655	-0.0396573
cg06121207	8.12932e-05	0.0293897	37	16	3494155			NA	NA	NAT15;ZNF597	NM_001083601;NM_152457	5'UTR;TSS1500	chr16:3493098-3493569	S_Shore			NA	16:3433130-3434157			NA	0.548473	0.378104	-0.170368	0.441368	0.363794	-0.0775735
cg00324719	8.14577e-05	0.0293939	37	8	1155602			NA	NA								NA	8:1142948-1143053			NA	0.851706	0.905409	0.053703	0.90052	0.910311	0.00979115
cg15146752	8.14737e-05	0.0293939	37	1	16482767			NA	TRUE	EPHA2	NM_004431	TSS1500	chr1:16481484-16482782	Island			NA	1:16354072-16355361	1:16480253-16483174	Unclassified	NA	0.374775	0.504947	0.130172	0.480689	0.504752	0.0240634
cg27512510	8.19887e-05	0.029549	37	1	149670340	rs12117366		NA	NA				chr1:149671991-149673412	N_Shore			NA	1:147936821-147937182			TRUE	0.458628	0.59483	0.136202	0.758487	0.751237	-0.00724982
cg14935646	8.27297e-05	0.0297788	37	7	27215464			NA	NA	HOXA10	NM_153715	Body	chr7:27212416-27214396	S_Shore			NA	7:27181925-27182239	7:27215447-27215636	Unclassified_Cell_type_specific	NA	0.71771	0.865308	0.147598	0.846863	0.897635	0.0507711
cg14223001	8.28383e-05	0.0297788	37	11	44978881			NA	NA				chr11:44978615-44979030	Island			NA	11:44935272-44935560			NA	0.313597	0.532893	0.219296	0.71234	0.674643	-0.0376974
cg09287328	8.28832e-05	0.0297788	37	10	134231487			NA	NA								NA	10:134081455-134081546			NA	0.454912	0.679502	0.22459	0.41436	0.453075	0.0387153
cg07483523	8.31584e-05	0.0298468	37	19	14626843		rs61736944	NA	NA	DNAJB1	NM_006145	Body	chr19:14628406-14629689	N_Shore		CDMR	NA				NA	0.857502	0.781996	-0.0755061	0.721957	0.729406	0.00744858
cg20660269	8.3952e-05	0.0300491	37	22	24823514			NA	NA	ADORA2A	NM_000675	TSS200	chr22:24819537-24820810	S_Shelf			NA				NA	0.0692691	0.0289157	-0.0403534	0.0345852	0.0338205	-0.000764681
cg24334174	8.3972e-05	0.0300491	37	1	22141341			NA	NA	LDLRAD2	NM_001013693	Body	chr1:22140891-22141407	Island			NA	1:22013384-22013952	1:22140643-22141537	Promoter_Associated	TRUE	0.724253	0.831681	0.107429	0.807967	0.802193	-0.00577403
cg09347959	8.39812e-05	0.0300491	37	15	33360271			NA	NA	FMN1	NM_001103184	TSS200					TRUE				NA	0.538646	0.389701	-0.148945	0.296139	0.315963	0.0198238
cg18125836	8.43925e-05	0.0301485	37	4	41362096			NA	NA	LIMCH1;LIMCH1;LIMCH1	NM_001112718;NM_001112717;NM_014988	TSS1500;TSS1500;TSS1500	chr4:41362252-41363639	N_Shore			NA	4:41056753-41056911			NA	0.330695	0.502741	0.172046	0.388454	0.378485	-0.00996865
cg02513547	8.44324e-05	0.0301485	37	4	26029960			NA	NA				chr4:26030420-26030692	N_Shore			NA	4:25639058-25639790			NA	0.878798	0.920084	0.0412852	0.910055	0.909525	-0.000530626
cg24646841	8.48166e-05	0.0302421	37	7	157818696			NA	NA	PTPRN2;PTPRN2;PTPRN2	NM_002847;NM_130842;NM_130843	Body;Body;Body					NA	7:157511457-157511595			NA	0.825056	0.897089	0.0720335	0.872395	0.868727	-0.0036674
cg17404289	8.48826e-05	0.0302421	37	7	1961785	rs28728306		NA	NA	MAD1L1;MAD1L1;MAD1L1	NM_003550;NM_001013837;NM_001013836	Body;Body;Body					NA	7:1928267-1928495	7:1961570-1962720	Promoter_Associated_Cell_type_specific	TRUE	0.664593	0.485745	-0.178848	0.7109	0.736477	0.0255771
cg10492511	8.50298e-05	0.0302421	37	4	108853489			NA	NA	CYP2U1	NM_183075	Body	chr4:108852495-108853387	S_Shore			NA	4:109071902-109072941	4:108851893-108853616	Promoter_Associated	NA	0.30839	0.141714	-0.166676	0.154007	0.183106	0.0290991
cg14871225	8.50422e-05	0.0302421	37	5	139040820			NA	NA	CXXC5	NM_016463	5'UTR	chr5:139040819-139041028	Island			TRUE	5:139020929-139021199			TRUE	0.218919	0.382021	0.163102	0.295693	0.291102	-0.00459084
cg21006686	8.54263e-05	0.0303476	37	12	117800240		rs58761747	NA	TRUE	NOS1	NM_000620	TSS1500	chr12:117798076-117799448	S_Shore			NA				NA	0.71573	0.832292	0.116562	0.730362	0.72342	-0.00694166
cg17681516	8.56567e-05	0.0303698	37	2	43295389		rs77137505	NA	NA				chr2:43295212-43295555	Island			TRUE	2:43148740-43149136			NA	0.680516	0.811582	0.131066	0.778183	0.767396	-0.010787
cg12421110	8.57348e-05	0.0303698	37	13	42035731			NA	NA	C13orf15	NM_014059	Body	chr13:42030913-42032667	S_Shelf			NA				NA	0.821226	0.706539	-0.114687	0.807142	0.815332	0.00818932
cg12699156	8.57506e-05	0.0303698	37	17	7517016			NA	NA	SHBG;FXR2	NR_027463;NM_004860	TSS1500;Body	chr17:7517690-7518748	N_Shore			NA		17:7516997-7518931	Promoter_Associated	NA	0.703643	0.505266	-0.198377	0.422034	0.405083	-0.0169502
cg05437446	8.62309e-05	0.030479	37	13	113622743			NA	NA	MCF2L	NM_001112732	TSS200	chr13:113622737-113623660	Island	low-CpG:112670446-112670765		NA	13:112670739-112672099			NA	0.312507	0.147104	-0.165403	0.0666003	0.0673641	0.000763815
cg08700306	8.62343e-05	0.030479	37	19	33686390			NA	TRUE	LRP3	NM_002333	Body	chr19:33685146-33686085	S_Shore			NA				TRUE	0.422553	0.537652	0.115099	0.383086	0.405008	0.0219218
cg06239726	8.67095e-05	0.0306159	37	7	50517434			NA	NA	FIGNL1;FIGNL1	NM_001042762;NM_022116	5'UTR;5'UTR	chr7:50517627-50518668	N_Shore			TRUE		7:50517332-50519255	Promoter_Associated	NA	0.383602	0.216499	-0.167103	0.200159	0.227086	0.026927
cg01838971	8.68667e-05	0.0306327	37	11	45825448			NA	NA	SLC35C1;SLC35C1;SLC35C1	NM_001145266;NM_018389;NM_001145265	TSS200;TSS1500;TSS200	chr11:45825615-45826872	N_Shore			NA	11:45782021-45783553			NA	0.417062	0.576756	0.159694	0.543643	0.560919	0.0172761
cg17270081	8.69803e-05	0.0306327	37	9	139092974			NA	NA	LHX3;LHX3	NM_014564;NM_178138	Body;Body	chr9:139090420-139095472	Island			NA	9:138232259-138235293			NA	0.563175	0.700627	0.137452	0.651397	0.62738	-0.0240165
cg27147615	8.70216e-05	0.0306327	37	13	40976678			NA	NA	LOC646982;LOC646982	NR_024506;NR_024507	Body;Body					TRUE		13:40976575-40976731	Unclassified_Cell_type_specific	TRUE	0.114833	0.228741	0.113908	0.064833	0.0718547	0.00702166
cg11665583	8.72274e-05	0.0306741	37	22	26893201			NA	NA	TFIP11;TFIP11	NM_012143;NM_001008697	Body;Body	chr22:26895185-26895460	N_Shore			NA				NA	0.870424	0.928466	0.0580428	0.898774	0.902381	0.00360742
cg20864214	8.7746e-05	0.0308047	37	11	73054121			NA	NA	ARHGEF17	NM_014786	Body	chr11:73053648-73054302	Island			NA	11:72731323-72731950			NA	0.403846	0.595387	0.191541	0.657983	0.599573	-0.0584098
cg13586160	8.78372e-05	0.0308047	37	15	25445634			NA	NA	SNORD115-19;SNORD115-17;SNORD115-18	NR_003311;NR_003309;NR_003310	TSS1500;TSS1500;TSS1500					NA				NA	0.822691	0.732139	-0.0905515	0.728042	0.71336	-0.0146823
cg11800635	8.78643e-05	0.0308047	37	2	74783088			NA	NA	DOK1	NM_001381	Body	chr2:74781494-74782685	S_Shore			NA	2:74636488-74636597			NA	0.285566	0.471922	0.186356	0.458585	0.47155	0.0129658
cg19817652	8.80657e-05	0.0308199	37	17	36997420	rs61750911		NA	NA	C17orf98	NM_001080465	Body	chr17:36997448-36997661	N_Shore			NA	17:34250946-34251297	17:36997410-36997507	Unclassified_Cell_type_specific	NA	0.462596	0.650137	0.187541	0.533025	0.6284	0.0953749
cg01574788	8.80851e-05	0.0308199	37	16	12184133			NA	NA	SNX29	NM_001080530	Body					TRUE	16:12091565-12091728			NA	0.474169	0.641058	0.166889	0.55686	0.624121	0.0672608
cg02709725	8.82405e-05	0.0308433	37	1	1142617			NA	NA	TNFRSF18;TNFRSF18;TNFRSF18	NM_148902;NM_148901;NM_004195	TSS1500;TSS1500;TSS1500	chr1:1141670-1142150	S_Shore			NA		1:1141523-1143111	Unclassified	NA	0.636166	0.50666	-0.129507	0.466983	0.449278	-0.0177054
cg12819393	8.84108e-05	0.0308534	37	9	127240449			NA	NA				chr9:127240131-127240456	Island			NA		9:127240096-127240523	Unclassified_Cell_type_specific	NA	0.509786	0.717098	0.207312	0.740055	0.680106	-0.0599488
cg00979931	8.8447e-05	0.0308534	37	11	72533664	rs4944806		NA	NA	ATG16L2	NM_033388	Body	chr11:72532612-72533774	Island			NA	11:72209999-72211393	11:72532743-72533776	Gene_Associated	NA	0.319424	0.488964	0.16954	0.474813	0.457669	-0.0171442
cg10267724	8.88392e-05	0.0308872	37	20	24615715			NA	NA	TMEM90B	NM_024893	Body					TRUE				TRUE	0.249764	0.14183	-0.107934	0.153753	0.147556	-0.00619679
cg26227027	8.88414e-05	0.0308872	37	1	33844886			NA	NA								TRUE				NA	0.428494	0.316964	-0.11153	0.22772	0.241883	0.0141624
cg00040575	8.89834e-05	0.0308872	37	22	18506180	rs13053861		NA	NA	MICAL3;MICAL3;MICAL3	NM_001122731;NM_015241;NM_001136004	5'UTR;5'UTR;5'UTR	chr22:18506419-18507412	N_Shore			NA				NA	0.611324	0.72774	0.116417	0.662724	0.692373	0.0296487
cg06001419	8.89965e-05	0.0308872	37	7	4717725			NA	NA				chr7:4721637-4722779	N_Shelf			NA				NA	0.760604	0.853004	0.0924001	0.678459	0.647454	-0.0310051
cg09258553	8.90861e-05	0.0308872	37	2	241564827			NA	NA				chr2:241562469-241562910	S_Shore			NA		2:241564177-241565163	Promoter_Associated	TRUE	0.155936	0.294892	0.138956	0.167993	0.173455	0.00546235
cg03605420	8.91396e-05	0.0308872	37	5	74162809			NA	NA	FAM169A	NM_015566	TSS200	chr5:74161536-74162716	S_Shore		RDMR	NA	5:74197263-74198681			NA	0.293114	0.422177	0.129063	0.281702	0.290087	0.0083844
cg00009053	8.9234e-05	0.0308872	37	11	61283865			NA	NA	SYT7	NM_004200	3'UTR	chr11:61283864-61284147	Island			TRUE	11:61040441-61040750	11:61283818-61285355	Unclassified	NA	0.456615	0.626807	0.170192	0.631122	0.645495	0.0143735
cg23348081	8.92542e-05	0.0308872	37	12	14413690	rs75439431		NA	NA								NA	12:14304800-14304958			TRUE	0.51533	0.712324	0.196994	0.547807	0.570581	0.0227737
cg18975662	8.94876e-05	0.0309072	37	17	61611489			NA	NA	KCNH6;KCNH6	NM_030779;NM_173092	Body;Body	chr17:61611260-61611586	Island			NA	17:58965025-58965318			NA	0.68216	0.794636	0.112476	0.720447	0.724314	0.00386714
cg09406989	8.94899e-05	0.0309072	37	16	68772469			NA	NA	CDH1	NM_004360	Body	chr16:68771034-68772344	S_Shore			NA		16:68770957-68772797	Unclassified	NA	0.55668	0.730515	0.173836	0.660234	0.654472	-0.00576242
cg22286764	8.96288e-05	0.0309245	37	3	37428639			NA	TRUE								TRUE				NA	0.664193	0.793313	0.129121	0.631935	0.665481	0.0335458
cg08109850	8.98687e-05	0.0309765	37	2	219773886			NA	NA				chr2:219773546-219774103	Island		DMR	TRUE	2:219481540-219482431	2:219773391-219774547	Promoter_Associated	NA	0.0234967	0.040626	0.0171294	0.0278284	0.0244511	-0.00337737
cg24343310	8.99873e-05	0.0309867	37	11	57249947			NA	NA				chr11:57249946-57250848	Island			NA	11:57006371-57007357			TRUE	0.214099	0.30859	0.0944908	0.274772	0.283255	0.00848306
cg04857710	9.01992e-05	0.031029	37	4	186401692	rs6846185		TRUE	NA								TRUE				NA	0.684477	0.81611	0.131633	0.727918	0.721944	-0.0059739
cg08061334	9.03436e-05	0.0310479	37	14	62068941			NA	NA								TRUE				NA	0.762036	0.879012	0.116976	0.876664	0.882129	0.00546434
cg11688410	9.05541e-05	0.0310855	37	10	33260748	rs35780302		NA	NA								TRUE				NA	0.680427	0.52288	-0.157548	0.786365	0.788519	0.00215352
cg11061343	9.06315e-05	0.0310855	37	17	73993843			NA	NA	C17orf106	NM_001113324	Body					TRUE		17:73993699-73993910	Unclassified_Cell_type_specific	NA	0.240034	0.352166	0.112132	0.265301	0.270466	0.00516499
cg14299480	9.07399e-05	0.031092	37	19	38876666			NA	NA	GGN	NM_152657	Body	chr19:38876614-38878950	Island			NA	19:43568000-43569928			NA	0.267498	0.549617	0.282119	0.546351	0.5559	0.00954902
cg17644208	9.10553e-05	0.0311435	37	2	25142391			NA	TRUE	ADCY3	NM_004036	TSS1500	chr2:25142472-25143689	N_Shore			NA	2:24995689-24997193	2:25142363-25142679	Unclassified	NA	0.320392	0.205773	-0.114619	0.181331	0.17957	-0.00176112
cg10264188	9.11287e-05	0.0311435	37	11	64060409			NA	NA	KCNK4	NM_033310	5'UTR	chr11:64058808-64060118	S_Shore			NA				TRUE	0.249527	0.423203	0.173676	0.35469	0.335276	-0.0194144
cg19817165	9.11589e-05	0.0311435	37	12	68041318			NA	NA	DYRK2;DYRK2	NM_003583;NM_006482	TSS1500;TSS1500	chr12:68042166-68043876	N_Shore			NA	12:66327585-66327789	12:68040906-68042278	Promoter_Associated	NA	0.704432	0.81241	0.107978	0.837682	0.851474	0.0137927
cg10723746	9.16863e-05	0.0312709	37	19	2332499			NA	NA	SPPL2B;SPPL2B	NM_001077238;NM_152988	Body;Body	chr19:2334495-2334771	N_Shore			NA		19:2332198-2332884	Promoter_Associated	TRUE	0.575763	0.433413	-0.14235	0.287993	0.289817	0.00182355
cg20357538	9.18246e-05	0.0312709	37	15	101777761		rs11855006	NA	NA	CHSY1	NM_014918	Body					NA	15:99595281-99595384			NA	0.275123	0.415191	0.140068	0.237574	0.257029	0.0194551
cg06197482	9.18915e-05	0.0312709	37	19	13107252			NA	NA	NFIX	NM_002501	Body	chr19:13106817-13107688	Island			NA	19:12966783-12968657	19:13105722-13107411	Promoter_Associated_Cell_type_specific	NA	0.156679	0.310938	0.154259	0.131926	0.154363	0.022437
cg14844130	9.18915e-05	0.0312709	37	22	22598937			NA	TRUE	VPREB1	NM_007128	TSS1500					NA				NA	0.0368252	0.0713518	0.0345266	0.0425511	0.0457246	0.00317343
cg07149641	9.22893e-05	0.0313756	37	1	53925109			NA	NA	DMRTB1;DMRTB1	NM_033067;NM_033067	5'UTR;1stExon	chr1:53925191-53926228	N_Shore			NA	1:53697574-53698434			NA	0.878058	0.768981	-0.109076	0.864745	0.885273	0.0205284
cg27042278	9.24835e-05	0.0314109	37	14	91720527			NA	NA	GPR68	NM_003485	TSS1500	chr14:91719576-91720228	S_Shore			NA		14:91719119-91720759	Promoter_Associated	NA	0.406468	0.565131	0.158663	0.462876	0.42544	-0.0374361
cg08072539	9.26585e-05	0.0314396	37	8	496618			NA	NA	C8orf42	NM_175075	TSS1500	chr8:494155-496083	S_Shore		RDMR	NA				NA	0.651555	0.777484	0.125929	0.866451	0.867126	0.000674419
cg00280814	9.27525e-05	0.0314408	37	22	23745389			NA	TRUE	ZDHHC8P	NR_003950	TSS1500					NA				TRUE	0.634191	0.755525	0.121335	0.627055	0.621594	-0.00546096
cg12217625	9.29244e-05	0.0314684	37	1	159825628			NA	NA	VSIG8;C1orf204	NM_001013661;NM_001134233	Body;TSS1500	chr1:159824006-159825011	S_Shore			NA	1:158092152-158092464			NA	0.411537	0.63877	0.227234	0.811906	0.822271	0.0103649
cg20454518	9.32804e-05	0.0315583	37	12	133135463			NA	NA	FBRSL1	NM_001142641	Body	chr12:133135293-133135722	Island			NA	12:131645089-131645961	12:133134391-133136006	Unclassified_Cell_type_specific	NA	0.593357	0.378945	-0.214412	0.326509	0.333169	0.00666032
cg02497758	9.33734e-05	0.031559	37	20	39317194			NA	TRUE	MAFB	NM_005461	1stExon	chr20:39316550-39319987	Island		DMR	NA	20:38749362-38752944	20:39317178-39318036	Unclassified_Cell_type_specific	NA	0.0637744	0.166752	0.102978	0.180082	0.178521	-0.0015603
cg08398371	9.35282e-05	0.0315807	37	19	41814839			NA	NA	CCDC97	NM_052848	TSS1500	chr19:41816025-41816350	N_Shore			TRUE		19:41814181-41815104	Promoter_Associated	NA	0.889404	0.815935	-0.0734695	0.7986	0.754329	-0.0442714
cg20504474	9.36683e-05	0.0315973	37	17	80261086			NA	NA								NA	17:77854375-77854502			NA	0.690023	0.495781	-0.194243	0.588362	0.587182	-0.00118052
cg06201717	9.39148e-05	0.0316412	37	1	2949633			NA	NA								NA	1:2939473-2939545	1:2949559-2950210	Unclassified_Cell_type_specific	NA	0.823983	0.637695	-0.186288	0.767405	0.771746	0.00434076
cg10333023	9.39805e-05	0.0316412	37	11	128774411			NA	NA	KCNJ5;C11orf45	NM_000890;NM_145013	5'UTR;Body					NA	11:128279621-128279860			NA	0.576749	0.735116	0.158366	0.743291	0.731154	-0.0121365
cg24095374	9.46106e-05	0.0318103	37	5	176799366			NA	NA	RGS14	NM_006480	3'UTR					NA		5:176799230-176799866	Unclassified	NA	0.304535	0.126642	-0.177893	0.069026	0.0954755	0.0264494
cg02452639	9.46911e-05	0.0318103	37	1	116710227			NA	NA				chr1:116710157-116710546	Island			TRUE	1:116511728-116512802			NA	0.62669	0.79739	0.1707	0.818625	0.840683	0.0220579
cg23404711	9.47703e-05	0.0318103	37	14	75747047			NA	NA	FOS	NM_005252	Body	chr14:75743683-75746798	S_Shore		RDMR	TRUE				NA	0.742192	0.85872	0.116528	0.903532	0.869139	-0.0343925
cg06471380	9.48484e-05	0.0318103	37	2	240878436			NA	NA				chr2:240878212-240878587	Island			NA	2:240526886-240527223			NA	0.595696	0.77927	0.183574	0.611071	0.708841	0.0977693
cg06965803	9.49415e-05	0.0318108	37	1	6531717			NA	NA	PLEKHG5;PLEKHG5;PLEKHG5;PLEKHG5;PLEKHG5	NM_001042664;NM_001042665;NM_198681;NM_020631;NM_001042663	Body;Body;Body;Body;Body	chr1:6530536-6531814	Island			NA	1:6453134-6454337			TRUE	0.505679	0.698627	0.192948	0.535285	0.5263	-0.00898535
cg02979520	9.51077e-05	0.0318358	37	3	48471575			NA	NA	PLXNB1;PLXNB1	NM_002673;NM_001130082	TSS1500;TSS200	chr3:48470230-48471389	S_Shore			NA		3:48470226-48471835	Unclassified	NA	0.357828	0.273696	-0.084131	0.30123	0.286935	-0.0142948
cg22697136	9.55381e-05	0.0319203	37	1	11714248			NA	NA	FBXO44;FBXO2;FBXO44;FBXO44;FBXO44	NM_183413;NM_012168;NM_033182;NM_183412;NM_001014765	TSS1500;Body;TSS1500;TSS200;TSS1500	chr1:11714217-11715304	Island			NA	1:11636835-11637880			NA	0.22797	0.381245	0.153275	0.507776	0.506538	-0.00123749
cg16588073	9.55437e-05	0.0319203	37	1	156647247			NA	NA	NES	NM_006617	TSS200	chr1:156646292-156647260	Island			NA	1:154912958-154913872	1:156647184-156648863	Unclassified	NA	0.271173	0.390699	0.119526	0.17112	0.160737	-0.0103829
cg25162533	9.57745e-05	0.0319546	37	17	81032067			NA	NA				chr17:81032582-81032959	N_Shore			NA		17:81032038-81032240	Unclassified_Cell_type_specific	TRUE	0.637466	0.454892	-0.182574	0.754338	0.698142	-0.0561959
cg07814541	9.58301e-05	0.0319546	37	5	71329680			NA	NA								TRUE				NA	0.846242	0.735035	-0.111207	0.798948	0.814426	0.0154785
cg15302376	9.60015e-05	0.0319811	37	2	25560263			NA	NA	DNMT3A;DNMT3A;DNMT3A	NM_022552;NM_175630;NM_175629	5'UTR;5'UTR;5'UTR	chr2:25563309-25563661	N_Shelf			NA		2:25559968-25560626	Promoter_Associated_Cell_type_specific	NA	0.773292	0.619102	-0.154191	0.769365	0.772708	0.00334294
cg27649348	9.62763e-05	0.032042	37	5	42944030	rs11951144		NA	NA				chr5:42944266-42944582	N_Shore			TRUE	5:42979785-42980339			NA	0.129551	0.199715	0.0701634	0.306355	0.282416	-0.0239393
cg24881471	9.68756e-05	0.0322106	37	17	73996870			NA	NA	CDK3	NM_001258	TSS200					NA		17:73995910-73998091	Unclassified	NA	0.839804	0.920889	0.0810848	0.844708	0.833781	-0.0109269
cg06340942	9.71599e-05	0.0322743	37	22	19513106			NA	NA	CLDN5;CLDN5	NM_003277;NM_001130861	TSS1500;TSS1500	chr22:19510871-19512254	S_Shore			NA		22:19512893-19513221	Unclassified_Cell_type_specific	NA	0.39112	0.51187	0.12075	0.68608	0.695257	0.00917692
cg03370704	9.75473e-05	0.032343	37	5	148785408			NA	NA	LOC728264	NR_027180	TSS1500					NA		5:148785248-148786037	Unclassified_Cell_type_specific	NA	0.732359	0.837838	0.105479	0.640911	0.716596	0.0756853
cg11347139	9.75528e-05	0.032343	37	1	100502575			NA	NA	HIAT1	NM_033055	TSS1500	chr1:100503482-100504404	N_Shore			NA				NA	0.502157	0.615466	0.11331	0.561824	0.569822	0.00799805
cg25553841	9.77631e-05	0.0323818	37	5	80550291			NA	NA	RNU5E;RNU5D;CKMT2;CKMT2;CKMT2	NR_002754;NR_002755;NM_001099735;NM_001099736;NM_001825	Body;Body;Body;Body;Body					NA				NA	0.910833	0.947776	0.0369434	0.935189	0.934244	-0.00094499
cg17291166	9.84547e-05	0.0325799	37	6	37051189			NA	NA								TRUE				NA	0.572552	0.707839	0.135287	0.523056	0.509036	-0.0140197
cg20732076	9.89613e-05	0.0326719	37	6	42335231			NA	NA	TRERF1	NM_033502	5'UTR					TRUE		6:42334876-42335752	Promoter_Associated	NA	0.206321	0.0865655	-0.119755	0.153289	0.154341	0.00105115
cg08717402	9.89752e-05	0.0326719	37	2	3129914			NA	NA								NA				NA	0.850027	0.913271	0.0632438	0.821336	0.847558	0.0262227
cg12762449	9.9188e-05	0.0326719	37	13	113672808			NA	NA	MCF2L;MCF2L	NM_001112732;NM_024979	Body;Body	chr13:113670929-113671191	S_Shore			NA	13:112720809-112721228			NA	0.851336	0.916074	0.0647377	0.863836	0.888974	0.0251385
cg08086724	9.92378e-05	0.0326719	37	14	36973204			NA	NA	SFTA3	NM_001101341	Body	chr14:36973169-36973740	Island		CDMR	NA	14:36042921-36043546			NA	0.0742839	0.137524	0.0632398	0.0651724	0.0742636	0.00909117
cg11435826	9.93263e-05	0.0326719	37	12	2792111			NA	NA	CACNA1C;CACNA1C;CACNA1C;CACNA1C;CACNA1C;CACNA1C;CACNA1C;CACNA1C;CACNA1C;CACNA1C;CACNA1C;CACNA1C;CACNA1C;CACNA1C;CACNA1C;CACNA1C;CACNA1C;CACNA1C;CACNA1C;CACNA1C;CACNA1C;CACNA1C;CACNA1C	NM_001129844;NM_001129827;NM_001129839;NM_001129834;NM_001129841;NM_000719;NM_001129830;NM_001167625;NM_001129843;NM_001167624;NM_001129835;NM_001129837;NM_001167623;NM_001129840;NM_199460;NM_001129833;NM_001129832;NM_001129829;NM_001129846;NM_001129836;NM_001129838;NM_001129831;NM_001129842	Body;Body;Body;Body;Body;Body;Body;Body;Body;Body;Body;Body;Body;Body;Body;Body;Body;Body;Body;Body;Body;Body;Body	chr12:2788614-2788879	S_Shelf			NA		12:2792033-2792514	Unclassified	TRUE	0.411447	0.262614	-0.148834	0.186129	0.178949	-0.00717963
cg15592062	9.93712e-05	0.0326719	37	6	167189543			NA	NA	RPS6KA2	NM_001006932	Body					NA	6:167109054-167109657	6:167187686-167189568	Unclassified	NA	0.184504	0.418436	0.233932	0.276317	0.379443	0.103126
cg02660097	9.93904e-05	0.0326719	37	11	68866761			NA	NA								NA	11:68623316-68623366			NA	0.565629	0.334793	-0.230837	0.386396	0.32437	-0.0620258
cg16439823	9.95386e-05	0.0326897	37	15	90728020			NA	NA	SEMA4B	NM_020210	TSS200	chr15:90727879-90728570	Island			TRUE	15:88528831-88529603	15:90727992-90728875	Promoter_Associated_Cell_type_specific	NA	0.226728	0.334192	0.107464	0.331983	0.310589	-0.0213943
cg18044585	9.97385e-05	0.0327032	37	8	141619425			NA	NA	EIF2C2;EIF2C2	NM_012154;NM_001164623	Body;Body					TRUE	8:141688562-141688666			TRUE	0.908702	0.938412	0.0297109	0.936875	0.9404	0.00352567
cg05557262	9.97676e-05	0.0327032	37	7	135434988			NA	NA	FAM180A	NM_205855	TSS1500					NA				NA	0.924027	0.880103	-0.0439242	0.901186	0.910321	0.00913527
cg25485875	9.99473e-05	0.0327085	37	10	134600998	rs12249116		NA	NA	NKX6-2	NM_177400	TSS1500	chr10:134597357-134602649	Island			NA	10:134449962-134452639	10:134600056-134601531	Unclassified_Cell_type_specific	NA	0.038152	0.0816493	0.0434973	0.0366739	0.0455259	0.00885199
cg07593340	0.000100063	0.0327085	37	3	51737930			NA	NA	TEX264;TEX264;TEX264	NM_015926;NR_024012;NM_001129884	Body;Body;Body	chr3:51740740-51741413	N_Shelf			TRUE				NA	0.84837	0.91199	0.0636196	0.880919	0.895106	0.014187
cg02341571	0.000100066	0.0327085	37	15	44968935			NA	NA	PATL2	NM_001145112	5'UTR					NA				NA	0.779956	0.606448	-0.173508	0.531611	0.500933	-0.0306778
cg09139491	0.000100192	0.0327176	37	13	20392431			NA	NA				chr13:20392430-20392707	Island			NA		13:20392161-20393010	Unclassified	NA	0.855571	0.919682	0.0641115	0.92663	0.929794	0.0031641
cg09075558	0.000100299	0.0327176	37	1	228246780			NA	NA	WNT3A	NM_033131	Body	chr1:228246631-228247197	Island			NA	1:226313284-226313801	1:228246716-228248502	Promoter_Associated	NA	0.114938	0.240787	0.125849	0.280648	0.301489	0.0208412
cg19979370	0.000100459	0.0327176	37	11	128772355			NA	NA	KCNJ5;C11orf45	NM_000890;NM_145013	5'UTR;3'UTR					TRUE				NA	0.707278	0.830167	0.122889	0.835102	0.832448	-0.00265376
cg20551922	0.00010047	0.0327176	37	17	4391282			NA	NA	SPNS3	NM_182538	3'UTR					NA				NA	0.745491	0.84191	0.0964195	0.731979	0.788878	0.0568994
cg26776957	0.000100857	0.0328129	37	11	73357183			NA	NA	PLEKHB1;PLEKHB1;PLEKHB1;PLEKHB1	NM_001130033;NM_021200;NM_001130035;NM_001130034	TSS200;TSS200;TSS1500;TSS1500				RDMR	NA	11:73034788-73034925			NA	0.396856	0.545991	0.149135	0.731526	0.755031	0.0235047
cg10841756	0.000101101	0.0328616	37	1	161059267			NA	NA	PVRL4;PVRL4	NM_030916;NM_030916	5'UTR;1stExon					NA				NA	0.4672	0.625134	0.157934	0.682741	0.692172	0.0094315
cg13521842	0.000101216	0.0328682	37	14	101036202			NA	NA	BEGAIN	NM_020836	TSS200	chr14:101033876-101035229	S_Shore			NA				NA	0.155619	0.281783	0.126165	0.397733	0.419452	0.021719
cg23508201	0.000101611	0.0329658	37	17	38677884	rs76286084		NA	NA								TRUE				TRUE	0.842626	0.901948	0.0593227	0.897768	0.889629	-0.0081388
cg04259752	0.000102039	0.0330735	37	8	23262159			NA	NA	LOXL2	NM_002318	TSS1500	chr8:23260442-23261867	S_Shore		RDMR	NA				NA	0.386448	0.527685	0.141237	0.641239	0.618867	-0.0223714
cg19528654	0.000102225	0.0331029	37	11	67251154			NA	NA	AIP	NM_003977	Body	chr11:67250344-67250864	S_Shore			TRUE		11:67249988-67251218	Promoter_Associated	NA	0.870309	0.741297	-0.129012	0.818369	0.781889	-0.0364796
cg07742396	0.000102629	0.0332031	37	1	27853060			NA	NA				chr1:27854416-27854963	N_Shore			TRUE				NA	0.438936	0.594918	0.155982	0.528195	0.521672	-0.00652375
cg21887023	0.000103073	0.0332877	37	15	33534982			NA	NA								TRUE		15:33534712-33535317	Unclassified_Cell_type_specific	NA	0.303655	0.455451	0.151796	0.307644	0.36369	0.0560462
cg03929747	0.000103082	0.0332877	37	16	2282618			NA	NA	E4F1	NM_004424	Body	chr16:2284116-2284346	N_Shore			NA	16:2222497-2222965			NA	0.89376	0.933502	0.0397416	0.924758	0.925031	0.000273424
cg01883759	0.000103358	0.0333258	37	7	28220576			NA	NA	JAZF1	NM_175061	TSS200	chr7:28219435-28219697	S_Shore			NA	7:28185364-28187120			NA	0.254135	0.111497	-0.142638	0.108572	0.121723	0.0131515
cg07461572	0.000103392	0.0333258	37	8	1955117			NA	NA				chr8:1956926-1957177	N_Shore			NA	8:1942524-1942622			NA	0.658345	0.798243	0.139898	0.614757	0.640216	0.0254585
cg12894984	0.000103651	0.0333784	37	17	37823631			NA	TRUE	PNMT	NM_002686	TSS1500	chr17:37823693-37824989	N_Shore			NA		17:37823370-37825208	Unclassified	NA	0.551226	0.711744	0.160518	0.583139	0.603467	0.0203277
cg03439559	0.000103926	0.033436	37	2	241293101			NA	NA				chr2:241293841-241294408	N_Shore			NA				NA	0.686933	0.823085	0.136152	0.765801	0.7889	0.0230989
cg14004678	0.0001044	0.0335487	37	17	77001516			NA	NA	CANT1;CANT1;CANT1	NM_001159773;NM_001159772;NM_138793	5'UTR;5'UTR;5'UTR			low-CpG:74513085-74513179		NA				NA	0.6313	0.496474	-0.134826	0.492137	0.48341	-0.00872705
cg03260530	0.00010448	0.0335487	37	17	81049494	rs9913137		NA	NA	METRNL	NM_001004431	Body	chr17:81050692-81050986	N_Shore			NA	17:78642856-78643001			NA	0.926547	0.953057	0.0265102	0.952882	0.948556	-0.00432566
cg14130039	0.000104566	0.0335487	37	6	32121225			NA	NA	PPT2;PPT2	NM_138717;NM_005155	TSS200;TSS1500	chr6:32121829-32122529	N_Shore			NA	6:32229091-32230507	6:32120376-32123743	Promoter_Associated	NA	0.178211	0.342799	0.164588	0.302575	0.369182	0.0666062
cg22180580	0.000105165	0.03371	37	6	138867046	rs79908395		NA	NA	NHSL1	NM_020464	Body			low-CpG:138908496-138908826		TRUE				NA	0.686386	0.78965	0.103265	0.811216	0.804252	-0.00696418
cg05991009	0.000105349	0.0337255	37	2	102080674			NA	NA	RFX8	NM_001145664	Body					TRUE				TRUE	0.377853	0.609927	0.232074	0.40222	0.426666	0.0244463
cg13668397	0.000105624	0.0337255	37	19	48673955	rs752084		NA	TRUE	LIG1	NM_000234	TSS1500	chr19:48673329-48673956	Island	high-CpG:53365748-53365783		NA	19:53365088-53366347	19:48673475-48674216	Promoter_Associated	NA	0.0484311	0.0830947	0.0346636	0.0345876	0.0345599	-2.77543e-05
cg17622952	0.00010564	0.0337255	37	11	76025189			NA	NA								TRUE				NA	0.562945	0.748953	0.186008	0.704757	0.708528	0.00377116
cg14334161	0.000105673	0.0337255	37	10	72201622			NA	NA	NODAL	NM_018055	TSS200	chr10:72200065-72201368	S_Shore		RDMR	TRUE				TRUE	0.342771	0.528517	0.185746	0.645111	0.639132	-0.00597825
cg09944659	0.000105719	0.0337255	37	12	124779228			NA	NA	FAM101A	NM_181709	5'UTR	chr12:124780105-124780306	N_Shore			NA	12:123345091-123345182			NA	0.733167	0.821774	0.0886071	0.80715	0.800549	-0.00660121
cg04064452	0.000105796	0.0337255	37	2	242486462			NA	NA								TRUE				TRUE	0.258346	0.167448	-0.0908979	0.211596	0.222196	0.0105999
cg17945560	0.000106001	0.0337531	37	1	32052651			NA	NA	TINAGL1	NM_022164	3'UTR	chr1:32052471-32052771	Island			TRUE	1:31825075-31825341			NA	0.729735	0.821711	0.0919759	0.631529	0.706224	0.0746946
cg22904711	0.000106076	0.0337531	37	19	44278628			NA	NA	KCNN4	NM_002250	Body	chr19:44278273-44278777	Island			TRUE	19:48970126-48970689	19:44277863-44279802	Gene_Associated	TRUE	0.574212	0.737881	0.163669	0.64151	0.649602	0.0080918
cg06008435	0.000106415	0.03383	37	6	25027714			NA	NA								NA	6:25135475-25135786	6:25027383-25028036	Promoter_Associated_Cell_type_specific	NA	0.330507	0.180465	-0.150042	0.257404	0.259778	0.00237401
cg20288655	0.000106844	0.0339173	37	1	21985693			NA	NA	RAP1GAP;RAP1GAP	NM_002885;NM_001145657	5'UTR;5'UTR	chr1:21985703-21986102	N_Shore			NA		1:21984327-21986571	Unclassified	NA	0.0313076	0.0576158	0.0263082	0.0533857	0.0408491	-0.0125365
cg22685502	0.000106929	0.0339173	37	3	72496851	rs2118593		NA	NA	RYBP	NM_012234	TSS1500	chr3:72495853-72496852	Island			NA	3:72578410-72579825			NA	0.52247	0.689058	0.166588	0.70216	0.714066	0.0119055
cg12271317	0.000107038	0.0339173	37	4	108972693	rs2269834		NA	NA	LEF1;LEF1;LEF1;LEF1	NM_016269;NM_001130713;NM_001130714;NM_001166119	3'UTR;3'UTR;Body;3'UTR					NA				NA	0.836363	0.729028	-0.107335	0.840436	0.827758	-0.0126786
cg20075683	0.000107199	0.0339173	37	5	132083910	rs13167731		NA	NA	CCNI2	NM_001039780	Body	chr5:132082873-132083911	Island			NA	5:132110589-132111953	5:132082544-132084072	Promoter_Associated	NA	0.451298	0.658243	0.206945	0.794535	0.83394	0.0394043
cg11565512	0.000107274	0.0339173	37	5	126627355	rs78444797		NA	NA	MEGF10	NM_032446	5'UTR	chr5:126626053-126626901	S_Shore		RDMR	NA				NA	0.630197	0.761157	0.130961	0.822459	0.817392	-0.0050671
cg15014355	0.000107311	0.0339173	37	6	16327566	rs179990		NA	NA	ATXN1;ATXN1	NM_001128164;NM_000332	Body;Body	chr6:16326950-16327781	Island			NA	6:16434562-16435760			NA	0.862809	0.803327	-0.0594825	0.844982	0.871363	0.0263809
cg19127884	0.000107438	0.0339173	37	12	107349499			NA	NA	C12orf23	NM_152261	TSS200	chr12:107349152-107350089	Island			NA	12:105873220-105874785	12:107349266-107349985	Promoter_Associated	NA	0.0619164	0.0980889	0.0361725	0.0373299	0.043631	0.00630111
cg00636527	0.00010747	0.0339173	37	5	176859356			NA	NA	GRK6;GRK6;GRK6	NM_001004106;NM_002082;NM_001004105	Body;Body;Body	chr5:176860862-176861098	N_Shore			NA				NA	0.757356	0.611713	-0.145644	0.568344	0.543985	-0.024359
cg06915570	0.000107606	0.0339209	37	2	31522601			NA	NA								TRUE				NA	0.708973	0.814522	0.105549	0.784268	0.775925	-0.00834283
cg07897180	0.000107676	0.0339209	37	16	85787024			NA	NA				chr16:85783862-85785131	S_Shore		CDMR	NA				NA	0.687596	0.80317	0.115574	0.785546	0.781336	-0.00421025
cg08410996	0.000108631	0.0341611	37	5	76373022			NA	NA	ZBED3	NM_032367	Body	chr5:76372882-76373720	Island			NA	5:76408578-76409476	5:76372998-76373845	Unclassified	TRUE	0.0505723	0.135046	0.0844738	0.112486	0.0902184	-0.0222671
cg23279355	0.000108871	0.0341611	37	5	78985592			NA	NA	CMYA5	NM_153610	TSS200			high-CpG:79021199-79021441		TRUE	5:79021181-79022014			NA	0.101122	0.256223	0.155101	0.640519	0.602889	-0.0376298
cg07844507	0.000108901	0.0341611	37	21	46957694			NA	NA	SLC19A1	NM_194255	Body	chr21:46957315-46957916	Island			NA	21:45781467-45782439	21:46957183-46957751	Gene_Associated_Cell_type_specific	NA	0.832469	0.767935	-0.0645343	0.749145	0.74534	-0.00380468
cg15527674	0.000108951	0.0341611	37	11	61248474			NA	NA	C11orf66;C11orf66	NM_001170753;NM_145017	TSS200;TSS200					NA				TRUE	0.657448	0.786485	0.129037	0.894822	0.896037	0.00121442
cg25940248	0.000109073	0.0341611	37	4	39448464			NA	NA	KLB	NM_175737	Body	chr4:39448184-39449054	Island			TRUE	4:39124533-39125421			NA	0.34338	0.540231	0.196851	0.499304	0.45911	-0.0401937
cg20695203	0.000109107	0.0341611	37	13	112335939			NA	NA								NA	13:111133699-111134075			NA	0.811142	0.883128	0.0719857	0.767857	0.772197	0.00433979
cg00594016	0.000109224	0.0341611	37	16	19721831	rs79733132		NA	NA	C16orf88	NM_001012991	Body					NA	16:19629332-19629380			NA	0.727473	0.835022	0.107549	0.81406	0.830479	0.0164195
cg08645207	0.000109225	0.0341611	37	2	201489698			NA	NA	AOX1	NM_001159	Body					TRUE				NA	0.883175	0.925699	0.0425243	0.899941	0.903817	0.00387597
cg02518338	0.000109932	0.0343298	37	17	47929557			NA	NA				chr17:47928266-47929357	S_Shore			NA		17:47928116-47929640	Promoter_Associated	TRUE	0.888316	0.773934	-0.114382	0.852825	0.870857	0.0180317
cg00583535	0.000110008	0.0343298	37	1	201159906			NA	NA	IGFN1	NM_001164586	TSS200					TRUE				NA	0.13491	0.203262	0.0683523	0.370972	0.364717	-0.00625514
cg09696044	0.00011006	0.0343298	37	20	55968294			NA	NA	RBM38;RBM38	NM_017495;NM_183425	Body;Body	chr20:55966212-55966964	S_Shore		CDMR	TRUE		20:55968089-55968392	Promoter_Associated	NA	0.415303	0.208829	-0.206474	0.299001	0.244508	-0.0544921
cg27251412	0.000110932	0.0345707	37	21	45705740			NA	NA	AIRE	NM_000383	TSS200	chr21:45705428-45706044	Island			NA	21:44529900-44530426			TRUE	0.340656	0.462941	0.122286	0.449844	0.462645	0.0128003
cg27506442	0.000111137	0.0346036	37	13	30948716			NA	NA	LOC100188949	NR_024464	TSS1500					NA		13:30948454-30948971	Unclassified	NA	0.499826	0.279331	-0.220495	0.122336	0.139282	0.0169459
cg12771178	0.000111253	0.0346088	37	10	50342081			NA	NA	FAM170B	NM_001164484	TSS200	chr10:50339890-50340178	S_Shore			NA				NA	0.885468	0.937669	0.052201	0.880779	0.875707	-0.00507206
cg21655830	0.000111552	0.0346601	37	21	44899410			NA	NA	C21orf84	NR_026863	TSS1500					NA				NA	0.607121	0.733046	0.125925	0.568883	0.573536	0.00465279
cg03884592	0.000111627	0.0346601	37	1	42384474			NA	NA	HIVEP3;HIVEP3;HIVEP3;HIVEP3	NM_001127714;NM_024503;NM_024503;NM_001127714	1stExon;1stExon;5'UTR;5'UTR	chr1:42383640-42384003	S_Shore	low-CpG:42156913-42157182		TRUE		1:42383352-42384533	Unclassified_Cell_type_specific	NA	0.778557	0.576616	-0.201941	0.399644	0.346778	-0.0528656
cg20051772	0.000111717	0.0346601	37	12	56325015			NA	NA	DGKA;DGKA;DGKA;DGKA;DGKA	NM_201445;NM_201554;NM_201444;NM_001345;NM_001345	TSS1500;TSS1500;TSS1500;5'UTR;1stExon	chr12:56325774-56326223	N_Shore			NA		12:56322944-56325597	Promoter_Associated	TRUE	0.476415	0.284539	-0.191875	0.277786	0.312956	0.0351702
cg22622440	0.00011224	0.0347913	37	17	18088359	rs73980817		NA	NA	ALKBH5	NM_017758	Body	chr17:18086258-18088360	Island			NA	17:18026992-18029085	17:18087987-18088384	Promoter_Associated	NA	0.501608	0.331419	-0.170188	0.166435	0.193547	0.027112
cg09539538	0.000112382	0.0348043	37	20	6104215	rs6117086		NA	TRUE	FERMT1	NM_017671	TSS200	chr20:6103436-6103970	S_Shore	high-CpG:6051562-6052271		NA				TRUE	0.69863	0.829084	0.130455	0.695585	0.762498	0.066913
cg05057534	0.000113075	0.0349877	37	2	28497669			NA	NA	BRE;BRE;BRE;BRE;BRE	NM_199192;NM_199193;NM_199191;NM_004899;NM_199194	Body;Body;Body;Body;Body					TRUE		2:28497657-28497785	Unclassified_Cell_type_specific	NA	0.429512	0.649384	0.219872	0.39518	0.442604	0.0474234
cg01465596	0.000113366	0.0350356	37	1	42381916			NA	NA	HIVEP3;HIVEP3	NM_024503;NM_001127714	5'UTR;5'UTR	chr1:42383640-42384003	N_Shore			NA		1:42381592-42382259	Unclassified_Cell_type_specific	NA	0.748888	0.616336	-0.132551	0.747212	0.724906	-0.0223061
cg03372852	0.000113431	0.0350356	37	19	55219964			NA	NA	LILRP2	NR_003061	Body					NA		19:55219806-55219969	Unclassified_Cell_type_specific	NA	0.179056	0.0949554	-0.084101	0.134087	0.16619	0.0321036
cg26356061	0.000113819	0.0351243	37	19	58446960			NA	NA	ZNF418	NM_133460	TSS1500	chr19:58446336-58446800	S_Shore			NA	19:63138071-63138801			TRUE	0.293601	0.451067	0.157466	0.339792	0.342157	0.00236454
cg21581504	0.000114252	0.0352133	37	2	68545960	rs3796057		NA	NA	CNRIP1;CNRIP1	NM_015463;NM_001111101	Body;Body	chr2:68546339-68547111	N_Shore			NA	2:68399451-68399543			NA	0.330825	0.486444	0.155619	0.607647	0.599753	-0.00789325
cg08976101	0.000114348	0.0352133	37	11	44328423			NA	NA	ALX4	NM_021926	Body	chr11:44325657-44326517	S_Shore		RDMR	NA				NA	0.227533	0.35809	0.130558	0.538351	0.53764	-0.000710555
cg10581837	0.000114411	0.0352133	37	13	76334707	rs74488570		NA	NA	LMO7;LMO7	NM_015842;NM_005358	TSS200;Body					NA		13:76334521-76334786	Unclassified_Cell_type_specific	NA	0.688821	0.496595	-0.192227	0.336717	0.328918	-0.00779897
cg14482569	0.000114909	0.0353003	37	11	130185651			NA	NA	ZBTB44	NM_014155	TSS1500	chr11:130183948-130184668	S_Shore			NA	11:129690478-129691081	11:130185588-130185952	Promoter_Associated	NA	0.115294	0.290361	0.175067	0.179318	0.213253	0.0339349
cg03280622	0.000115003	0.0353003	37	8	145023013			NA	NA	PLEC1;PLEC1;PLEC1;PLEC1	NM_000445;NM_201378;NM_201379;NM_201380	Body;Body;Body;Body	chr8:145024449-145025179	N_Shore		RDMR	TRUE		8:145022519-145023324	Unclassified_Cell_type_specific	NA	0.351634	0.575043	0.223409	0.314736	0.340177	0.0254411
cg06883544	0.000115195	0.0353003	37	14	77732283			NA	NA	NGB;MIR1260	NM_021257;NR_031661	3'UTR;TSS1500					NA				NA	0.807836	0.89517	0.0873342	0.836708	0.8365	-0.000207301
cg16138690	0.000115431	0.0353003	37	2	240153337		rs1666866	NA	NA	HDAC4	NM_006037	Body	chr2:240153476-240153792	N_Shore			NA	2:239817852-239818646	2:240152201-240153368	Promoter_Associated_Cell_type_specific	NA	0.441253	0.31834	-0.122914	0.326142	0.339698	0.0135561
cg18090197	0.000115486	0.0353003	37	7	99769602			TRUE	NA	GPC2	NM_152742	Body	chr7:99768884-99769559	S_Shore			NA				TRUE	0.158672	0.0731843	-0.0854876	0.100659	0.110877	0.0102176
cg22626169	0.000115536	0.0353003	37	6	6890951	rs11434284		NA	NA								TRUE				NA	0.431882	0.64084	0.208957	0.405835	0.420823	0.0149874
cg13772815	0.000115624	0.0353003	37	17	20492631	rs2619248		NA	NA				chr17:20492358-20492695	Island			NA	17:20432762-20434052			TRUE	0.742765	0.849212	0.106447	0.710799	0.72455	0.0137512
cg04994447	0.000115798	0.0353003	37	7	150718483	rs12539718		NA	NA	ATG9B	NM_173681	Body	chr7:150715308-150716404	S_Shelf			NA				NA	0.857442	0.920023	0.062581	0.847708	0.85789	0.0101824
cg03335624	0.000115883	0.0353003	37	5	73934942			NA	NA	ENC1	NM_003633	5'UTR	chr5:73935725-73937551	N_Shore		RDMR	NA				NA	0.639494	0.431935	-0.207559	0.328578	0.295889	-0.0326895
cg26074120	0.00011599	0.0353003	37	17	40937908			NA	NA	WNK4	NM_032387	Body	chr17:40935964-40936180	S_Shore			NA				NA	0.815482	0.89456	0.0790787	0.898448	0.890758	-0.00769008
cg18098507	0.000116118	0.0353003	37	19	7142908			NA	NA	INSR;INSR	NM_000208;NM_001079817	Body;Body	chr19:7142907-7143109	Island			NA	19:7093908-7094094			NA	0.828892	0.919094	0.090202	0.911097	0.88816	-0.022937
cg11831006	0.000116287	0.0353003	37	3	125100635			NA	NA								TRUE		3:125100591-125100840	Unclassified_Cell_type_specific	NA	0.664467	0.506494	-0.157974	0.314286	0.311744	-0.00254203
cg22390040	0.000116346	0.0353003	37	8	17220621			NA	NA	MTMR7	NM_004686	Body					TRUE				NA	0.540116	0.695376	0.15526	0.787738	0.798701	0.0109625
cg08230957	0.000116391	0.0353003	37	19	39087186			NA	NA	MAP4K1;MAP4K1	NM_001042600;NM_007181	Body;Body	chr19:39086878-39087304	Island			NA	19:43778739-43779415			TRUE	0.586055	0.69316	0.107105	0.811369	0.829505	0.0181355
cg14101398	0.000116461	0.0353003	37	19	43857861	rs45441892		NA	NA	CD177;CD177	NM_020406;NM_020406	1stExon;5'UTR					TRUE				NA	0.412617	0.547824	0.135207	0.427164	0.463255	0.0360907
cg24320673	0.000116482	0.0353003	37	17	72462234			NA	NA	CD300A	NM_007261	TSS1500					NA				NA	0.558715	0.691005	0.13229	0.472671	0.487797	0.0151255
cg25654705	0.000116511	0.0353003	37	4	174424942			NA	NA				chr4:174427891-174428192	N_Shelf			NA				NA	0.41318	0.603862	0.190682	0.487107	0.510972	0.0238651
cg07241660	0.000116521	0.0353003	37	11	69259336			NA	NA				chr11:69258149-69258544	S_Shore			TRUE	11:68968396-68968529	11:69256847-69259657	Unclassified	TRUE	0.403585	0.627923	0.224338	0.512938	0.476723	-0.0362151
cg22741244	0.000116836	0.0353567	37	2	239052286		rs11693215	NA	NA	KLHL30	NM_198582	Body	chr2:239048071-239048454	S_Shelf			NA		2:239052260-239052375	Unclassified_Cell_type_specific	TRUE	0.408904	0.237614	-0.17129	0.291079	0.280794	-0.0102845
cg25551219	0.000116911	0.0353567	37	22	50909865			NA	NA	SBF1	NM_002972	Body	chr22:50912550-50913857	N_Shelf			TRUE		22:50909831-50909922	Promoter_Associated	NA	0.44746	0.352615	-0.0948454	0.40036	0.385717	-0.0146427
cg24360241	0.000117939	0.0356367	37	2	233370823			NA	NA				chr2:233367780-233368577	S_Shelf			NA				NA	0.232929	0.315527	0.0825988	0.481338	0.463279	-0.0180585
cg07678669	0.000118055	0.0356409	37	19	55327234			NA	NA	KIR3DL1	NM_013289	TSS1500					NA				NA	0.787877	0.66067	-0.127208	0.777648	0.807129	0.0294813
cg06436032	0.000118735	0.035815	37	6	144474807			NA	NA	STX11	NM_003764	5'UTR	chr6:144471069-144472017	S_Shelf			NA				NA	0.843764	0.897443	0.0536794	0.902752	0.898011	-0.00474129
cg09333785	0.000119002	0.0358375	37	4	8202491		rs75331395	NA	NA	SH3TC1	NM_018986	5'UTR					NA	4:8253169-8253513			NA	0.281872	0.147954	-0.133919	0.212629	0.220616	0.00798758
cg06237826	0.000119016	0.0358375	37	17	79797142			NA	NA				chr17:79799286-79799624	N_Shelf			NA	17:77390267-77390495			NA	0.782929	0.852119	0.0691904	0.822105	0.838161	0.0160551
cg16785344	0.000119247	0.0358761	37	12	120703817	rs7300273		NA	TRUE	PXN;PXN	NM_001080855;NM_002859	TSS1500;TSS1500	chr12:120702976-120703541	S_Shore			NA		12:120702413-120704727	Promoter_Associated	NA	0.162851	0.334515	0.171664	0.154042	0.152369	-0.00167243
cg08315613	0.000119359	0.0358787	37	19	11074303			NA	NA	SMARCA4;SMARCA4;SMARCA4	NM_003072;NM_001128849;NM_001128844	5'UTR;5'UTR;5'UTR	chr19:11071116-11072340	S_Shore			NA		19:11074065-11074631	Promoter_Associated_Cell_type_specific	NA	0.658738	0.452387	-0.206351	0.673177	0.610173	-0.0630035
cg23141183	0.000119703	0.0359511	37	17	80185318			NA	NA	SLC16A3	NM_001042422	TSS1500	chr17:80186135-80189990	N_Shore			NA		17:80185111-80185355	Unclassified	NA	0.753638	0.849141	0.0955027	0.75762	0.73643	-0.0211905
cg21926626	0.00012003	0.0359871	37	8	143382226			NA	NA	TSNARE1	NM_145003	Body	chr8:143378961-143379278	S_Shelf			NA				NA	0.895861	0.798289	-0.0975719	0.44336	0.484269	0.0409087
cg26203136	0.000120138	0.0359871	37	7	739057	rs73047928		NA	NA	PRKAR1B;PRKAR1B;PRKAR1B;PRKAR1B;PRKAR1B;PRKAR1B	NM_001164759;NM_001164762;NM_001164758;NM_001164760;NM_001164761;NM_002735	Body;Body;Body;Body;Body;Body					TRUE				NA	0.366471	0.528334	0.161863	0.716836	0.732922	0.0160865
cg09399158	0.000120363	0.0359871	37	19	2248194			NA	NA	SF3A2;AMH	NM_007165;NM_000479	Body;TSS1500	chr19:2246820-2247035	S_Shore			NA		19:2248043-2248231	Gene_Associated_Cell_type_specific	NA	0.742115	0.642809	-0.099306	0.798679	0.773628	-0.0250505
cg19233405	0.000120409	0.0359871	37	1	154988721			NA	NA	ZBTB7B	NM_015872	Body	chr1:154989749-154990234	N_Shore			NA		1:154988504-154988900	Promoter_Associated_Cell_type_specific	NA	0.334622	0.128848	-0.205774	0.134807	0.125928	-0.00887899
cg26518580	0.000120545	0.0359871	37	1	111742515			NA	NA	DENND2D	NM_024901	Body	chr1:111746337-111747303	N_Shelf			NA				NA	0.797765	0.693687	-0.104078	0.718942	0.705938	-0.0130041
cg06770429	0.000120572	0.0359871	37	6	143206075			NA	NA	HIVEP2	NM_006734	5'UTR					TRUE				NA	0.684797	0.467628	-0.21717	0.627697	0.590447	-0.0372506
cg08043781	0.000120576	0.0359871	37	2	62568338			NA	NA								TRUE		2:62568107-62568365	Unclassified_Cell_type_specific	NA	0.876382	0.928722	0.0523406	0.908579	0.919071	0.0104926
cg14451882	0.000120651	0.0359871	37	10	94456548			NA	NA				chr10:94455524-94455896	S_Shore		RDMR	TRUE				NA	0.80254	0.876934	0.0743948	0.786533	0.784951	-0.00158236
cg11436222	0.000120941	0.0360428	37	6	26225520	rs77998438		NA	NA	HIST1H3E	NM_003532	1stExon	chr6:26225386-26225790	Island			NA	6:26333381-26333769	6:26225338-26226287	Promoter_Associated	NA	0.281158	0.39519	0.114032	0.364109	0.34638	-0.0177287
cg21229153	0.000121188	0.0360813	37	7	2518188			NA	NA								TRUE		7:2516630-2518294	Unclassified	NA	0.831374	0.905975	0.0746006	0.737346	0.756658	0.0193112
cg22513528	0.000121278	0.0360813	37	15	77861673		rs60322323	NA	NA								TRUE				TRUE	0.625329	0.767145	0.141816	0.728725	0.743594	0.014869
cg24037243	0.000121549	0.0361311	37	17	8534057			NA	NA	MYH10	NM_005964	TSS200	chr17:8533004-8534933	Island	high-CpG:8474733-8475421	DMR	NA	17:8473506-8475658	17:8533678-8534448	Promoter_Associated	NA	0.0933974	0.182936	0.0895386	0.052455	0.0400136	-0.0124414
cg02921624	0.000121781	0.0361581	37	19	35068788			NA	NA	LOC643719	NR_027620	TSS200	chr19:35068406-35068897	Island			NA	19:39760055-39760720			NA	0.34662	0.226059	-0.120561	0.200993	0.196529	-0.00446382
cg06542681	0.000121848	0.0361581	37	16	70733437			NA	NA	VAC14	NM_018052	Body					NA	16:69290735-69291098	16:70733308-70733638	Gene_Associated_Cell_type_specific	NA	0.774511	0.892315	0.117804	0.864509	0.879419	0.0149097
cg14429526	0.000122102	0.0361948	37	10	531562			NA	NA	DIP2C	NM_014974	Body	chr10:530713-531099	S_Shore			NA	10:521558-521585			NA	0.606694	0.464294	-0.142401	0.49597	0.492375	-0.00359533
cg03548512	0.000122221	0.0361948	37	10	73978697	rs7915895		NA	NA	C10orf104	NM_173473	5'UTR	chr10:73975671-73976115	S_Shelf			NA		10:73978492-73978780	Unclassified_Cell_type_specific	NA	0.610787	0.418458	-0.192329	0.513086	0.492504	-0.0205825
cg00905584	0.000122283	0.0361948	37	14	105058234			NA	NA				chr14:105054873-105055113	S_Shelf			NA				NA	0.838985	0.903737	0.0647518	0.817011	0.808634	-0.00837688
cg13846270	0.000122639	0.0362593	37	13	51417929			NA	NA	DLEU7	NM_198989	TSS200	chr13:51417371-51418149	Island		RDMR	NA	13:50315397-50316112			NA	0.135426	0.254171	0.118745	0.379996	0.415881	0.0358855
cg02070354	0.00012281	0.0362593	37	2	219433199			NA	NA	RQCD1;USP37	NM_005444;NM_020935	TSS1500;TSS200	chr2:219432767-219434061	Island			NA	2:219141012-219142338	2:219433030-219433719	Unclassified	NA	0.0994414	0.0598981	-0.0395434	0.046596	0.0544103	0.0078143
cg19851816	0.000122877	0.0362593	37	22	50657907			NA	NA	TUBGCP6	NM_020461	Body	chr22:50657480-50657937	Island			TRUE	22:48998599-49000090	22:50657304-50658619	Gene_Associated_Cell_type_specific	TRUE	0.644965	0.422135	-0.22283	0.238608	0.237242	-0.00136615
cg01973483	0.000122918	0.0362593	37	12	123591123			NA	NA	PITPNM2	NM_020845	5'UTR					TRUE				NA	0.759188	0.642013	-0.117175	0.677375	0.691173	0.0137976
cg27401891	0.000123199	0.0362752	37	17	7611315			NA	NA	EFNB3	NM_001406	Body	chr17:7608376-7608956	S_Shelf			NA				NA	0.869972	0.916846	0.046874	0.886745	0.900546	0.013801
cg24253500	0.000123264	0.0362752	37	15	84953950	rs3803398		NA	NA								NA	15:82744947-82745020			TRUE	0.760464	0.859411	0.0989477	0.791359	0.840363	0.0490044
cg22032626	0.000123366	0.0362752	37	12	50203811			NA	NA	NCKAP5L	NM_001037806	5'UTR					TRUE				NA	0.253816	0.3729	0.119084	0.362659	0.359591	-0.00306796
cg07146073	0.00012339	0.0362752	37	17	29852668			NA	NA	RAB11FIP4	NM_032932	Body					TRUE		17:29852144-29852757	Unclassified_Cell_type_specific	NA	0.871063	0.937236	0.0661733	0.805267	0.799114	-0.00615348
cg05786314	0.000123592	0.0363041	37	1	6452096			NA	NA	ACOT7	NM_007274	Body	chr1:6452814-6454185	N_Shore			NA		1:6451915-6454633	Promoter_Associated	NA	0.608031	0.706329	0.0982984	0.580103	0.604587	0.0244845
cg09842118	0.000123782	0.0363168	37	14	21359737			NA	NA	RNASE3	NM_002935	5'UTR					NA				NA	0.181071	0.372402	0.191331	0.24037	0.202465	-0.0379049
cg06374962	0.000123844	0.0363168	37	4	111531926			NA	NA				chr4:111532647-111533391	N_Shore		DMR	NA	4:111751318-111751531			NA	0.0298257	0.0990547	0.069229	0.0599723	0.0615753	0.00160297
cg01192077	0.000123992	0.0363294	37	5	158523507			NA	NA	EBF1	NM_024007	Body	chr5:158523906-158524598	N_Shore		RDMR	TRUE	5:158455822-158457511			NA	0.802852	0.891685	0.088833	0.89935	0.903936	0.00458563
cg07276534	0.000124306	0.036379	37	3	193534580			NA	NA								TRUE				NA	0.811796	0.891629	0.0798334	0.895255	0.872953	-0.022302
cg14924781	0.00012437	0.036379	37	6	32038462			NA	NA	TNXB	NM_019105	Body					NA				NA	0.844468	0.906868	0.0624008	0.877515	0.886003	0.00848789
cg18198461	0.000125146	0.0365751	37	8	143523293			NA	NA							RDMR	NA				NA	0.61342	0.701638	0.0882175	0.634414	0.610072	-0.0243414
cg25333602	0.000125437	0.0366294	37	17	62778230			NA	NA	LOC146880;LOC146880	NR_027487;NR_026899	TSS1500;TSS200	chr17:62774366-62777797	S_Shore			NA				NA	0.596307	0.744299	0.147992	0.6852	0.683505	-0.00169433
cg25096700	0.000125673	0.0366438	37	2	161349579			NA	NA	RBMS1;RBMS1	NM_002897;NM_016836	Body;Body	chr2:161349223-161350371	Island			NA	2:161057470-161058858			TRUE	0.0485076	0.071863	0.0233554	0.0509921	0.0481086	-0.00288341
cg22270027	0.000125697	0.0366438	37	4	81128234			NA	NA				chr4:81128229-81128691	Island			NA	4:81347019-81347715			NA	0.315964	0.521106	0.205142	0.729555	0.716325	-0.0132302
cg23723486	0.000125859	0.0366604	37	7	101361745			NA	NA								TRUE	7:101148046-101148466			TRUE	0.342652	0.485975	0.143323	0.350022	0.338531	-0.0114912
cg08832695	0.0001261	0.0366653	37	17	46676375			NA	NA	LOC404266;LOC404266;LOC404266;LOC404266;HOXB6;LOC404266	NR_033203;NR_033205;NR_033204;NR_033201;NM_018952;NR_033202	Body;Body;Body;Body;5'UTR;Body	chr17:46675044-46675589	S_Shore			NA				NA	0.50035	0.646352	0.146002	0.566052	0.589647	0.0235945
cg01512089	0.0001261	0.0366653	37	17	41705043			NA	NA								TRUE				NA	0.545706	0.688556	0.14285	0.446241	0.447985	0.00174342
cg16035633	0.000126192	0.0366653	37	7	150700728			NA	NA	NOS3;NOS3;NOS3;NOS3	NM_001160111;NM_001160110;NM_001160109;NM_000603	3'UTR;3'UTR;Body;Body					NA				NA	0.70804	0.84142	0.13338	0.763202	0.764869	0.00166707
cg03410667	0.000126792	0.0367895	37	10	81145959			NA	NA	ZCCHC24	NM_153367	3'UTR	chr10:81145958-81146197	Island			NA		10:81145937-81145974	Unclassified_Cell_type_specific	NA	0.779151	0.877633	0.0984823	0.803788	0.822441	0.0186525
cg16875629	0.000126831	0.0367895	37	19	36389575		rs73928355	NA	NA	NFKBID	NM_139239	5'UTR	chr19:36389545-36389967	Island			NA	19:41081394-41081930			NA	0.1996	0.0763594	-0.123241	0.0541801	0.0867652	0.0325851
cg06842409	0.000127169	0.0368408	37	20	30437560			NA	NA				chr20:30437283-30437732	Island			NA	20:29900994-29901393			NA	0.362592	0.541794	0.179202	0.534511	0.52322	-0.0112908
cg13951069	0.00012722	0.0368408	37	21	43919801			NA	NA	SLC37A1;SLC37A1	NM_018964;NM_018964	1stExon;5'UTR	chr21:43916278-43916900	S_Shelf			NA				NA	0.304498	0.507269	0.20277	0.556985	0.557454	0.00046882
cg15564619	0.000127807	0.03698	37	1	2163437			NA	NA	SKI	NM_003036	Body	chr1:2158212-2161173	S_Shelf		RDMR	NA	1:2153269-2153412			NA	0.580314	0.406984	-0.17333	0.51577	0.528414	0.0126448
cg11694510	0.000127966	0.0369953	37	11	313354			NA	NA	IFITM1	NM_003641	TSS1500	chr11:310728-311419	S_Shore			NA		11:313272-313551	Promoter_Associated_Cell_type_specific	NA	0.729994	0.6135	-0.116495	0.646505	0.635707	-0.0107975
cg22020784	0.000129141	0.0372573	37	8	2091286	rs2280907		NA	NA	MYOM2	NM_003970	Body					NA	8:2078680-2078833	8:2091284-2091399	Unclassified_Cell_type_specific	NA	0.831037	0.701528	-0.129509	0.84845	0.839743	-0.00870733
cg16399664	0.000129162	0.0372573	37	12	113417284			NA	NA	OAS2;OAS2;OAS2	NM_016817;NM_001032731;NM_002535	Body;Body;Body					NA		12:113416875-113417424	Promoter_Associated	NA	0.392488	0.22958	-0.162908	0.118323	0.111984	-0.00633884
cg10054630	0.000129295	0.0372573	37	6	31778218	rs17853300		NA	NA	HSPA1L	NM_005527	Body	chr6:31774475-31774862	S_Shelf			NA				NA	0.666471	0.570705	-0.0957668	0.578387	0.570617	-0.00776958
cg06487369	0.000129301	0.0372573	37	17	79233393			NA	NA	SLC38A10;SLC38A10	NM_001037984;NM_138570	Body;Body	chr17:79235486-79235751	N_Shelf			NA	17:76847988-76848135			NA	0.776084	0.647965	-0.128118	0.610584	0.633819	0.0232344
cg13065735	0.000129454	0.0372703	37	1	180868449			NA	NA								TRUE				NA	0.769783	0.86065	0.0908666	0.85458	0.867932	0.0133525
cg24068972	0.000130076	0.0374047	37	11	60833459			NA	NA								NA	11:60589954-60590110			NA	0.741071	0.613094	-0.127977	0.648818	0.657094	0.00827593
cg15033653	0.000130174	0.0374047	37	12	113587581	rs58588418		NA	NA	CCDC42B	NM_001144872	TSS200	chr12:113590806-113591304	N_Shelf			TRUE				NA	0.181578	0.29349	0.111913	0.341419	0.337307	-0.00411169
cg22129545	0.000130276	0.0374047	37	2	27531320			NA	NA	UCN	NM_003353	TSS200	chr2:27529083-27531465	Island			NA	2:27382599-27384952			TRUE	0.860074	0.923052	0.0629778	0.946188	0.945233	-0.000955016
cg06784691	0.000130351	0.0374047	37	1	2245988			NA	NA				chr1:2245714-2247086	Island			NA	1:2235575-2236872			NA	0.230747	0.408143	0.177397	0.352842	0.339206	-0.0136364
cg02124446	0.000130497	0.0374158	37	16	85783537			NA	NA	C16orf74	NM_206967	5'UTR	chr16:85783862-85785131	N_Shore			NA	16:84341038-84341077	16:85783485-85783600	Unclassified_Cell_type_specific	NA	0.0902354	0.164661	0.0744252	0.110197	0.0922883	-0.0179084
cg24379252	0.000130893	0.037491	37	1	18967409			NA	NA	PAX7;PAX7;PAX7	NM_013945;NM_002584;NM_001135254	Body;Body;Body	chr1:18967251-18968119	Island			NA	1:18839758-18840187	1:18967268-18967530	Unclassified_Cell_type_specific	NA	0.0958423	0.181395	0.0855526	0.0882199	0.079899	-0.00832081
cg07340241	0.000130975	0.037491	37	16	22358051			NA	NA	CDR2	NM_001802	3'UTR					NA				NA	0.40722	0.542734	0.135514	0.488997	0.48808	-0.000916651
cg17301311	0.000131547	0.0375977	37	17	48641896			NA	NA	CACNA1G;CACNA1G;CACNA1G;CACNA1G;CACNA1G;CACNA1G;CACNA1G;CACNA1G;CACNA1G;CACNA1G;CACNA1G;CACNA1G;CACNA1G;CACNA1G;CACNA1G	NM_198384;NM_198379;NM_198380;NM_198377;NM_198385;NM_018896;NM_198396;NM_198386;NM_198376;NM_198397;NM_198388;NM_198383;NM_198382;NM_198378;NM_198387	Body;Body;Body;Body;Body;Body;Body;Body;Body;Body;Body;Body;Body;Body;Body	chr17:48636103-48639279	S_Shelf			TRUE		17:48641467-48642019	Unclassified_Cell_type_specific	TRUE	0.0954879	0.155633	0.0601451	0.172234	0.169429	-0.00280464
cg26173906	0.000131564	0.0375977	37	19	14376389			NA	NA				chr19:14376688-14376961	N_Shore			TRUE	19:14237282-14237952			NA	0.501637	0.688414	0.186777	0.682858	0.708142	0.0252846
cg25050332	0.000131847	0.0376403	37	11	316088			NA	NA				chr11:315739-316539	Island			NA	11:305780-306470			NA	0.269596	0.49099	0.221393	0.588563	0.534393	-0.0541699
cg13910377	0.000131987	0.0376403	37	21	43111998			NA	NA	NCRNA00111	NR_024367	Body	chr21:43109349-43109687	S_Shelf			NA				NA	0.361658	0.495865	0.134207	0.507315	0.497099	-0.0102169
cg16655240	0.000132037	0.0376403	37	20	32857072			NA	NA	ASIP	NM_001672	3'UTR	chr20:32856659-32857248	Island			NA	20:32320364-32320909	20:32856592-32857248	Unclassified_Cell_type_specific	NA	0.135534	0.0606027	-0.0749312	0.11228	0.0707216	-0.0415588
cg17813208	0.000132929	0.0378244	37	18	77138977			NA	NA				chr18:77138797-77139201	Island			TRUE	18:75239537-75240422	18:77138821-77139631	Unclassified	NA	0.339514	0.451348	0.111834	0.41894	0.425986	0.00704565
cg23172853	0.000132938	0.0378244	37	1	231842206			NA	NA	TSNAX-DISC1;DISC1;DISC1;DISC1;TSNAX-DISC1;DISC1;DISC1;DISC1;DISC1;TSNAX-DISC1;DISC1;DISC1;TSNAX-DISC1;TSNAX-DISC1;DISC1;DISC1;DISC1;DISC1;DISC1;TSNAX-DISC1;DISC1;DISC1;DISC1;DISC1;DISC1;TSNAX-DISC1;DISC1;DISC1;DISC1	NR_028394;NM_001164552;NM_001012959;NM_001164551;NR_028397;NM_001164553;NM_001012957;NM_001164541;NM_001164542;NR_028393;NM_001164550;NM_001164537;NR_028400;NR_028398;NM_001164548;NM_001164555;NM_018662;NM_001164539;NM_001164556;NR_028395;NM_001164540;NM_001164544;NM_001164538;NM_001164545;NM_001012958;NR_028396;NM_001164546;NM_001164547;NM_001164549	Body;Body;Body;Body;Body;Body;Body;Body;Body;Body;Body;Body;Body;Body;Body;Body;Body;Body;Body;Body;Body;Body;Body;Body;Body;Body;Body;Body;Body					TRUE				NA	0.502373	0.666873	0.164501	0.418707	0.434803	0.0160958
cg02571874	0.000133009	0.0378244	37	3	12799985		rs57634225	NA	NA	TMEM40	NM_018306	5'UTR					TRUE				NA	0.823984	0.727611	-0.0963727	0.3036	0.309741	0.00614082
cg26815396	0.000133352	0.0378643	37	6	34495393			NA	NA	PACSIN1	NM_020804	Body	chr6:34494990-34495309	S_Shore			TRUE		6:34493840-34495718	Promoter_Associated	NA	0.747618	0.837846	0.0902286	0.743808	0.770271	0.0264629
cg12236088	0.000133368	0.0378643	37	2	105275812	rs77770676		NA	NA				chr2:105275588-105275940	Island			NA	2:104642021-104642418			NA	0.105741	0.312507	0.206765	0.416556	0.390054	-0.0265014
cg15270235	0.000134108	0.0380436	37	3	195682595			NA	NA				chr3:195681288-195681563	S_Shore			NA				NA	0.495396	0.673327	0.177931	0.452329	0.597894	0.145565
cg06893273	0.000134522	0.0381299	37	17	46604774	rs8065730		NA	NA				chr17:46604362-46604881	Island			NA	17:43959328-43959851			NA	0.155662	0.286404	0.130741	0.432328	0.447108	0.0147804
cg04988729	0.000134832	0.0381454	37	11	606583			NA	NA	PHRF1	NM_020901	Body					NA	11:596566-596617			TRUE	0.860912	0.929443	0.0685314	0.878314	0.866094	-0.0122204
cg07675998	0.000134996	0.0381454	37	11	64268315			NA	NA								NA	11:64024734-64024904			NA	0.78069	0.901771	0.12108	0.828936	0.81869	-0.010246
cg17181022	0.000135113	0.0381454	37	10	94823302			NA	NA	CYP26C1	NM_183374	Body	chr10:94820026-94823252	S_Shore			TRUE		10:94823117-94823952	Unclassified_Cell_type_specific	NA	0.17437	0.29284	0.11847	0.304802	0.291853	-0.012949
cg00831126	0.00013512	0.0381454	37	7	56605325			NA	NA								NA	7:56572742-56573373			NA	0.327181	0.17137	-0.155811	0.325693	0.228137	-0.0975552
cg22041228	0.000135126	0.0381454	37	1	221054273			NA	NA	HLX	NM_021958	Body	chr1:221054554-221054888	N_Shore		CDMR	NA	1:219120836-219120911			NA	0.0724638	0.166286	0.0938225	0.0826901	0.0892391	0.00654898
cg09439534	0.000135369	0.0381831	37	11	64268269			NA	NA								NA	11:64024734-64024904			NA	0.569784	0.735772	0.165988	0.663773	0.6248	-0.0389739
cg04883026	0.00013596	0.0383187	37	11	66487938			NA	NA	SPTBN2	NM_006946	Body					TRUE		11:66487805-66487948	Unclassified_Cell_type_specific	TRUE	0.344493	0.215853	-0.12864	0.29547	0.272377	-0.0230933
cg03821418	0.00013623	0.0383561	37	12	124859683			NA	NA	NCOR2;NCOR2	NM_006312;NM_001077261	Body;Body	chr12:124856556-124856801	S_Shelf			NA		12:124859553-124860371	Unclassified	NA	0.583007	0.747967	0.164959	0.523512	0.544289	0.0207774
cg02891579	0.000136423	0.0383561	37	10	102823812			NA	NA	KAZALD1	NM_030929	Body	chr10:102820488-102822874	S_Shore		RDMR	NA				NA	0.243189	0.362669	0.11948	0.269834	0.298703	0.0288692
cg05531689	0.000136451	0.0383561	37	2	26729139			NA	NA	OTOF	NM_194248	Body	chr2:26726189-26726710	S_Shelf			NA				NA	0.640305	0.786745	0.14644	0.839128	0.865763	0.0266355
cg15730491	0.000136585	0.0383561	37	1	221068834			NA	NA				chr1:221068782-221069159	Island		RDMR	NA	1:219135406-219135851			NA	0.309421	0.51929	0.209869	0.618336	0.606036	-0.0122996
cg08951051	0.000136644	0.0383561	37	16	4993543			NA	NA								TRUE				TRUE	0.231252	0.39583	0.164578	0.511349	0.491813	-0.0195363
cg01091514	0.000136945	0.0383988	37	4	184644613			NA	NA				chr4:184643914-184644414	S_Shore			NA		4:184643736-184644903	Promoter_Associated	TRUE	0.507585	0.294463	-0.213122	0.393731	0.315924	-0.0778071
cg13441891	0.000137017	0.0383988	37	16	85648370			NA	NA	KIAA0182;KIAA0182	NM_001134473;NM_014615	5'UTR;Body	chr16:85644947-85649027	Island			NA	16:84201601-84206528			NA	0.442138	0.285114	-0.157024	0.316463	0.283706	-0.0327562
cg07602659	0.000137739	0.0385701	37	17	80844196			NA	NA	TBCD	NM_005993	Body					TRUE				TRUE	0.176793	0.302922	0.126129	0.31132	0.31989	0.00857032
cg07584582	0.000138104	0.0386413	37	22	19723500			NA	NA				chr22:19724291-19724524	N_Shore			NA				NA	0.783081	0.86844	0.085359	0.811277	0.820293	0.00901573
cg00896068	0.000138552	0.0387355	37	13	114940637			NA	NA								TRUE				NA	0.771843	0.867206	0.0953634	0.769986	0.744878	-0.0251078
cg10164367	0.000138804	0.0387747	37	13	102104807	rs78095934		NA	NA	ITGBL1	NM_004791	TSS200	chr13:102106165-102106488	N_Shore			NA				NA	0.8256	0.916754	0.0911536	0.911859	0.911832	-2.74857e-05
cg09614479	0.000139091	0.0388237	37	10	81967536			NA	NA				chr10:81964681-81965558	S_Shore		CDMR	NA				TRUE	0.653947	0.805204	0.151257	0.757828	0.711527	-0.0463014
cg24420089	0.000139455	0.0388437	37	11	457304			NA	NA	PTDSS2	NM_030783	Body	chr11:459088-459345	N_Shore			NA	11:447256-447322	11:456465-457688	Unclassified_Cell_type_specific	NA	0.502301	0.306891	-0.19541	0.354487	0.307565	-0.0469216
cg05300378	0.000139471	0.0388437	37	17	74128731			NA	NA								TRUE				TRUE	0.524341	0.618178	0.0938369	0.586811	0.606504	0.0196927
cg01775897	0.000139498	0.0388437	37	14	73146637	rs77787304		NA	NA	DPF3	NM_012074	Body					TRUE	14:72216034-72216544			NA	0.469466	0.57464	0.105174	0.50544	0.540755	0.0353143
cg01263575	0.000139882	0.0388962	37	16	27792280			NA	NA								NA		16:27792136-27792283	Unclassified_Cell_type_specific	TRUE	0.853396	0.906963	0.0535664	0.873369	0.877936	0.00456733
cg23924526	0.00013991	0.0388962	37	2	45998548			NA	NA	PRKCE	NM_005400	Body					TRUE		2:45998424-45998580	Unclassified_Cell_type_specific	NA	0.129933	0.264734	0.134801	0.382956	0.39637	0.013414
cg15985563	0.000140299	0.0389731	37	2	128471382			NA	NA	WDR33	NM_018383	Body	chr2:128471168-128471395	Island			NA	2:128187651-128187905			NA	0.849204	0.922444	0.0732402	0.89871	0.898092	-0.000617587
cg13497089	0.000140539	0.038975	37	4	83718406			NA	NA	SCD5;SCD5	NM_001037582;NM_024906	Body;Body	chr4:83719009-83720241	N_Shore		RDMR	NA		4:83718165-83718495	Unclassified_Cell_type_specific	NA	0.290479	0.474152	0.183673	0.62403	0.646871	0.0228417
cg10530889	0.000140571	0.038975	37	10	93805590			NA	NA				chr10:93805512-93805845	Island			TRUE	10:93795315-93795967			NA	0.236106	0.34109	0.104983	0.463802	0.448856	-0.0149459
cg05957567	0.000140743	0.038975	37	12	122467228	rs77892133		NA	NA	BCL7A;BCL7A	NM_001024808;NM_020993	Body;Body					TRUE	12:120951535-120951654			NA	0.772943	0.6658	-0.107142	0.584113	0.601055	0.0169425
cg04006133	0.000140754	0.038975	37	16	84172431			NA	NA	HSDL1;HSDL1	NM_001146051;NM_031463	5'UTR;5'UTR					TRUE				NA	0.641569	0.446109	-0.19546	0.550958	0.582922	0.0319634
cg12361987	0.000140991	0.0389995	37	7	50109467			NA	NA	ZPBP;ZPBP	NM_001159878;NM_007009	Body;Body				DMR	NA		7:50108608-50109707	Unclassified	NA	0.658697	0.536689	-0.122007	0.243121	0.257406	0.0142851
cg13378643	0.000141066	0.0389995	37	7	4147432			NA	NA	SDK1	NM_152744	Body					NA	7:4113752-4113992			NA	0.782595	0.863918	0.0813232	0.829905	0.837608	0.00770224
cg15173319	0.000142794	0.0394457	37	19	46094030			NA	NA	GPR4	NM_005282	3'UTR	chr19:46094334-46095111	N_Shore			NA		19:46093904-46094953	Unclassified	NA	0.496049	0.606449	0.1104	0.573198	0.555048	-0.0181494
cg25736663	0.000143249	0.0395095	37	1	234350875			NA	NA	SLC35F3	NM_173508	Body	chr1:234349884-234350471	S_Shore			NA				NA	0.4994	0.665128	0.165728	0.82178	0.815421	-0.00635899
cg23713742	0.000143252	0.0395095	37	20	34202721			NA	TRUE	SPAG4	NM_003116	TSS1500	chr20:34203678-34204301	N_Shore			NA				NA	0.473533	0.657834	0.184301	0.488717	0.523212	0.0344956
cg16558485	0.000143392	0.0395168	37	7	155757295			TRUE	NA								NA				NA	0.857247	0.918453	0.0612055	0.898841	0.886158	-0.0126834
cg13734401	0.000143528	0.0395228	37	9	138881660		rs79599570	NA	NA				chr9:138881791-138882027	N_Shore			NA		9:138881239-138882787	Unclassified_Cell_type_specific	NA	0.845096	0.738029	-0.107067	0.554052	0.507593	-0.0464591
cg23513600	0.00014405	0.0396125	37	3	171171401			NA	NA	TNIK;TNIK;TNIK;TNIK;TNIK;TNIK;TNIK;TNIK;TNIK	NM_001161563;NM_001161566;NM_001161560;NR_027767;NM_001161565;NM_001161561;NM_015028;NM_001161562;NM_001161564	Body;Body;Body;Body;Body;Body;Body;Body;Body					TRUE		3:171170963-171171712	Unclassified_Cell_type_specific	NA	0.635344	0.758456	0.123112	0.838287	0.832882	-0.0054044
cg24549289	0.000144255	0.0396125	37	5	148809664			NA	NA	LOC728264;MIR145	NR_027180;NR_029686	Body;TSS1500					TRUE				NA	0.67569	0.792524	0.116834	0.627613	0.647749	0.0201363
cg03389720	0.000144389	0.0396125	37	16	8780048			NA	NA	ABAT	NM_020686	5'UTR					TRUE				NA	0.706957	0.82218	0.115223	0.840921	0.852867	0.0119457
cg17680767	0.000144419	0.0396125	37	5	73623208			NA	NA								TRUE				TRUE	0.685656	0.565064	-0.120592	0.488587	0.42295	-0.0656375
cg25718132	0.000144423	0.0396125	37	10	48335838			NA	NA								TRUE				NA	0.838964	0.911505	0.0725413	0.800873	0.819225	0.0183518
cg10003262	0.000144792	0.0396825	37	17	1106589			NA	NA				chr17:1106812-1107379	N_Shore			NA	17:1053321-1054076	17:1106472-1107309	Unclassified_Cell_type_specific	NA	0.170763	0.294551	0.123788	0.220297	0.225233	0.00493595
cg01916632	0.000144991	0.0397058	37	6	107781506			NA	NA	PDSS2	NM_020381	TSS1500	chr6:107780235-107780456	S_Shore			NA		6:107779989-107781623	Promoter_Associated	NA	0.519271	0.711684	0.192412	0.539302	0.573195	0.0338927
cg02997922	0.000145415	0.0397667	37	4	3310100			NA	NA				chr4:3310005-3310235	Island			NA	4:3279729-3280033			NA	0.912426	0.817353	-0.0950725	0.9052	0.90856	0.00335987
cg21402035	0.000145442	0.0397667	37	22	38219400			NA	TRUE	GALR3;GALR3	NM_003614;NM_003614	1stExon;5'UTR	chr22:38220589-38221619	N_Shore			NA		22:38219377-38219573	Unclassified_Cell_type_specific	NA	0.827076	0.757242	-0.0698341	0.771643	0.768347	-0.003296
cg03061778	0.000145615	0.0397826	37	10	10337051			NA	NA								NA	10:10376898-10377527			NA	0.818688	0.915409	0.0967217	0.853173	0.881332	0.0281585
cg07816074	0.000146273	0.039868	37	4	8201560			NA	TRUE	SH3TC1	NM_018986	5'UTR				DMR	TRUE	4:8251799-8252482			NA	0.485689	0.218489	-0.2672	0.402007	0.376577	-0.0254302
cg19433118	0.000146341	0.039868	37	20	43977423			NA	NA	SDC4	NM_002999	TSS1500	chr20:43976533-43977242	S_Shore			NA	20:43410015-43410888	20:43976127-43977649	Promoter_Associated	NA	0.570739	0.691359	0.12062	0.56416	0.571099	0.00693936
cg13879455	0.000146551	0.039868	37	12	58133008			NA	NA	AGAP2;AGAP2	NM_001122772;NM_014770	TSS1500;Body	chr12:58130870-58132047	S_Shore		CDMR	NA				NA	0.748546	0.837874	0.0893277	0.834495	0.842517	0.008022
cg05112224	0.000146575	0.039868	37	22	19017873			NA	NA				chr22:19016813-19017919	Island			NA				TRUE	0.31097	0.454218	0.143248	0.423428	0.429215	0.00578657
cg23575603	0.000146611	0.039868	37	13	50707753			NA	NA				chr13:50707585-50708019	Island			TRUE	13:49605210-49605982			NA	0.395801	0.58099	0.185188	0.546126	0.553577	0.00745108
cg27045264	0.000146615	0.039868	37	16	31441954	rs8055941		NA	NA				chr16:31438891-31439682	S_Shelf			NA				NA	0.738564	0.828848	0.090284	0.824998	0.817265	-0.00773333
cg04022537	0.000147228	0.0399481	37	8	144650595			NA	NA	C8orf73	NM_001100878	Body	chr8:144651572-144652288	N_Shore	high-CpG:144721729-144722255		NA				NA	0.52866	0.648677	0.120017	0.533158	0.546236	0.0130785
cg26569002	0.000147257	0.0399481	37	5	148747323			NA	NA	PCYOX1L	NM_024028	Body					TRUE		5:148746745-148748349	Unclassified	NA	0.19692	0.306654	0.109734	0.389957	0.380811	-0.00914598
cg23315423	0.000147322	0.0399481	37	10	88718164			NA	NA	SNCG;MMRN2	NM_003087;NM_024756	TSS200;TSS1500					NA				NA	0.732403	0.837835	0.105432	0.74325	0.727896	-0.0153548
cg00259472	0.000147369	0.0399481	37	5	159625590			NA	NA	FABP6;FABP6	NM_001130958;NM_001040442	5'UTR;TSS1500					TRUE		5:159625080-159627040	Unclassified	NA	0.663524	0.756708	0.0931846	0.783474	0.76266	-0.0208138
cg11241278	0.000147508	0.0399547	37	17	74023465			NA	NA	EVPL;EVPL	NM_001988;NM_001988	5'UTR;1stExon					NA				TRUE	0.636683	0.490968	-0.145715	0.534766	0.520906	-0.0138601
cg18465694	0.000147639	0.039959	37	22	36806185			NA	NA				chr22:36806029-36806637	Island			NA	22:35135947-35136602	22:36806011-36806579	Unclassified	TRUE	0.0492261	0.149521	0.100294	0.0885654	0.117232	0.0286668
cg04595446	0.000147963	0.0400156	37	6	170408630			NA	NA								NA	6:170250419-170250626			NA	0.833515	0.906282	0.0727672	0.884298	0.875162	-0.00913553
cg06642647	0.000148129	0.0400293	37	6	30848807			NA	NA				chr6:30852102-30852676	N_Shelf	low-CpG:30956774-30956950		NA				NA	0.723197	0.829946	0.10675	0.835255	0.832989	-0.00226585
cg15209808	0.000148972	0.0402258	37	22	30476254			NA	NA	HORMAD2	NM_152510	TSS200	chr22:30476012-30476530	Island			NA	22:28806013-28806530			NA	0.121475	0.265477	0.144002	0.195408	0.252167	0.0567585
cg04117972	0.000149528	0.0403446	37	1	227635322			NA	NA								NA	1:225701905-225702382	1:227635309-227636486	Unclassified_Cell_type_specific	NA	0.413012	0.596416	0.183404	0.543772	0.589595	0.0458231
cg00259097	0.000150076	0.0404488	37	16	70770604			NA	NA	VAC14	NM_018052	Body					TRUE				NA	0.791058	0.672495	-0.118562	0.823116	0.801933	-0.0211831
cg06167719	0.000150245	0.0404488	37	21	38362727			NA	NA	HLCS	NM_000411	TSS200	chr21:38362015-38362868	Island	high-CpG:37284351-37284750		NA	21:37283856-37284855	21:38361807-38363195	Promoter_Associated	NA	0.209436	0.420493	0.211058	0.466392	0.516589	0.050197
cg17180977	0.000150294	0.0404488	37	1	228135059			NA	NA	WNT9A	NM_003395	Body	chr1:228134422-228136282	Island		DMR	NA				NA	0.0455864	0.089931	0.0443446	0.0411176	0.0471592	0.00604153
cg20537621	0.000150379	0.0404488	37	4	25919853			NA	NA	C4orf52	NM_001145432	Body	chr4:25915352-25915996	S_Shelf			NA				NA	0.870949	0.80286	-0.0680884	0.86882	0.8673	-0.00152023
cg12032650	0.000150701	0.0405041	37	7	73864404			NA	NA				chr7:73867787-73868061	N_Shelf			NA		7:73863855-73864672	Unclassified	NA	0.164236	0.309085	0.144848	0.185573	0.168717	-0.0168565
cg04642300	0.000151324	0.0406401	37	6	109288592			NA	NA	ARMC2	NM_032131	Body					TRUE				NA	0.250655	0.456279	0.205624	0.204314	0.191799	-0.0125148
cg02431732	0.000151574	0.0406629	37	22	42907591			NA	NA	SERHL	NR_027786	Body	chr22:42909975-42910247	N_Shelf			NA				TRUE	0.789116	0.704081	-0.0850352	0.657226	0.686944	0.0297173
cg09526469	0.000151643	0.0406629	37	5	14277668	rs30619		NA	NA	TRIO	NM_007118	Body					TRUE				NA	0.730281	0.584686	-0.145596	0.778397	0.737489	-0.0409083
cg00904823	0.000151795	0.0406722	37	10	112418708		rs78368021	TRUE	NA	RBM20	NM_001134363	Body					NA				NA	0.68054	0.808783	0.128242	0.844337	0.850895	0.00655785
cg03610228	0.000151976	0.0406894	37	10	21799395			NA	NA				chr10:21797632-21799341	S_Shore			TRUE	10:21839102-21839473	10:21798692-21800030	Unclassified_Cell_type_specific	TRUE	0.0931614	0.21067	0.117509	0.184639	0.195943	0.0113037
cg08036798	0.000152151	0.0407051	37	11	76839191		rs34279705	NA	NA	MYO7A;MYO7A;MYO7A	NM_001127180;NM_000260;NM_001127179	TSS200;TSS200;TSS200					TRUE				NA	0.158142	0.307106	0.148964	0.27354	0.276848	0.00330828
cg04189381	0.000152504	0.040768	37	6	40360071			NA	NA	LRFN2	NM_020737	Body	chr6:40359770-40360438	Island			NA	6:40467411-40468416			NA	0.687962	0.815303	0.127341	0.75598	0.746785	-0.00919494
cg24951100	0.000153105	0.0408973	37	10	13760075			NA	NA	FRMD4A	NM_018027	Body					TRUE	10:13800081-13800204	10:13760059-13760420	Unclassified_Cell_type_specific	TRUE	0.153484	0.0851558	-0.0683277	0.0767359	0.0788415	0.00210561
cg04757492	0.000153302	0.0409185	37	8	145003862			NA	NA	PLEC1;PLEC1;PLEC1;PLEC1;PLEC1;PLEC1;PLEC1;PLEC1	NM_201378;NM_201384;NM_201382;NM_201381;NM_000445;NM_201380;NM_201383;NM_201379	Body;Body;Body;Body;Body;Body;Body;Body	chr8:145003589-145004145	Island			NA	8:145075286-145076587	8:145002822-145004311	Unclassified	NA	0.762765	0.579359	-0.183406	0.626417	0.589002	-0.0374147
cg00694258	0.000153541	0.0409215	37	10	32038939			NA	NA								TRUE				NA	0.828725	0.705287	-0.123438	0.569219	0.632239	0.0630201
cg18336674	0.000153665	0.0409215	37	5	170735264			NA	NA	TLX3	NM_021025	TSS1500	chr5:170735169-170739863	Island			NA	5:170667636-170668380			NA	0.0754119	0.170638	0.0952261	0.251178	0.260185	0.00900738
cg06519172	0.000153666	0.0409215	37	3	45927630			NA	NA	CCR9;CCR9	NM_031200;NM_006641	TSS1500;TSS1500					NA				NA	0.919938	0.876152	-0.0437863	0.913827	0.913432	-0.000394233
cg22931002	0.000153904	0.0409533	37	2	97541870			NA	NA	FAM178B;FAM178B	NM_016490;NM_001122646	3'UTR;3'UTR					TRUE				TRUE	0.748257	0.822077	0.0738199	0.751321	0.768238	0.0169167
cg14096180	0.000155088	0.0412369	37	11	67141628			NA	NA	CLCF1;LOC100130987;CLCF1;CLCF1	NM_001166212;NR_024469;NM_013246;NM_001166212	1stExon;Body;TSS1500;5'UTR	chr11:67139887-67141146	S_Shore			NA		11:67141580-67141941	Promoter_Associated	NA	0.0523759	0.0934707	0.0410948	0.0621379	0.0582645	-0.00387344
cg23702868	0.000155407	0.0412461	37	14	68086553			NA	NA	ARG2	NM_001172	TSS200	chr14:68086277-68086957	Island			NA	14:67155948-67156734	14:68086127-68086806	Promoter_Associated	NA	0.0462085	0.0279532	-0.0182553	0.0301835	0.0285262	-0.00165727
cg02187259	0.000155438	0.0412461	37	2	16804452			NA	NA	FAM49A	NM_030797	5'UTR					NA				NA	0.470869	0.654471	0.183602	0.471373	0.538008	0.0666357
cg13748570	0.000155963	0.0412461	37	17	62080078			NA	NA	ICAM2;ICAM2;C17orf72;ICAM2;ICAM2;ICAM2	NM_001099786;NM_001099788;NM_001164257;NM_001099789;NM_000873;NM_001099787	3'UTR;3'UTR;3'UTR;3'UTR;3'UTR;3'UTR					NA				NA	0.851989	0.935391	0.0834026	0.892652	0.887396	-0.00525688
cg10511467	0.000156008	0.0412461	37	16	81529963			NA	NA	CMIP;CMIP	NM_030629;NM_198390	Body;Body			low-CpG:80087445-80087523		NA				NA	0.670122	0.779742	0.10962	0.776605	0.79605	0.019445
cg18939666	0.000156027	0.0412461	37	1	32109151			NA	NA	PEF1	NM_012392	Body	chr1:32110210-32110961	N_Shore			TRUE				NA	0.623387	0.763071	0.139684	0.630321	0.647285	0.0169641
cg19184897	0.000156149	0.0412461	37	12	58282506			NA	NA								TRUE		12:58282290-58282572	Unclassified_Cell_type_specific	TRUE	0.716452	0.553631	-0.162821	0.484723	0.373245	-0.111477
cg03183234	0.000156166	0.0412461	37	9	140174522			NA	NA	C9orf167	NM_017723	3'UTR	chr9:140172613-140176105	Island			NA	9:139292357-139294664			NA	0.820163	0.900852	0.0806886	0.878591	0.891581	0.0129901
cg16881960	0.000156175	0.0412461	37	17	17338842	rs57000611		NA	NA								TRUE		17:17338687-17339236	Unclassified_Cell_type_specific	TRUE	0.852921	0.920282	0.0673612	0.906634	0.902563	-0.00407065
cg02640104	0.00015619	0.0412461	37	13	30476615			NA	NA								TRUE		13:30476488-30476870	Unclassified_Cell_type_specific	TRUE	0.0886332	0.0581018	-0.0305314	0.0504789	0.052392	0.00191309
cg11539055	0.000156442	0.0412813	37	4	80886264			NA	NA	ANTXR2	NM_058172	Body	chr4:80885844-80886148	S_Shore			TRUE	4:81104591-81105315			NA	0.585092	0.763048	0.177956	0.868508	0.865812	-0.00269635
cg07260927	0.000157061	0.0414134	37	4	11428822			NA	NA	HS3ST1	NM_005114	5'UTR	chr4:11429414-11429633	N_Shore			NA	4:11037920-11038202			NA	0.126581	0.221514	0.0949336	0.257543	0.263314	0.00577074
cg08104568	0.000157696	0.041544	37	14	23623728	rs57555075		NA	NA	SLC7A8;SLC7A8	NM_012244;NM_182728	Body;TSS200					TRUE	14:22693537-22693776			TRUE	0.374528	0.493905	0.119377	0.50025	0.513528	0.0132784
cg21217577	0.000157796	0.041544	37	3	129694683	rs35792025		NA	NA	TRH	NM_007117	Body	chr3:129693127-129694841	Island			NA	3:131176880-131177489			NA	0.398549	0.499755	0.101206	0.481556	0.474643	-0.00691258
cg26714425	0.000158063	0.0415741	37	5	10330845			NA	NA				chr5:10333222-10334101	N_Shelf		RDMR	TRUE				NA	0.417393	0.53519	0.117797	0.420785	0.415523	-0.00526229
cg23403099	0.000158149	0.0415741	37	17	32942254			NA	NA	TMEM132E	NM_207313	Body					TRUE				NA	0.128129	0.074368	-0.0537609	0.359594	0.346124	-0.01347
cg10895687	0.000158623	0.0416672	37	3	16289098			NA	NA								TRUE		3:16288553-16289672	Unclassified	TRUE	0.0628916	0.11559	0.0526981	0.0661203	0.0572307	-0.00888959
cg13091627	0.000158747	0.0416682	37	1	153518476		rs56043239	NA	NA	S100A4;S100A4	NM_019554;NM_002961	TSS200;TSS200					TRUE		1:153517251-153519227	Promoter_Associated	NA	0.306601	0.217121	-0.0894804	0.241448	0.232031	-0.00941717
cg15962267	0.000158904	0.0416781	37	5	138612986			NA	NA	SNHG4;SNORA74A;MATR3	NR_003141;NR_002915;NM_199189	Body;TSS1500;5'UTR	chr5:138609320-138609851	S_Shelf			NA				NA	0.784607	0.847776	0.0631689	0.750423	0.749048	-0.00137476
cg21152628	0.000159153	0.0417119	37	11	60704616			NA	NA	TMEM132A;SLC15A3;SLC15A3;TMEM132A	NM_017870;NM_016582;NR_027391;NM_178031	3'UTR;3'UTR;Body;3'UTR	chr11:60701682-60702219	S_Shelf			NA		11:60704448-60704655	Unclassified_Cell_type_specific	NA	0.742368	0.874578	0.13221	0.855196	0.84545	-0.0097462
cg14316944	0.000159801	0.0418503	37	17	79485529	rs74006315		NA	NA				chr17:79485599-79486913	N_Shore			TRUE		17:79485417-79485870	Unclassified	TRUE	0.700415	0.826377	0.125962	0.894441	0.873099	-0.0213417
cg07888884	0.000160143	0.0419081	37	17	25886793			NA	NA	KSR1	NM_014238	5'UTR					TRUE		17:25886246-25887472	Unclassified_Cell_type_specific	TRUE	0.689392	0.575295	-0.114097	0.47878	0.473818	-0.00496258
cg11065015	0.000160511	0.0419729	37	20	327170			NA	NA	NRSN2	NM_024958	TSS200	chr20:327376-328977	N_Shore			NA				NA	0.863943	0.911209	0.0472656	0.869952	0.850943	-0.019009
cg11362074	0.000161348	0.042155	37	19	2706834			NA	NA				chr19:2702532-2702987	S_Shelf			NA				NA	0.729047	0.837574	0.108528	0.630013	0.582321	-0.0476919
cg16733203	0.000161458	0.042155	37	1	11398011			NA	NA								NA		1:11397315-11398073	Unclassified_Cell_type_specific	TRUE	0.865367	0.763827	-0.10154	0.607645	0.594253	-0.0133921
cg16492211	0.000161571	0.042155	37	5	149487244			NA	NA	CSF1R	NM_005211	5'UTR					TRUE				NA	0.703763	0.821214	0.117452	0.735218	0.721579	-0.0136391
cg17278401	0.000161936	0.0421802	37	5	66462662		rs56206043	NA	NA	MAST4;MAST4	NM_015183;NM_001164664	Body;Body	chr5:66459035-66459595	S_Shelf			TRUE	5:66497845-66498637	5:66461684-66462712	Promoter_Associated	TRUE	0.382366	0.598733	0.216366	0.391264	0.368959	-0.0223045
cg09998591	0.00016208	0.0421802	37	11	2891402			NA	TRUE	KCNQ1DN	NR_024627	Body	chr11:2890388-2891337	S_Shore			TRUE	11:2847136-2848075			NA	0.578365	0.662574	0.0842094	0.703686	0.695767	-0.00791831
cg13571479	0.000162212	0.0421802	37	7	2077345			NA	NA	MAD1L1;MAD1L1;MAD1L1	NM_003550;NM_001013837;NM_001013836	Body;Body;Body					NA	7:2043748-2043887	7:2077107-2077508	Unclassified_Cell_type_specific	TRUE	0.768238	0.647095	-0.121143	0.68216	0.62999	-0.0521702
cg24051242	0.000162244	0.0421802	37	11	68096138			NA	NA	LRP5	NM_002335	Body					NA	11:67852551-67852834	11:68095959-68096232	Unclassified_Cell_type_specific	TRUE	0.0984059	0.263239	0.164833	0.175329	0.20401	0.0286808
cg11726150	0.000162274	0.0421802	37	6	31845172			NA	NA	SLC44A4	NM_025257	Body			low-CpG:31953020-31953434		NA				NA	0.783897	0.868315	0.0844175	0.803894	0.812036	0.00814151
cg09065135	0.000162408	0.0421836	37	1	149982836			NA	TRUE	OTUD7B	NM_020205	TSS200	chr1:149982153-149982860	Island			NA	1:148248742-148249469	1:149981603-149983505	Promoter_Associated	NA	0.048618	0.131051	0.0824331	0.0657368	0.0519065	-0.0138303
cg27363529	0.000163055	0.0423201	37	11	45825469			NA	NA	SLC35C1;SLC35C1;SLC35C1	NM_001145266;NM_018389;NM_001145265	TSS200;TSS1500;TSS200	chr11:45825615-45826872	N_Shore			NA	11:45782021-45783553			NA	0.366636	0.550952	0.184316	0.515005	0.52059	0.00558479
cg06802985	0.000163435	0.0423539	37	5	179341359			NA	NA								TRUE				TRUE	0.231927	0.390358	0.158431	0.293481	0.295162	0.00168034
cg21526019	0.000163484	0.0423539	37	19	17877577			NA	NA	FCHO1;FCHO1;FCHO1;FCHO1	NM_015122;NM_001161358;NM_001161359;NM_001161357	Body;Body;Body;Body	chr19:17877468-17877777	Island			NA	19:17738484-17738767	19:17877470-17877766	Gene_Associated_Cell_type_specific	TRUE	0.109277	0.206547	0.0972701	0.254083	0.290814	0.0367308
cg06518251	0.000163606	0.0423539	37	11	67776030			NA	NA	ALDH3B1	NM_001161473	TSS200			low-CpG:67532592-67532618		NA				NA	0.565888	0.406295	-0.159593	0.203935	0.230614	0.0266793
cg16371538	0.000163673	0.0423539	37	1	37940813	rs5773587		NA	NA	ZC3H12A	NM_025079	5'UTR	chr1:37939723-37940650	S_Shore			TRUE	1:37712342-37713443			NA	0.416833	0.267421	-0.149412	0.138005	0.13837	0.000364841
cg14752965	0.000163878	0.0423753	37	17	17579346			NA	NA								TRUE				TRUE	0.823006	0.891174	0.0681682	0.925299	0.92702	0.00172073
cg21451816	0.000164364	0.0424696	37	7	1468848			NA	NA								TRUE		7:1468679-1469098	Unclassified_Cell_type_specific	TRUE	0.312936	0.427575	0.114638	0.401034	0.387853	-0.0131808
cg24568579	0.000165076	0.0425544	37	12	111841024			NA	NA				chr12:111842938-111844392	N_Shore			NA	12:110325340-110325429	12:111840662-111841496	Unclassified	NA	0.206798	0.334101	0.127304	0.257195	0.282001	0.0248068
cg06190046	0.000165121	0.0425544	37	16	83986382			NA	NA	OSGIN1;OSGIN1;OSGIN1	NM_182980;NM_182981;NM_013370	5'UTR;TSS1500;Body					NA				NA	0.744548	0.567636	-0.176912	0.35567	0.303738	-0.0519322
cg15179976	0.000165211	0.0425544	37	22	46862376	rs742406		NA	NA	CELSR1	NM_014246	Body	chr22:46859615-46860229	S_Shelf			NA				NA	0.8716	0.917256	0.0456561	0.902287	0.894619	-0.00766749
cg01899620	0.000165249	0.0425544	37	13	113689422			NA	NA	MCF2L;MCF2L	NM_001112732;NM_024979	Body;Body	chr13:113687421-113687828	S_Shore			NA	13:112737140-112737508	13:113689104-113689853	Unclassified_Cell_type_specific	TRUE	0.768974	0.893239	0.124265	0.685785	0.639878	-0.0459069
cg00004963	0.000165304	0.0425544	37	6	147124996	rs259389		NA	NA	LOC729176;C6orf103	NR_003954;NM_024694	TSS200;Body					NA	6:147166553-147166690			TRUE	0.555105	0.707639	0.152534	0.657553	0.677046	0.0194922
cg15239679	0.000165912	0.0426575	37	6	33153065			NA	NA	COL11A2;COL11A2;COL11A2	NM_080679;NM_080681;NM_080680	Body;Body;Body					TRUE				NA	0.859397	0.682635	-0.176762	0.885681	0.908961	0.0232799
cg12949023	0.00016595	0.0426575	37	14	104321893			NA	NA								TRUE				NA	0.862014	0.911119	0.0491048	0.913202	0.913683	0.000480454
cg12851049	0.000166078	0.0426589	37	11	3184019			NA	NA	OSBPL5;OSBPL5;OSBPL5	NM_020896;NM_001144063;NM_145638	5'UTR;5'UTR;5'UTR	chr11:3181574-3182120	S_Shore			TRUE				NA	0.805236	0.713145	-0.0920911	0.742145	0.762889	0.020744
cg19213744	0.000166638	0.0427711	37	22	50585216			NA	NA	MOV10L1;MOV10L1;MOV10L1;MOV10L1	NM_001164104;NM_001164106;NM_001164105;NM_018995	Body;TSS1500;Body;Body					NA	22:48927288-48927344			TRUE	0.833913	0.91951	0.0855966	0.929079	0.920146	-0.00893269
cg23206873	0.000167031	0.0428405	37	20	1303672			NA	NA	SDCBP2	NM_080489	5'UTR	chr20:1305899-1306554	N_Shelf			NA				TRUE	0.369704	0.585533	0.215829	0.356622	0.364704	0.0080826
cg03270332	0.000167383	0.0428991	37	19	45594670	rs16979659		NA	NA	GEMIN7;GEMIN7;GEMIN7	NM_001007269;NM_001007270;NM_024707	3'UTR;3'UTR;3'UTR	chr19:45594397-45595007	Island		RDMR	NA		19:45593075-45595468	Promoter_Associated	NA	0.460649	0.599304	0.138656	0.658437	0.695351	0.0369141
cg22937320	0.000167529	0.0429039	37	9	19032778			NA	TRUE	FAM154A	NM_153707	Body					NA	9:19022670-19023174			NA	0.760917	0.848242	0.0873253	0.832679	0.858528	0.0258492
cg14659978	0.000167759	0.0429039	37	2	97563966			NA	NA	FAM178B;FAM178B	NM_001122646;NM_016490	Body;TSS200					TRUE				NA	0.897184	0.853777	-0.0434069	0.853208	0.859491	0.00628317
cg25255429	0.000167772	0.0429039	37	17	74023633			NA	NA	EVPL	NM_001988	TSS200					NA				TRUE	0.593371	0.441561	-0.15181	0.550698	0.496612	-0.0540852
cg17825714	0.00016794	0.0429132	37	6	31695903			NA	NA	DDAH2	NM_013974	Body	chr6:31695894-31698245	Island			NA				NA	0.303685	0.453998	0.150312	0.327419	0.3608	0.0333811
cg07434457	0.000168055	0.0429132	37	2	220222765			NA	NA				chr2:220222902-220223854	N_Shore			NA				NA	0.652147	0.474047	-0.178099	0.531166	0.61882	0.0876536
cg20944283	0.000168339	0.0429354	37	1	159172620			NA	NA	CADM3;CADM3	NM_001127173;NM_021189	3'UTR;3'UTR					NA				NA	0.702832	0.826232	0.1234	0.757209	0.756818	-0.000391105
cg20072118	0.000168493	0.0429354	37	12	52653637			NA	NA				chr12:52652018-52652743	S_Shore			TRUE		12:52653442-52653665	Unclassified_Cell_type_specific	NA	0.601981	0.417377	-0.184604	0.214787	0.188158	-0.0266289
cg06867089	0.000168512	0.0429354	37	2	218867385			NA	NA								TRUE				NA	0.52939	0.684034	0.154644	0.526819	0.514402	-0.0124172
cg08899895	0.000168697	0.0429508	37	16	85684853			NA	NA	KIAA0182;KIAA0182	NM_001134473;NM_014615	Body;Body	chr16:85684107-85684491	S_Shore			NA	16:84241637-84242703	16:85684742-85684870	Unclassified	NA	0.775563	0.64993	-0.125633	0.349399	0.331565	-0.0178347
cg08202399	0.000169528	0.043131	37	16	14280512			NA	NA	MKL2	NM_014048	Body			low-CpG:14187965-14188056		TRUE				NA	0.460277	0.57389	0.113613	0.619295	0.656195	0.0369008
cg16701167	0.000169803	0.0431693	37	6	84141234			NA	NA	ME1	NM_002395	TSS1500	chr6:84140412-84140998	S_Shore			NA	6:84197138-84198078	6:84141175-84141408	Unclassified_Cell_type_specific	NA	0.559082	0.750275	0.191193	0.868691	0.866606	-0.00208534
cg02430430	0.000170043	0.0431698	37	15	74532450			NA	NA	CCDC33	NM_025055	Body			low-CpG:72319500-72319504		TRUE				TRUE	0.737109	0.602225	-0.134885	0.281164	0.321312	0.0401483
cg10422233	0.000170053	0.0431698	37	14	103565915			NA	NA	C14orf73	NM_001077594	TSS1500	chr14:103568365-103571499	N_Shelf			TRUE		14:103565800-103565983	Unclassified_Cell_type_specific	NA	0.642275	0.750547	0.108271	0.715092	0.742078	0.0269855
cg09749751	0.000170514	0.0432551	37	6	29600125	rs80283154	rs75537567	NA	NA	GABBR1;GABBR1	NM_021904;NM_001470	Body;Body	chr6:29600192-29600661	N_Shore			NA	6:29708032-29709134			NA	0.0726679	0.0489752	-0.0236927	0.0717857	0.0703783	-0.00140748
cg10606730	0.000170676	0.0432553	37	1	22456024			NA	NA	WNT4	NM_030761	Body	chr1:22456023-22456225	Island			NA				NA	0.398105	0.516896	0.118791	0.370671	0.378775	0.00810337
cg01713950	0.000170849	0.0432553	37	1	17766995			NA	NA	RCC2	NM_018715	TSS1500	chr1:17764072-17765811	S_Shore			NA		1:17766694-17767257	Promoter_Associated	NA	0.714107	0.82912	0.115014	0.822261	0.792658	-0.0296036
cg09238801	0.000170965	0.0432553	37	14	74179101			NA	NA	PNMA1;PNMA1	NM_006029;NM_006029	1stExon;3'UTR	chr14:74180518-74181264	N_Shore		RDMR	NA		14:74178471-74179710	Promoter_Associated	NA	0.359404	0.217986	-0.141419	0.113839	0.148625	0.0347856
cg06187528	0.000171012	0.0432553	37	1	200330607			NA	NA								TRUE				NA	0.933266	0.863899	-0.069367	0.889797	0.907247	0.0174505
cg05498866	0.000171648	0.0433847	37	8	22018549			NA	NA	SFTPC	NM_003018	TSS1500	chr8:22014152-22014559	S_Shelf			NA				NA	0.498746	0.634593	0.135847	0.64665	0.640622	-0.0060276
cg01111041	0.000172035	0.0434508	37	6	32121055			NA	NA	PPT2;PRRT1;PPT2	NM_005155;NM_030651;NM_138717	TSS1500;TSS1500;TSS1500	chr6:32121829-32122529	N_Shore			TRUE		6:32120376-32123743	Promoter_Associated	NA	0.268501	0.465633	0.197132	0.455645	0.451632	-0.00401259
cg01092213	0.000172273	0.0434794	37	7	48127925			NA	NA	UPP1;UPP1	NM_181597;NM_003364	TSS1500;TSS1500	chr7:48128046-48128499	N_Shore			NA				NA	0.393151	0.596002	0.202851	0.32419	0.364546	0.0403558
cg18601466	0.000172501	0.0434869	37	10	132582190			NA	NA				chr10:132583720-132584164	N_Shore			NA				NA	0.857838	0.906971	0.0491328	0.883409	0.891356	0.00794702
cg08860498	0.000172592	0.0434869	37	17	40838861			NA	NA	CNTNAP1	NM_003632	Body	chr17:40838849-40839062	Island			NA	17:38092376-38093502			NA	0.349759	0.571516	0.221757	0.839157	0.841352	0.00219528
cg09496748	0.000172678	0.0434869	37	2	198029215			NA	NA	ANKRD44	NM_153697	Body	chr2:198029068-198029438	Island			TRUE	2:197737203-197737644			NA	0.445915	0.600897	0.154982	0.782922	0.745466	-0.0374563
cg06151744	0.000172843	0.0434971	37	17	3595104			NA	NA	P2RX5;P2RX5;P2RX5	NM_175080;NM_002561;NM_175081	Body;Body;Body	chr17:3599052-3599551	N_Shelf			NA				NA	0.790182	0.857123	0.0669413	0.842561	0.853046	0.0104852
cg18068256	0.00017342	0.0436106	37	17	39577629			NA	NA	KRT37	NM_003770	Body					NA				TRUE	0.860744	0.917137	0.0563937	0.897264	0.903185	0.00592099
cg16409012	0.000173674	0.0436429	37	2	13024987			NA	NA								TRUE				NA	0.223261	0.35075	0.127489	0.251217	0.280234	0.0290173
cg13903179	0.000173827	0.0436498	37	13	21900392			NA	NA				chr13:21900425-21900637	N_Shore			NA	13:20798299-20798637	13:21900344-21900487	Unclassified_Cell_type_specific	TRUE	0.679519	0.473797	-0.205721	0.482569	0.356304	-0.126265
cg20619808	0.000174	0.0436589	37	17	27313499			NA	NA	SEZ6;SEZ6	NM_001098635;NM_178860	Body;Body	chr17:27312969-27313283	S_Shore			TRUE				NA	0.225953	0.318989	0.0930357	0.333008	0.365019	0.032011
cg02086195	0.000174114	0.0436589	37	1	12656232			NA	NA	DHRS3	NM_004753	Body	chr1:12655926-12656248	Island			NA	1:12577822-12578955			TRUE	0.144852	0.259225	0.114373	0.485411	0.462575	-0.0228363
cg21132686	0.00017449	0.0436961	37	20	22795774			NA	NA							DMR	NA				NA	0.506474	0.316676	-0.189798	0.228935	0.224237	-0.00469809
cg20672187	0.000174654	0.0436961	37	6	130686082			NA	NA				chr6:130686414-130687736	N_Shore			NA		6:130685955-130688149	Unclassified	NA	0.433082	0.602604	0.169522	0.717335	0.753841	0.0365064
cg13720395	0.000174675	0.0436961	37	7	75957902			NA	NA	YWHAG	NM_012479	3'UTR	chr7:75958865-75959074	N_Shore			TRUE	7:75795786-75795873			NA	0.540809	0.715085	0.174275	0.693043	0.732638	0.039595
cg11663144	0.00017482	0.0436961	37	21	46675770			NA	NA				chr21:46677719-46677924	N_Shore			NA		21:46675763-46676179	Unclassified	TRUE	0.69526	0.577692	-0.117569	0.61612	0.632078	0.0159576
cg11985424	0.000174907	0.0436961	37	21	43726997			NA	NA				chr21:43725875-43726316	S_Shore			NA				NA	0.103509	0.182848	0.0793393	0.146814	0.142199	-0.00461437
cg24856140	0.000175129	0.0436961	37	1	146556382			NA	NA				chr1:146556312-146556676	Island			NA	1:145022800-145023297	1:146555581-146556784	Promoter_Associated	NA	0.102176	0.154532	0.0523563	0.0937133	0.0956679	0.00195467
cg03923789	0.000175202	0.0436961	37	6	162683857	rs7744798		NA	NA	PARK2;PARK2;PARK2	NM_004562;NM_013987;NM_013988	Body;Body;Body					NA				NA	0.845438	0.902024	0.0565861	0.891166	0.889352	-0.00181404
cg17632937	0.00017529	0.0436961	37	22	30476326			NA	NA	HORMAD2	NM_152510	TSS200	chr22:30476012-30476530	Island			NA	22:28806013-28806530			NA	0.199945	0.313927	0.113982	0.287892	0.334743	0.0468511
cg19858413	0.000175393	0.0436961	37	10	134267018			NA	NA				chr10:134266678-134266934	S_Shore			TRUE	10:134116675-134117149			NA	0.627561	0.786819	0.159258	0.715348	0.733494	0.0181459
cg12067997	0.000175548	0.043699	37	12	3583597			NA	NA								TRUE				NA	0.837192	0.754631	-0.0825615	0.785294	0.758181	-0.0271131
cg15224348	0.000175656	0.043699	37	19	45543538			NA	NA	SFRS16	NM_007056	Body	chr19:45542202-45542711	S_Shore			TRUE				NA	0.412711	0.560303	0.147592	0.519505	0.546366	0.0268609
cg09187338	0.000176785	0.0439185	37	7	130588508			NA	NA								TRUE				NA	0.647547	0.767214	0.119667	0.624571	0.677123	0.0525521
cg03907390	0.000176938	0.0439185	37	10	121066392			NA	NA	GRK5	NM_005308	Body					TRUE		10:121065220-121066631	Promoter_Associated	TRUE	0.169781	0.0968274	-0.0729538	0.11411	0.111626	-0.00248408
cg25433552	0.000176984	0.0439185	37	5	159560548			NA	NA								TRUE	5:159492976-159493406			NA	0.596136	0.726811	0.130674	0.72771	0.712061	-0.0156492
cg00719626	0.000177043	0.0439185	37	19	15575685			NA	NA	RASAL3	NM_022904	TSS1500					NA		19:15574395-15575740	Promoter_Associated	NA	0.0268728	0.0449875	0.0181147	0.0248423	0.0263045	0.00146214
cg17342132	0.000177307	0.0439331	37	5	142780254	rs61759025	rs79138720	NA	NA	NR3C1;NR3C1;NR3C1;NR3C1;NR3C1;NR3C1;NR3C1	NM_001018076;NM_000176;NM_001024094;NM_001020825;NM_001018075;NM_001018077;NM_001018074	Body;Body;Body;Body;Body;Body;Body	chr5:142782071-142785071	N_Shore		RDMR	NA		5:142780252-142780340	Promoter_Associated_Cell_type_specific	NA	0.886915	0.810675	-0.07624	0.868306	0.860626	-0.00767964
cg25102417	0.000177355	0.0439331	37	1	115632693			NA	NA	TSPAN2	NM_005725	TSS1500	chr1:115631850-115632584	S_Shore		DMR	NA		1:115631586-115632838	Unclassified_Cell_type_specific	TRUE	0.143964	0.239067	0.0951031	0.158728	0.204512	0.0457832
cg17986992	0.000177606	0.0439639	37	1	159825761			NA	NA	VSIG8;C1orf204	NM_001013661;NM_001134233	Body;TSS1500	chr1:159824006-159825011	S_Shore			NA	1:158092152-158092464			NA	0.529606	0.761846	0.23224	0.961098	0.933205	-0.0278931
cg12453228	0.000177834	0.0439892	37	6	41338345			NA	NA				chr6:41339236-41340027	N_Shore		RDMR	NA				NA	0.47839	0.626803	0.148413	0.719654	0.679052	-0.040602
cg12073319	0.000178061	0.0439917	37	4	15965025			NA	NA	FGFBP2	NM_031950	TSS200					NA		4:15964778-15965427	Unclassified	NA	0.50785	0.316494	-0.191356	0.218726	0.267506	0.0487801
cg01833222	0.000178098	0.0439917	37	3	49162453			NA	NA	LAMB2	NM_002292	Body	chr3:49157768-49158463	S_Shelf			NA				NA	0.843401	0.935206	0.0918055	0.895994	0.870642	-0.0253524
cg19653589	0.00017835	0.0440228	37	19	2614177			NA	NA	GNG7	NM_052847	5'UTR	chr19:2613932-2614133	S_Shore			NA		19:2613785-2614239	Unclassified	TRUE	0.243057	0.11253	-0.130527	0.230409	0.150058	-0.0803501
cg11934771	0.000178996	0.0441177	37	6	31021796			NA	NA	HCG22	NR_003948	TSS200					NA				NA	0.449493	0.318959	-0.130534	0.136465	0.165122	0.0286568
cg16017420	0.000179027	0.0441177	37	12	1642879	rs78593423		NA	NA				chr12:1639033-1640750	S_Shelf		CDMR	NA		12:1641577-1643333	Unclassified	NA	0.256495	0.0997213	-0.156773	0.112349	0.0631722	-0.049177
cg18802138	0.000179115	0.0441177	37	16	85981780			NA	NA				chr16:85981652-85981965	Island			NA	16:84539123-84539490	16:85980941-85982051	Promoter_Associated	NA	0.513525	0.654408	0.140883	0.55201	0.577557	0.0255469
cg13206063	0.000179995	0.0443031	37	6	109777592			NA	NA	MICAL1;MICAL1	NM_022765;NM_001159291	TSS1500;TSS1500	chr6:109776194-109777645	Island			NA	6:109882764-109884556			NA	0.541639	0.693726	0.152086	0.533188	0.507609	-0.0255782
cg00394385	0.000180297	0.044346	37	16	88371314			NA	NA								NA	16:86928747-86928967			NA	0.88869	0.945126	0.0564365	0.908288	0.90121	-0.00707842
cg00610692	0.000180591	0.0443869	37	2	74668072			NA	NA	RTKN;RTKN;RTKN	NM_001015055;NM_033046;NM_001015056	Body;TSS1500;TSS1500	chr2:74667593-74669403	Island			NA	2:74521141-74522952	2:74667057-74668479	Unclassified	NA	0.660492	0.772056	0.111564	0.587647	0.618755	0.0311081
cg27207079	0.000181303	0.0445305	37	9	123656751			NA	NA				chr9:123656750-123656972	Island			NA	9:122696572-122697052			NA	0.803912	0.923969	0.120057	0.904005	0.920206	0.0162003
cg15823502	0.000181587	0.0445688	37	6	41650768	rs9296366		NA	NA				chr6:41650672-41651582	Island			TRUE	6:41758659-41758747			NA	0.377845	0.557155	0.17931	0.261184	0.266461	0.00527726
cg08834018	0.000181782	0.0445846	37	22	18924883			NA	TRUE	PRODH	NM_016335	TSS1500	chr22:18923470-18923840	S_Shore			NA				NA	0.871982	0.925954	0.0539716	0.906737	0.899516	-0.0072217
cg17916432	0.000181941	0.0445846	37	2	208989209			NA	NA	CRYGD;CRYGD	NM_006891;NM_006891	1stExon;5'UTR	chr2:208988834-208989269	Island			NA	2:208697140-208697628			NA	0.320612	0.434586	0.113974	0.374351	0.40658	0.032229
cg06825512	0.000182036	0.0445846	37	18	10453969			NA	NA	APCDD1	NM_153000	TSS1500	chr18:10454082-10454296	N_Shore		RDMR	NA	18:10443763-10445606			TRUE	0.321466	0.526329	0.204864	0.765611	0.741552	-0.0240583
cg12827283	0.000182539	0.0446764	37	6	32135728			NA	NA	EGFL8	NM_030652	Body	chr6:32134460-32135196	S_Shore			NA				NA	0.798305	0.862543	0.064238	0.88704	0.872248	-0.0147916
cg10465949	0.000183329	0.0448382	37	16	87688689			NA	NA	JPH3	NM_020655	Body					NA	16:86245939-86246348			NA	0.843728	0.932063	0.088335	0.886516	0.852073	-0.0344436
cg17655320	0.000183533	0.0448482	37	5	176463519			NA	NA	ZNF346	NM_012279	Body					TRUE				NA	0.729918	0.826877	0.0969582	0.814226	0.780691	-0.0335359
cg03484180	0.000183628	0.0448482	37	3	49967517			NA	NA	MON1A;MON1A	NM_001142501;NM_032355	TSS200;TSS200	chr3:49967121-49967472	S_Shore			NA	3:49941746-49942565	3:49966709-49967749	Promoter_Associated	NA	0.464026	0.603005	0.138979	0.363545	0.376313	0.0127682
cg00588430	0.00018404	0.0449172	37	11	117400424			NA	NA	DSCAML1	NM_020693	Body					TRUE				NA	0.516973	0.661682	0.144709	0.639562	0.628541	-0.0110206
cg07382687	0.000184995	0.0451187	37	7	137639594			NA	NA	CREB3L2	NM_194071	Body					TRUE				NA	0.644941	0.784074	0.139134	0.570971	0.603669	0.0326983
cg07695566	0.00018539	0.0451834	37	17	61525112			NA	NA	CYB561	NM_001915	TSS1500	chr17:61523000-61524470	S_Shore			TRUE				NA	0.26079	0.403493	0.142703	0.390234	0.411897	0.0216629
cg23940744	0.00018594	0.0452857	37	2	242492355			NA	NA								NA	2:242140379-242141034			NA	0.92048	0.874413	-0.0460668	0.90212	0.904521	0.00240096
cg00814985	0.000186309	0.0453437	37	13	114801132			NA	NA	RASA3	NM_007368	Body	chr13:114803616-114803852	N_Shelf			TRUE	13:113819168-113819775			TRUE	0.662402	0.80559	0.143188	0.823632	0.863305	0.0396727
cg11448683	0.000187053	0.0454888	37	1	45274099			NA	NA	TCTEX1D4;BTBD19	NM_001013632;NM_001136537	TSS1500;TSS200	chr1:45271679-45272318	S_Shore			TRUE		1:45272776-45274518	Promoter_Associated	NA	0.223186	0.376919	0.153732	0.210205	0.240185	0.0299807
cg04999352	0.000187167	0.0454888	37	11	63304614			NA	NA	RARRES3	NM_004585	Body					TRUE		11:63304126-63304934	Promoter_Associated	TRUE	0.761239	0.598894	-0.162345	0.277437	0.275869	-0.00156831
cg07318204	0.000187322	0.0454947	37	4	145566441			NA	NA	HHIP	NM_022475	TSS1500	chr4:145566242-145567413	Island		CDMR	NA	4:145785693-145787633			TRUE	0.304123	0.483879	0.179756	0.586681	0.581943	-0.00473794
cg09403933	0.000187703	0.0455393	37	11	74978559			NA	NA	ARRB1;ARRB1	NM_020251;NM_004041	Body;Body					NA	11:74656068-74656208			NA	0.87126	0.919385	0.0481245	0.89309	0.88833	-0.00475963
cg02570493	0.000187767	0.0455393	37	6	42089403			NA	NA	C6orf132	NM_001164446	Body					TRUE				TRUE	0.881959	0.926433	0.0444738	0.86911	0.894456	0.0253462
cg20222376	0.000188341	0.0456391	37	19	15530606			NA	NA	AKAP8L	NM_014371	TSS1500	chr19:15529290-15529902	S_Shore		RDMR	NA		19:15529161-15530745	Promoter_Associated	NA	0.41129	0.541711	0.130421	0.246618	0.254991	0.00837254
cg06889108	0.000188441	0.0456391	37	5	173317342			NA	NA	CPEB4	NM_030627	1stExon	chr5:173314931-173315979	S_Shore	low-CpG:173249920-173250104		TRUE				NA	0.639842	0.777289	0.137447	0.561674	0.629916	0.0682427
cg11930564	0.000189277	0.0457906	37	19	2494236		rs11084942	NA	NA				chr19:2494095-2495214	Island			NA	19:2444948-2446491			NA	0.573413	0.738964	0.165551	0.516076	0.534563	0.018487
cg24677093	0.00018933	0.0457906	37	10	77166172			NA	NA	C10orf41;C10orf41	NR_024421;NR_024422	Body;Body	chr10:77155128-77169600	Island		RDMR	NA	10:76835899-76836479			NA	0.733442	0.891526	0.158084	0.917186	0.932331	0.0151443
cg26507427	0.000190571	0.0460145	37	6	100054548			NA	NA	PRDM13	NM_021620	TSS200	chr6:100054686-100054988	N_Shore			NA	6:100161236-100162161			NA	0.163332	0.302959	0.139627	0.419624	0.391228	-0.028396
cg04304802	0.000190644	0.0460145	37	10	73499965	rs61852059		NA	NA	CDH23	NM_022124	Body					TRUE				NA	0.272858	0.44793	0.175073	0.215581	0.215767	0.000185503
cg04906467	0.000190653	0.0460145	37	16	50092519			NA	NA								NA	16:48649953-48650075			NA	0.969429	0.97756	0.00813157	0.970074	0.964715	-0.00535874
cg08991643	0.00019102	0.0460338	37	3	194014928			NA	NA				chr3:194014480-194014983	Island			TRUE	3:195497397-195497982			TRUE	0.482944	0.689414	0.20647	0.670404	0.66651	-0.00389395
cg00116699	0.000191372	0.0460338	37	2	240205260			NA	NA	HDAC4	NM_006037	Body					NA	2:239870049-239870198			NA	0.626529	0.771402	0.144873	0.466893	0.463656	-0.00323649
cg06633543	0.000191508	0.0460338	37	14	100151561			NA	NA	CYP46A1	NM_006668	Body	chr14:100149727-100151073	S_Shore			NA				NA	0.477106	0.609086	0.13198	0.684051	0.69013	0.00607894
cg15756248	0.000191556	0.0460338	37	11	59665648			NA	NA				chr11:59665579-59665857	Island			NA	11:59422156-59422433			NA	0.864262	0.938745	0.0744833	0.924074	0.916984	-0.00709052
cg15783941	0.000191641	0.0460338	37	19	13132221	rs8110484		NA	NA	NFIX	NM_002501	Body	chr19:13135317-13136169	N_Shelf			TRUE				NA	0.678238	0.811366	0.133128	0.910377	0.921595	0.0112176
cg03314569	0.000191851	0.0460338	37	1	32041732			NA	NA	TINAGL1	NM_022164	TSS1500					NA		1:32041676-32041808	Unclassified_Cell_type_specific	TRUE	0.712056	0.83296	0.120904	0.76911	0.742399	-0.0267115
cg09361614	0.000192013	0.0460338	37	3	12994821	rs79280744		NA	NA	IQSEC1;IQSEC1	NM_001134382;NM_014869	Body;Body					NA	3:12969775-12969931	3:12994747-12994901	Unclassified_Cell_type_specific	NA	0.901607	0.959605	0.0579982	0.93423	0.952384	0.0181543
cg04483289	0.000192028	0.0460338	37	17	46507857			NA	NA	SKAP1;SKAP1	NM_001075099;NM_003726	TSS1500;TSS1500	chr17:46507344-46507778	S_Shore			NA		17:46506343-46508297	Promoter_Associated_Cell_type_specific	NA	0.368225	0.212004	-0.156221	0.152951	0.166289	0.013338
cg08282428	0.000192034	0.0460338	37	4	155702411			NA	NA	RBM46	NM_144979	TSS200	chr4:155702340-155703328	Island			NA	4:155921670-155922778			NA	0.376	0.59777	0.221769	0.486068	0.49296	0.00689276
cg01715384	0.000192056	0.0460338	37	1	41853403			NA	NA								TRUE				TRUE	0.310106	0.39853	0.0884245	0.362291	0.359874	-0.00241684
cg24268161	0.000192252	0.0460489	37	22	39747459			NA	NA	SYNGR1;SYNGR1	NM_004711;NM_145731	Body;Body	chr22:39745983-39746634	S_Shore			NA				NA	0.393549	0.533045	0.139496	0.399239	0.456816	0.0575769
cg09576762	0.000192518	0.0460691	37	15	99548859	rs76978834		NA	NA	LOC145814;LOC145814;LOC145814	NM_001167902;NM_001102612;NM_001102612	5'UTR;5'UTR;1stExon					NA	15:97366233-97366395			TRUE	0.584589	0.702343	0.117754	0.520816	0.549044	0.028228
cg02551745	0.000192659	0.0460691	37	3	156809115			NA	NA				chr3:156806688-156807069	S_Shelf			NA				NA	0.225644	0.395807	0.170163	0.318194	0.308001	-0.0101928
cg17168875	0.000192891	0.0460691	37	11	119023062			NA	NA	ABCG4;ABCG4	NM_001142505;NM_022169	Body;Body	chr11:119019643-119020887	S_Shelf			NA				NA	0.772559	0.849821	0.077262	0.895532	0.904197	0.00866533
cg05599531	0.00019306	0.0460691	37	17	30821847			NA	NA	MYO1D	NM_015194	Body	chr17:30822917-30823210	N_Shore			NA	17:27845881-27846071	17:30821746-30822017	Unclassified_Cell_type_specific	NA	0.928954	0.959183	0.0302286	0.9399	0.923807	-0.0160927
cg06942979	0.000193109	0.0460691	37	22	31501382			NA	NA	SELM	NM_080430	Body	chr22:31503236-31503871	N_Shore			NA				NA	0.314066	0.459124	0.145058	0.617182	0.631385	0.0142026
cg26214645	0.000193131	0.0460691	37	17	80292081			NA	NA	SECTM1	NM_003004	TSS200	chr17:80291020-80292394	Island			NA	17:77884179-77885679			NA	0.698796	0.820076	0.12128	0.745499	0.738597	-0.00690223
cg27000590	0.000193674	0.046167	37	8	8182003			NA	NA	PRAGMIN	NM_001080826	Body					TRUE				NA	0.758295	0.849333	0.0910383	0.855302	0.865575	0.0102737
cg19818308	0.000194163	0.0462518	37	14	75946745			NA	NA								TRUE				NA	0.234466	0.376766	0.1423	0.552755	0.606382	0.0536274
cg14319451	0.000194373	0.0462703	37	11	63685777			NA	NA	RCOR2	NM_173587	TSS1500	chr11:63685489-63685968	Island			TRUE	11:63442066-63442482			NA	0.2356	0.356386	0.120787	0.36216	0.38851	0.0263505
cg20095674	0.000195397	0.0464821	37	2	210673274			NA	NA	UNC80;UNC80	NM_032504;NM_182587	Body;Body	chr2:210673292-210673546	N_Shore			NA				NA	0.947079	0.898801	-0.0482779	0.928644	0.939785	0.0111405
cg26403223	0.00019593	0.0465771	37	1	209279700			NA	NA								TRUE				NA	0.792167	0.881164	0.0889966	0.875119	0.882723	0.00760356
cg26110991	0.000196362	0.0466479	37	21	45578724			NA	NA				chr21:45581446-45581746	N_Shelf			NA		21:45578639-45578969	Promoter_Associated	NA	0.271984	0.158906	-0.113079	0.145812	0.128723	-0.0170888
cg26401796	0.000196821	0.046668	37	12	5574420			NA	NA	NTF3	NM_001102654	Body					TRUE				NA	0.866321	0.916398	0.0500777	0.88967	0.885175	-0.00449553
cg06336535	0.000196834	0.046668	37	19	17877528			NA	NA	FCHO1;FCHO1;FCHO1;FCHO1	NM_015122;NM_001161358;NM_001161359;NM_001161357	Body;Body;Body;Body	chr19:17877468-17877777	Island			NA	19:17738484-17738767	19:17877470-17877766	Gene_Associated_Cell_type_specific	NA	0.239694	0.404592	0.164899	0.378861	0.42939	0.0505284
cg19115490	0.000196849	0.046668	37	6	37483925			NA	NA								TRUE				NA	0.356271	0.236574	-0.119697	0.173275	0.148458	-0.0248174
cg08030082	0.000197142	0.0466859	37	2	25391839			NA	TRUE	POMC;POMC	NM_000939;NM_001035256	TSS1500;TSS1500	chr2:25391072-25391875	Island			NA	2:25244577-25245344	2:25390959-25392100	Unclassified_Cell_type_specific	NA	0.390246	0.508876	0.118629	0.533552	0.544334	0.0107816
cg24394172	0.000197512	0.0466859	37	4	46995203			NA	NA	GABRA4	NM_000809	Body	chr4:46995128-46995872	Island			NA	4:46689817-46690963			NA	0.185539	0.32899	0.143451	0.28532	0.297218	0.0118983
cg17263974	0.000197517	0.0466859	37	15	102030215			NA	NA	PCSK6;PCSK6;PCSK6;PCSK6;PCSK6;PCSK6;PCSK6;PCSK6	NM_138322;NM_138319;NM_138325;NM_138320;NM_138324;NM_138323;NM_002570;NM_138321	TSS200;TSS200;TSS200;TSS200;TSS200;TSS200;TSS200;TSS200	chr15:102028860-102030608	Island			NA	15:99845819-99848270			NA	0.0634311	0.13447	0.0710385	0.163021	0.153872	-0.00914862
cg24684077	0.000197518	0.0466859	37	12	30948712			NA	NA				chr12:30948548-30949757	Island			NA	12:30839767-30841472	12:30948347-30949808	Unclassified	NA	0.209186	0.110282	-0.0989039	0.146572	0.159219	0.0126476
cg17753789	0.0001976	0.0466859	37	10	81026766	rs35479606		NA	NA	ZMIZ1	NM_020338	Body					TRUE		10:81026577-81026870	Promoter_Associated_Cell_type_specific	TRUE	0.449899	0.581755	0.131856	0.470802	0.481982	0.01118
cg19081270	0.00019773	0.0466859	37	7	4830343			NA	NA	KIAA0415	NM_014855	Body	chr7:4832111-4832481	N_Shore			NA	7:4796821-4796945			NA	0.910446	0.966527	0.0560806	0.924445	0.927786	0.00334115
cg19265300	0.000197937	0.046703	37	15	69702702		rs8030051	NA	NA				chr15:69706516-69707352	N_Shelf			NA		15:69702684-69702947	Unclassified_Cell_type_specific	TRUE	0.654795	0.479234	-0.175561	0.37674	0.348765	-0.027975
cg05157492	0.000198338	0.046766	37	6	31698734			NA	NA	CLIC1;DDAH2	NM_001288;NM_013974	Body;TSS1500	chr6:31695894-31698245	S_Shore			NA				NA	0.770655	0.837173	0.0665178	0.798579	0.80833	0.00975135
cg26664206	0.000198506	0.0467739	37	1	17241705			NA	NA				chr1:17240038-17240970	S_Shore			NA		1:17241564-17241789	Unclassified_Cell_type_specific	NA	0.835844	0.900599	0.064755	0.755439	0.813187	0.0577485
cg02176069	0.00019875	0.0467995	37	11	64527298			NA	NA	PYGM;PYGM	NM_001164716;NM_005609	1stExon;1stExon					TRUE	11:64283747-64283887	11:64526979-64527838	Unclassified	TRUE	0.664326	0.823904	0.159578	0.686222	0.723254	0.0370317
cg05460329	0.000199032	0.0468344	37	22	19512903	rs5748258		NA	NA	CLDN5;CLDN5	NM_003277;NM_001130861	TSS200;TSS200	chr22:19510871-19512254	S_Shore			NA		22:19512893-19513221	Unclassified_Cell_type_specific	NA	0.752758	0.871968	0.11921	0.896563	0.904635	0.00807244
cg20234007	0.000199248	0.0468534	37	18	74535840			NA	NA	ZNF236	NM_007345	TSS1500	chr18:74533809-74535905	Island			NA	18:72664622-72664958			NA	0.108117	0.214787	0.10667	0.184675	0.206747	0.0220718
cg03515494	0.000199863	0.0469421	37	12	8068627			NA	NA								TRUE	12:7959797-7960031	12:8068554-8068708	Unclassified_Cell_type_specific	NA	0.161048	0.283141	0.122094	0.310058	0.322627	0.0125686
cg16747828	0.000199895	0.0469421	37	12	12938425	rs7297637		NA	NA	APOLD1;APOLD1	NM_001130415;NM_030817	Body;TSS200	chr12:12939713-12940391	N_Shore			NA				NA	0.858441	0.92526	0.0668186	0.904311	0.908289	0.00397758
cg01653727	0.000200257	0.0469955	37	7	5527669	rs7799970		NA	NA	FBXL18	NM_024963	Body	chr7:5527926-5528180	N_Shore			TRUE	7:5494070-5494897	7:5526311-5528087	Promoter_Associated	NA	0.187127	0.0696133	-0.117514	0.136092	0.138275	0.00218214
cg27108424	0.000200572	0.0470375	37	17	75537017	rs75003023		NA	NA								NA	17:73048612-73049121			NA	0.768453	0.853886	0.0854326	0.923316	0.908392	-0.0149242
cg20924136	0.000200966	0.0470982	37	2	230808359			NA	NA	FBXO36	NM_174899	Body					TRUE				NA	0.726388	0.572818	-0.15357	0.425571	0.453067	0.0274958
cg14022501	0.000201526	0.047187	37	9	137335080			NA	NA				chr9:137331316-137331646	S_Shelf			TRUE		9:137334523-137336034	Unclassified	NA	0.647505	0.491054	-0.15645	0.492777	0.453046	-0.0397304
cg27640348	0.000201734	0.047187	37	3	128035270			TRUE	NA	EEFSEC	NM_021937	Body					NA		3:128035113-128035932	Unclassified_Cell_type_specific	NA	0.839026	0.738379	-0.100648	0.855087	0.840403	-0.0146842
cg09718582	0.000201752	0.047187	37	2	240751196	rs56659482		NA	NA								NA	2:240416097-240416180			NA	0.415604	0.644398	0.228794	0.749277	0.733887	-0.0153898
cg03337084	0.00020209	0.0472342	37	6	31646061			NA	NA	LY6G5C	NM_025262	Body	chr6:31649081-31649373	N_Shelf			NA				NA	0.291148	0.414509	0.123361	0.475012	0.457314	-0.0176973
cg07941983	0.00020234	0.0472609	37	4	36245138			NA	NA	ARAP2	NM_015230	5'UTR	chr4:36245631-36246389	N_Shore			NA				NA	0.326384	0.211302	-0.115082	0.139626	0.144997	0.0053716
cg10317717	0.000202862	0.047351	37	7	48129904	rs6947955		NA	NA	UPP1;UPP1	NM_181597;NM_003364	5'UTR;5'UTR	chr7:48128727-48129961	Island		RDMR	NA	7:48096271-48096486			NA	0.309325	0.492744	0.183419	0.900138	0.903301	0.00316288
cg19530924	0.000203288	0.047412	37	14	106063554			NA	NA				chr14:106066400-106067202	N_Shelf			NA				NA	0.548362	0.631544	0.0831817	0.604746	0.609461	0.00471432
cg00575744	0.000203571	0.047412	37	6	32908642			NA	TRUE	HLA-DMB;HLA-DMB	NM_002118;NM_002118	1stExon;5'UTR					TRUE		6:32908496-32909716	Unclassified	TRUE	0.384277	0.238061	-0.146216	0.126029	0.113268	-0.0127603
cg05449190	0.000203744	0.047412	37	17	74844962			NA	NA								NA				NA	0.685036	0.824614	0.139578	0.796782	0.796386	-0.000395111
cg25117600	0.000203906	0.047412	37	4	10023201			NA	NA	SLC2A9;SLC2A9	NM_020041;NM_001001290	TSS200;Body	chr4:10020481-10021026	S_Shelf			NA				NA	0.23622	0.443877	0.207657	0.23719	0.228779	-0.00841107
cg12705353	0.000203972	0.047412	37	12	122356852			NA	NA	WDR66	NM_144668	5'UTR	chr12:122356315-122356853	Island			NA		12:122356012-122356920	Promoter_Associated	TRUE	0.548046	0.704393	0.156347	0.645128	0.63196	-0.0131677
cg00684283	0.000204198	0.047412	37	14	105943425			NA	NA	CRIP2	NM_001312	Body	chr14:105944421-105945700	N_Shore			NA				NA	0.280789	0.415335	0.134546	0.324257	0.298252	-0.0260051
cg04226002	0.000204224	0.047412	37	11	113953462			NA	NA	ZBTB16;ZBTB16	NM_006006;NM_001018011	Body;Body	chr11:113953620-113953839	N_Shore			NA		11:113953366-113953484	Unclassified_Cell_type_specific	NA	0.31641	0.52994	0.21353	0.32087	0.375189	0.0543191
cg09819539	0.000204452	0.047412	37	8	140717629			NA	NA				chr8:140714585-140718259	Island			NA		8:140717619-140718865	Unclassified	NA	0.372105	0.494025	0.12192	0.542347	0.56409	0.021743
cg21829239	0.000204563	0.047412	37	1	160608184			NA	NA	SLAMF1	NM_003037	Body					NA		1:160607770-160608322	Unclassified_Cell_type_specific	NA	0.513176	0.284312	-0.228864	0.139	0.125952	-0.013048
cg22216643	0.000204607	0.047412	37	17	74704158			NA	NA	MXRA7;MXRA7;MXRA7	NM_001008528;NM_001008529;NM_198530	Body;Body;Body	chr17:74706465-74707067	N_Shelf			TRUE				NA	0.71456	0.83234	0.117781	0.752654	0.810487	0.0578326
cg11267527	0.000204622	0.047412	37	10	44881934			NA	NA	CXCL12;CXCL12;CXCL12	NM_000609;NM_001033886;NM_199168	TSS1500;TSS1500;TSS1500	chr10:44879714-44882391	Island			NA	10:44201443-44201959	10:44881886-44882854	Unclassified	NA	0.358462	0.475559	0.117097	0.418197	0.453659	0.0354617
cg10362613	0.000205071	0.0474842	37	8	19177170			NA	NA	SH2D4A	NM_022071	Body					TRUE				NA	0.849725	0.783249	-0.0664767	0.895148	0.898193	0.00304521
cg20064928	0.000205839	0.0476305	37	10	70586817			NA	NA	STOX1;STOX1;STOX1;STOX1;STOX1	NM_152709;NM_001130159;NM_001130161;NM_001130162;NM_001130160	TSS1500;TSS1500;TSS1500;TSS1500;TSS1500	chr10:70586917-70588209	N_Shore			NA		10:70586771-70587451	Promoter_Associated	TRUE	0.0731223	0.0254311	-0.0476912	0.0513328	0.0484845	-0.00284833
cg01026898	0.000206153	0.0476714	37	11	44995262	rs80322963		NA	NA	LOC221122	NR_026681	TSS200					NA				NA	0.226201	0.403923	0.177722	0.326834	0.298345	-0.028489
cg09313938	0.000206402	0.0476971	37	16	89757957			NA	NA	CDK10;CDK10;CDK10;CDK10;CDK10;CDK10	NR_027702;NR_027703;NM_001160367;NM_052988;NM_052987;NM_001098533	Body;Body;Body;Body;Body;Body	chr16:89761016-89761218	N_Shelf			NA		16:89757890-89758016	Unclassified_Cell_type_specific	NA	0.768471	0.848289	0.0798186	0.814006	0.828194	0.0141878
cg21764262	0.000206816	0.0477611	37	6	41473517			NA	NA				chr6:41472816-41473291	S_Shore			NA		6:41473066-41473593	Unclassified	NA	0.731806	0.83509	0.103284	0.822988	0.846202	0.0232135
cg00431565	0.00020702	0.0477743	37	19	3369478			NA	NA	NFIC;NFIC	NM_005597;NM_205843	Body;Body	chr19:3369477-3369913	Island			NA				NA	0.115381	0.200689	0.0853078	0.223623	0.234403	0.0107806
cg12352038	0.000207194	0.0477743	37	20	62114621			NA	NA				chr20:62111291-62111516	S_Shelf			NA		20:62114557-62114623	Unclassified_Cell_type_specific	TRUE	0.460185	0.263097	-0.197088	0.0725166	0.0603283	-0.0121883
cg11988591	0.000207376	0.0477743	37	8	144451909			NA	NA	RHPN1;C8orf51	NM_052924;NR_026785	Body;TSS1500	chr8:144450376-144451557	S_Shore			NA	8:144523250-144523359			NA	0.247554	0.0990248	-0.148529	0.121246	0.133229	0.011983
cg10059056	0.000207422	0.0477743	37	11	46355283			NA	NA	DGKZ	NM_201532	Body	chr11:46354091-46355190	S_Shore			NA		11:46353746-46355457	Unclassified_Cell_type_specific	TRUE	0.384972	0.261101	-0.123871	0.283916	0.282642	-0.00127347
cg08915438	0.000207562	0.0477749	37	6	35697759			NA	NA	FKBP5;LOC285847	NM_001145775;NR_027117	TSS1500;Body	chr6:35699166-35699953	N_Shore			NA				NA	0.758252	0.624967	-0.133285	0.588525	0.57481	-0.0137149
cg08894487	0.000207807	0.0477996	37	19	941243		rs78841947	NA	NA	ARID3A	NM_005224	Body	chr19:940723-942490	Island		DMR	TRUE	19:891737-892528	19:940610-941616	Unclassified	TRUE	0.931648	0.748661	-0.182986	0.0645039	0.105017	0.0405129
cg03095773	0.000208017	0.0478031	37	2	102051598			NA	NA	RFX8	NM_001145664	Body					TRUE	2:101417950-101418060			NA	0.704514	0.817567	0.113053	0.85045	0.824971	-0.0254792
cg08439518	0.000208097	0.0478031	37	16	86305423	rs2581319		NA	NA								TRUE				NA	0.581148	0.384695	-0.196453	0.537392	0.52935	-0.0080411
cg14235030	0.000208451	0.0478529	37	9	37121269			NA	NA	ZCCHC7	NM_032226	5'UTR	chr9:37120050-37120985	S_Shore			NA				NA	0.128949	0.229873	0.100924	0.192114	0.202349	0.0102347
cg25651505	0.000208613	0.0478585	37	2	85812023			NA	TRUE	VAMP5	NM_006634	Body	chr2:85811340-85811855	S_Shore			TRUE				TRUE	0.47181	0.307023	-0.164787	0.248231	0.236708	-0.0115228
cg26114392	0.000209126	0.0479143	37	17	7298594			NA	NA	PLSCR3	NM_020360	TSS1500	chr17:7296504-7298466	S_Shore			NA	17:7237254-7239326	17:7296703-7298641	Promoter_Associated	NA	0.175185	0.288357	0.113172	0.306396	0.282897	-0.0234993
cg09879122	0.000209132	0.0479143	37	12	132690651	rs11246997		NA	NA	GALNT9;GALNT9	NM_001122636;NM_021808	Body;TSS200	chr12:132689880-132690197	S_Shore			NA		12:132689383-132690841	Unclassified_Cell_type_specific	TRUE	0.578817	0.714851	0.136034	0.651943	0.637394	-0.0145494
cg06682445	0.000209319	0.0479255	37	7	43915791			NA	NA	URGCP;URGCP;URGCP	NM_017920;NM_001077663;NM_001077664	3'UTR;3'UTR;3'UTR					NA				NA	0.487433	0.63375	0.146317	0.607129	0.631454	0.0243249
cg04196143	0.000209605	0.0479439	37	2	162096032			NA	NA				chr2:162094460-162096195	Island			NA	2:161803341-161804588			NA	0.844459	0.934679	0.09022	0.931685	0.922568	-0.00911713
cg13067553	0.000209727	0.0479439	37	1	147782452			NA	NA				chr1:147782066-147782473	Island			NA	1:146248652-146249097			NA	0.165012	0.29699	0.131978	0.34599	0.43632	0.0903296
cg04056966	0.000209821	0.0479439	37	13	98197539	rs34948250		NA	NA								NA	13:96995396-96995936			NA	0.826832	0.877817	0.0509851	0.865778	0.865849	7.08474e-05
cg12577010	0.000209951	0.0479439	37	7	134832544			NA	NA	TMEM140	NM_018295	TSS1500					TRUE		7:134832501-134833286	Promoter_Associated	NA	0.590799	0.438879	-0.15192	0.108589	0.101645	-0.0069432
cg25672060	0.000210923	0.0481343	37	10	34061612			NA	NA								TRUE				NA	0.262831	0.458989	0.196158	0.250903	0.320564	0.0696607
cg27507569	0.00021305	0.0485879	37	3	134045136			NA	NA								TRUE				NA	0.690182	0.797527	0.107345	0.788418	0.775408	-0.0130101
cg25839724	0.0002136	0.0486721	37	1	203552475	rs1891811		NA	NA								TRUE				NA	0.591879	0.753147	0.161267	0.705829	0.705656	-0.00017358
cg09414330	0.000213781	0.0486721	37	17	21409603			NA	NA								NA	17:21350104-21350347			NA	0.910503	0.95979	0.0492872	0.935377	0.937361	0.00198391
cg13777937	0.000213839	0.0486721	37	17	42441432			NA	NA	FAM171A2	NM_198475	TSS200	chr17:42440522-42441281	S_Shore			NA		17:42440064-42441686	Unclassified	NA	0.0362775	0.0674403	0.0311628	0.0430142	0.0436628	0.000648635
cg22294267	0.000214106	0.0486915	37	19	57352252			NA	NA	ZIM2;ZIM2;PEG3;MIMT1;PEG3;PEG3;PEG3;ZIM2	NM_015363;NM_001146327;NM_001146184;NR_024059;NM_001146187;NM_001146185;NM_006210;NM_001146326	TSS200;TSS200;TSS200;TSS200;TSS200;TSS200;TSS200;TSS200	chr19:57352050-57352284	Island			NA	19:62042591-62044175			NA	0.536703	0.70685	0.170147	0.487487	0.508588	0.0211011
cg18034859	0.000214205	0.0486915	37	20	30406688			NA	TRUE	MYLK2	NM_033118	TSS1500	chr20:30410547-30410832	N_Shelf			NA				NA	0.875439	0.922849	0.0474095	0.857751	0.886152	0.0284011
cg08764914	0.000214648	0.04874	37	5	79553422			NA	NA				chr5:79551369-79552294	S_Shore		RDMR	NA	5:79589023-79589399			TRUE	0.112912	0.246261	0.133349	0.307177	0.322314	0.0151376
cg18211706	0.000214698	0.04874	37	12	54867332			NA	NA	GTSF1;GTSF1	NM_144594;NM_144594	5'UTR;1stExon					NA	12:53153429-53153664			NA	0.709312	0.818679	0.109366	0.67116	0.714772	0.0436125
cg08620426	0.000215355	0.048813	37	16	29607030		rs75281532	NA	NA				chr16:29605964-29606945	S_Shore			NA	16:29513393-29514583	16:29606348-29607194	Promoter_Associated	NA	0.589564	0.335704	-0.25386	0.220194	0.202741	-0.0174531
cg15719255	0.000215358	0.048813	37	19	18508620			NA	NA	LRRC25	NM_145256	TSS1500					TRUE				NA	0.0877687	0.150661	0.0628919	0.0758296	0.07318	-0.00264959
cg07478662	0.000215441	0.048813	37	19	5047466	rs35556519		NA	NA	KDM4B	NM_015015	Body	chr19:5047451-5047830	Island			NA	19:4998452-4998945			NA	0.967003	0.94863	-0.0183731	0.958929	0.958353	-0.000575325
cg05225634	0.000215888	0.0488825	37	6	156718288			NA	NA				chr6:156718071-156718547	Island			TRUE	6:156759742-156760217	6:156717033-156718320	Unclassified	NA	0.796673	0.886784	0.0901107	0.784698	0.773894	-0.0108039
cg15297650	0.000216142	0.0489082	37	2	135477056		rs77468218	NA	TRUE	TMEM163	NM_030923	TSS1500	chr2:135475698-135476993	S_Shore			NA	2:135191717-135193606			NA	0.578995	0.703083	0.124088	0.496746	0.511645	0.0148996
cg17517733	0.00021641	0.0489265	37	4	76932517			NA	NA	ART3	NM_001130017	5'UTR					TRUE	4:77151155-77151648			NA	0.904668	0.847583	-0.0570849	0.920226	0.923745	0.0035189
cg01459854	0.000216609	0.0489265	37	14	62583388			NA	NA	FLJ43390	NR_015358	TSS1500	chr14:62583679-62584279	N_Shore			NA				NA	0.429697	0.59488	0.165184	0.720113	0.706272	-0.0138409
cg00078245	0.000216654	0.0489265	37	12	53579063			NA	NA	ZNF740	NM_001004304	Body	chr12:53574025-53575150	S_Shelf			NA				NA	0.822626	0.692461	-0.130166	0.746063	0.768394	0.0223319
cg25764534	0.000216786	0.0489265	37	8	22485721			NA	NA	BIN3	NM_018688	Body					TRUE				NA	0.448198	0.551402	0.103204	0.633384	0.613941	-0.0194434
cg14958041	0.000217234	0.0489958	37	9	95675546			NA	NA				chr9:95675545-95675773	Island			NA	9:94714833-94715612			NA	0.672076	0.812931	0.140855	0.723202	0.763429	0.0402272
cg03900474	0.000217753	0.0490811	37	12	115106786			NA	NA				chr12:115104848-115105548	S_Shore			TRUE	12:113590863-113591502			NA	0.04395	0.0765199	0.0325699	0.0566622	0.0573741	0.000711905
cg01717649	0.000218084	0.0491238	37	11	66821665			NA	NA				chr11:66824118-66824621	N_Shelf			NA		11:66821296-66821726	Unclassified	NA	0.454914	0.629264	0.17435	0.670136	0.724853	0.0547173
cg09527615	0.000218249	0.0491291	37	11	94883350			NA	NA				chr11:94883335-94883565	Island		RDMR	TRUE	11:94522998-94524459	11:94883256-94885195	Promoter_Associated	NA	0.618408	0.75738	0.138972	0.53047	0.587831	0.0573611
cg14251267	0.000218834	0.0492067	37	20	62406428			NA	NA	ZBTB46	NM_025224	Body	chr20:62406463-62407179	N_Shore			TRUE	20:61876872-61878110	20:62406414-62406819	Unclassified	TRUE	0.466629	0.612202	0.145573	0.697387	0.701646	0.0042584
cg05285917	0.000218876	0.0492067	37	11	1073525	rs34773561		NA	NA	MUC2	NM_002457	TSS1500					TRUE				TRUE	0.106571	0.176599	0.0700286	0.112425	0.110859	-0.00156614
cg00688810	0.000219932	0.049412	37	17	7517138			NA	NA	SHBG;FXR2	NR_027463;NM_004860	TSS1500;Body	chr17:7517690-7518748	N_Shore			NA		17:7516997-7518931	Promoter_Associated	NA	0.853511	0.739075	-0.114436	0.785508	0.788846	0.00333773
cg22531371	0.00022096	0.0495776	37	1	155162756			NA	NA	MUC1;MUC1;MUC1;MUC1;MUC1;MUC1;MUC1	NM_001018016;NM_001044391;NM_001044393;NM_001044392;NM_001044390;NM_002456;NM_001018017	TSS200;TSS200;TSS200;TSS200;TSS200;TSS200;TSS200	chr1:155163434-155163818	N_Shore			NA		1:155162396-155165068	Promoter_Associated	NA	0.223666	0.112775	-0.110891	0.0822579	0.088616	0.00635808
cg00531137	0.000221076	0.0495776	37	16	57643932	rs11865370		NA	NA								TRUE		16:57643436-57644235	Unclassified	NA	0.540009	0.325608	-0.214401	0.472804	0.476693	0.00388872
cg02179982	0.000221231	0.0495776	37	22	46365647			NA	NA	WNT7B	NM_058238	Body	chr22:46366726-46368726	N_Shore			TRUE				NA	0.413382	0.612927	0.199545	0.670333	0.669788	-0.000544693
cg16085531	0.000221239	0.0495776	37	16	54322938			NA	NA				chr16:54317821-54324604	Island		RDMR	NA	16:52880195-52881159			NA	0.173144	0.240344	0.0672	0.269973	0.2398	-0.0301723
cg05741395	0.000221521	0.0496089	37	15	42173869		rs76268756	NA	NA	SPTBN5	NM_016642	Body	chr15:42174084-42174855	N_Shore			TRUE		15:42173735-42173939	Unclassified_Cell_type_specific	TRUE	0.534479	0.640163	0.105684	0.563776	0.569347	0.00557068
cg21726551	0.000222392	0.0497719	37	12	131590460	rs11061326		NA	NA	GPR133	NM_198827	Body					NA	12:130156291-130156559	12:131590218-131590905	Unclassified_Cell_type_specific	NA	0.62859	0.446738	-0.181852	0.609603	0.621296	0.0116929
cg20747380	0.00022267	0.049802	37	7	27142275			NA	NA	HOXA2;HOXA2	NM_006735;NM_006735	1stExon;5'UTR	chr7:27143181-27143479	N_Shore		CDMR	NA		7:27141566-27143021	Unclassified_Cell_type_specific	NA	0.125483	0.283648	0.158164	0.320735	0.308223	-0.0125116
