# Supplementary material for: Analysis of epigenetic changes in survivors of preterm birth reveals the effect of gestational age and evidence for a long term legacy
Source: Genome Med. 2013 Oct 18;5(10):96. doi: 10.1186/gm500 (PMC3978871; doi:10.1186/gm500)
Supplement: Additional file 4: Table S3 — Gene ontologies from DAVID and Ingenuity Pathways Analysis (IPA) analysis using gene lists associated with birth differentially methylated probes (DMPs). [file gm500-S4.xlsx]

## Sheet: IPA Process
Â© 2000-2013 Ingenuity Systems, Inc. All rights reserved.
Category	Functions Annotation	p-Value	Molecules	# Molecules
Tissue Morphology	quantity of cells	3.74e-12	ADA,ADORA2A,AIRE,AMH,ARID1A,ARID3A,ATXN1,AVP,BIK,CACNA1G,CALCA,CARD11,CCND2,CCR7,CCR9,CD247,CD5,CD81,CDK3,CDKN1C,CFLAR,CLCF1,CLCN7,CLDN15,CLIC1,CMYA5,CNGA3,CNR2,CREB3L2,CSF1R,CTSD,CUX1,CXCL12,CXCR2,DDR1,DGKA,DGKZ,DLEU7,DLGAP2,DOK1,E2F4,EBF1,EPB49,FGFRL1,FOS,FOXN1,GCNT2,GNAI2,GNB3,GNG7,GP1BB,GPR68,HBZ,HIVEP2,HIVEP3,HLA-B,HOXA10,HOXA3,HOXB6,HPN,HYAL2,IL12B,IL12RB1,IL21R,IL2RA,INSR,IRF1,IRF8,ITGB2,I…	163
Cellular Growth and Proliferation	proliferation of cells	4.57e-11	ABCG1,ACTB,ADA,ADCY3,ADORA2A,AGAP2,AGTRAP,AHNAK,AIRE,AMH,APCDD1,ARID1A,ARID3A,ARRB1,ARRB2,ASGR1,ASIP,ATP6V0E1,AVP,BIK,BIN3,BRF1,CACNA1G,CALCA,CAPN2,CARD11,CCND2,CCNO,CCR7,CD247,CD5,CD81,CDH1,CDH23,CDH5,CDK10,CDK3,CDKN1C,CFLAR,CHD4,CLCF1,CLCN7,CLDN15,CLIC1,CNR2,CREB3L3,CRIP2,CSF1R,CTSD,CUX1,CXCL12,CXCR2,DAB2IP,DCHS1,DDR1,DGKA,DGKZ,DISC1,DNAJB1,DOK1,E2F4,E4F1,EFNB3,EFS,EIF2C2,EMILIN1,ENC1,EPHA2,EPH…	278
Cell-To-Cell Signaling and Interaction	activation of blood cells	6.35e-10	ADA,ADORA2A,AHNAK,AIP,AIRE,ARRB2,AVP,CALCA,CARD11,CCR7,CD247,CD300A,CD5,CD81,CLCN7,CLIC1,CNR2,CSF1R,CXCL12,CXCR2,DDR1,E4F1,EBF1,FOS,GNAI2,GP9,HDAC4,HDAC7,HLA-A,HLA-B,HLA-DMB,HLA-DOA,HYAL2,IL12B,IL12RB1,IL21R,IL2RA,IRF1,IRF8,ITGB2,ITPKB,KCNN4,KIR3DL1,KSR1,LCK,LRP1,LTB,MGAT5,MKL2,NCOR2,NFKBID,NOS3,NOTCH1,P2RX7,PBX1,PLD2,PLSCR1,PLXNB1,POMC,PRKCD,PRKCE,PSMB8,PSMB9,PTGER4,PTPN6,RUNX1,SBNO2,SERPINF1,SL…	81
Hematological System Development and Function	activation of blood cells	6.35e-10	ADA,ADORA2A,AHNAK,AIP,AIRE,ARRB2,AVP,CALCA,CARD11,CCR7,CD247,CD300A,CD5,CD81,CLCN7,CLIC1,CNR2,CSF1R,CXCL12,CXCR2,DDR1,E4F1,EBF1,FOS,GNAI2,GP9,HDAC4,HDAC7,HLA-A,HLA-B,HLA-DMB,HLA-DOA,HYAL2,IL12B,IL12RB1,IL21R,IL2RA,IRF1,IRF8,ITGB2,ITPKB,KCNN4,KIR3DL1,KSR1,LCK,LRP1,LTB,MGAT5,MKL2,NCOR2,NFKBID,NOS3,NOTCH1,P2RX7,PBX1,PLD2,PLSCR1,PLXNB1,POMC,PRKCD,PRKCE,PSMB8,PSMB9,PTGER4,PTPN6,RUNX1,SBNO2,SERPINF1,SL…	81
Cell-To-Cell Signaling and Interaction	activation of cells	1.07e-09	ADA,ADORA2A,AHNAK,AIP,AIRE,ARRB2,AVP,CALCA,CARD11,CCR7,CD247,CD300A,CD5,CD81,CDH1,CDKN1C,CLCN7,CLIC1,CNR2,COL25A1,CSF1R,CXCL12,CXCR2,DDR1,E4F1,EBF1,FOS,GNAI2,GP9,GPR39,GRM2,HDAC4,HDAC7,HLA-A,HLA-B,HLA-DMB,HLA-DOA,HYAL2,ICAM2,IL12B,IL12RB1,IL21R,IL2RA,INSR,IRF1,IRF8,ITGB2,ITPKB,KCNN4,KIR3DL1,KRT2,KSR1,LCK,LRP1,LRP5,LTB,MAP4K1,MGAT5,MKL2,NCOR2,NFKBID,NLGN2,NOS3,NOTCH1,NTF3,OXT,P2RX7,PBX1,PLD2,PLSCR…	99
Connective Tissue Development and Function	morphology of skull	8.83e-09	ALX4,CDKN1C,CHSY1,COL11A2,CREB3L2,CSF1R,DDR1,E2F4,FGFRL1,FOS,HDAC4,HOXA2,HOXA3,HYAL2,LEF1,MYH10,NFIC,NFIX,PAX7,PBX1,PCSK6,PITX2,RARA,RARG,SALL4,SKI,TFAP2A,WNT3A,WNT9A,ZIC5	30
Embryonic Development	morphology of skull	8.83e-09	ALX4,CDKN1C,CHSY1,COL11A2,CREB3L2,CSF1R,DDR1,E2F4,FGFRL1,FOS,HDAC4,HOXA2,HOXA3,HYAL2,LEF1,MYH10,NFIC,NFIX,PAX7,PBX1,PCSK6,PITX2,RARA,RARG,SALL4,SKI,TFAP2A,WNT3A,WNT9A,ZIC5	30
Organ Development	morphology of skull	8.83e-09	ALX4,CDKN1C,CHSY1,COL11A2,CREB3L2,CSF1R,DDR1,E2F4,FGFRL1,FOS,HDAC4,HOXA2,HOXA3,HYAL2,LEF1,MYH10,NFIC,NFIX,PAX7,PBX1,PCSK6,PITX2,RARA,RARG,SALL4,SKI,TFAP2A,WNT3A,WNT9A,ZIC5	30
Organ Morphology	morphology of skull	8.83e-09	ALX4,CDKN1C,CHSY1,COL11A2,CREB3L2,CSF1R,DDR1,E2F4,FGFRL1,FOS,HDAC4,HOXA2,HOXA3,HYAL2,LEF1,MYH10,NFIC,NFIX,PAX7,PBX1,PCSK6,PITX2,RARA,RARG,SALL4,SKI,TFAP2A,WNT3A,WNT9A,ZIC5	30
Organismal Development	morphology of skull	8.83e-09	ALX4,CDKN1C,CHSY1,COL11A2,CREB3L2,CSF1R,DDR1,E2F4,FGFRL1,FOS,HDAC4,HOXA2,HOXA3,HYAL2,LEF1,MYH10,NFIC,NFIX,PAX7,PBX1,PCSK6,PITX2,RARA,RARG,SALL4,SKI,TFAP2A,WNT3A,WNT9A,ZIC5	30
Skeletal and Muscular System Development and Function	morphology of skull	8.83e-09	ALX4,CDKN1C,CHSY1,COL11A2,CREB3L2,CSF1R,DDR1,E2F4,FGFRL1,FOS,HDAC4,HOXA2,HOXA3,HYAL2,LEF1,MYH10,NFIC,NFIX,PAX7,PBX1,PCSK6,PITX2,RARA,RARG,SALL4,SKI,TFAP2A,WNT3A,WNT9A,ZIC5	30
Tissue Development	morphology of skull	8.83e-09	ALX4,CDKN1C,CHSY1,COL11A2,CREB3L2,CSF1R,DDR1,E2F4,FGFRL1,FOS,HDAC4,HOXA2,HOXA3,HYAL2,LEF1,MYH10,NFIC,NFIX,PAX7,PBX1,PCSK6,PITX2,RARA,RARG,SALL4,SKI,TFAP2A,WNT3A,WNT9A,ZIC5	30
Behavior	behavior	1.91e-08	ABAT,ABR,ADCY3,ADCY7,ADORA2A,APBA2,ARRB2,ASIP,ATXN1,AVP,CACNA1C,CACNA1G,CALCA,CD81,CDKN1C,CNGA3,CNR2,CRHBP,CRIP2,CUX1,CYP11A1,CYP46A1,E2F4,EPHB3,FOS,FXR2,GABBR1,GALR3,GCK,GIP,GNAI2,GNG7,GPR39,GRK6,GRM2,HOXA2,IFITM1,IL2RA,JPH3,KCNAB2,KCNJ5,KCNN4,KCNQ1,KSR1,LEF1,LPHN1,LRPAP1,MAN2B1,MCOLN3,MGAT5,MGLL,mir-145,MTSS1,MYH10,NFIC,NGB,NLGN2,NOS1,NOS3,NOTCH1,NR3C1,NTF3,OXT,P2RX7,PARK2,PEG3,POMC,PRKAR1B,PRK…	92
Cell Morphology	morphology of cells	2.3e-08	ABCG1,ABR,ADA,AIRE,ARID3A,ARRB1,ARRB2,BIN3,CAPN2,CARD11,CCND2,CCR9,CD247,CD81,CDH1,CDH23,CDH5,CDKN1C,CFLAR,CHSY1,CLCN7,CLDN15,CMIP,CNGA3,COL11A2,CSF1R,CTSD,CXCL12,CXCR2,CYP11A1,DDR1,DOK1,E2F4,EBF1,EFNB3,EMILIN1,EPHA2,EPHB3,FBXO2,FGR,FOS,FOXN1,GNB3,GP1BB,GPR39,GPRIN2,HBZ,HDAC7,HIVEP2,HLA-B,HLX,HORMAD2,HOXA10,HPN,ICAM2,IL2RA,INSR,IRF1,IRF8,ITGB2,ITPKB,KCNQ1,LAMA3,LAMB2,LCK,LEF1,LFNG,LHX3,LIG1,LRP1,…	130
Organismal Survival	organismal death	5.2e-08	ABR,ACTB,ADA,ADCY3,ADCY7,ADORA2A,AIP,AIRE,ALX4,ANTXR2,APBA2,ARID3A,ARRB1,ARRB2,ASGR1,BIK,CACNA1C,CALCA,CAPN2,CAPZB,CCND2,CD247,CDH1,CDH5,CDKN1C,CELSR1,CFLAR,CLCF1,CLCN7,CLDN5,CNTNAP1,CREB3L2,CSF1R,CTSD,CUX1,CXCR2,CYP11A1,CYP26C1,DCHS1,DDR1,DNAJB1,DNMT3A,DOK7,E2F4,EBF1,EGFL7,EIF2C2,EPHB3,ESRRG,FERMT1,FGFRL1,FOS,GABBR1,GCK,GNAI2,GNB3,GNG7,GPR124,GPR4,HBZ,HDAC4,HDAC7,HEG1,HGFAC,HLX,HMOX2,HOXA2,HOXA3…	196
Cell-To-Cell Signaling and Interaction	activation of leukocytes	5.46e-08	ADA,ADORA2A,AHNAK,AIP,AIRE,ARRB2,CALCA,CARD11,CCR7,CD247,CD300A,CD81,CNR2,CSF1R,CXCL12,CXCR2,DDR1,EBF1,FOS,HDAC4,HDAC7,HLA-A,HLA-B,HLA-DMB,HLA-DOA,HYAL2,IL12B,IL12RB1,IL21R,IL2RA,IRF1,IRF8,ITGB2,ITPKB,KCNN4,KIR3DL1,KSR1,LCK,LRP1,LTB,MGAT5,NCOR2,NFKBID,NOTCH1,P2RX7,PBX1,PLD2,PLSCR1,PLXNB1,POMC,PRKCD,PRKCE,PSMB8,PSMB9,PTGER4,PTPN6,RUNX1,SBNO2,SERPINF1,SLAMF1,SPHK2,SPON2,TNFRSF18,TP53,TRAF3,TRAF5,VA…	69
Hematological System Development and Function	activation of leukocytes	5.46e-08	ADA,ADORA2A,AHNAK,AIP,AIRE,ARRB2,CALCA,CARD11,CCR7,CD247,CD300A,CD81,CNR2,CSF1R,CXCL12,CXCR2,DDR1,EBF1,FOS,HDAC4,HDAC7,HLA-A,HLA-B,HLA-DMB,HLA-DOA,HYAL2,IL12B,IL12RB1,IL21R,IL2RA,IRF1,IRF8,ITGB2,ITPKB,KCNN4,KIR3DL1,KSR1,LCK,LRP1,LTB,MGAT5,NCOR2,NFKBID,NOTCH1,P2RX7,PBX1,PLD2,PLSCR1,PLXNB1,POMC,PRKCD,PRKCE,PSMB8,PSMB9,PTGER4,PTPN6,RUNX1,SBNO2,SERPINF1,SLAMF1,SPHK2,SPON2,TNFRSF18,TP53,TRAF3,TRAF5,VA…	69
Immune Cell Trafficking	activation of leukocytes	5.46e-08	ADA,ADORA2A,AHNAK,AIP,AIRE,ARRB2,CALCA,CARD11,CCR7,CD247,CD300A,CD81,CNR2,CSF1R,CXCL12,CXCR2,DDR1,EBF1,FOS,HDAC4,HDAC7,HLA-A,HLA-B,HLA-DMB,HLA-DOA,HYAL2,IL12B,IL12RB1,IL21R,IL2RA,IRF1,IRF8,ITGB2,ITPKB,KCNN4,KIR3DL1,KSR1,LCK,LRP1,LTB,MGAT5,NCOR2,NFKBID,NOTCH1,P2RX7,PBX1,PLD2,PLSCR1,PLXNB1,POMC,PRKCD,PRKCE,PSMB8,PSMB9,PTGER4,PTPN6,RUNX1,SBNO2,SERPINF1,SLAMF1,SPHK2,SPON2,TNFRSF18,TP53,TRAF3,TRAF5,VA…	69
Inflammatory Response	activation of leukocytes	5.46e-08	ADA,ADORA2A,AHNAK,AIP,AIRE,ARRB2,CALCA,CARD11,CCR7,CD247,CD300A,CD81,CNR2,CSF1R,CXCL12,CXCR2,DDR1,EBF1,FOS,HDAC4,HDAC7,HLA-A,HLA-B,HLA-DMB,HLA-DOA,HYAL2,IL12B,IL12RB1,IL21R,IL2RA,IRF1,IRF8,ITGB2,ITPKB,KCNN4,KIR3DL1,KSR1,LCK,LRP1,LTB,MGAT5,NCOR2,NFKBID,NOTCH1,P2RX7,PBX1,PLD2,PLSCR1,PLXNB1,POMC,PRKCD,PRKCE,PSMB8,PSMB9,PTGER4,PTPN6,RUNX1,SBNO2,SERPINF1,SLAMF1,SPHK2,SPON2,TNFRSF18,TP53,TRAF3,TRAF5,VA…	69
Skeletal and Muscular System Development and Function	morphology of skeletal system	5.66e-08	ALX4,CALCA,CDKN1C,CHSY1,CLCN7,COL11A2,CREB3L2,CSF1R,DCHS1,DDR1,E2F4,EBF1,FGFRL1,FOS,GDF2,HDAC4,HIVEP3,HOXA10,HOXA2,HOXA3,HOXB5,HOXB6,HYAL2,IL12B,ITGB2,LEF1,LFNG,LRP5,MAN2B1,MYH10,NDRG2,NFIC,NFIX,NOS1,NOS3,PAX7,PBX1,PCSK6,PITX2,PLXNA1,PLXND1,PXN,RAI1,RARA,RARG,RXRA,SAFB,SALL4,SKI,TCIRG1,TFAP2A,TGFBR3,TP53,WNT3A,WNT9A,ZBTB16,ZIC5	57
Cellular Movement	cell movement	8.36e-08	ABI3,ABR,ACTB,ADA,ADORA2A,AIRE,ARRB1,ARRB2,CALCA,CAMK1D,CAPN2,CATSPER4,CCR7,CCR9,CD247,CD81,CDH1,CDH5,CNR2,CSF1R,CUX1,CXCL12,CXCR2,CYP26C1,DDR1,DGKA,DISC1,DOK1,EBF1,EFNB3,EFS,EGFL7,EPHA2,EPHB3,ERG,FERMT1,FGR,FOS,GALNT2,GDF2,GIP,GNAI2,GRK6,HLX,HYAL2,ICAM2,IFNL1,IGF2BP1,IL12B,IL12RB1,IL21R,IL2RA,INSR,IRF8,IRX2,ITGB2,ITPKA,ITPR1,KCNH2,KRT19,KRT2,LAMA3,LASP1,LCK,LEF1,let-7,LMNB2,LMO7,LRP1,LRP5,LRPAP1…	163
Tissue Morphology	quantity of hematopoietic progenitor cells	8.86e-08	ARID1A,ARID3A,BIK,CALCA,CCND2,CCR7,CCR9,CD247,CD5,CTSD,CUX1,DOK1,E2F4,EBF1,EPB49,FOS,FOXN1,GNAI2,HBZ,HIVEP2,HIVEP3,HOXA3,HOXB6,HYAL2,IL12B,IL21R,IRF1,IRF8,ITGB2,ITPKB,JARID2,LAMA3,LCK,LIG1,MAP3K8,NOTCH1,NR3C1,PBX1,PFKM,PRKCD,PRKCE,PTPN6,RARA,RUNX1,RUNX3,STEAP3,TAP1,TCIRG1,TP53,TRAF3,WNT4,ZBTB16,ZBTB7B	53
Hematological System Development and Function	quantity of hematopoietic progenitor cells	8.86e-08	ARID1A,ARID3A,BIK,CALCA,CCND2,CCR7,CCR9,CD247,CD5,CTSD,CUX1,DOK1,E2F4,EBF1,EPB49,FOS,FOXN1,GNAI2,HBZ,HIVEP2,HIVEP3,HOXA3,HOXB6,HYAL2,IL12B,IL21R,IRF1,IRF8,ITGB2,ITPKB,JARID2,LAMA3,LCK,LIG1,MAP3K8,NOTCH1,NR3C1,PBX1,PFKM,PRKCD,PRKCE,PTPN6,RARA,RUNX1,RUNX3,STEAP3,TAP1,TCIRG1,TP53,TRAF3,WNT4,ZBTB16,ZBTB7B	53
Hematopoiesis	quantity of hematopoietic progenitor cells	8.86e-08	ARID1A,ARID3A,BIK,CALCA,CCND2,CCR7,CCR9,CD247,CD5,CTSD,CUX1,DOK1,E2F4,EBF1,EPB49,FOS,FOXN1,GNAI2,HBZ,HIVEP2,HIVEP3,HOXA3,HOXB6,HYAL2,IL12B,IL21R,IRF1,IRF8,ITGB2,ITPKB,JARID2,LAMA3,LCK,LIG1,MAP3K8,NOTCH1,NR3C1,PBX1,PFKM,PRKCD,PRKCE,PTPN6,RARA,RUNX1,RUNX3,STEAP3,TAP1,TCIRG1,TP53,TRAF3,WNT4,ZBTB16,ZBTB7B	53
Cellular Movement	migration of cells	9.26e-08	ABI3,ABR,ACTB,ADA,ADORA2A,AIRE,ARRB1,ARRB2,CALCA,CAMK1D,CAPN2,CCR7,CCR9,CD247,CD81,CDH1,CDH5,CNR2,CSF1R,CUX1,CXCL12,CXCR2,CYP26C1,DDR1,DISC1,DOK1,EBF1,EFNB3,EFS,EGFL7,EPHA2,EPHB3,ERG,FERMT1,FGR,GALNT2,GDF2,GIP,GNAI2,GRK6,HLX,HYAL2,ICAM2,IFNL1,IL12B,IL12RB1,IL21R,IL2RA,INSR,IRX2,ITGB2,ITPKA,ITPR1,KCNH2,KRT2,LAMA3,LASP1,LCK,LEF1,let-7,LMNB2,LMO7,LRP1,LRP5,LRPAP1,LTB,MAFB,MAP3K8,MAP4K1,MATN2,MCF2L,M…	149
Tissue Morphology	quantity of blood cells	1.12e-07	ADA,ADORA2A,AIRE,ARID1A,ARID3A,BIK,CALCA,CARD11,CCND2,CCR7,CCR9,CD247,CD5,CD81,CDKN1C,CFLAR,CLIC1,CNR2,CSF1R,CTSD,CUX1,CXCL12,CXCR2,DDR1,DGKA,DOK1,E2F4,EBF1,EPB49,FGFRL1,FOS,FOXN1,GCNT2,GNAI2,GNB3,GP1BB,GPR68,HBZ,HIVEP2,HIVEP3,HLA-B,HOXA3,HOXB6,HYAL2,IL12B,IL12RB1,IL21R,IL2RA,IRF1,IRF8,ITGB2,ITPKB,JARID2,LAMA3,LCK,LIG1,LTB,MAP3K8,MKL2,MUC1,NOS1,NOTCH1,NR3C1,P2RX7,PBX1,PDE4D,PFKM,PKLR,PLSCR1,PRKCD…	99
Hematological System Development and Function	quantity of blood cells	1.12e-07	ADA,ADORA2A,AIRE,ARID1A,ARID3A,BIK,CALCA,CARD11,CCND2,CCR7,CCR9,CD247,CD5,CD81,CDKN1C,CFLAR,CLIC1,CNR2,CSF1R,CTSD,CUX1,CXCL12,CXCR2,DDR1,DGKA,DOK1,E2F4,EBF1,EPB49,FGFRL1,FOS,FOXN1,GCNT2,GNAI2,GNB3,GP1BB,GPR68,HBZ,HIVEP2,HIVEP3,HLA-B,HOXA3,HOXB6,HYAL2,IL12B,IL12RB1,IL21R,IL2RA,IRF1,IRF8,ITGB2,ITPKB,JARID2,LAMA3,LCK,LIG1,LTB,MAP3K8,MKL2,MUC1,NOS1,NOTCH1,NR3C1,P2RX7,PBX1,PDE4D,PFKM,PKLR,PLSCR1,PRKCD…	99
Cell Death and Survival	cell death	1.91e-07	ABCG1,ACTB,ADA,ADORA2A,AGAP2,AIRE,ALDH3B1,ALX4,AMH,ANTXR2,AP2A2,ARG2,ARID1A,ARRB1,ARRB2,ATXN1,AVP,BIK,BRE,BRF1,CACNA1C,CALCA,CAMK1D,CAPN2,CARD11,CASZ1,CCND2,CCR7,CD247,CD300A,CD5,CD81,CDH1,CDH5,CDK3,CDKN1C,CELSR1,CFLAR,CHSY1,CLCF1,CLCN7,CMIP,CNR2,CREB3L2,CSF1R,CTSD,CXCL12,CXCR2,CYFIP2,DAB2IP,DDAH2,DDR1,DLEU7,DLGAP2,DNAJB1,DNMT3A,E2F4,E4F1,EBF1,EBF4,EIF2C2,ENC1,EPB49,EPHA2,ERG,FBXO2,FGFRL1,FGR,FKB…	250
Connective Tissue Development and Function	morphology of bone	2.89e-07	ALX4,CALCA,CDKN1C,CHSY1,CLCN7,COL11A2,CREB3L2,CSF1R,DCHS1,DDR1,E2F4,EBF1,FGFRL1,FOS,HDAC4,HIVEP3,HOXA10,HOXA2,HOXA3,HOXB5,HOXB6,HYAL2,IL12B,ITGB2,LEF1,LFNG,LRP5,MYH10,NDRG2,NFIC,NFIX,NOS1,NOS3,PAX7,PBX1,PCSK6,PITX2,PLXNA1,PLXND1,RAI1,RARA,RARG,SALL4,SKI,TCIRG1,TFAP2A,TGFBR3,TP53,WNT3A,WNT9A,ZBTB16,ZIC5	52
Embryonic Development	morphology of bone	2.89e-07	ALX4,CALCA,CDKN1C,CHSY1,CLCN7,COL11A2,CREB3L2,CSF1R,DCHS1,DDR1,E2F4,EBF1,FGFRL1,FOS,HDAC4,HIVEP3,HOXA10,HOXA2,HOXA3,HOXB5,HOXB6,HYAL2,IL12B,ITGB2,LEF1,LFNG,LRP5,MYH10,NDRG2,NFIC,NFIX,NOS1,NOS3,PAX7,PBX1,PCSK6,PITX2,PLXNA1,PLXND1,RAI1,RARA,RARG,SALL4,SKI,TCIRG1,TFAP2A,TGFBR3,TP53,WNT3A,WNT9A,ZBTB16,ZIC5	52
Organ Development	morphology of bone	2.89e-07	ALX4,CALCA,CDKN1C,CHSY1,CLCN7,COL11A2,CREB3L2,CSF1R,DCHS1,DDR1,E2F4,EBF1,FGFRL1,FOS,HDAC4,HIVEP3,HOXA10,HOXA2,HOXA3,HOXB5,HOXB6,HYAL2,IL12B,ITGB2,LEF1,LFNG,LRP5,MYH10,NDRG2,NFIC,NFIX,NOS1,NOS3,PAX7,PBX1,PCSK6,PITX2,PLXNA1,PLXND1,RAI1,RARA,RARG,SALL4,SKI,TCIRG1,TFAP2A,TGFBR3,TP53,WNT3A,WNT9A,ZBTB16,ZIC5	52
Organ Morphology	morphology of bone	2.89e-07	ALX4,CALCA,CDKN1C,CHSY1,CLCN7,COL11A2,CREB3L2,CSF1R,DCHS1,DDR1,E2F4,EBF1,FGFRL1,FOS,HDAC4,HIVEP3,HOXA10,HOXA2,HOXA3,HOXB5,HOXB6,HYAL2,IL12B,ITGB2,LEF1,LFNG,LRP5,MYH10,NDRG2,NFIC,NFIX,NOS1,NOS3,PAX7,PBX1,PCSK6,PITX2,PLXNA1,PLXND1,RAI1,RARA,RARG,SALL4,SKI,TCIRG1,TFAP2A,TGFBR3,TP53,WNT3A,WNT9A,ZBTB16,ZIC5	52
Organismal Development	morphology of bone	2.89e-07	ALX4,CALCA,CDKN1C,CHSY1,CLCN7,COL11A2,CREB3L2,CSF1R,DCHS1,DDR1,E2F4,EBF1,FGFRL1,FOS,HDAC4,HIVEP3,HOXA10,HOXA2,HOXA3,HOXB5,HOXB6,HYAL2,IL12B,ITGB2,LEF1,LFNG,LRP5,MYH10,NDRG2,NFIC,NFIX,NOS1,NOS3,PAX7,PBX1,PCSK6,PITX2,PLXNA1,PLXND1,RAI1,RARA,RARG,SALL4,SKI,TCIRG1,TFAP2A,TGFBR3,TP53,WNT3A,WNT9A,ZBTB16,ZIC5	52
Skeletal and Muscular System Development and Function	morphology of bone	2.89e-07	ALX4,CALCA,CDKN1C,CHSY1,CLCN7,COL11A2,CREB3L2,CSF1R,DCHS1,DDR1,E2F4,EBF1,FGFRL1,FOS,HDAC4,HIVEP3,HOXA10,HOXA2,HOXA3,HOXB5,HOXB6,HYAL2,IL12B,ITGB2,LEF1,LFNG,LRP5,MYH10,NDRG2,NFIC,NFIX,NOS1,NOS3,PAX7,PBX1,PCSK6,PITX2,PLXNA1,PLXND1,RAI1,RARA,RARG,SALL4,SKI,TCIRG1,TFAP2A,TGFBR3,TP53,WNT3A,WNT9A,ZBTB16,ZIC5	52
Tissue Development	morphology of bone	2.89e-07	ALX4,CALCA,CDKN1C,CHSY1,CLCN7,COL11A2,CREB3L2,CSF1R,DCHS1,DDR1,E2F4,EBF1,FGFRL1,FOS,HDAC4,HIVEP3,HOXA10,HOXA2,HOXA3,HOXB5,HOXB6,HYAL2,IL12B,ITGB2,LEF1,LFNG,LRP5,MYH10,NDRG2,NFIC,NFIX,NOS1,NOS3,PAX7,PBX1,PCSK6,PITX2,PLXNA1,PLXND1,RAI1,RARA,RARG,SALL4,SKI,TCIRG1,TFAP2A,TGFBR3,TP53,WNT3A,WNT9A,ZBTB16,ZIC5	52
Cellular Movement	cell movement of breast cancer cell lines	3.5e-07	ARRB1,ARRB2,CAPN2,CDH1,CXCL12,EPHA2,FOS,GRK6,KRT19,LASP1,LCK,LMO7,LRPAP1,MCF2L,MGAT5,MTA1,OSGIN1,PARK2,PCSK6,PDLIM2,PLXNA1,PRKCD,PRKCZ,RAP1GAP,RNF144A,S100A4,SEPT9,SNCG,SPHK2,TFAP2A,WWTR1	31
Cardiovascular System Development and Function	development of cardiovascular system	6.07e-07	ADA,ADORA2A,CALCA,CAPN2,CCND2,CDH5,CFLAR,CSF1R,CXCL12,CXCR2,DGKA,E2F4,EGFL7,EIF2C2,EPHA2,EPHB3,ERG,FGFRL1,FGR,GDF2,GPR124,HDAC7,HEG1,HIF3A,HLX,HOXA10,HOXB5,INSR,IRF1,ITGB2,KCNH2,LEF1,LRP5,LRPAP1,MAN2B1,MGAT5,MKL2,MYH10,MYLK2,NCOR2,NODAL,NOS1,NOS3,NOTCH1,NR5A1,NTF3,OXT,PBX1,PCSK6,PDE2A,PITX2,PLCD1,PLEKHG5,PLXNB1,PLXND1,POLD4,PRKCD,PRKCE,PROKR1,PXN,RARA,RARG,RASA3,RGCC,RPS6KA2,RPTOR,RUNX1,RXRA,S100…	93
Skeletal and Muscular System Development and Function	abnormal morphology of skeleton	6.26e-07	CDKN1C,CHSY1,CSF1R,FGFRL1,GDF2,HOXA10,HOXA2,HOXA3,HOXB5,HOXB6,LFNG,MAN2B1,PBX1,RAI1,RARA,RARG,RXRA,SAFB,TFAP2A,TGFBR3,ZBTB16	21
Tissue Morphology	quantity of T lymphocytes	6.6e-07	ADA,ADORA2A,AIRE,BIK,CALCA,CARD11,CCR7,CCR9,CD247,CD5,CFLAR,CTSD,CUX1,DDR1,DGKA,DOK1,E2F4,FOS,FOXN1,GNAI2,HIVEP2,HIVEP3,HLA-B,HOXA3,IL12B,IL21R,IL2RA,IRF1,IRF8,ITGB2,ITPKB,LAMA3,LCK,LIG1,LTB,MAP3K8,MUC1,NOTCH1,NR3C1,P2RX7,PBX1,PSMB9,PTPN6,RPTOR,RUNX1,RUNX3,SMARCA4,ST3GAL1,TAP1,TAPBP,TCIRG1,TP53,TRAF3,VAV2,WNT4,ZBTB7B,ZC3H12A	57
Hematological System Development and Function	quantity of T lymphocytes	6.6e-07	ADA,ADORA2A,AIRE,BIK,CALCA,CARD11,CCR7,CCR9,CD247,CD5,CFLAR,CTSD,CUX1,DDR1,DGKA,DOK1,E2F4,FOS,FOXN1,GNAI2,HIVEP2,HIVEP3,HLA-B,HOXA3,IL12B,IL21R,IL2RA,IRF1,IRF8,ITGB2,ITPKB,LAMA3,LCK,LIG1,LTB,MAP3K8,MUC1,NOTCH1,NR3C1,P2RX7,PBX1,PSMB9,PTPN6,RPTOR,RUNX1,RUNX3,SMARCA4,ST3GAL1,TAP1,TAPBP,TCIRG1,TP53,TRAF3,VAV2,WNT4,ZBTB7B,ZC3H12A	57
Cellular Growth and Proliferation	proliferation of tumor cell lines	8.83e-07	ACTB,AGAP2,AMH,ARID1A,CACNA1G,CALCA,CCND2,CD81,CDH1,CDK3,CDKN1C,CTSD,CXCL12,CXCR2,DOK1,E4F1,EMILIN1,ENC1,EPHA2,ERG,ESRRG,FBXO2,FGFRL1,FKBP5,FOS,GALNT2,GDF2,GIP,GNG7,H2AFY,HDAC4,HIAT1,HPN,IFNL1,IGF2BP1,IL12RB1,IL2RA,INPP5F,INSR,IRF1,IRF8,ITPR1,KCNJ5,KLB,LEF1,let-7,LIG1,LRP1,MAD1L1,MGAT5,mir-130,mir-145,mir-192,MTA1,MUC1,MUC4,MYLK,NCOR2,NDRG2,NODAL,NOTCH1,NR3C1,OGFR,OSGIN1,OXT,P2RX7,PARK2,PDIA3,PLX…	120
Cellular Development	proliferation of tumor cell lines	8.83e-07	ACTB,AGAP2,AMH,ARID1A,CACNA1G,CALCA,CCND2,CD81,CDH1,CDK3,CDKN1C,CTSD,CXCL12,CXCR2,DOK1,E4F1,EMILIN1,ENC1,EPHA2,ERG,ESRRG,FBXO2,FGFRL1,FKBP5,FOS,GALNT2,GDF2,GIP,GNG7,H2AFY,HDAC4,HIAT1,HPN,IFNL1,IGF2BP1,IL12RB1,IL2RA,INPP5F,INSR,IRF1,IRF8,ITPR1,KCNJ5,KLB,LEF1,let-7,LIG1,LRP1,MAD1L1,MGAT5,mir-130,mir-145,mir-192,MTA1,MUC1,MUC4,MYLK,NCOR2,NDRG2,NODAL,NOTCH1,NR3C1,OGFR,OSGIN1,OXT,P2RX7,PARK2,PDIA3,PLX…	120
Skeletal and Muscular System Development and Function	abnormal morphology of axial skeleton	9.87e-07	CDKN1C,CHSY1,HOXA10,HOXB5,LFNG,PBX1,RAI1,RARA,RARG,RXRA,TFAP2A,TGFBR3,ZBTB16	13
Cellular Function and Maintenance	function of blood cells	1.09e-06	ADA,AHNAK,AIRE,ARRB2,BIK,CALCA,CARD11,CCR7,CD247,CD81,CNR2,CSF1R,CXCR2,DGKZ,DOK1,EFS,ERG,FGR,FOS,GNAI2,GPR68,GRK6,HLA-B,HLA-E,ICAM2,IL12B,IL12RB1,IL21R,IL2RA,IRAK2,IRF1,IRF8,ITGB2,KCNN4,LTB,MAP4K1,NFKBID,NOS1,NOS3,P2RX7,PDLIM2,PLD2,PLXNA1,PRKCD,PTGER4,S100A4,SEPT5,SERPINB1,SIGIRR,SLAMF1,SPHK2,TAP1,TAPBP,TCIRG1,TNFRSF18,TP53,TRAF3,TRAF5,VAV2,VWF,WNT3A	61
Cancer	Cancer	1.15e-06	ABAT,ABCG1,ABCG4,ACOT7,ACTB,ADA,ADCY3,ADORA2A,AHNAK,AHNAK2,AHRR,AIP,AIRE,AKAP8L,AKNAD1,ALX4,AMH,ANKRD44,ANTXR2,ANXA13,AOX1,APBA2,APOLD1,ARAP2,ARG2,ARID1A,ARRB1,ARRB2,ASGR1,ATG16L2,ATG4B,ATXN1,AVP,BCAS3,BCL7A,BHMT,BIK,BIN3,BRE,BRF1,BSN,C12orf63,CACNA1C,CACNA1G,CACNA2D3,CADM3,CALCA,CALHM2,CAMKV,CANT1,CAPN2,CARD11,CCDC164,CCDC178,CCND2,CCR7,CCR9,CD177,CD247,CD5,CD52,CDC42EP1,CDH1,CDH5,CDK3,CDKN1C,CE…	439
Tissue Morphology	quantity of thymocytes	1.41e-06	CALCA,CCR7,CCR9,CD247,CD5,CTSD,CUX1,DOK1,E2F4,FOS,FOXN1,GNAI2,HIVEP2,HIVEP3,HOXA3,IL12B,IRF1,ITGB2,ITPKB,LAMA3,LCK,MAP3K8,NOTCH1,NR3C1,RUNX1,RUNX3,TAP1,TP53,TRAF3,WNT4,ZBTB7B	31
Hematological System Development and Function	quantity of thymocytes	1.41e-06	CALCA,CCR7,CCR9,CD247,CD5,CTSD,CUX1,DOK1,E2F4,FOS,FOXN1,GNAI2,HIVEP2,HIVEP3,HOXA3,IL12B,IRF1,ITGB2,ITPKB,LAMA3,LCK,MAP3K8,NOTCH1,NR3C1,RUNX1,RUNX3,TAP1,TP53,TRAF3,WNT4,ZBTB7B	31
Hematopoiesis	quantity of thymocytes	1.41e-06	CALCA,CCR7,CCR9,CD247,CD5,CTSD,CUX1,DOK1,E2F4,FOS,FOXN1,GNAI2,HIVEP2,HIVEP3,HOXA3,IL12B,IRF1,ITGB2,ITPKB,LAMA3,LCK,MAP3K8,NOTCH1,NR3C1,RUNX1,RUNX3,TAP1,TP53,TRAF3,WNT4,ZBTB7B	31
Nervous System Development and Function	morphology of nervous system	1.61e-06	ABR,ADCY3,CAPZB,CCND2,CD247,CD81,CDH23,CDKN1C,CLCF1,CNGA3,CNTNAP1,CTSD,CXCR2,CYP26C1,DAGLA,DISC1,DOK7,EBF1,EFNB3,EPHB3,FBXO2,FGFRL1,GABBR1,GNB3,GPR124,HLX,HOXA10,HOXA2,HOXA3,HOXB5,HOXB6,HPN,ITPR1,KCNQ1,LAMB2,LEF1,LHX3,LMNB2,LRPAP1,MAN2B1,MYH10,NCOR2,NES,NFIX,NOS1,NOS3,NOTCH1,NR5A1,NTF3,OTOF,PARK2,PCSK6,PEG3,PPT2,PRX,RARA,RARG,SALL3,SALL4,SEMA5B,SEZ6,SKI,SLC18A2,SYNGAP1,TAP1,TFAP2A,TLX3,TP53,TRIO,…	77
Cellular Growth and Proliferation	proliferation of blood cells	2.02e-06	ABCG1,ADA,ADORA2A,AHNAK,AIRE,CARD11,CCND2,CCR7,CD247,CD5,CD81,CDKN1C,CFLAR,CLCF1,CSF1R,CTSD,CUX1,CXCL12,DGKA,DOK1,E2F4,EFNB3,EFS,EPHA2,FOS,FOXN1,GNAI2,HLA-E,HOXA10,IFNL1,IL12B,IL12RB1,IL21R,IL2RA,INPP4A,IRF1,IRF8,ITGB2,KCNN4,KSR1,LCK,LEF1,MAD1L1,MAFB,MAP3K8,MAP4K1,MGAT5,MYH10,NFKBID,NOTCH1,NR3C1,P2RX7,PBX1,PDE4D,POMC,PRKCD,PRKCE,PRKCZ,PTGER4,PTPN6,RARA,RUNX1,RUNX1T1,RUNX3,SIGIRR,SKAP1,SLAMF1,SMAR…	79
Cellular Development	proliferation of blood cells	2.02e-06	ABCG1,ADA,ADORA2A,AHNAK,AIRE,CARD11,CCND2,CCR7,CD247,CD5,CD81,CDKN1C,CFLAR,CLCF1,CSF1R,CTSD,CUX1,CXCL12,DGKA,DOK1,E2F4,EFNB3,EFS,EPHA2,FOS,FOXN1,GNAI2,HLA-E,HOXA10,IFNL1,IL12B,IL12RB1,IL21R,IL2RA,INPP4A,IRF1,IRF8,ITGB2,KCNN4,KSR1,LCK,LEF1,MAD1L1,MAFB,MAP3K8,MAP4K1,MGAT5,MYH10,NFKBID,NOTCH1,NR3C1,P2RX7,PBX1,PDE4D,POMC,PRKCD,PRKCE,PRKCZ,PTGER4,PTPN6,RARA,RUNX1,RUNX1T1,RUNX3,SIGIRR,SKAP1,SLAMF1,SMAR…	79
Cellular Development	differentiation of cells	2.45e-06	ADA,ADORA2A,AIRE,AMH,ARID3A,AVP,BGLAP,BIK,CALCA,CARD11,CCR7,CCR9,CD247,CD300A,CD81,CDH1,CDH23,CDH5,CDKN1C,CLCF1,CLIC1,CNR2,COL11A2,CREB3L2,CRIP2,CSF1R,CUX1,CXCL12,CXCR2,DDR1,DNMT3A,E2F4,EBF1,ENC1,EPHA2,EPHB3,ERG,ESRRG,EVPL,FIGNL1,FOS,FOXN1,GABBR1,GDF2,GPC2,GPR39,GPR68,HDAC4,HDAC7,HIVEP2,HLA-DOA,HLX,HOXA10,HOXA2,HOXB5,ICAM2,IFNL1,IL12B,IL12RB1,IL21R,IL2RA,INSR,IRF1,IRF8,ITGB2,ITPKB,KSR1,LCK,LEF1,L…	155
Tissue Morphology	quantity of mononuclear leukocytes	2.69e-06	ADA,ADORA2A,AIRE,ARID3A,BIK,CALCA,CARD11,CCR7,CCR9,CD247,CD5,CD81,CFLAR,CNR2,CSF1R,CTSD,CUX1,CXCR2,DDR1,DGKA,DOK1,E2F4,EBF1,FOS,FOXN1,GCNT2,GNAI2,GPR68,HIVEP2,HIVEP3,HLA-B,HOXA3,IL12B,IL21R,IL2RA,IRF1,IRF8,ITGB2,ITPKB,JARID2,LAMA3,LCK,LIG1,LTB,MAP3K8,MUC1,NOTCH1,NR3C1,P2RX7,PBX1,PRKCD,PSMB9,PTPN6,RPTOR,RUNX1,RUNX3,SLC19A1,SLC35C1,SMARCA4,SPHK2,ST3GAL1,STRA13,TAP1,TAPBP,TCIRG1,TP53,TRAF3,VAV2,WNT4…	71
Hematological System Development and Function	quantity of mononuclear leukocytes	2.69e-06	ADA,ADORA2A,AIRE,ARID3A,BIK,CALCA,CARD11,CCR7,CCR9,CD247,CD5,CD81,CFLAR,CNR2,CSF1R,CTSD,CUX1,CXCR2,DDR1,DGKA,DOK1,E2F4,EBF1,FOS,FOXN1,GCNT2,GNAI2,GPR68,HIVEP2,HIVEP3,HLA-B,HOXA3,IL12B,IL21R,IL2RA,IRF1,IRF8,ITGB2,ITPKB,JARID2,LAMA3,LCK,LIG1,LTB,MAP3K8,MUC1,NOTCH1,NR3C1,P2RX7,PBX1,PRKCD,PSMB9,PTPN6,RPTOR,RUNX1,RUNX3,SLC19A1,SLC35C1,SMARCA4,SPHK2,ST3GAL1,STRA13,TAP1,TAPBP,TCIRG1,TP53,TRAF3,VAV2,WNT4…	71
Cellular Function and Maintenance	function of leukocytes	2.74e-06	ADA,AHNAK,AIRE,ARRB2,BIK,CALCA,CARD11,CCR7,CD247,CD81,CNR2,CSF1R,CXCR2,DGKZ,DOK1,EFS,FGR,FOS,GNAI2,GPR68,GRK6,HLA-B,HLA-E,ICAM2,IL12B,IL12RB1,IL21R,IL2RA,IRAK2,IRF1,IRF8,ITGB2,KCNN4,LTB,MAP4K1,NFKBID,NOS1,NOS3,P2RX7,PDLIM2,PLD2,PLXNA1,PRKCD,PTGER4,S100A4,SERPINB1,SIGIRR,SLAMF1,SPHK2,TAP1,TAPBP,TCIRG1,TNFRSF18,TRAF3,TRAF5,VAV2	56
Cellular Development	immortalization	2.84e-06	ARID3A,CCND2,ERG,HOXB6,KSR1,let-7,NOTCH1,PBX1,RUNX1,RUNX1T1,SAFB,TBX2,TP53	13
Connective Tissue Disorders	arthropathy	2.9e-06	ADA,ADORA2A,ATXN1,BGLAP,BHMT,C6orf10,CACNA2D3,CAPN2,CD247,CD81,CDH1,CNR2,COL11A2,CXCL12,CXCR2,DDR1,DEPDC5,DIP2C,EGFL8,FKBP5,FOS,GABRA4,GALNT2,GNAI2,GNL1,GRIK4,HCG22,HDAC7,HLA-A,HLA-B,HLA-DMB,HLA-DOA,HLA-E,HSPA1L,HYAL2,IL12B,IL2RA,IRF1,ITGB2,ITPR1,KIR3DL1,KSR1,LRP5,LTB,LY6G5C,MAP4K1,MYBPC1,MYO1C,NFIX,NOS3,NR3C1,NRSN2,NTF3,P2RX7,PDIA3,PPT2,PRKCZ,PSMB8,PSMB9,PTGER4,PTPN6,PTPRN2,PXN,RBM38,RGCC,RGL2,R…	90
Skeletal and Muscular Disorders	arthropathy	2.9e-06	ADA,ADORA2A,ATXN1,BGLAP,BHMT,C6orf10,CACNA2D3,CAPN2,CD247,CD81,CDH1,CNR2,COL11A2,CXCL12,CXCR2,DDR1,DEPDC5,DIP2C,EGFL8,FKBP5,FOS,GABRA4,GALNT2,GNAI2,GNL1,GRIK4,HCG22,HDAC7,HLA-A,HLA-B,HLA-DMB,HLA-DOA,HLA-E,HSPA1L,HYAL2,IL12B,IL2RA,IRF1,ITGB2,ITPR1,KIR3DL1,KSR1,LRP5,LTB,LY6G5C,MAP4K1,MYBPC1,MYO1C,NFIX,NOS3,NR3C1,NRSN2,NTF3,P2RX7,PDIA3,PPT2,PRKCZ,PSMB8,PSMB9,PTGER4,PTPN6,PTPRN2,PXN,RBM38,RGCC,RGL2,R…	90
Organismal Development	morphology of head	2.93e-06	ADORA2A,AIRE,ALX4,BIN3,CDKN1C,CHSY1,CLCN7,CNGA3,COL11A2,CREB3L2,CSF1R,CTSD,CYP26C1,DDR1,E2F4,EPHB3,FGFRL1,FOS,GNB3,HDAC4,HOXA2,HOXA3,HYAL2,ITGB2,LAMA3,LAMB2,LCK,LEF1,LMO7,MAN2B1,MYH10,NFIC,NFIX,PAX7,PBX1,PCSK6,PITX2,RARA,RARG,RXRA,SALL4,SEMA5B,SKI,TCIRG1,TFAP2A,TP53,TULP1,VSX2,WNT3A,WNT9A,ZIC5	51
Cardiovascular Disease	ventricular septal defect	3.18e-06	AIP,FGFRL1,HEG1,MKL2,MYH10,NCOR2,NOS3,NTF3,PBX1,PCSK6,PITX2,RARA,RARG,RXRA,SALL4,TFAP2A,TGFBR3	17
Connective Tissue Disorders	Rheumatic Disease	3.66e-06	ADA,ADORA2A,ATXN1,BGLAP,BHMT,C6orf10,CACNA2D3,CAPN2,CD247,CD81,CDH1,CNR2,COL11A2,CXCL12,CXCR2,DDR1,DEPDC5,DIP2C,EGFL8,ERG,FKBP5,FOS,GABRA4,GALNT2,GNAI2,GNL1,GRIK4,HCG22,HDAC7,HLA-A,HLA-B,HLA-DMB,HLA-DOA,HLA-E,HSPA1L,HYAL2,IL12B,IL2RA,IRF1,IRF8,ITGB2,ITPR1,KIR3DL1,KSR1,let-7,LRP5,LTB,LY6G5C,MAP4K1,mir-130,mir-192,MYO1C,NFIX,NOS3,NR3C1,NRSN2,NTF3,P2RX7,PDIA3,PHRF1,POMC,PPT2,PRKCZ,PSMB8,PSMB9,PTGER4…	97
Skeletal and Muscular Disorders	Rheumatic Disease	3.66e-06	ADA,ADORA2A,ATXN1,BGLAP,BHMT,C6orf10,CACNA2D3,CAPN2,CD247,CD81,CDH1,CNR2,COL11A2,CXCL12,CXCR2,DDR1,DEPDC5,DIP2C,EGFL8,ERG,FKBP5,FOS,GABRA4,GALNT2,GNAI2,GNL1,GRIK4,HCG22,HDAC7,HLA-A,HLA-B,HLA-DMB,HLA-DOA,HLA-E,HSPA1L,HYAL2,IL12B,IL2RA,IRF1,IRF8,ITGB2,ITPR1,KIR3DL1,KSR1,let-7,LRP5,LTB,LY6G5C,MAP4K1,mir-130,mir-192,MYO1C,NFIX,NOS3,NR3C1,NRSN2,NTF3,P2RX7,PDIA3,PHRF1,POMC,PPT2,PRKCZ,PSMB8,PSMB9,PTGER4…	97
Inflammatory Disease	Rheumatic Disease	3.66e-06	ADA,ADORA2A,ATXN1,BGLAP,BHMT,C6orf10,CACNA2D3,CAPN2,CD247,CD81,CDH1,CNR2,COL11A2,CXCL12,CXCR2,DDR1,DEPDC5,DIP2C,EGFL8,ERG,FKBP5,FOS,GABRA4,GALNT2,GNAI2,GNL1,GRIK4,HCG22,HDAC7,HLA-A,HLA-B,HLA-DMB,HLA-DOA,HLA-E,HSPA1L,HYAL2,IL12B,IL2RA,IRF1,IRF8,ITGB2,ITPR1,KIR3DL1,KSR1,let-7,LRP5,LTB,LY6G5C,MAP4K1,mir-130,mir-192,MYO1C,NFIX,NOS3,NR3C1,NRSN2,NTF3,P2RX7,PDIA3,PHRF1,POMC,PPT2,PRKCZ,PSMB8,PSMB9,PTGER4…	97
Drug Metabolism	synthesis of epinephrine	4.11e-06	CYP11A1,NR3C1,PNMT,TH,UCN	5
Small Molecule Biochemistry	synthesis of epinephrine	4.11e-06	CYP11A1,NR3C1,PNMT,TH,UCN	5
Gene Expression	expression of DNA	4.21e-06	ABCG1,ABLIM2,ADORA2A,AHRR,AIRE,ALX4,AMH,ARID1A,ARID3A,ARRB1,ARRB2,ATXN1,AVP,BCL9,BRF1,CALCA,CDH1,CDKN1C,CHD3,CHD4,CREB3L2,CUX1,DAB2IP,DNMT3A,E2F4,E4F1,EBF1,EBF4,ESRRG,FOS,FOXK1,FOXK2,FOXN1,GDF2,GLIS1,GMEB2,HBZ,HDAC4,HDAC7,HIF3A,HIVEP1,HIVEP2,HIVEP3,HOXA2,HOXB5,HPN,HYAL2,IFNL1,INSR,IQGAP3,IRF1,IRF8,JARID2,JAZF1,KCNQ1,LEF1,LHX3,LOXL2,LRP5,MAFB,MAFF,MCF2L,MKL2,MYT1L,NCOR2,NFIC,NFIX,NKX6-2,NODAL,NOS1…	125
Cellular Development	arrest in differentiation of acute leukemia cells	4.59e-06	RARA,RUNX1,RUNX1T1,ZBTB16	4
Cancer	arrest in differentiation of acute leukemia cells	4.59e-06	RARA,RUNX1,RUNX1T1,ZBTB16	4
Tumor Morphology	arrest in differentiation of acute leukemia cells	4.59e-06	RARA,RUNX1,RUNX1T1,ZBTB16	4
Dermatological Diseases and Conditions	drug-induced hypersensitivity syndrome	4.59e-06	HLA-A,HLA-B,KIR3DL1,NR3C1	4
Hematological Disease	drug-induced hypersensitivity syndrome	4.59e-06	HLA-A,HLA-B,KIR3DL1,NR3C1	4
Immunological Disease	drug-induced hypersensitivity syndrome	4.59e-06	HLA-A,HLA-B,KIR3DL1,NR3C1	4
Cancer	malignancy of acute leukemia cells	4.59e-06	RARA,RUNX1,RUNX1T1,ZBTB16	4
Cell Death and Survival	apoptosis	4.59e-06	ABCG1,ADA,ADORA2A,AGAP2,AIRE,ALX4,AMH,ANTXR2,AP2A2,ARG2,ARRB1,ARRB2,ATXN1,AVP,BIK,BRE,BRF1,CACNA1C,CALCA,CAMK1D,CAPN2,CASZ1,CCND2,CCR7,CD247,CD5,CDH1,CDH5,CDK3,CDKN1C,CFLAR,CLCF1,CMIP,CNR2,CREB3L2,CSF1R,CTSD,CXCL12,CXCR2,CYFIP2,DAB2IP,DDAH2,DDR1,DLEU7,DNAJB1,DNMT3A,E2F4,E4F1,EBF1,EBF4,EIF2C2,ENC1,EPHA2,ERG,FGFRL1,FGR,FKBP5,FOS,FOXK2,GABBR1,GCK,GDF2,GIP,GNAI2,GRM2,HDAC4,HLA-B,HORMAD2,HOXA3,HPN,HYA…	201
Cell Death and Survival	necrosis	4.85e-06	ABCG1,ACTB,ADA,ADORA2A,AGAP2,ALDH3B1,AMH,ANTXR2,AP2A2,ARID1A,ARRB1,ARRB2,ATXN1,BIK,CALCA,CAPN2,CARD11,CASZ1,CCND2,CCR7,CD247,CD300A,CD5,CDH1,CDH5,CDK3,CDKN1C,CELSR1,CFLAR,CHSY1,CLCF1,CLCN7,CNR2,CREB3L2,CSF1R,CTSD,CXCL12,CYFIP2,DAB2IP,DLEU7,DLGAP2,DNAJB1,E2F4,EBF4,ENC1,EPHA2,ERG,FGR,FKBP5,FOS,FOXK2,GABBR1,GCK,GIP,GNAI2,HDAC4,HLA-B,HMOX2,HOXA3,HPN,HYAL2,ICMT,IFNL1,IGF2BP1,IL21R,IL2RA,INSR,IRAK2,IRF…	190
Connective Tissue Development and Function	abnormal morphology of bone	4.98e-06	ALX4,CDKN1C,CHSY1,COL11A2,CSF1R,DCHS1,DDR1,FGFRL1,FOS,HDAC4,HOXA10,HOXA2,HOXA3,HOXB5,HOXB6,HYAL2,LFNG,LRP5,MYH10,NDRG2,NFIC,NFIX,NOS3,PAX7,PBX1,PCSK6,PITX2,PLXNA1,PLXND1,RAI1,RARA,RARG,SALL4,SKI,TFAP2A,TGFBR3,WNT3A,WNT9A,ZBTB16,ZIC5	40
Embryonic Development	abnormal morphology of bone	4.98e-06	ALX4,CDKN1C,CHSY1,COL11A2,CSF1R,DCHS1,DDR1,FGFRL1,FOS,HDAC4,HOXA10,HOXA2,HOXA3,HOXB5,HOXB6,HYAL2,LFNG,LRP5,MYH10,NDRG2,NFIC,NFIX,NOS3,PAX7,PBX1,PCSK6,PITX2,PLXNA1,PLXND1,RAI1,RARA,RARG,SALL4,SKI,TFAP2A,TGFBR3,WNT3A,WNT9A,ZBTB16,ZIC5	40
Organ Development	abnormal morphology of bone	4.98e-06	ALX4,CDKN1C,CHSY1,COL11A2,CSF1R,DCHS1,DDR1,FGFRL1,FOS,HDAC4,HOXA10,HOXA2,HOXA3,HOXB5,HOXB6,HYAL2,LFNG,LRP5,MYH10,NDRG2,NFIC,NFIX,NOS3,PAX7,PBX1,PCSK6,PITX2,PLXNA1,PLXND1,RAI1,RARA,RARG,SALL4,SKI,TFAP2A,TGFBR3,WNT3A,WNT9A,ZBTB16,ZIC5	40
Organ Morphology	abnormal morphology of bone	4.98e-06	ALX4,CDKN1C,CHSY1,COL11A2,CSF1R,DCHS1,DDR1,FGFRL1,FOS,HDAC4,HOXA10,HOXA2,HOXA3,HOXB5,HOXB6,HYAL2,LFNG,LRP5,MYH10,NDRG2,NFIC,NFIX,NOS3,PAX7,PBX1,PCSK6,PITX2,PLXNA1,PLXND1,RAI1,RARA,RARG,SALL4,SKI,TFAP2A,TGFBR3,WNT3A,WNT9A,ZBTB16,ZIC5	40
Organismal Development	abnormal morphology of bone	4.98e-06	ALX4,CDKN1C,CHSY1,COL11A2,CSF1R,DCHS1,DDR1,FGFRL1,FOS,HDAC4,HOXA10,HOXA2,HOXA3,HOXB5,HOXB6,HYAL2,LFNG,LRP5,MYH10,NDRG2,NFIC,NFIX,NOS3,PAX7,PBX1,PCSK6,PITX2,PLXNA1,PLXND1,RAI1,RARA,RARG,SALL4,SKI,TFAP2A,TGFBR3,WNT3A,WNT9A,ZBTB16,ZIC5	40
Skeletal and Muscular System Development and Function	abnormal morphology of bone	4.98e-06	ALX4,CDKN1C,CHSY1,COL11A2,CSF1R,DCHS1,DDR1,FGFRL1,FOS,HDAC4,HOXA10,HOXA2,HOXA3,HOXB5,HOXB6,HYAL2,LFNG,LRP5,MYH10,NDRG2,NFIC,NFIX,NOS3,PAX7,PBX1,PCSK6,PITX2,PLXNA1,PLXND1,RAI1,RARA,RARG,SALL4,SKI,TFAP2A,TGFBR3,WNT3A,WNT9A,ZBTB16,ZIC5	40
Tissue Development	abnormal morphology of bone	4.98e-06	ALX4,CDKN1C,CHSY1,COL11A2,CSF1R,DCHS1,DDR1,FGFRL1,FOS,HDAC4,HOXA10,HOXA2,HOXA3,HOXB5,HOXB6,HYAL2,LFNG,LRP5,MYH10,NDRG2,NFIC,NFIX,NOS3,PAX7,PBX1,PCSK6,PITX2,PLXNA1,PLXND1,RAI1,RARA,RARG,SALL4,SKI,TFAP2A,TGFBR3,WNT3A,WNT9A,ZBTB16,ZIC5	40
Tissue Morphology	quantity of lymphocytes	5.18e-06	ADA,ADORA2A,AIRE,ARID3A,BIK,CALCA,CARD11,CCR7,CCR9,CD247,CD5,CD81,CFLAR,CNR2,CSF1R,CTSD,CUX1,CXCR2,DDR1,DGKA,DOK1,E2F4,EBF1,FOS,FOXN1,GCNT2,GNAI2,HIVEP2,HIVEP3,HLA-B,HOXA3,IL12B,IL21R,IL2RA,IRF1,IRF8,ITGB2,ITPKB,LAMA3,LCK,LIG1,LTB,MAP3K8,MUC1,NOTCH1,NR3C1,P2RX7,PBX1,PRKCD,PSMB9,PTPN6,RPTOR,RUNX1,RUNX3,SLC19A1,SLC35C1,SMARCA4,SPHK2,ST3GAL1,TAP1,TAPBP,TCIRG1,TP53,TRAF3,VAV2,WNT4,ZBTB7B,ZC3H12A	68
Hematological System Development and Function	quantity of lymphocytes	5.18e-06	ADA,ADORA2A,AIRE,ARID3A,BIK,CALCA,CARD11,CCR7,CCR9,CD247,CD5,CD81,CFLAR,CNR2,CSF1R,CTSD,CUX1,CXCR2,DDR1,DGKA,DOK1,E2F4,EBF1,FOS,FOXN1,GCNT2,GNAI2,HIVEP2,HIVEP3,HLA-B,HOXA3,IL12B,IL21R,IL2RA,IRF1,IRF8,ITGB2,ITPKB,LAMA3,LCK,LIG1,LTB,MAP3K8,MUC1,NOTCH1,NR3C1,P2RX7,PBX1,PRKCD,PSMB9,PTPN6,RPTOR,RUNX1,RUNX3,SLC19A1,SLC35C1,SMARCA4,SPHK2,ST3GAL1,TAP1,TAPBP,TCIRG1,TP53,TRAF3,VAV2,WNT4,ZBTB7B,ZC3H12A	68
Hematological System Development and Function	development of blood cells	5.3e-06	ADA,AIRE,BIK,CARD11,CCR7,CCR9,CD247,CD5,CD81,CHD4,CNR2,CRIP2,CSF1R,CUX1,CXCL12,DGKA,DGKZ,DOK1,E2F4,EBF1,EIF2C2,EPHA2,ERG,FOS,FOXN1,HIVEP2,HLA-DOA,HOXA10,IFNL1,IL12B,IL12RB1,IL21R,IL2RA,IRF1,IRF8,ITGB2,ITPKB,LAMA3,LCK,LEF1,LFNG,LTB,MAD1L1,MAFB,NFKBID,NOTCH1,PRKCZ,PTGER4,PTPN6,RARA,RUNX1,RUNX3,SLC19A1,SMARCA4,STAP2,TAPBP,TP53,TXNRD2,VAV2,WNT3A,WNT4,ZBTB16,ZBTB7B	63
Hematopoiesis	development of blood cells	5.3e-06	ADA,AIRE,BIK,CARD11,CCR7,CCR9,CD247,CD5,CD81,CHD4,CNR2,CRIP2,CSF1R,CUX1,CXCL12,DGKA,DGKZ,DOK1,E2F4,EBF1,EIF2C2,EPHA2,ERG,FOS,FOXN1,HIVEP2,HLA-DOA,HOXA10,IFNL1,IL12B,IL12RB1,IL21R,IL2RA,IRF1,IRF8,ITGB2,ITPKB,LAMA3,LCK,LEF1,LFNG,LTB,MAD1L1,MAFB,NFKBID,NOTCH1,PRKCZ,PTGER4,PTPN6,RARA,RUNX1,RUNX3,SLC19A1,SMARCA4,STAP2,TAPBP,TP53,TXNRD2,VAV2,WNT3A,WNT4,ZBTB16,ZBTB7B	63
Cellular Development	development of blood cells	5.3e-06	ADA,AIRE,BIK,CARD11,CCR7,CCR9,CD247,CD5,CD81,CHD4,CNR2,CRIP2,CSF1R,CUX1,CXCL12,DGKA,DGKZ,DOK1,E2F4,EBF1,EIF2C2,EPHA2,ERG,FOS,FOXN1,HIVEP2,HLA-DOA,HOXA10,IFNL1,IL12B,IL12RB1,IL21R,IL2RA,IRF1,IRF8,ITGB2,ITPKB,LAMA3,LCK,LEF1,LFNG,LTB,MAD1L1,MAFB,NFKBID,NOTCH1,PRKCZ,PTGER4,PTPN6,RARA,RUNX1,RUNX3,SLC19A1,SMARCA4,STAP2,TAPBP,TP53,TXNRD2,VAV2,WNT3A,WNT4,ZBTB16,ZBTB7B	63
Organismal Development	morphology of body region	5.3e-06	ADORA2A,AIRE,ALX4,BIN3,CDKN1C,CELSR1,CHSY1,CLCN7,CNGA3,COL11A2,CREB3L2,CSF1R,CTSD,CYP26C1,DCHS1,DDR1,E2F4,EPHB3,FGFRL1,FOS,GNB3,HDAC4,HOXA10,HOXA2,HOXA3,HOXB6,HYAL2,ITGB2,ITPKB,LAMA3,LAMB2,LCK,LEF1,LFNG,LMO7,LRP5,MAN2B1,MYH10,NFIC,NFIX,NOS3,PAX7,PBX1,PCSK6,PITX2,RARA,RARG,RXRA,SALL4,SEMA5B,SKI,TCIRG1,TFAP2A,TGFBR3,TP53,TULP1,USF2,VSX2,WNT3A,WNT4,WNT9A,ZBTB16,ZIC5	63
Connective Tissue Disorders	arthritis	5.41e-06	ADA,ADORA2A,ATXN1,BGLAP,BHMT,C6orf10,CACNA2D3,CAPN2,CD247,CD81,CDH1,CNR2,COL11A2,CXCL12,CXCR2,DDR1,DEPDC5,DIP2C,EGFL8,FKBP5,FOS,GABRA4,GALNT2,GNAI2,GNL1,GRIK4,HCG22,HDAC7,HLA-A,HLA-B,HLA-DMB,HLA-DOA,HLA-E,HSPA1L,HYAL2,IL12B,IL2RA,IRF1,ITGB2,ITPR1,KIR3DL1,KSR1,LRP5,LTB,LY6G5C,MAP4K1,MYO1C,NFIX,NOS3,NR3C1,NRSN2,NTF3,P2RX7,PDIA3,PPT2,PRKCZ,PSMB8,PSMB9,PTGER4,PTPN6,PTPRN2,PXN,RBM38,RGCC,RGL2,RNF39,RU…	88
Skeletal and Muscular Disorders	arthritis	5.41e-06	ADA,ADORA2A,ATXN1,BGLAP,BHMT,C6orf10,CACNA2D3,CAPN2,CD247,CD81,CDH1,CNR2,COL11A2,CXCL12,CXCR2,DDR1,DEPDC5,DIP2C,EGFL8,FKBP5,FOS,GABRA4,GALNT2,GNAI2,GNL1,GRIK4,HCG22,HDAC7,HLA-A,HLA-B,HLA-DMB,HLA-DOA,HLA-E,HSPA1L,HYAL2,IL12B,IL2RA,IRF1,ITGB2,ITPR1,KIR3DL1,KSR1,LRP5,LTB,LY6G5C,MAP4K1,MYO1C,NFIX,NOS3,NR3C1,NRSN2,NTF3,P2RX7,PDIA3,PPT2,PRKCZ,PSMB8,PSMB9,PTGER4,PTPN6,PTPRN2,PXN,RBM38,RGCC,RGL2,RNF39,RU…	88
Inflammatory Disease	arthritis	5.41e-06	ADA,ADORA2A,ATXN1,BGLAP,BHMT,C6orf10,CACNA2D3,CAPN2,CD247,CD81,CDH1,CNR2,COL11A2,CXCL12,CXCR2,DDR1,DEPDC5,DIP2C,EGFL8,FKBP5,FOS,GABRA4,GALNT2,GNAI2,GNL1,GRIK4,HCG22,HDAC7,HLA-A,HLA-B,HLA-DMB,HLA-DOA,HLA-E,HSPA1L,HYAL2,IL12B,IL2RA,IRF1,ITGB2,ITPR1,KIR3DL1,KSR1,LRP5,LTB,LY6G5C,MAP4K1,MYO1C,NFIX,NOS3,NR3C1,NRSN2,NTF3,P2RX7,PDIA3,PPT2,PRKCZ,PSMB8,PSMB9,PTGER4,PTPN6,PTPRN2,PXN,RBM38,RGCC,RGL2,RNF39,RU…	88
Gene Expression	activation of DNA endogenous promoter	5.87e-06	ABLIM2,AHRR,AIRE,ALX4,ARRB1,ARRB2,ATXN1,BCL9,CDKN1C,CHD3,CHD4,CUX1,DAB2IP,DNMT3A,E4F1,FOS,FOXK1,FOXK2,FOXN1,GDF2,GLIS1,GMEB2,HBZ,HDAC4,HDAC7,HIF3A,HOXA2,HYAL2,IRF1,IRF8,JARID2,JAZF1,LEF1,LHX3,LRP5,MAFB,MAFF,MCF2L,MKL2,MYT1L,NCOR2,NFIC,NFIX,NKX6-2,NODAL,NOS1,NOTCH1,NR3C1,NR5A1,NTF3,PBX1,PDE2A,PHRF1,PITX2,PLSCR1,POMC,PRDM16,PSMC5,RAI1,RARA,RARG,RFX4,RUNX1,RUNX3,RXRA,RYBP,SAFB,SALL4,SKAP1,SKI,SMARCA…	90
Tissue Morphology	quantity of leukocytes	6.14e-06	ADA,ADORA2A,AIRE,ARID3A,BIK,CALCA,CARD11,CCR7,CCR9,CD247,CD5,CD81,CFLAR,CNR2,CSF1R,CTSD,CUX1,CXCL12,CXCR2,DDR1,DGKA,DOK1,E2F4,EBF1,FOS,FOXN1,GCNT2,GNAI2,GPR68,HIVEP2,HIVEP3,HLA-B,HOXA3,IL12B,IL12RB1,IL21R,IL2RA,IRF1,IRF8,ITGB2,ITPKB,JARID2,LAMA3,LCK,LIG1,LTB,MAP3K8,MUC1,NOS1,NOTCH1,NR3C1,P2RX7,PBX1,PDE4D,PLSCR1,PRKCD,PRKCE,PSMB9,PTPN6,RARA,RPTOR,RUNX1,RUNX3,SERPINB1,SIGIRR,SLC19A1,SLC35C1,SMARCA4…	83
Hematological System Development and Function	quantity of leukocytes	6.14e-06	ADA,ADORA2A,AIRE,ARID3A,BIK,CALCA,CARD11,CCR7,CCR9,CD247,CD5,CD81,CFLAR,CNR2,CSF1R,CTSD,CUX1,CXCL12,CXCR2,DDR1,DGKA,DOK1,E2F4,EBF1,FOS,FOXN1,GCNT2,GNAI2,GPR68,HIVEP2,HIVEP3,HLA-B,HOXA3,IL12B,IL12RB1,IL21R,IL2RA,IRF1,IRF8,ITGB2,ITPKB,JARID2,LAMA3,LCK,LIG1,LTB,MAP3K8,MUC1,NOS1,NOTCH1,NR3C1,P2RX7,PBX1,PDE4D,PLSCR1,PRKCD,PRKCE,PSMB9,PTPN6,RARA,RPTOR,RUNX1,RUNX3,SERPINB1,SIGIRR,SLC19A1,SLC35C1,SMARCA4…	83
Cardiovascular System Development and Function	development of vasculature	6.98e-06	CALCA,CAPN2,CDH5,EGFL7,FGFRL1,GPR124,HEG1,LEF1,LRP5,NODAL,NOS3,RUNX1,SOX18,TP53,WNT7B,ZMIZ1	16
Cellular Growth and Proliferation	proliferation of immune cells	7.93e-06	ABCG1,ADA,ADORA2A,AHNAK,AIRE,CARD11,CCND2,CCR7,CD247,CD5,CD81,CFLAR,CLCF1,CSF1R,CTSD,CUX1,CXCL12,DGKA,DOK1,EFNB3,EFS,EPHA2,FOS,FOXN1,GNAI2,HLA-E,HOXA10,IFNL1,IL12B,IL12RB1,IL21R,IL2RA,IRF1,IRF8,ITGB2,KCNN4,KSR1,LCK,LEF1,MAD1L1,MAFB,MAP3K8,MAP4K1,MGAT5,NFKBID,NOTCH1,NR3C1,P2RX7,PBX1,PDE4D,POMC,PRKCD,PRKCE,PRKCZ,PTGER4,PTPN6,RARA,RUNX1,RUNX3,SIGIRR,SKAP1,SLAMF1,SMARCA4,SPHK2,STAP2,TCIRG1,TNFRSF18,T…	73
Hematological System Development and Function	proliferation of immune cells	7.93e-06	ABCG1,ADA,ADORA2A,AHNAK,AIRE,CARD11,CCND2,CCR7,CD247,CD5,CD81,CFLAR,CLCF1,CSF1R,CTSD,CUX1,CXCL12,DGKA,DOK1,EFNB3,EFS,EPHA2,FOS,FOXN1,GNAI2,HLA-E,HOXA10,IFNL1,IL12B,IL12RB1,IL21R,IL2RA,IRF1,IRF8,ITGB2,KCNN4,KSR1,LCK,LEF1,MAD1L1,MAFB,MAP3K8,MAP4K1,MGAT5,NFKBID,NOTCH1,NR3C1,P2RX7,PBX1,PDE4D,POMC,PRKCD,PRKCE,PRKCZ,PTGER4,PTPN6,RARA,RUNX1,RUNX3,SIGIRR,SKAP1,SLAMF1,SMARCA4,SPHK2,STAP2,TCIRG1,TNFRSF18,T…	73
Cellular Development	proliferation of immune cells	7.93e-06	ABCG1,ADA,ADORA2A,AHNAK,AIRE,CARD11,CCND2,CCR7,CD247,CD5,CD81,CFLAR,CLCF1,CSF1R,CTSD,CUX1,CXCL12,DGKA,DOK1,EFNB3,EFS,EPHA2,FOS,FOXN1,GNAI2,HLA-E,HOXA10,IFNL1,IL12B,IL12RB1,IL21R,IL2RA,IRF1,IRF8,ITGB2,KCNN4,KSR1,LCK,LEF1,MAD1L1,MAFB,MAP3K8,MAP4K1,MGAT5,NFKBID,NOTCH1,NR3C1,P2RX7,PBX1,PDE4D,POMC,PRKCD,PRKCE,PRKCZ,PTGER4,PTPN6,RARA,RUNX1,RUNX3,SIGIRR,SKAP1,SLAMF1,SMARCA4,SPHK2,STAP2,TCIRG1,TNFRSF18,T…	73
Cell-To-Cell Signaling and Interaction	quantity of monoamines	8.78e-06	ADORA2A,APBA2,AVP,CD81,GRM2,IL2RA,NOS1,NOS3,NOTCH1,NR3C1,NR5A1,NTF3,OXT,PARK2,PNMT,POMC,PRKCD,PTPRN2,SEPT5,SLC18A2,TH,TRH,UCN,VAV2	24
Small Molecule Biochemistry	quantity of monoamines	8.78e-06	ADORA2A,APBA2,AVP,CD81,GRM2,IL2RA,NOS1,NOS3,NOTCH1,NR3C1,NR5A1,NTF3,OXT,PARK2,PNMT,POMC,PRKCD,PTPRN2,SEPT5,SLC18A2,TH,TRH,UCN,VAV2	24
Molecular Transport	quantity of monoamines	8.78e-06	ADORA2A,APBA2,AVP,CD81,GRM2,IL2RA,NOS1,NOS3,NOTCH1,NR3C1,NR5A1,NTF3,OXT,PARK2,PNMT,POMC,PRKCD,PTPRN2,SEPT5,SLC18A2,TH,TRH,UCN,VAV2	24
Cardiovascular System Development and Function	morphology of cardiovascular system	9.48e-06	ANTXR2,CAPN2,CCND2,CDH5,CFLAR,CKMT2,DCHS1,E2F4,EIF2C2,EPHA2,FGFRL1,GDF2,GP1BB,GPR124,GPR4,HBZ,HDAC7,HEG1,HMOX2,HOXA2,HOXA3,ITGB2,KCNN4,LASP1,LEF1,LFNG,LIG1,MAN2B1,mir-145,MKL2,MYH10,MYLK3,NCOR2,NOS1,NOS3,NOTCH1,NTF3,PFKM,PITX2,PLEKHG5,PLXND1,PRKCZ,PROKR1,PTGER4,PXN,RARA,RARG,RXRA,SDC4,SFTPC,SIAH2,STEAP3,TBX2,TFAP2A,TGFBR3,TH,TP53,TULP1,TXNRD2,VAV2,VWF,ZC3H12A,ZMIZ1	63
Skeletal and Muscular System Development and Function	morphology of skeleton	9.6e-06	ALX4,CDKN1C,CHSY1,CSF1R,DCHS1,FGFRL1,GDF2,HDAC4,HOXA10,HOXA2,HOXA3,HOXB5,HOXB6,HYAL2,LFNG,LRP5,MAN2B1,NDRG2,NOS3,PBX1,PITX2,RAI1,RARA,RARG,RXRA,SAFB,SKI,TFAP2A,TGFBR3,WNT3A,WNT9A,ZBTB16	32
Immunological Disease	systemic autoimmune syndrome	1.08e-05	ABCG1,ADA,ADORA2A,AIRE,ATXN1,BGLAP,BHMT,C6orf10,CCR7,CD247,CD5,CDH1,CNR2,COL11A2,CXCL12,CXCR2,DDR1,DEPDC5,DIP2C,EGFL8,FKBP5,FOS,GABBR1,GABRA4,GALNT2,GNL1,GRIK4,HCG22,HDAC7,HIST1H2BH/HIST1H2BO,HIST1H3A (includes others),HIST2H2BE (includes others),HLA-A,HLA-B,HLA-DMB,HLA-DOA,HSPA1L,IL12B,IL21R,IL2RA,INSR,ITGB2,ITPR1,LRP5,LTB,LY6G5C,mir-192,MYH10,MYO1C,NR3C1,NRSN2,NTF3,P2RX7,PDIA3,PHRF1,PPT2,PSMB8,…	84
Gene Expression	expression of RNA	1.27e-05	ABCG1,ABLIM2,ADA,ADORA2A,AHRR,AIRE,AKAP8L,ALX4,AMH,AP2A2,ARID1A,ARID3A,ARRB1,ARRB2,ASIP,ATXN1,AVP,BCL9,BRF1,CALCA,CDH1,CDK3,CDKN1C,CDR2,CFLAR,CHD3,CHD4,CMYA5,CREB3L2,CUX1,DAB2IP,DNAJB1,DNMT3A,E2F4,E4F1,EBF1,EBF4,EIF2C2,ERG,ESRRG,FGR,FOS,FOXK1,FOXK2,FOXN1,GDF2,GLIS1,GMEB2,GPR39,HBZ,HDAC4,HDAC7,HIF3A,HIVEP1,HIVEP2,HIVEP3,HOXA10,HOXA2,HOXB5,HPN,HYAL2,IFNL1,IGF2BP1,IGF2BP2,INSR,IQGAP3,IRAK2,IRF1,IRF8…	162
Cellular Growth and Proliferation	proliferation of mononuclear leukocytes	1.32e-05	ABCG1,ADA,ADORA2A,AHNAK,AIRE,CARD11,CCND2,CCR7,CD247,CD5,CD81,CFLAR,CLCF1,CSF1R,CTSD,CXCL12,DGKA,DOK1,EFNB3,EFS,EPHA2,FOS,FOXN1,GNAI2,HLA-E,HOXA10,IFNL1,IL12B,IL12RB1,IL21R,IL2RA,IRF1,IRF8,ITGB2,KCNN4,KSR1,LCK,LEF1,MAD1L1,MAP3K8,MAP4K1,MGAT5,NFKBID,NOTCH1,P2RX7,PDE4D,POMC,PRKCD,PRKCE,PRKCZ,PTGER4,PTPN6,RUNX1,RUNX3,SIGIRR,SKAP1,SLAMF1,SMARCA4,SPHK2,STAP2,TCIRG1,TNFRSF18,TP53,TRAF3,TRAF5,VAV2,WNT3A…	68
Hematological System Development and Function	proliferation of mononuclear leukocytes	1.32e-05	ABCG1,ADA,ADORA2A,AHNAK,AIRE,CARD11,CCND2,CCR7,CD247,CD5,CD81,CFLAR,CLCF1,CSF1R,CTSD,CXCL12,DGKA,DOK1,EFNB3,EFS,EPHA2,FOS,FOXN1,GNAI2,HLA-E,HOXA10,IFNL1,IL12B,IL12RB1,IL21R,IL2RA,IRF1,IRF8,ITGB2,KCNN4,KSR1,LCK,LEF1,MAD1L1,MAP3K8,MAP4K1,MGAT5,NFKBID,NOTCH1,P2RX7,PDE4D,POMC,PRKCD,PRKCE,PRKCZ,PTGER4,PTPN6,RUNX1,RUNX3,SIGIRR,SKAP1,SLAMF1,SMARCA4,SPHK2,STAP2,TCIRG1,TNFRSF18,TP53,TRAF3,TRAF5,VAV2,WNT3A…	68
Cellular Development	proliferation of mononuclear leukocytes	1.32e-05	ABCG1,ADA,ADORA2A,AHNAK,AIRE,CARD11,CCND2,CCR7,CD247,CD5,CD81,CFLAR,CLCF1,CSF1R,CTSD,CXCL12,DGKA,DOK1,EFNB3,EFS,EPHA2,FOS,FOXN1,GNAI2,HLA-E,HOXA10,IFNL1,IL12B,IL12RB1,IL21R,IL2RA,IRF1,IRF8,ITGB2,KCNN4,KSR1,LCK,LEF1,MAD1L1,MAP3K8,MAP4K1,MGAT5,NFKBID,NOTCH1,P2RX7,PDE4D,POMC,PRKCD,PRKCE,PRKCZ,PTGER4,PTPN6,RUNX1,RUNX3,SIGIRR,SKAP1,SLAMF1,SMARCA4,SPHK2,STAP2,TCIRG1,TNFRSF18,TP53,TRAF3,TRAF5,VAV2,WNT3A…	68
Cardiovascular Disease	persistent truncus arteriosus	1.34e-05	HOXA3,NTF3,PBX1,PCSK6,PLXND1,RARA,RARG,RXRA,TFAP2A	9
Developmental Disorder	persistent truncus arteriosus	1.34e-05	HOXA3,NTF3,PBX1,PCSK6,PLXND1,RARA,RARG,RXRA,TFAP2A	9
Respiratory Disease	persistent truncus arteriosus	1.34e-05	HOXA3,NTF3,PBX1,PCSK6,PLXND1,RARA,RARG,RXRA,TFAP2A	9
Cellular Growth and Proliferation	proliferation of lymphocytes	1.51e-05	ABCG1,ADA,ADORA2A,AHNAK,AIRE,CARD11,CCND2,CCR7,CD247,CD5,CD81,CFLAR,CLCF1,CTSD,CXCL12,DGKA,DOK1,EFNB3,EFS,EPHA2,FOS,FOXN1,GNAI2,HLA-E,HOXA10,IFNL1,IL12B,IL12RB1,IL21R,IL2RA,IRF1,IRF8,ITGB2,KCNN4,KSR1,LCK,LEF1,MAD1L1,MAP3K8,MAP4K1,MGAT5,NFKBID,NOTCH1,P2RX7,PDE4D,POMC,PRKCD,PRKCE,PRKCZ,PTGER4,PTPN6,RUNX1,RUNX3,SIGIRR,SKAP1,SLAMF1,SMARCA4,SPHK2,STAP2,TCIRG1,TNFRSF18,TP53,TRAF3,TRAF5,VAV2,WNT3A,ZBTB16	67
Hematological System Development and Function	proliferation of lymphocytes	1.51e-05	ABCG1,ADA,ADORA2A,AHNAK,AIRE,CARD11,CCND2,CCR7,CD247,CD5,CD81,CFLAR,CLCF1,CTSD,CXCL12,DGKA,DOK1,EFNB3,EFS,EPHA2,FOS,FOXN1,GNAI2,HLA-E,HOXA10,IFNL1,IL12B,IL12RB1,IL21R,IL2RA,IRF1,IRF8,ITGB2,KCNN4,KSR1,LCK,LEF1,MAD1L1,MAP3K8,MAP4K1,MGAT5,NFKBID,NOTCH1,P2RX7,PDE4D,POMC,PRKCD,PRKCE,PRKCZ,PTGER4,PTPN6,RUNX1,RUNX3,SIGIRR,SKAP1,SLAMF1,SMARCA4,SPHK2,STAP2,TCIRG1,TNFRSF18,TP53,TRAF3,TRAF5,VAV2,WNT3A,ZBTB16	67
Cellular Development	proliferation of lymphocytes	1.51e-05	ABCG1,ADA,ADORA2A,AHNAK,AIRE,CARD11,CCND2,CCR7,CD247,CD5,CD81,CFLAR,CLCF1,CTSD,CXCL12,DGKA,DOK1,EFNB3,EFS,EPHA2,FOS,FOXN1,GNAI2,HLA-E,HOXA10,IFNL1,IL12B,IL12RB1,IL21R,IL2RA,IRF1,IRF8,ITGB2,KCNN4,KSR1,LCK,LEF1,MAD1L1,MAP3K8,MAP4K1,MGAT5,NFKBID,NOTCH1,P2RX7,PDE4D,POMC,PRKCD,PRKCE,PRKCZ,PTGER4,PTPN6,RUNX1,RUNX3,SIGIRR,SKAP1,SLAMF1,SMARCA4,SPHK2,STAP2,TCIRG1,TNFRSF18,TP53,TRAF3,TRAF5,VAV2,WNT3A,ZBTB16	67
Organismal Development	size of body	1.62e-05	ADA,ADCY3,AHNAK,AIRE,APBA2,ARID3A,ARRB1,ARRB2,BIK,CD81,CDKN1C,CKMT2,CLCF1,CLCN7,COL11A2,CSF1R,CTSD,CUX1,CXCR2,DNMT3A,DOK1,E2F4,EBF1,FGFRL1,FOS,FOXK1,GCK,GNAI2,HDAC4,ICMT,IL2RA,INSR,JPH3,KCNAB2,KLB,LAMA3,LASP1,LEF1,LFNG,LMO7,MAN2B1,MYH10,NES,NFIC,NFIX,NLGN2,NODAL,NOS1,NOS3,NR5A1,NTF3,P2RX7,PARK2,PBX1,PDE4D,PEG3,PITX2,PLCD1,POMC,PRKCD,PRKCE,RAI1,RARG,RUNX1,SAFB,SLC18A2,SLC19A1,SLC2A9,SLC35C1,SLC9A1…	79
Cardiovascular System Development and Function	abnormal morphology of cardiovascular system	1.74e-05	CKMT2,HOXA3,NOS1,NOS3,NTF3,RARA,RARG,RXRA,TBX2	9
Lymphoid Tissue Structure and Development	morphology of lymphatic system component	1.77e-05	ADA,AIRE,ARID3A,BIK,BIN3,CCND2,CCR7,CCR9,CD247,CDKN1C,CLCN7,CSF1R,CTSD,CUX1,CXCR2,DOK1,EBF1,FOS,FOXN1,HIVEP2,HOXA3,ICAM2,IL21R,IL2RA,IRF8,ITGB2,ITPKB,KCNN4,LCK,LIG1,LTB,MAN2B1,NODAL,PBX1,PFKM,PITX2,PPT2,PRKCD,RARA,RUNX1,SIAH2,SLC19A1,SLC35C1,STEAP3,TCIRG1,TGFBR3,TP53,ZC3H12A	48
Gene Expression	transcription of DNA	1.84e-05	ABCG1,ABLIM2,ADORA2A,AHRR,AIRE,ALX4,ARID1A,ARID3A,ARRB1,ARRB2,ATXN1,BCL9,BRF1,CALCA,CDH1,CDKN1C,CHD3,CHD4,CREB3L2,CUX1,DAB2IP,DNMT3A,E2F4,E4F1,EBF1,EBF4,ESRRG,FOS,FOXK1,FOXK2,FOXN1,GDF2,GLIS1,GMEB2,HBZ,HDAC4,HDAC7,HIF3A,HIVEP1,HIVEP2,HIVEP3,HOXA2,HOXB5,HYAL2,IFNL1,INSR,IRF1,IRF8,JARID2,JAZF1,LEF1,LHX3,LOXL2,LRP5,MAFB,MAFF,MCF2L,MKL2,MYT1L,NCOR2,NFIC,NFIX,NKX6-2,NODAL,NOS1,NOTCH1,NR3C1,NR5A1,NTF3,…	117
Hematological System Development and Function	development of leukocytes	1.9e-05	ADA,AIRE,BIK,CARD11,CCR7,CCR9,CD247,CD5,CD81,CHD4,CNR2,CSF1R,CUX1,CXCL12,DGKA,DGKZ,DOK1,EBF1,EPHA2,FOS,FOXN1,HIVEP2,HLA-DOA,IFNL1,IL12B,IL12RB1,IL21R,IL2RA,IRF1,IRF8,ITGB2,ITPKB,LAMA3,LCK,LEF1,LFNG,LTB,MAD1L1,MAFB,NFKBID,NOTCH1,PRKCZ,PTGER4,PTPN6,RARA,RUNX1,RUNX3,SLC19A1,SMARCA4,STAP2,TAPBP,TP53,VAV2,WNT4,ZBTB16,ZBTB7B	56
Hematopoiesis	development of leukocytes	1.9e-05	ADA,AIRE,BIK,CARD11,CCR7,CCR9,CD247,CD5,CD81,CHD4,CNR2,CSF1R,CUX1,CXCL12,DGKA,DGKZ,DOK1,EBF1,EPHA2,FOS,FOXN1,HIVEP2,HLA-DOA,IFNL1,IL12B,IL12RB1,IL21R,IL2RA,IRF1,IRF8,ITGB2,ITPKB,LAMA3,LCK,LEF1,LFNG,LTB,MAD1L1,MAFB,NFKBID,NOTCH1,PRKCZ,PTGER4,PTPN6,RARA,RUNX1,RUNX3,SLC19A1,SMARCA4,STAP2,TAPBP,TP53,VAV2,WNT4,ZBTB16,ZBTB7B	56
Cellular Development	development of leukocytes	1.9e-05	ADA,AIRE,BIK,CARD11,CCR7,CCR9,CD247,CD5,CD81,CHD4,CNR2,CSF1R,CUX1,CXCL12,DGKA,DGKZ,DOK1,EBF1,EPHA2,FOS,FOXN1,HIVEP2,HLA-DOA,IFNL1,IL12B,IL12RB1,IL21R,IL2RA,IRF1,IRF8,ITGB2,ITPKB,LAMA3,LCK,LEF1,LFNG,LTB,MAD1L1,MAFB,NFKBID,NOTCH1,PRKCZ,PTGER4,PTPN6,RARA,RUNX1,RUNX3,SLC19A1,SMARCA4,STAP2,TAPBP,TP53,VAV2,WNT4,ZBTB16,ZBTB7B	56
Lymphoid Tissue Structure and Development	development of leukocytes	1.9e-05	ADA,AIRE,BIK,CARD11,CCR7,CCR9,CD247,CD5,CD81,CHD4,CNR2,CSF1R,CUX1,CXCL12,DGKA,DGKZ,DOK1,EBF1,EPHA2,FOS,FOXN1,HIVEP2,HLA-DOA,IFNL1,IL12B,IL12RB1,IL21R,IL2RA,IRF1,IRF8,ITGB2,ITPKB,LAMA3,LCK,LEF1,LFNG,LTB,MAD1L1,MAFB,NFKBID,NOTCH1,PRKCZ,PTGER4,PTPN6,RARA,RUNX1,RUNX3,SLC19A1,SMARCA4,STAP2,TAPBP,TP53,VAV2,WNT4,ZBTB16,ZBTB7B	56
Gene Expression	transcription of RNA	2.17e-05	ABCG1,ABLIM2,ADORA2A,AHRR,AIRE,ALX4,AP2A2,ARID1A,ARID3A,ARRB1,ARRB2,ATXN1,BCL9,BRF1,CALCA,CDH1,CDK3,CDKN1C,CDR2,CFLAR,CHD3,CHD4,CMYA5,CREB3L2,CUX1,DAB2IP,DNMT3A,E2F4,E4F1,EBF1,EBF4,ERG,ESRRG,FGR,FOS,FOXK1,FOXK2,FOXN1,GDF2,GLIS1,GMEB2,GPR39,HBZ,HDAC4,HDAC7,HIF3A,HIVEP1,HIVEP2,HIVEP3,HOXA2,HOXB5,HYAL2,IFNL1,INSR,IRF1,IRF8,JARID2,JAZF1,LCK,LEF1,LHX3,LOXL2,LRP1,LRP5,MAD1L1,MAFB,MAFF,MATR3,MCF2L,MKL2,…	144
Cellular Growth and Proliferation	proliferation of T lymphocytes	2.22e-05	ABCG1,ADORA2A,AHNAK,AIRE,CARD11,CCR7,CD247,CD5,CD81,CFLAR,CTSD,CXCL12,DGKA,DOK1,EFNB3,EFS,FOS,FOXN1,GNAI2,HLA-E,HOXA10,IFNL1,IL12B,IL12RB1,IL21R,IL2RA,IRF1,ITGB2,KCNN4,KSR1,LCK,MAD1L1,MAP3K8,MAP4K1,MGAT5,NFKBID,NOTCH1,P2RX7,PDE4D,POMC,PRKCE,PTGER4,PTPN6,RUNX1,RUNX3,SKAP1,SLAMF1,SMARCA4,SPHK2,STAP2,TCIRG1,TNFRSF18,TP53,TRAF3,TRAF5,WNT3A,ZBTB16	57
Hematological System Development and Function	proliferation of T lymphocytes	2.22e-05	ABCG1,ADORA2A,AHNAK,AIRE,CARD11,CCR7,CD247,CD5,CD81,CFLAR,CTSD,CXCL12,DGKA,DOK1,EFNB3,EFS,FOS,FOXN1,GNAI2,HLA-E,HOXA10,IFNL1,IL12B,IL12RB1,IL21R,IL2RA,IRF1,ITGB2,KCNN4,KSR1,LCK,MAD1L1,MAP3K8,MAP4K1,MGAT5,NFKBID,NOTCH1,P2RX7,PDE4D,POMC,PRKCE,PTGER4,PTPN6,RUNX1,RUNX3,SKAP1,SLAMF1,SMARCA4,SPHK2,STAP2,TCIRG1,TNFRSF18,TP53,TRAF3,TRAF5,WNT3A,ZBTB16	57
Cellular Development	proliferation of T lymphocytes	2.22e-05	ABCG1,ADORA2A,AHNAK,AIRE,CARD11,CCR7,CD247,CD5,CD81,CFLAR,CTSD,CXCL12,DGKA,DOK1,EFNB3,EFS,FOS,FOXN1,GNAI2,HLA-E,HOXA10,IFNL1,IL12B,IL12RB1,IL21R,IL2RA,IRF1,ITGB2,KCNN4,KSR1,LCK,MAD1L1,MAP3K8,MAP4K1,MGAT5,NFKBID,NOTCH1,P2RX7,PDE4D,POMC,PRKCE,PTGER4,PTPN6,RUNX1,RUNX3,SKAP1,SLAMF1,SMARCA4,SPHK2,STAP2,TCIRG1,TNFRSF18,TP53,TRAF3,TRAF5,WNT3A,ZBTB16	57
Behavior	learning	2.31e-05	ADCY3,ADORA2A,ATXN1,AVP,CACNA1C,CACNA1G,CRHBP,CYP46A1,FOS,FXR2,GABBR1,GALR3,GIP,JPH3,KCNAB2,KCNJ5,KSR1,LRPAP1,MAN2B1,MGLL,NOS1,NOS3,NOTCH1,NR3C1,NTF3,OXT,PARK2,PRKAR1B,PRKCZ,PTPRN2,RGS14,SEPT5,SEZ6,SIGIRR,SLC30A3,STRA6,SYNGAP1,TH,UCN	39
Gene Expression	transcription	2.4e-05	ABCG1,ABLIM2,ADORA2A,AHRR,AIRE,ALX4,AP2A2,ARID1A,ARID3A,ARRB1,ARRB2,ATXN1,BCL9,BRF1,CALCA,CDH1,CDK3,CDKN1C,CDR2,CFLAR,CHD3,CHD4,CMYA5,CREB3L2,CUX1,DAB2IP,DNMT3A,E2F4,E4F1,EBF1,EBF4,ERG,ESRRG,FGR,FOS,FOXK1,FOXK2,FOXN1,GDF2,GLIS1,GMEB2,GPR39,HBZ,HDAC4,HDAC7,HIF3A,HIVEP1,HIVEP2,HIVEP3,HOXA2,HOXB5,HYAL2,IFNL1,INSR,IRF1,IRF8,JARID2,JAZF1,LCK,LEF1,LHX3,LOXL2,LRP1,LRP5,MAD1L1,MAFB,MAFF,MATR3,MCF2L,MKL2,…	146
Immunological Disease	insulin-dependent diabetes mellitus	2.47e-05	ABCG1,C6orf10,COL11A2,DDR1,GABBR1,HCG22,HIST1H2BH/HIST1H2BO,HIST1H3A (includes others),HIST2H2BE (includes others),HLA-A,HLA-B,HLA-DOA,HSPA1L,IL12B,IL21R,IL2RA,INSR,ITPR1,LY6G5C,mir-192,P2RX7,PPT2,PSMB8,PSMB9,RNF39,SLC44A4,TAP1,TAP2,TH,TNXB,ZBTB12	31
Endocrine System Disorders	insulin-dependent diabetes mellitus	2.47e-05	ABCG1,C6orf10,COL11A2,DDR1,GABBR1,HCG22,HIST1H2BH/HIST1H2BO,HIST1H3A (includes others),HIST2H2BE (includes others),HLA-A,HLA-B,HLA-DOA,HSPA1L,IL12B,IL21R,IL2RA,INSR,ITPR1,LY6G5C,mir-192,P2RX7,PPT2,PSMB8,PSMB9,RNF39,SLC44A4,TAP1,TAP2,TH,TNXB,ZBTB12	31
Gastrointestinal Disease	insulin-dependent diabetes mellitus	2.47e-05	ABCG1,C6orf10,COL11A2,DDR1,GABBR1,HCG22,HIST1H2BH/HIST1H2BO,HIST1H3A (includes others),HIST2H2BE (includes others),HLA-A,HLA-B,HLA-DOA,HSPA1L,IL12B,IL21R,IL2RA,INSR,ITPR1,LY6G5C,mir-192,P2RX7,PPT2,PSMB8,PSMB9,RNF39,SLC44A4,TAP1,TAP2,TH,TNXB,ZBTB12	31
Metabolic Disease	insulin-dependent diabetes mellitus	2.47e-05	ABCG1,C6orf10,COL11A2,DDR1,GABBR1,HCG22,HIST1H2BH/HIST1H2BO,HIST1H3A (includes others),HIST2H2BE (includes others),HLA-A,HLA-B,HLA-DOA,HSPA1L,IL12B,IL21R,IL2RA,INSR,ITPR1,LY6G5C,mir-192,P2RX7,PPT2,PSMB8,PSMB9,RNF39,SLC44A4,TAP1,TAP2,TH,TNXB,ZBTB12	31
Embryonic Development	development of liver	2.57e-05	ADA,CCND2,HLX,ICMT,JARID2,LIG1,MKL2,NODAL,NOTCH1,PBX1,PCSK6,RUNX1,SMARCA4,TGFBR3,TRAF3,VWF	16
Organ Development	development of liver	2.57e-05	ADA,CCND2,HLX,ICMT,JARID2,LIG1,MKL2,NODAL,NOTCH1,PBX1,PCSK6,RUNX1,SMARCA4,TGFBR3,TRAF3,VWF	16
Organismal Development	development of liver	2.57e-05	ADA,CCND2,HLX,ICMT,JARID2,LIG1,MKL2,NODAL,NOTCH1,PBX1,PCSK6,RUNX1,SMARCA4,TGFBR3,TRAF3,VWF	16
Tissue Development	development of liver	2.57e-05	ADA,CCND2,HLX,ICMT,JARID2,LIG1,MKL2,NODAL,NOTCH1,PBX1,PCSK6,RUNX1,SMARCA4,TGFBR3,TRAF3,VWF	16
Digestive System Development and Function	development of liver	2.57e-05	ADA,CCND2,HLX,ICMT,JARID2,LIG1,MKL2,NODAL,NOTCH1,PBX1,PCSK6,RUNX1,SMARCA4,TGFBR3,TRAF3,VWF	16
Hepatic System Development and Function	development of liver	2.57e-05	ADA,CCND2,HLX,ICMT,JARID2,LIG1,MKL2,NODAL,NOTCH1,PBX1,PCSK6,RUNX1,SMARCA4,TGFBR3,TRAF3,VWF	16
Embryonic Development	development of body axis	2.59e-05	ADORA2A,AIRE,ALX4,BIN3,CD247,CDH5,CDKN1C,CELSR1,CNGA3,CRYGD,CTSD,CYP26C1,DNMT3A,EBF1,EPHA2,EPHB3,FOS,GNB3,HHIP,HIF3A,HOXA10,HOXA2,HOXA3,HOXB5,HOXB6,IFITM1,ITGB2,LAMA3,LAMB2,LCK,LEF1,LMO7,LRP5,MAN2B1,MYH10,NFIC,NODAL,NOTCH1,NR3C1,PBX1,PCSK6,PITX2,RARA,RARG,RXRA,SEMA5B,SERPINF1,SKI,SSBP3,STRA6,TFAP2A,TH,TP53,TULP1,VSX2,WNT10A,WNT3A,WNT7B,WNT9A,ZBTB16	60
Organismal Development	development of body axis	2.59e-05	ADORA2A,AIRE,ALX4,BIN3,CD247,CDH5,CDKN1C,CELSR1,CNGA3,CRYGD,CTSD,CYP26C1,DNMT3A,EBF1,EPHA2,EPHB3,FOS,GNB3,HHIP,HIF3A,HOXA10,HOXA2,HOXA3,HOXB5,HOXB6,IFITM1,ITGB2,LAMA3,LAMB2,LCK,LEF1,LMO7,LRP5,MAN2B1,MYH10,NFIC,NODAL,NOTCH1,NR3C1,PBX1,PCSK6,PITX2,RARA,RARG,RXRA,SEMA5B,SERPINF1,SKI,SSBP3,STRA6,TFAP2A,TH,TP53,TULP1,VSX2,WNT10A,WNT3A,WNT7B,WNT9A,ZBTB16	60
Molecular Transport	quantity of metal	2.73e-05	ASIP,AVP,CACNA1C,CALCA,CANT1,CCR9,CD247,CD5,CXCL12,CXCR2,CYP11A1,FOS,GNA14,GRK5,GRK6,HLA-B,HMOX2,HOXA3,HYAL2,INSR,ITPR1,KCNH2,KCNN4,LCK,LRP5,LRPAP1,MCOLN3,NOS1,NOS3,NR3C1,NTF3,OXT,P2RX7,PLCD1,PLD2,POMC,PTPN6,S100A4,SLC2A9,SLC30A3,SLC9A1,SLC9A3R2,SPHK2,STEAP3,TP53,TRH,UCN,USF2,VAV2,WNK4	50
Embryonic Development	development of sensory organ	2.73e-05	ABR,ADORA2A,AIRE,BIN3,CD247,CDH23,CDH5,CDKN1C,CELSR1,CNGA3,CRYGD,CTSD,DDR1,DNMT3A,EBF1,EPHA2,EPHB3,FOS,GNB3,HHIP,HIF3A,HOXA2,ITGB2,KCNQ1,LAMB2,LCK,LEF1,LMO7,MAFB,MAN2B1,MCOLN3,MYH10,MYO7A,NOTCH1,NR3C1,NTF3,PITX2,RARA,RARG,RXRA,SEMA5B,SERPINF1,SKI,STRA6,TFAP2A,TH,TP53,TULP1,VSX2,WNT10A,WNT3A,WNT9A	52
Organ Development	development of sensory organ	2.73e-05	ABR,ADORA2A,AIRE,BIN3,CD247,CDH23,CDH5,CDKN1C,CELSR1,CNGA3,CRYGD,CTSD,DDR1,DNMT3A,EBF1,EPHA2,EPHB3,FOS,GNB3,HHIP,HIF3A,HOXA2,ITGB2,KCNQ1,LAMB2,LCK,LEF1,LMO7,MAFB,MAN2B1,MCOLN3,MYH10,MYO7A,NOTCH1,NR3C1,NTF3,PITX2,RARA,RARG,RXRA,SEMA5B,SERPINF1,SKI,STRA6,TFAP2A,TH,TP53,TULP1,VSX2,WNT10A,WNT3A,WNT9A	52
Organismal Development	development of sensory organ	2.73e-05	ABR,ADORA2A,AIRE,BIN3,CD247,CDH23,CDH5,CDKN1C,CELSR1,CNGA3,CRYGD,CTSD,DDR1,DNMT3A,EBF1,EPHA2,EPHB3,FOS,GNB3,HHIP,HIF3A,HOXA2,ITGB2,KCNQ1,LAMB2,LCK,LEF1,LMO7,MAFB,MAN2B1,MCOLN3,MYH10,MYO7A,NOTCH1,NR3C1,NTF3,PITX2,RARA,RARG,RXRA,SEMA5B,SERPINF1,SKI,STRA6,TFAP2A,TH,TP53,TULP1,VSX2,WNT10A,WNT3A,WNT9A	52
Tissue Development	development of sensory organ	2.73e-05	ABR,ADORA2A,AIRE,BIN3,CD247,CDH23,CDH5,CDKN1C,CELSR1,CNGA3,CRYGD,CTSD,DDR1,DNMT3A,EBF1,EPHA2,EPHB3,FOS,GNB3,HHIP,HIF3A,HOXA2,ITGB2,KCNQ1,LAMB2,LCK,LEF1,LMO7,MAFB,MAN2B1,MCOLN3,MYH10,MYO7A,NOTCH1,NR3C1,NTF3,PITX2,RARA,RARG,RXRA,SEMA5B,SERPINF1,SKI,STRA6,TFAP2A,TH,TP53,TULP1,VSX2,WNT10A,WNT3A,WNT9A	52
Connective Tissue Development and Function	abnormal morphology of thoracic vertebra	2.8e-05	DCHS1,HOXB5,HOXB6,LFNG,NDRG2,RAI1,RARA,RARG	8
Embryonic Development	abnormal morphology of thoracic vertebra	2.8e-05	DCHS1,HOXB5,HOXB6,LFNG,NDRG2,RAI1,RARA,RARG	8
Organ Development	abnormal morphology of thoracic vertebra	2.8e-05	DCHS1,HOXB5,HOXB6,LFNG,NDRG2,RAI1,RARA,RARG	8
Organ Morphology	abnormal morphology of thoracic vertebra	2.8e-05	DCHS1,HOXB5,HOXB6,LFNG,NDRG2,RAI1,RARA,RARG	8
Organismal Development	abnormal morphology of thoracic vertebra	2.8e-05	DCHS1,HOXB5,HOXB6,LFNG,NDRG2,RAI1,RARA,RARG	8
Skeletal and Muscular System Development and Function	abnormal morphology of thoracic vertebra	2.8e-05	DCHS1,HOXB5,HOXB6,LFNG,NDRG2,RAI1,RARA,RARG	8
Tissue Development	abnormal morphology of thoracic vertebra	2.8e-05	DCHS1,HOXB5,HOXB6,LFNG,NDRG2,RAI1,RARA,RARG	8
Nervous System Development and Function	abnormal morphology of thoracic vertebra	2.8e-05	DCHS1,HOXB5,HOXB6,LFNG,NDRG2,RAI1,RARA,RARG	8
Connective Tissue Disorders	rheumatoid arthritis	2.91e-05	ADA,ADORA2A,ATXN1,BGLAP,BHMT,C6orf10,CD247,CDH1,CNR2,COL11A2,CXCL12,CXCR2,DDR1,DEPDC5,DIP2C,EGFL8,FKBP5,FOS,GABRA4,GALNT2,GNL1,GRIK4,HCG22,HDAC7,HLA-A,HLA-B,HLA-DMB,HLA-DOA,HSPA1L,IL2RA,ITGB2,ITPR1,LRP5,LTB,LY6G5C,MYO1C,NR3C1,NRSN2,NTF3,PDIA3,PPT2,PSMB8,PSMB9,PTGER4,PTPRN2,PXN,RBM38,RGCC,RGL2,RNF39,SAFB,SDC4,SLC44A4,SMG7,SND1,TAP2,TAPBP,TCIRG1,TNFRSF18,TNXB,TP53,WNT10A,WNT7B,WNT9A,ZBTB12,ZBTB22	66
Skeletal and Muscular Disorders	rheumatoid arthritis	2.91e-05	ADA,ADORA2A,ATXN1,BGLAP,BHMT,C6orf10,CD247,CDH1,CNR2,COL11A2,CXCL12,CXCR2,DDR1,DEPDC5,DIP2C,EGFL8,FKBP5,FOS,GABRA4,GALNT2,GNL1,GRIK4,HCG22,HDAC7,HLA-A,HLA-B,HLA-DMB,HLA-DOA,HSPA1L,IL2RA,ITGB2,ITPR1,LRP5,LTB,LY6G5C,MYO1C,NR3C1,NRSN2,NTF3,PDIA3,PPT2,PSMB8,PSMB9,PTGER4,PTPRN2,PXN,RBM38,RGCC,RGL2,RNF39,SAFB,SDC4,SLC44A4,SMG7,SND1,TAP2,TAPBP,TCIRG1,TNFRSF18,TNXB,TP53,WNT10A,WNT7B,WNT9A,ZBTB12,ZBTB22	66
Inflammatory Disease	rheumatoid arthritis	2.91e-05	ADA,ADORA2A,ATXN1,BGLAP,BHMT,C6orf10,CD247,CDH1,CNR2,COL11A2,CXCL12,CXCR2,DDR1,DEPDC5,DIP2C,EGFL8,FKBP5,FOS,GABRA4,GALNT2,GNL1,GRIK4,HCG22,HDAC7,HLA-A,HLA-B,HLA-DMB,HLA-DOA,HSPA1L,IL2RA,ITGB2,ITPR1,LRP5,LTB,LY6G5C,MYO1C,NR3C1,NRSN2,NTF3,PDIA3,PPT2,PSMB8,PSMB9,PTGER4,PTPRN2,PXN,RBM38,RGCC,RGL2,RNF39,SAFB,SDC4,SLC44A4,SMG7,SND1,TAP2,TAPBP,TCIRG1,TNFRSF18,TNXB,TP53,WNT10A,WNT7B,WNT9A,ZBTB12,ZBTB22	66
Immunological Disease	rheumatoid arthritis	2.91e-05	ADA,ADORA2A,ATXN1,BGLAP,BHMT,C6orf10,CD247,CDH1,CNR2,COL11A2,CXCL12,CXCR2,DDR1,DEPDC5,DIP2C,EGFL8,FKBP5,FOS,GABRA4,GALNT2,GNL1,GRIK4,HCG22,HDAC7,HLA-A,HLA-B,HLA-DMB,HLA-DOA,HSPA1L,IL2RA,ITGB2,ITPR1,LRP5,LTB,LY6G5C,MYO1C,NR3C1,NRSN2,NTF3,PDIA3,PPT2,PSMB8,PSMB9,PTGER4,PTPRN2,PXN,RBM38,RGCC,RGL2,RNF39,SAFB,SDC4,SLC44A4,SMG7,SND1,TAP2,TAPBP,TCIRG1,TNFRSF18,TNXB,TP53,WNT10A,WNT7B,WNT9A,ZBTB12,ZBTB22	66
Connective Tissue Development and Function	abnormal morphology of basilar bone	2.95e-05	FGFRL1,HOXA2,HOXA3,RARA,RARG,SKI,WNT9A	7
Embryonic Development	abnormal morphology of basilar bone	2.95e-05	FGFRL1,HOXA2,HOXA3,RARA,RARG,SKI,WNT9A	7
Organ Development	abnormal morphology of basilar bone	2.95e-05	FGFRL1,HOXA2,HOXA3,RARA,RARG,SKI,WNT9A	7
Organ Morphology	abnormal morphology of basilar bone	2.95e-05	FGFRL1,HOXA2,HOXA3,RARA,RARG,SKI,WNT9A	7
Organismal Development	abnormal morphology of basilar bone	2.95e-05	FGFRL1,HOXA2,HOXA3,RARA,RARG,SKI,WNT9A	7
Skeletal and Muscular System Development and Function	abnormal morphology of basilar bone	2.95e-05	FGFRL1,HOXA2,HOXA3,RARA,RARG,SKI,WNT9A	7
Tissue Development	abnormal morphology of basilar bone	2.95e-05	FGFRL1,HOXA2,HOXA3,RARA,RARG,SKI,WNT9A	7
Cell-To-Cell Signaling and Interaction	quantity of catecholamine	3.09e-05	ADORA2A,CD81,GRM2,IL2RA,NOS3,NR3C1,NR5A1,NTF3,PARK2,PNMT,POMC,PRKCD,PTPRN2,SEPT5,SLC18A2,TH,TRH,UCN,VAV2	19
Small Molecule Biochemistry	quantity of catecholamine	3.09e-05	ADORA2A,CD81,GRM2,IL2RA,NOS3,NR3C1,NR5A1,NTF3,PARK2,PNMT,POMC,PRKCD,PTPRN2,SEPT5,SLC18A2,TH,TRH,UCN,VAV2	19
Molecular Transport	quantity of catecholamine	3.09e-05	ADORA2A,CD81,GRM2,IL2RA,NOS3,NR3C1,NR5A1,NTF3,PARK2,PNMT,POMC,PRKCD,PTPRN2,SEPT5,SLC18A2,TH,TRH,UCN,VAV2	19
Cellular Movement	cell movement of tumor cell lines	3.2e-05	ARRB1,ARRB2,CAPN2,CCR9,CD81,CDH1,CSF1R,CXCL12,DOK1,EFNB3,EPHA2,FOS,GALNT2,GRK6,IGF2BP1,ITPR1,KRT19,LAMA3,LASP1,LCK,LMO7,LRP1,LRP5,LRPAP1,MAP3K8,MCF2L,MGAT5,mir-192,MOV10L1,MTA1,MUC1,MUC4,MYH10,NDRG2,NES,NOTCH1,OSGIN1,PARK2,PCSK6,PDLIM2,PITX2,PLD2,PLXNA1,PLXNB1,POMC,PRKCD,PRKCE,PRKCZ,PXN,RAP1GAP,RNF144A,S100A4,SEPT9,SERPINF1,SKI,SLC9A3R2,SNCG,SPHK2,TBXAS1,TFAP2A,TP53,TRH,TRIO,WWTR1	64
Cell-To-Cell Signaling and Interaction	concentration of norepinephrine	3.23e-05	ADORA2A,IL2RA,NR3C1,NR5A1,NTF3,PARK2,PNMT,PTPRN2,SLC18A2,TH,TRH,VAV2	12
Drug Metabolism	concentration of norepinephrine	3.23e-05	ADORA2A,IL2RA,NR3C1,NR5A1,NTF3,PARK2,PNMT,PTPRN2,SLC18A2,TH,TRH,VAV2	12
Small Molecule Biochemistry	concentration of norepinephrine	3.23e-05	ADORA2A,IL2RA,NR3C1,NR5A1,NTF3,PARK2,PNMT,PTPRN2,SLC18A2,TH,TRH,VAV2	12
Molecular Transport	concentration of norepinephrine	3.23e-05	ADORA2A,IL2RA,NR3C1,NR5A1,NTF3,PARK2,PNMT,PTPRN2,SLC18A2,TH,TRH,VAV2	12
Cancer	carcinoma	3.31e-05	ABAT,ABCG1,ABCG4,ACOT7,ADCY3,AHNAK,AHNAK2,AHRR,AKNAD1,ALX4,ANKRD44,ANTXR2,ANXA13,AOX1,APBA2,APOLD1,ARAP2,ARG2,ARID1A,ARRB1,ARRB2,ASGR1,ATG16L2,ATG4B,ATXN1,AVP,BCAS3,BCL7A,BHMT,BIK,BIN3,BRE,BSN,C12orf63,CACNA1C,CACNA1G,CACNA2D3,CADM3,CALCA,CALHM2,CAMKV,CARD11,CCDC164,CCDC178,CCND2,CCR7,CCR9,CD5,CDC42EP1,CDH1,CDH5,CDKN1C,CHI3L2,CLASP1,CLDN5,CLIP2,CNGA3,CNRIP1,CNTNAP1,COL25A1,CPEB4,CPXM2,CREB3L2,CRE…	367
Gene Expression	transactivation	3.47e-05	AHRR,APBA2,ARID1A,ARRB1,CAMK1D,CCND2,CDH1,CHD4,E2F4,EPB49,ERG,ESRRG,FOS,GLIS1,HIF3A,IGF2BP1,IL2RA,IRF1,IRF8,JAZF1,LEF1,MAFB,MAP3K8,MTA1,NCOR2,NFKBID,NOTCH1,NR3C1,NR5A1,PAX7,PBX1,PCSK6,PDIA3,PRKCD,PRKCZ,PXN,RARA,RARG,RUNX1,RXRA,S100A4,SBF2,SKI,SMARCA4,SND1,SPHK2,STAP2,TBL1XR1,TFAP2A,TFDP1,TP53,TRH,TTF1,VAV2,WNT3A,WWTR1,ZBTB16	57
Respiratory System Development and Function	morphology of respiratory system	3.5e-05	ADA,ARRB1,ARRB2,CD81,CDKN1C,COL11A2,DCHS1,DOK7,E2F4,FOS,HLX,HOXA3,HYAL2,LEF1,LFNG,LMNB2,LTB,NOS3,NR3C1,PAX7,PBX1,PTGER4,RAI1,RARA,RARG,SALL3,SFTPC,SLC35C1,TFAP2A	29
Cardiovascular Disease	congenital heart disease	3.76e-05	AIP,GP1BB,HOXA3,KCNQ1,mir-130,MKL2,NODAL,NOS3,NTF3,PBX1,PCSK6,PITX2,PLXND1,RARA,RARG,RXRA,SLC19A1,TFAP2A,TGFBR3	19
Developmental Disorder	congenital heart disease	3.76e-05	AIP,GP1BB,HOXA3,KCNQ1,mir-130,MKL2,NODAL,NOS3,NTF3,PBX1,PCSK6,PITX2,PLXND1,RARA,RARG,RXRA,SLC19A1,TFAP2A,TGFBR3	19
Cell-To-Cell Signaling and Interaction	activation of mononuclear leukocytes	3.85e-05	ADA,ADORA2A,AHNAK,AIP,AIRE,ARRB2,CARD11,CCR7,CD247,CD81,CXCL12,DDR1,EBF1,FOS,HDAC4,HDAC7,HLA-A,HYAL2,IL12B,IL12RB1,IL21R,IL2RA,IRF1,IRF8,ITGB2,ITPKB,KCNN4,KIR3DL1,KSR1,LCK,MGAT5,NCOR2,NFKBID,PBX1,PLD2,PLXNB1,PTGER4,PTPN6,RUNX1,SLAMF1,SPHK2,TNFRSF18,TP53,TRAF3,TRAF5,VAV2,ZBTB7B	47
Hematological System Development and Function	activation of mononuclear leukocytes	3.85e-05	ADA,ADORA2A,AHNAK,AIP,AIRE,ARRB2,CARD11,CCR7,CD247,CD81,CXCL12,DDR1,EBF1,FOS,HDAC4,HDAC7,HLA-A,HYAL2,IL12B,IL12RB1,IL21R,IL2RA,IRF1,IRF8,ITGB2,ITPKB,KCNN4,KIR3DL1,KSR1,LCK,MGAT5,NCOR2,NFKBID,PBX1,PLD2,PLXNB1,PTGER4,PTPN6,RUNX1,SLAMF1,SPHK2,TNFRSF18,TP53,TRAF3,TRAF5,VAV2,ZBTB7B	47
Immune Cell Trafficking	activation of mononuclear leukocytes	3.85e-05	ADA,ADORA2A,AHNAK,AIP,AIRE,ARRB2,CARD11,CCR7,CD247,CD81,CXCL12,DDR1,EBF1,FOS,HDAC4,HDAC7,HLA-A,HYAL2,IL12B,IL12RB1,IL21R,IL2RA,IRF1,IRF8,ITGB2,ITPKB,KCNN4,KIR3DL1,KSR1,LCK,MGAT5,NCOR2,NFKBID,PBX1,PLD2,PLXNB1,PTGER4,PTPN6,RUNX1,SLAMF1,SPHK2,TNFRSF18,TP53,TRAF3,TRAF5,VAV2,ZBTB7B	47
Inflammatory Response	activation of mononuclear leukocytes	3.85e-05	ADA,ADORA2A,AHNAK,AIP,AIRE,ARRB2,CARD11,CCR7,CD247,CD81,CXCL12,DDR1,EBF1,FOS,HDAC4,HDAC7,HLA-A,HYAL2,IL12B,IL12RB1,IL21R,IL2RA,IRF1,IRF8,ITGB2,ITPKB,KCNN4,KIR3DL1,KSR1,LCK,MGAT5,NCOR2,NFKBID,PBX1,PLD2,PLXNB1,PTGER4,PTPN6,RUNX1,SLAMF1,SPHK2,TNFRSF18,TP53,TRAF3,TRAF5,VAV2,ZBTB7B	47
Behavior	cognition	3.88e-05	ADCY3,ADORA2A,ATXN1,AVP,CACNA1C,CACNA1G,CRHBP,CYP46A1,FOS,FXR2,GABBR1,GALR3,GIP,JPH3,KCNAB2,KCNJ5,KSR1,LRPAP1,MAN2B1,MGLL,NOS1,NOS3,NOTCH1,NR3C1,NTF3,OXT,PARK2,PRKAR1B,PRKCZ,PTPRN2,RGS14,SEPT5,SEZ6,SIGIRR,SLC18A2,SLC30A3,STRA6,SYNGAP1,TH,UCN	40
Nervous System Development and Function	sensation	4.1e-05	ADORA2A,ARRB1,CACNA2D3,CNR2,CXCL12,FXR2,GABBR1,GABRA4,GIP,GRK5,IL12B,LMO7,MYO7A,NLGN2,NOS1,NTF3,OXT,P2RX7,PRKAR1B,PRKCE,PROKR1,PRX	22
Hematological System Development and Function	development of lymphocytes	4.17e-05	ADA,AIRE,BIK,CARD11,CCR7,CCR9,CD247,CD5,CHD4,CNR2,CUX1,CXCL12,DGKA,DGKZ,DOK1,EBF1,EPHA2,FOS,FOXN1,HIVEP2,HLA-DOA,IFNL1,IL12B,IL12RB1,IL21R,IL2RA,IRF1,IRF8,ITGB2,ITPKB,LAMA3,LCK,LEF1,LFNG,LTB,MAD1L1,NFKBID,NOTCH1,PRKCZ,PTGER4,PTPN6,RUNX1,RUNX3,SLC19A1,SMARCA4,STAP2,TAPBP,TP53,VAV2,WNT4,ZBTB16,ZBTB7B	52
Hematopoiesis	development of lymphocytes	4.17e-05	ADA,AIRE,BIK,CARD11,CCR7,CCR9,CD247,CD5,CHD4,CNR2,CUX1,CXCL12,DGKA,DGKZ,DOK1,EBF1,EPHA2,FOS,FOXN1,HIVEP2,HLA-DOA,IFNL1,IL12B,IL12RB1,IL21R,IL2RA,IRF1,IRF8,ITGB2,ITPKB,LAMA3,LCK,LEF1,LFNG,LTB,MAD1L1,NFKBID,NOTCH1,PRKCZ,PTGER4,PTPN6,RUNX1,RUNX3,SLC19A1,SMARCA4,STAP2,TAPBP,TP53,VAV2,WNT4,ZBTB16,ZBTB7B	52
Cellular Development	development of lymphocytes	4.17e-05	ADA,AIRE,BIK,CARD11,CCR7,CCR9,CD247,CD5,CHD4,CNR2,CUX1,CXCL12,DGKA,DGKZ,DOK1,EBF1,EPHA2,FOS,FOXN1,HIVEP2,HLA-DOA,IFNL1,IL12B,IL12RB1,IL21R,IL2RA,IRF1,IRF8,ITGB2,ITPKB,LAMA3,LCK,LEF1,LFNG,LTB,MAD1L1,NFKBID,NOTCH1,PRKCZ,PTGER4,PTPN6,RUNX1,RUNX3,SLC19A1,SMARCA4,STAP2,TAPBP,TP53,VAV2,WNT4,ZBTB16,ZBTB7B	52
Lymphoid Tissue Structure and Development	development of lymphocytes	4.17e-05	ADA,AIRE,BIK,CARD11,CCR7,CCR9,CD247,CD5,CHD4,CNR2,CUX1,CXCL12,DGKA,DGKZ,DOK1,EBF1,EPHA2,FOS,FOXN1,HIVEP2,HLA-DOA,IFNL1,IL12B,IL12RB1,IL21R,IL2RA,IRF1,IRF8,ITGB2,ITPKB,LAMA3,LCK,LEF1,LFNG,LTB,MAD1L1,NFKBID,NOTCH1,PRKCZ,PTGER4,PTPN6,RUNX1,RUNX3,SLC19A1,SMARCA4,STAP2,TAPBP,TP53,VAV2,WNT4,ZBTB16,ZBTB7B	52
Embryonic Development	patterning of body axis	4.25e-05	ALX4,CELSR1,CYP26C1,HOXA10,HOXA2,HOXA3,HOXB5,HOXB6,IFITM1,LRP5,NODAL,NOTCH1,PBX1,PCSK6,PITX2,RARG,WNT3A,ZBTB16	18
Organismal Development	patterning of body axis	4.25e-05	ALX4,CELSR1,CYP26C1,HOXA10,HOXA2,HOXA3,HOXB5,HOXB6,IFITM1,LRP5,NODAL,NOTCH1,PBX1,PCSK6,PITX2,RARG,WNT3A,ZBTB16	18
Tissue Morphology	abnormal morphology of sixth branchial arch artery	4.39e-05	MKL2,PLXND1,RARA,RARG,TBX2	5
Organismal Development	abnormal morphology of sixth branchial arch artery	4.39e-05	MKL2,PLXND1,RARA,RARG,TBX2	5
Cardiovascular System Development and Function	abnormal morphology of sixth branchial arch artery	4.39e-05	MKL2,PLXND1,RARA,RARG,TBX2	5
Reproductive System Development and Function	erection	4.39e-05	ADA,AVP,NOS1,NOS3,OXT	5
Cell-To-Cell Signaling and Interaction	activation of lymphocytes	4.54e-05	ADA,ADORA2A,AHNAK,AIP,AIRE,CARD11,CCR7,CD247,CD81,CXCL12,DDR1,EBF1,FOS,HDAC4,HDAC7,HLA-A,IL12B,IL12RB1,IL21R,IL2RA,IRF1,IRF8,ITGB2,ITPKB,KCNN4,KIR3DL1,KSR1,LCK,MGAT5,NCOR2,NFKBID,PBX1,PLD2,PLXNB1,PTGER4,PTPN6,RUNX1,SLAMF1,SPHK2,TNFRSF18,TP53,TRAF3,TRAF5,VAV2,ZBTB7B	45
Hematological System Development and Function	activation of lymphocytes	4.54e-05	ADA,ADORA2A,AHNAK,AIP,AIRE,CARD11,CCR7,CD247,CD81,CXCL12,DDR1,EBF1,FOS,HDAC4,HDAC7,HLA-A,IL12B,IL12RB1,IL21R,IL2RA,IRF1,IRF8,ITGB2,ITPKB,KCNN4,KIR3DL1,KSR1,LCK,MGAT5,NCOR2,NFKBID,PBX1,PLD2,PLXNB1,PTGER4,PTPN6,RUNX1,SLAMF1,SPHK2,TNFRSF18,TP53,TRAF3,TRAF5,VAV2,ZBTB7B	45
Immune Cell Trafficking	activation of lymphocytes	4.54e-05	ADA,ADORA2A,AHNAK,AIP,AIRE,CARD11,CCR7,CD247,CD81,CXCL12,DDR1,EBF1,FOS,HDAC4,HDAC7,HLA-A,IL12B,IL12RB1,IL21R,IL2RA,IRF1,IRF8,ITGB2,ITPKB,KCNN4,KIR3DL1,KSR1,LCK,MGAT5,NCOR2,NFKBID,PBX1,PLD2,PLXNB1,PTGER4,PTPN6,RUNX1,SLAMF1,SPHK2,TNFRSF18,TP53,TRAF3,TRAF5,VAV2,ZBTB7B	45
Inflammatory Response	activation of lymphocytes	4.54e-05	ADA,ADORA2A,AHNAK,AIP,AIRE,CARD11,CCR7,CD247,CD81,CXCL12,DDR1,EBF1,FOS,HDAC4,HDAC7,HLA-A,IL12B,IL12RB1,IL21R,IL2RA,IRF1,IRF8,ITGB2,ITPKB,KCNN4,KIR3DL1,KSR1,LCK,MGAT5,NCOR2,NFKBID,PBX1,PLD2,PLXNB1,PTGER4,PTPN6,RUNX1,SLAMF1,SPHK2,TNFRSF18,TP53,TRAF3,TRAF5,VAV2,ZBTB7B	45
Connective Tissue Development and Function	abnormal morphology of vertebrae	4.73e-05	CDKN1C,DCHS1,FGFRL1,HDAC4,HOXA10,HOXA3,HOXB5,HOXB6,HYAL2,LFNG,NDRG2,RAI1,RARA,RARG,SKI,WNT3A,WNT9A	17
Embryonic Development	abnormal morphology of vertebrae	4.73e-05	CDKN1C,DCHS1,FGFRL1,HDAC4,HOXA10,HOXA3,HOXB5,HOXB6,HYAL2,LFNG,NDRG2,RAI1,RARA,RARG,SKI,WNT3A,WNT9A	17
Organ Development	abnormal morphology of vertebrae	4.73e-05	CDKN1C,DCHS1,FGFRL1,HDAC4,HOXA10,HOXA3,HOXB5,HOXB6,HYAL2,LFNG,NDRG2,RAI1,RARA,RARG,SKI,WNT3A,WNT9A	17
Organ Morphology	abnormal morphology of vertebrae	4.73e-05	CDKN1C,DCHS1,FGFRL1,HDAC4,HOXA10,HOXA3,HOXB5,HOXB6,HYAL2,LFNG,NDRG2,RAI1,RARA,RARG,SKI,WNT3A,WNT9A	17
Organismal Development	abnormal morphology of vertebrae	4.73e-05	CDKN1C,DCHS1,FGFRL1,HDAC4,HOXA10,HOXA3,HOXB5,HOXB6,HYAL2,LFNG,NDRG2,RAI1,RARA,RARG,SKI,WNT3A,WNT9A	17
Skeletal and Muscular System Development and Function	abnormal morphology of vertebrae	4.73e-05	CDKN1C,DCHS1,FGFRL1,HDAC4,HOXA10,HOXA3,HOXB5,HOXB6,HYAL2,LFNG,NDRG2,RAI1,RARA,RARG,SKI,WNT3A,WNT9A	17
Tissue Development	abnormal morphology of vertebrae	4.73e-05	CDKN1C,DCHS1,FGFRL1,HDAC4,HOXA10,HOXA3,HOXB5,HOXB6,HYAL2,LFNG,NDRG2,RAI1,RARA,RARG,SKI,WNT3A,WNT9A	17
Nervous System Development and Function	abnormal morphology of vertebrae	4.73e-05	CDKN1C,DCHS1,FGFRL1,HDAC4,HOXA10,HOXA3,HOXB5,HOXB6,HYAL2,LFNG,NDRG2,RAI1,RARA,RARG,SKI,WNT3A,WNT9A	17
Organ Morphology	morphology of lymphoid organ	4.75e-05	ADA,AIRE,BIK,BIN3,CCR7,CCR9,CD247,CDKN1C,CSF1R,CTSD,CUX1,CXCR2,DOK1,FOS,FOXN1,HIVEP2,HOXA3,IL2RA,IRF8,ITGB2,ITPKB,KCNN4,LCK,LIG1,LTB,MAN2B1,NODAL,PBX1,PFKM,PITX2,PPT2,PRKCD,RARA,RUNX1,SLC19A1,STEAP3,TCIRG1,TGFBR3,TP53,ZC3H12A	40
Lymphoid Tissue Structure and Development	morphology of lymphoid organ	4.75e-05	ADA,AIRE,BIK,BIN3,CCR7,CCR9,CD247,CDKN1C,CSF1R,CTSD,CUX1,CXCR2,DOK1,FOS,FOXN1,HIVEP2,HOXA3,IL2RA,IRF8,ITGB2,ITPKB,KCNN4,LCK,LIG1,LTB,MAN2B1,NODAL,PBX1,PFKM,PITX2,PPT2,PRKCD,RARA,RUNX1,SLC19A1,STEAP3,TCIRG1,TGFBR3,TP53,ZC3H12A	40
Cancer	epithelial neoplasia	4.77e-05	ABAT,ABCG1,ABCG4,ACOT7,ADCY3,AHNAK,AHNAK2,AHRR,AIP,AKNAD1,ALX4,AMH,ANKRD44,ANTXR2,ANXA13,AOX1,APBA2,APOLD1,ARAP2,ARG2,ARID1A,ARRB1,ARRB2,ASGR1,ATG16L2,ATG4B,ATXN1,AVP,BCAS3,BCL7A,BHMT,BIK,BIN3,BRE,BSN,C12orf63,CACNA1C,CACNA1G,CACNA2D3,CADM3,CALCA,CALHM2,CAMKV,CARD11,CCDC164,CCDC178,CCND2,CCR7,CCR9,CD5,CDC42EP1,CDH1,CDH5,CDK3,CDKN1C,CHI3L2,CLASP1,CLDN5,CLIP2,CNGA3,CNRIP1,CNTNAP1,COL25A1,CPEB4,CPXM…	373
Small Molecule Biochemistry	secretion of L-glutamic acid	4.86e-05	ADORA2A,AVP,GABBR1,GRM2,NR3C1,P2RX7,PTPRN2,TRH	8
Molecular Transport	secretion of L-glutamic acid	4.86e-05	ADORA2A,AVP,GABBR1,GRM2,NR3C1,P2RX7,PTPRN2,TRH	8
Amino Acid Metabolism	secretion of L-glutamic acid	4.86e-05	ADORA2A,AVP,GABBR1,GRM2,NR3C1,P2RX7,PTPRN2,TRH	8
Cancer	solid tumor	5.11e-05	ABAT,ABCG1,ABCG4,ACOT7,ADCY3,AHNAK,AHNAK2,AHRR,AKNAD1,ALX4,ANKRD44,ANTXR2,ANXA13,AOX1,APBA2,APOLD1,ARAP2,ARG2,ARID1A,ARRB1,ARRB2,ASGR1,ATG16L2,ATG4B,ATXN1,AVP,BCAS3,BCL7A,BHMT,BIK,BIN3,BRE,BSN,C12orf63,CACNA1C,CACNA1G,CACNA2D3,CADM3,CALCA,CALHM2,CAMKV,CARD11,CCDC164,CCDC178,CCND2,CCR7,CCR9,CD5,CDC42EP1,CDH1,CDH5,CDKN1C,CHI3L2,CLASP1,CLDN5,CLIP2,CNGA3,CNRIP1,CNTNAP1,COL25A1,CPEB4,CPXM2,CREB3L2,CRE…	369
Cardiovascular Disease	congenital anomaly of cardiovascular system	5.2e-05	AIP,GP1BB,HOXA3,KCNQ1,mir-130,MKL2,MYH10,NODAL,NOS3,NTF3,PBX1,PCSK6,PITX2,PLXND1,RARA,RARG,RXRA,SLC19A1,TFAP2A,TGFBR3	20
Developmental Disorder	congenital anomaly of cardiovascular system	5.2e-05	AIP,GP1BB,HOXA3,KCNQ1,mir-130,MKL2,MYH10,NODAL,NOS3,NTF3,PBX1,PCSK6,PITX2,PLXND1,RARA,RARG,RXRA,SLC19A1,TFAP2A,TGFBR3	20
Embryonic Development	septation of embryonic tissue	5.23e-05	PITX2,RARA,RXRA,TBX2,TFAP2A,TGFBR3	6
Tissue Development	septation of embryonic tissue	5.23e-05	PITX2,RARA,RXRA,TBX2,TFAP2A,TGFBR3	6
Cellular Movement	exocytosis of synaptic vesicles	5.73e-05	APBA2,LPHN1,OTOF,P2RX7,SPTBN2,SYT2,VAMP2	7
Cellular Function and Maintenance	exocytosis of synaptic vesicles	5.73e-05	APBA2,LPHN1,OTOF,P2RX7,SPTBN2,SYT2,VAMP2	7
Nervous System Development and Function	exocytosis of synaptic vesicles	5.73e-05	APBA2,LPHN1,OTOF,P2RX7,SPTBN2,SYT2,VAMP2	7
Molecular Transport	exocytosis of synaptic vesicles	5.73e-05	APBA2,LPHN1,OTOF,P2RX7,SPTBN2,SYT2,VAMP2	7
Cellular Assembly and Organization	exocytosis of synaptic vesicles	5.73e-05	APBA2,LPHN1,OTOF,P2RX7,SPTBN2,SYT2,VAMP2	7
Cancer	lung tumor	5.76e-05	ABCG1,ABCG4,AHNAK,AHNAK2,AHRR,AKNAD1,ANKRD44,ANXA13,AOX1,ARAP2,ARID1A,ARRB2,ASGR1,ATG16L2,ATXN1,AVP,BCAS3,BHMT,BIN3,BRE,BRF1,BSN,C12orf63,CACNA1C,CACNA2D3,CADM3,CALCA,CALHM2,CAMKV,CARD11,CCDC164,CCDC178,CD5,CDH1,CDKN1C,CHI3L2,CLASP1,CLIP2,COL25A1,CPXM2,CREB3L2,CREB3L3,CSF1R,CTSD,CUX1,CXCR2,CYFIP2,CYP4F22,CYTH4,DCHS1,DEPDC5,DIP2C,DLGAP2,DNMT3A,DOK1,DSCAML1,DUOX1,DUSP27,EBF1,EEFSEC,EGFL7,EIF2C2,EML…	247
Respiratory Disease	lung tumor	5.76e-05	ABCG1,ABCG4,AHNAK,AHNAK2,AHRR,AKNAD1,ANKRD44,ANXA13,AOX1,ARAP2,ARID1A,ARRB2,ASGR1,ATG16L2,ATXN1,AVP,BCAS3,BHMT,BIN3,BRE,BRF1,BSN,C12orf63,CACNA1C,CACNA2D3,CADM3,CALCA,CALHM2,CAMKV,CARD11,CCDC164,CCDC178,CD5,CDH1,CDKN1C,CHI3L2,CLASP1,CLIP2,COL25A1,CPXM2,CREB3L2,CREB3L3,CSF1R,CTSD,CUX1,CXCR2,CYFIP2,CYP4F22,CYTH4,DCHS1,DEPDC5,DIP2C,DLGAP2,DNMT3A,DOK1,DSCAML1,DUOX1,DUSP27,EBF1,EEFSEC,EGFL7,EIF2C2,EML…	247
Cell-To-Cell Signaling and Interaction	long-term potentiation	6.04e-05	ADORA2A,CALCA,CD247,CDH1,CYP46A1,EFNB3,GABBR1,GNAI2,ITPKA,ITPR1,JPH3,KSR1,LRP1,LRPAP1,MAN2B1,MGLL,NOS1,NOS3,NOTCH1,PRKAR1B,SHANK3,SIGIRR,SLC18A2,SYNGAP1,SYNGR1,TAP1,VAV2	27
Nervous System Development and Function	long-term potentiation	6.04e-05	ADORA2A,CALCA,CD247,CDH1,CYP46A1,EFNB3,GABBR1,GNAI2,ITPKA,ITPR1,JPH3,KSR1,LRP1,LRPAP1,MAN2B1,MGLL,NOS1,NOS3,NOTCH1,PRKAR1B,SHANK3,SIGIRR,SLC18A2,SYNGAP1,SYNGR1,TAP1,VAV2	27
Tissue Morphology	quantity of cytotoxic T cells	6.32e-05	CARD11,CCR7,CD247,CD5,HIVEP2,HLA-B,IRF1,ITGB2,LCK,MAP3K8,MUC1,PBX1,PSMB9,ST3GAL1,TAP1,TAPBP,VAV2,ZBTB7B	18
Hematological System Development and Function	quantity of cytotoxic T cells	6.32e-05	CARD11,CCR7,CD247,CD5,HIVEP2,HLA-B,IRF1,ITGB2,LCK,MAP3K8,MUC1,PBX1,PSMB9,ST3GAL1,TAP1,TAPBP,VAV2,ZBTB7B	18
Post-Translational Modification	conversion of protein	6.39e-05	P2RX7,PARK2,SLC18A2,TP53	4
Organ Morphology	lack of adrenal gland	6.39e-05	AIRE,NR5A1,PBX1,POMC	4
Cellular Function and Maintenance	organization of cytoskeleton	6.83e-05	ABR,ACTB,ADCY3,ADORA2A,ARHGEF17,ARHGEF18,ARRB1,ATXN1,BSN,CAMK1D,CAPN2,CAPZB,CCR7,CD81,CDC42EP1,CDH1,CHD3,CLASP1,CNTNAP1,CSF1R,CXCL12,DDR1,DISC1,DLGAP2,DOK1,E2F4,EML2,ENC1,EPB49,EPHA2,EPHB3,ERG,EVL,FGR,FOS,GRK5,ITPR1,LASP1,LCK,LIG1,LRP1,LRPAP1,MATN2,MGAT5,mir-145,MKL2,MTSS1,MYH10,MYO7A,NEDD1,NFIX,NOS1,NOTCH1,NTF3,P2RX7,PACSIN1,PARK2,PDIA3,PLD2,PLXNB1,PLXND1,POMC,PRKCD,PRKCE,PRKCZ,PRMT1,PRPH,PVRL4,…	98
Cellular Assembly and Organization	organization of cytoskeleton	6.83e-05	ABR,ACTB,ADCY3,ADORA2A,ARHGEF17,ARHGEF18,ARRB1,ATXN1,BSN,CAMK1D,CAPN2,CAPZB,CCR7,CD81,CDC42EP1,CDH1,CHD3,CLASP1,CNTNAP1,CSF1R,CXCL12,DDR1,DISC1,DLGAP2,DOK1,E2F4,EML2,ENC1,EPB49,EPHA2,EPHB3,ERG,EVL,FGR,FOS,GRK5,ITPR1,LASP1,LCK,LIG1,LRP1,LRPAP1,MATN2,MGAT5,mir-145,MKL2,MTSS1,MYH10,MYO7A,NEDD1,NFIX,NOS1,NOTCH1,NTF3,P2RX7,PACSIN1,PARK2,PDIA3,PLD2,PLXNB1,PLXND1,POMC,PRKCD,PRKCE,PRKCZ,PRMT1,PRPH,PVRL4,…	98
Skeletal and Muscular System Development and Function	morphology of axial skeleton	7.03e-05	CDKN1C,CHSY1,DCHS1,FGFRL1,HDAC4,HOXA10,HOXA3,HOXB5,HOXB6,HYAL2,LFNG,NDRG2,PBX1,RAI1,RARA,RARG,RXRA,SKI,TFAP2A,TGFBR3,WNT3A,WNT9A,ZBTB16	23
Organismal Development	vasculogenesis	7.23e-05	ADA,CALCA,CDH5,CSF1R,CXCL12,CXCR2,DGKA,EPHA2,EPHB3,ERG,GDF2,HDAC7,HEG1,HIF3A,HLX,HOXB5,INSR,ITGB2,LEF1,LRP5,LRPAP1,MAN2B1,MGAT5,MKL2,NOS1,NOS3,NOTCH1,NR5A1,OXT,PBX1,PDE2A,PITX2,PLCD1,PLEKHG5,PLXNB1,PLXND1,POLD4,PRKCD,PRKCE,PROKR1,RARA,RARG,RASA3,RGCC,RPTOR,RUNX1,RXRA,S100A4,SDC4,SEMA3B,SEMA6B,SEPT9,SERPINF1,SLC9A3R2,SMARCA4,SOX18,STRA6,TFAP2A,TGFBR3,TP53,YWHAG,ZMIZ1	62
Cardiovascular System Development and Function	vasculogenesis	7.23e-05	ADA,CALCA,CDH5,CSF1R,CXCL12,CXCR2,DGKA,EPHA2,EPHB3,ERG,GDF2,HDAC7,HEG1,HIF3A,HLX,HOXB5,INSR,ITGB2,LEF1,LRP5,LRPAP1,MAN2B1,MGAT5,MKL2,NOS1,NOS3,NOTCH1,NR5A1,OXT,PBX1,PDE2A,PITX2,PLCD1,PLEKHG5,PLXNB1,PLXND1,POLD4,PRKCD,PRKCE,PROKR1,RARA,RARG,RASA3,RGCC,RPTOR,RUNX1,RXRA,S100A4,SDC4,SEMA3B,SEMA6B,SEPT9,SERPINF1,SLC9A3R2,SMARCA4,SOX18,STRA6,TFAP2A,TGFBR3,TP53,YWHAG,ZMIZ1	62
Embryonic Development	septation of outflow tract	7.74e-05	PITX2,RXRA,TBX2,TFAP2A,TGFBR3	5
Tissue Development	septation of outflow tract	7.74e-05	PITX2,RXRA,TBX2,TFAP2A,TGFBR3	5
Cardiovascular System Development and Function	septation of outflow tract	7.74e-05	PITX2,RXRA,TBX2,TFAP2A,TGFBR3	5
Embryonic Development	skin development	7.76e-05	ALX4,ASIP,CCND2,CDH1,CELSR1,CSF1R,CUX1,EIF2C2,EPB49,EVPL,FERMT1,FOXN1,GLIS1,KRT2,KSR1,LAMA3,LEF1,LTB,NOTCH1,NR3C1,NTF3,RUNX1,RUNX3,SMARCA4,SOX18,TFAP2A,TFDP1,WNT10A	28
Organ Development	skin development	7.76e-05	ALX4,ASIP,CCND2,CDH1,CELSR1,CSF1R,CUX1,EIF2C2,EPB49,EVPL,FERMT1,FOXN1,GLIS1,KRT2,KSR1,LAMA3,LEF1,LTB,NOTCH1,NR3C1,NTF3,RUNX1,RUNX3,SMARCA4,SOX18,TFAP2A,TFDP1,WNT10A	28
Organismal Development	skin development	7.76e-05	ALX4,ASIP,CCND2,CDH1,CELSR1,CSF1R,CUX1,EIF2C2,EPB49,EVPL,FERMT1,FOXN1,GLIS1,KRT2,KSR1,LAMA3,LEF1,LTB,NOTCH1,NR3C1,NTF3,RUNX1,RUNX3,SMARCA4,SOX18,TFAP2A,TFDP1,WNT10A	28
Tissue Development	skin development	7.76e-05	ALX4,ASIP,CCND2,CDH1,CELSR1,CSF1R,CUX1,EIF2C2,EPB49,EVPL,FERMT1,FOXN1,GLIS1,KRT2,KSR1,LAMA3,LEF1,LTB,NOTCH1,NR3C1,NTF3,RUNX1,RUNX3,SMARCA4,SOX18,TFAP2A,TFDP1,WNT10A	28
Hair and Skin Development and Function	skin development	7.76e-05	ALX4,ASIP,CCND2,CDH1,CELSR1,CSF1R,CUX1,EIF2C2,EPB49,EVPL,FERMT1,FOXN1,GLIS1,KRT2,KSR1,LAMA3,LEF1,LTB,NOTCH1,NR3C1,NTF3,RUNX1,RUNX3,SMARCA4,SOX18,TFAP2A,TFDP1,WNT10A	28
Tissue Morphology	abnormal morphology of thyroid cartilage	7.77e-05	FGFRL1,HOXA3,RAI1,RARA,RARG,WNT3A	6
Connective Tissue Development and Function	abnormal morphology of thyroid cartilage	7.77e-05	FGFRL1,HOXA3,RAI1,RARA,RARG,WNT3A	6
Skeletal and Muscular System Development and Function	abnormal morphology of thyroid cartilage	7.77e-05	FGFRL1,HOXA3,RAI1,RARA,RARG,WNT3A	6
Hematological System Development and Function	differentiation of granulocytes	7.8e-05	CNR2,CXCR2,IRF8,LEF1,MAD1L1,MAFB,NOTCH1,PLSCR1,PRDM16,RARA,RARG,RGL2,RUNX1,RUNX1T1,TP53	15
Hematopoiesis	differentiation of granulocytes	7.8e-05	CNR2,CXCR2,IRF8,LEF1,MAD1L1,MAFB,NOTCH1,PLSCR1,PRDM16,RARA,RARG,RGL2,RUNX1,RUNX1T1,TP53	15
Cellular Development	differentiation of granulocytes	7.8e-05	CNR2,CXCR2,IRF8,LEF1,MAD1L1,MAFB,NOTCH1,PLSCR1,PRDM16,RARA,RARG,RGL2,RUNX1,RUNX1T1,TP53	15
Cellular Function and Maintenance	cellular homeostasis	7.84e-05	ADA,ADORA2A,AIRE,AP2A2,ARID1A,ATG4B,ATG9B,AVP,BCKDHA,BIK,CACNA1C,CALCA,CARD11,CATSPER4,CCR7,CCR9,CD247,CD300A,CD5,CD81,CDH5,CFLAR,CHD4,CLIC1,CNR2,CTSD,CUX1,CXCL12,DGKA,DGKZ,DISC1,DNAJB1,DOK1,EPHA2,FAM3B,FGR,FOXN1,FXYD2,GCK,GPR39,HIVEP2,HLA-DOA,ICMT,IFNL1,IL12B,IL12RB1,IL21R,IL2RA,INSR,IRF1,IRF8,ITGB2,ITPKB,JPH3,KCNH2,KCNJ5,KCNN4,KCNQ1,LAMA3,LCK,LEF1,LFNG,LRP5,LRPAP1,LTB,MAD1L1,MAP1LC3B,MCOLN3,MEG…	109
Cell Death and Survival	cytotoxicity of leukocytes	8.06e-05	ARRB2,CARD11,CD247,CD300A,CD5,CD81,CFLAR,FGR,HLA-A,HLA-B,HLA-E,IL12B,IL21R,ITGB2,KIR3DL1,LCK,P2RX7,POMC,PTPN6,TAP2	20
Hereditary Disorder	Schizophrenia	8.23e-05	ABAT,ACOT7,ADCY7,ALDH3B1,APBA2,ATXN1,CACNA1C,CADM3,CALY,CCND2,CLDN5,CMYA5,CNTNAP1,CRHBP,CXCL12,DDR1,DISC1,EBF1,FXR2,GABBR1,GABRA4,GRIK4,INSR,let-7,LRFN2,MLL3,MUC1,NOS1,NR3C1,NTF3,OXT,PRKCD,PRODH,PRRT1,RUSC1,RXRA,SCD5,SHANK3,SLC18A2,SLC35F3,SND1,SYNGR1,SYT7,TH,TNIK,TNXB,TP53,TRAF3,TRERF1,ZFHX3	50
Neurological Disease	Schizophrenia	8.23e-05	ABAT,ACOT7,ADCY7,ALDH3B1,APBA2,ATXN1,CACNA1C,CADM3,CALY,CCND2,CLDN5,CMYA5,CNTNAP1,CRHBP,CXCL12,DDR1,DISC1,EBF1,FXR2,GABBR1,GABRA4,GRIK4,INSR,let-7,LRFN2,MLL3,MUC1,NOS1,NR3C1,NTF3,OXT,PRKCD,PRODH,PRRT1,RUSC1,RXRA,SCD5,SHANK3,SLC18A2,SLC35F3,SND1,SYNGR1,SYT7,TH,TNIK,TNXB,TP53,TRAF3,TRERF1,ZFHX3	50
Psychological Disorders	Schizophrenia	8.23e-05	ABAT,ACOT7,ADCY7,ALDH3B1,APBA2,ATXN1,CACNA1C,CADM3,CALY,CCND2,CLDN5,CMYA5,CNTNAP1,CRHBP,CXCL12,DDR1,DISC1,EBF1,FXR2,GABBR1,GABRA4,GRIK4,INSR,let-7,LRFN2,MLL3,MUC1,NOS1,NR3C1,NTF3,OXT,PRKCD,PRODH,PRRT1,RUSC1,RXRA,SCD5,SHANK3,SLC18A2,SLC35F3,SND1,SYNGR1,SYT7,TH,TNIK,TNXB,TP53,TRAF3,TRERF1,ZFHX3	50
Organ Morphology	morphology of gland	9.48e-05	AGAP2,AIRE,CCR7,CDKN1C,CLDN15,CXCR2,CYP11A1,DDR1,E2F4,GPR39,HLX,HOXA10,HOXA3,INSR,KCNQ1,LASP1,LEF1,LHX3,LRPAP1,MAN2B1,NR3C1,NR5A1,PAX7,PBX1,PLCD1,POMC,PPT2,PRKCD,RARA,RARG,RXRA,SAFB,VAMP2,VAV2,WNT4	35
Gene Expression	repression of RNA	9.49e-05	ATXN1,E4F1,HDAC4,HDAC7,HOXA10,JARID2,NCOR2,NR3C1,PRDM16,PRDM2,PRKCE,PRKCZ,PTPN6,RARA,RQCD1,RUNX1,RUNX1T1,SAFB,SKI,SMARCA4,TP53,TSC22D1,ZBTB16	23
Cancer	lung cancer	9.62e-05	ABCG1,ABCG4,AHNAK,AHNAK2,AHRR,AKNAD1,ANKRD44,ANXA13,AOX1,ARAP2,ARID1A,ARRB2,ASGR1,ATG16L2,ATXN1,AVP,BCAS3,BHMT,BIN3,BRE,BSN,C12orf63,CACNA1C,CACNA2D3,CADM3,CALCA,CALHM2,CAMKV,CARD11,CCDC164,CCDC178,CD5,CDH1,CDKN1C,CHI3L2,CLASP1,CLIP2,COL25A1,CPXM2,CREB3L2,CREB3L3,CSF1R,CTSD,CUX1,CXCR2,CYFIP2,CYP4F22,CYTH4,DCHS1,DEPDC5,DIP2C,DLGAP2,DNMT3A,DOK1,DSCAML1,DUOX1,DUSP27,EBF1,EEFSEC,EGFL7,EIF2C2,EML2,ERI…	243
Respiratory Disease	lung cancer	9.62e-05	ABCG1,ABCG4,AHNAK,AHNAK2,AHRR,AKNAD1,ANKRD44,ANXA13,AOX1,ARAP2,ARID1A,ARRB2,ASGR1,ATG16L2,ATXN1,AVP,BCAS3,BHMT,BIN3,BRE,BSN,C12orf63,CACNA1C,CACNA2D3,CADM3,CALCA,CALHM2,CAMKV,CARD11,CCDC164,CCDC178,CD5,CDH1,CDKN1C,CHI3L2,CLASP1,CLIP2,COL25A1,CPXM2,CREB3L2,CREB3L3,CSF1R,CTSD,CUX1,CXCR2,CYFIP2,CYP4F22,CYTH4,DCHS1,DEPDC5,DIP2C,DLGAP2,DNMT3A,DOK1,DSCAML1,DUOX1,DUSP27,EBF1,EEFSEC,EGFL7,EIF2C2,EML2,ERI…	243
Immune Cell Trafficking	leukocyte migration	9.74e-05	ACTB,ADA,ADORA2A,AIRE,ARRB1,ARRB2,CALCA,CAMK1D,CCR7,CCR9,CD247,CD81,CDH1,CNR2,CSF1R,CUX1,CXCL12,CXCR2,EFNB3,EFS,EGFL7,FGR,GIP,GNAI2,GRK6,ICAM2,IFNL1,IL12B,IL12RB1,IL21R,IL2RA,IRX2,ITGB2,LCK,LTB,MAP3K8,MAP4K1,MGAT5,MUC1,MYLK,MYLK3,NFIC,NOS1,NOS3,NOTCH1,P2RX7,PDE4D,PLXND1,POMC,PPT2,PRKCD,PRKCZ,PTPN6,PXN,RAP1GAP,RARA,RUNX1,RUNX3,RXRA,S100A4,SERPINB1,SFTPC,SKAP1,SPHK2,SPON2,STAP2,TCIRG1,TNFRSF18,TP53…	73
Cellular Movement	leukocyte migration	9.74e-05	ACTB,ADA,ADORA2A,AIRE,ARRB1,ARRB2,CALCA,CAMK1D,CCR7,CCR9,CD247,CD81,CDH1,CNR2,CSF1R,CUX1,CXCL12,CXCR2,EFNB3,EFS,EGFL7,FGR,GIP,GNAI2,GRK6,ICAM2,IFNL1,IL12B,IL12RB1,IL21R,IL2RA,IRX2,ITGB2,LCK,LTB,MAP3K8,MAP4K1,MGAT5,MUC1,MYLK,MYLK3,NFIC,NOS1,NOS3,NOTCH1,P2RX7,PDE4D,PLXND1,POMC,PPT2,PRKCD,PRKCZ,PTPN6,PXN,RAP1GAP,RARA,RUNX1,RUNX3,RXRA,S100A4,SERPINB1,SFTPC,SKAP1,SPHK2,SPON2,STAP2,TCIRG1,TNFRSF18,TP53…	73
Tissue Morphology	abnormal morphology of mesenchyme	9.83e-05	ARRB1,ARRB2,CYP26C1,FGFRL1,LEF1,PBX1,RARA,RARG,SKI,WNT4	10
Immunological Disease	bare lymphocyte syndrome, type i	9.93e-05	TAP1,TAP2,TAPBP	3
Developmental Disorder	bare lymphocyte syndrome, type i	9.93e-05	TAP1,TAP2,TAPBP	3
Hereditary Disorder	bare lymphocyte syndrome, type i	9.93e-05	TAP1,TAP2,TAPBP	3
Reproductive System Development and Function	erection of penis	9.93e-05	NOS1,NOS3,OXT	3
Cell Death and Survival	cell death of connective tissue cells	9.94e-05	ACTB,ARID1A,ARRB2,BIK,CASZ1,CDH1,CDKN1C,CFLAR,CNR2,CREB3L2,CSF1R,CTSD,ERG,GABBR1,HOXA3,HYAL2,INSR,IRF1,ITPR1,JPH3,KSR1,LEF1,LIG1,LRPAP1,LTB,MAD1L1,MAP1LC3B,MAP3K8,MCF2L,MICAL1,MUC1,NFIC,NFKBID,NOTCH1,NR3C1,PARK2,PEBP4,PEG3,PRKCD,PRKCZ,RARA,RPS6KA2,RUNX1,RUNX1T1,RUNX3,SDC4,SLC9A1,SLC9A3R2,SPHK2,TFDP1,TP53,TRAF3,TRAF5,WNT3A,ZC3H12A,ZNF346	56
Molecular Transport	quantity of metal ion	0.000101	ASIP,AVP,CACNA1C,CALCA,CANT1,CCR9,CD247,CD5,CXCL12,CXCR2,CYP11A1,FOS,GNA14,GRK5,GRK6,HOXA3,INSR,ITPR1,KCNH2,LCK,LRP5,LRPAP1,MCOLN3,NOS1,NOS3,NR3C1,NTF3,OXT,P2RX7,PLCD1,PLD2,POMC,PTPN6,S100A4,SLC2A9,SLC30A3,SLC9A1,SLC9A3R2,SPHK2,TP53,TRH,UCN,VAV2,WNK4	44
Digestive System Development and Function	morphology of digestive system	0.000103	ADA,AIRE,BHMT,BIN3,CCR7,CDKN1C,CLDN15,CREB3L2,CTSD,DCHS1,E2F4,EPHB3,FERMT1,FOS,GNAI2,GPR39,HLX,HOXA2,HOXA3,IGF2BP1,INSR,IRF8,ITPKB,KCNE3,KCNQ1,KLB,LAMA3,LEF1,LIG1,LTB,MAN2B1,MGLL,MYH10,NFIC,NFIX,NODAL,NOS1,NOS3,PBX1,PITX2,PPT2,PRKCD,RARA,RARG,RXRA,SAFB,SALL3,SALL4,SLC19A1,TCIRG1,TP53,TXNRD2,ZIC5	53
Cell Death and Survival	cytotoxicity of lymphocytes	0.000104	ARRB2,CARD11,CD247,CD300A,CD5,CD81,CFLAR,HLA-A,HLA-B,HLA-E,IL12B,IL21R,ITGB2,KIR3DL1,LCK,P2RX7,POMC,PTPN6,TAP2	19
Organ Morphology	morphology of spleen	0.000105	ADA,AIRE,BIK,BIN3,CCR7,CD247,CDKN1C,CSF1R,CTSD,CXCR2,DOK1,FOS,IL2RA,IRF8,ITGB2,KCNN4,LIG1,LTB,MAN2B1,NODAL,PBX1,PFKM,PITX2,PPT2,PRKCD,SLC19A1,STEAP3,TCIRG1,TGFBR3,ZC3H12A	30
Lymphoid Tissue Structure and Development	morphology of spleen	0.000105	ADA,AIRE,BIK,BIN3,CCR7,CD247,CDKN1C,CSF1R,CTSD,CXCR2,DOK1,FOS,IL2RA,IRF8,ITGB2,KCNN4,LIG1,LTB,MAN2B1,NODAL,PBX1,PFKM,PITX2,PPT2,PRKCD,SLC19A1,STEAP3,TCIRG1,TGFBR3,ZC3H12A	30
Embryonic Development	patterning of rostrocaudal axis	0.000121	ALX4,CELSR1,CYP26C1,HOXA10,HOXA2,HOXA3,HOXB5,HOXB6,IFITM1,LRP5,NODAL,PBX1,RARG,WNT3A,ZBTB16	15
Organismal Development	patterning of rostrocaudal axis	0.000121	ALX4,CELSR1,CYP26C1,HOXA10,HOXA2,HOXA3,HOXB5,HOXB6,IFITM1,LRP5,NODAL,PBX1,RARG,WNT3A,ZBTB16	15
Embryonic Development	morphogenesis of embryonic limb	0.000123	ALX4,HOXA10,LEF1,NOTCH1,PBX1,PITX2,RARG,SALL4,SKI,SMARCA4,TFAP2A,WNT9A,ZBTB16	13
Organismal Development	morphogenesis of embryonic limb	0.000123	ALX4,HOXA10,LEF1,NOTCH1,PBX1,PITX2,RARG,SALL4,SKI,SMARCA4,TFAP2A,WNT9A,ZBTB16	13
Skeletal and Muscular System Development and Function	morphogenesis of embryonic limb	0.000123	ALX4,HOXA10,LEF1,NOTCH1,PBX1,PITX2,RARG,SALL4,SKI,SMARCA4,TFAP2A,WNT9A,ZBTB16	13
Cellular Function and Maintenance	Lymphocyte homeostasis	0.000125	ADA,AIRE,BIK,CARD11,CCR7,CCR9,CD247,CD5,CHD4,CNR2,CUX1,DGKA,DGKZ,DOK1,EPHA2,FOXN1,HIVEP2,HLA-DOA,IFNL1,IL12B,IL12RB1,IL21R,IL2RA,IRF1,IRF8,ITGB2,ITPKB,LAMA3,LCK,LEF1,LFNG,LTB,MAD1L1,NFKBID,NOTCH1,P2RX7,PRKCZ,PTGER4,PTPN6,RUNX1,RUNX3,SMARCA4,STAP2,TAPBP,TP53,VAV2,WNT4,ZBTB16,ZBTB7B	49
Tissue Morphology	abnormal morphology of cricoid cartilage	0.000128	FGFRL1,HOXA3,RARA,RARG,RXRA	5
Connective Tissue Development and Function	abnormal morphology of cricoid cartilage	0.000128	FGFRL1,HOXA3,RARA,RARG,RXRA	5
Skeletal and Muscular System Development and Function	abnormal morphology of cricoid cartilage	0.000128	FGFRL1,HOXA3,RARA,RARG,RXRA	5
Tissue Morphology	morphology of nervous tissue	0.000132	CAPZB,CCND2,CD81,CDH23,CLCF1,CNGA3,CNTNAP1,CXCR2,CYP26C1,DISC1,DOK7,EBF1,EFNB3,EPHB3,FBXO2,FGFRL1,GABBR1,GNB3,HLX,HOXA10,HOXA2,HOXA3,HPN,ITPR1,KCNQ1,LAMB2,LHX3,LRPAP1,MAN2B1,MYH10,NES,NOS1,NOS3,NTF3,OTOF,PARK2,RARA,SALL3,SALL4,SEMA5B,SEZ6,SLC18A2,SYNGAP1,TAP1,TFAP2A,TLX3,TP53,UCN,UPP1,VAV2,WNT3A,WNT4	52
Nervous System Development and Function	morphology of nervous tissue	0.000132	CAPZB,CCND2,CD81,CDH23,CLCF1,CNGA3,CNTNAP1,CXCR2,CYP26C1,DISC1,DOK7,EBF1,EFNB3,EPHB3,FBXO2,FGFRL1,GABBR1,GNB3,HLX,HOXA10,HOXA2,HOXA3,HPN,ITPR1,KCNQ1,LAMB2,LHX3,LRPAP1,MAN2B1,MYH10,NES,NOS1,NOS3,NTF3,OTOF,PARK2,RARA,SALL3,SALL4,SEMA5B,SEZ6,SLC18A2,SYNGAP1,TAP1,TFAP2A,TLX3,TP53,UCN,UPP1,VAV2,WNT3A,WNT4	52
Hematological System Development and Function	T cell homeostasis	0.000133	ADA,AIRE,BIK,CARD11,CCR7,CCR9,CD247,CD5,CHD4,CNR2,CUX1,DOK1,EPHA2,FOXN1,HIVEP2,HLA-DOA,IFNL1,IL12B,IL12RB1,IL21R,IL2RA,IRF1,IRF8,ITGB2,ITPKB,LAMA3,LCK,LEF1,LFNG,LTB,MAD1L1,NFKBID,NOTCH1,P2RX7,PRKCZ,PTGER4,PTPN6,RUNX1,RUNX3,SMARCA4,STAP2,TAPBP,TP53,VAV2,WNT4,ZBTB16,ZBTB7B	47
Cellular Function and Maintenance	T cell homeostasis	0.000133	ADA,AIRE,BIK,CARD11,CCR7,CCR9,CD247,CD5,CHD4,CNR2,CUX1,DOK1,EPHA2,FOXN1,HIVEP2,HLA-DOA,IFNL1,IL12B,IL12RB1,IL21R,IL2RA,IRF1,IRF8,ITGB2,ITPKB,LAMA3,LCK,LEF1,LFNG,LTB,MAD1L1,NFKBID,NOTCH1,P2RX7,PRKCZ,PTGER4,PTPN6,RUNX1,RUNX3,SMARCA4,STAP2,TAPBP,TP53,VAV2,WNT4,ZBTB16,ZBTB7B	47
Cell-mediated Immune Response	T cell homeostasis	0.000133	ADA,AIRE,BIK,CARD11,CCR7,CCR9,CD247,CD5,CHD4,CNR2,CUX1,DOK1,EPHA2,FOXN1,HIVEP2,HLA-DOA,IFNL1,IL12B,IL12RB1,IL21R,IL2RA,IRF1,IRF8,ITGB2,ITPKB,LAMA3,LCK,LEF1,LFNG,LTB,MAD1L1,NFKBID,NOTCH1,P2RX7,PRKCZ,PTGER4,PTPN6,RUNX1,RUNX3,SMARCA4,STAP2,TAPBP,TP53,VAV2,WNT4,ZBTB16,ZBTB7B	47
Embryonic Development	morphogenesis of limb	0.000134	ALX4,HOXA10,LEF1,LRP5,NOTCH1,PBX1,PITX2,RARG,SALL3,SALL4,SKI,SMARCA4,TBX2,TFAP2A,WNT9A,ZBTB16	16
Organismal Development	morphogenesis of limb	0.000134	ALX4,HOXA10,LEF1,LRP5,NOTCH1,PBX1,PITX2,RARG,SALL3,SALL4,SKI,SMARCA4,TBX2,TFAP2A,WNT9A,ZBTB16	16
Skeletal and Muscular System Development and Function	morphogenesis of limb	0.000134	ALX4,HOXA10,LEF1,LRP5,NOTCH1,PBX1,PITX2,RARG,SALL3,SALL4,SKI,SMARCA4,TBX2,TFAP2A,WNT9A,ZBTB16	16
Small Molecule Biochemistry	concentration of corticosterone	0.000135	AVP,CYP11A1,GCK,NR3C1,NR5A1,OXT,POMC,PRKCE,RAI1,SLC18A2,TH,TRAF3,TRH,UCN,WNT4	15
Molecular Transport	concentration of corticosterone	0.000135	AVP,CYP11A1,GCK,NR3C1,NR5A1,OXT,POMC,PRKCE,RAI1,SLC18A2,TH,TRAF3,TRH,UCN,WNT4	15
Endocrine System Development and Function	concentration of corticosterone	0.000135	AVP,CYP11A1,GCK,NR3C1,NR5A1,OXT,POMC,PRKCE,RAI1,SLC18A2,TH,TRAF3,TRH,UCN,WNT4	15
Lipid Metabolism	concentration of corticosterone	0.000135	AVP,CYP11A1,GCK,NR3C1,NR5A1,OXT,POMC,PRKCE,RAI1,SLC18A2,TH,TRAF3,TRH,UCN,WNT4	15
Organismal Survival	perinatal death	0.000138	ABR,ADA,ALX4,APBA2,ARRB1,ARRB2,CDKN1C,CLDN5,CREB3L2,CUX1,CYP11A1,DCHS1,DOK7,FGFRL1,FOS,GPR124,GPR4,HLX,HOXA2,HOXA3,ITGB2,KCNQ2,LHX3,LMNB2,MAFB,MYH10,NLGN2,NODAL,NOS3,NR3C1,NR5A1,NRXN2,NTF3,PBX1,PDE4D,PITX2,PLXND1,POMC,PTGER4,RARA,RARG,RXRA,SAFB,SALL3,SIAH2,SKI,SLC18A2,SLC35C1,TFAP2A,TH,TLX3,TP53,TRIO,VAMP2,WNT4,WNT9A,ZNF238	57
Connective Tissue Disorders	psoriatic arthritis	0.000141	CD81,GNAI2,HLA-E,IL12B,MAP4K1,NR3C1,PRKCZ,PTPN6,RUNX3,SDC4,SIGIRR,TP53	12
Skeletal and Muscular Disorders	psoriatic arthritis	0.000141	CD81,GNAI2,HLA-E,IL12B,MAP4K1,NR3C1,PRKCZ,PTPN6,RUNX3,SDC4,SIGIRR,TP53	12
Inflammatory Disease	psoriatic arthritis	0.000141	CD81,GNAI2,HLA-E,IL12B,MAP4K1,NR3C1,PRKCZ,PTPN6,RUNX3,SDC4,SIGIRR,TP53	12
Dermatological Diseases and Conditions	psoriatic arthritis	0.000141	CD81,GNAI2,HLA-E,IL12B,MAP4K1,NR3C1,PRKCZ,PTPN6,RUNX3,SDC4,SIGIRR,TP53	12
Dermatological Diseases and Conditions	hand dermatosis	0.000144	NR3C1,RARA,RARG,RXRA	4
Embryonic Development	morphogenesis of nephrogenic mesenchyme	0.000144	FGFRL1,PBX1,RARA,WNT4	4
Organismal Development	morphogenesis of nephrogenic mesenchyme	0.000144	FGFRL1,PBX1,RARA,WNT4	4
Tissue Development	morphogenesis of nephrogenic mesenchyme	0.000144	FGFRL1,PBX1,RARA,WNT4	4
Hematological System Development and Function	T cell development	0.000146	ADA,AIRE,BIK,CARD11,CCR7,CCR9,CD247,CD5,CHD4,CNR2,CUX1,DOK1,EPHA2,FOXN1,HIVEP2,HLA-DOA,IFNL1,IL12B,IL12RB1,IL21R,IL2RA,IRF1,IRF8,ITGB2,ITPKB,LAMA3,LCK,LEF1,LFNG,LTB,MAD1L1,NFKBID,NOTCH1,PRKCZ,PTGER4,PTPN6,RUNX1,RUNX3,SMARCA4,STAP2,TAPBP,TP53,VAV2,WNT4,ZBTB16,ZBTB7B	46
Hematopoiesis	T cell development	0.000146	ADA,AIRE,BIK,CARD11,CCR7,CCR9,CD247,CD5,CHD4,CNR2,CUX1,DOK1,EPHA2,FOXN1,HIVEP2,HLA-DOA,IFNL1,IL12B,IL12RB1,IL21R,IL2RA,IRF1,IRF8,ITGB2,ITPKB,LAMA3,LCK,LEF1,LFNG,LTB,MAD1L1,NFKBID,NOTCH1,PRKCZ,PTGER4,PTPN6,RUNX1,RUNX3,SMARCA4,STAP2,TAPBP,TP53,VAV2,WNT4,ZBTB16,ZBTB7B	46
Cellular Development	T cell development	0.000146	ADA,AIRE,BIK,CARD11,CCR7,CCR9,CD247,CD5,CHD4,CNR2,CUX1,DOK1,EPHA2,FOXN1,HIVEP2,HLA-DOA,IFNL1,IL12B,IL12RB1,IL21R,IL2RA,IRF1,IRF8,ITGB2,ITPKB,LAMA3,LCK,LEF1,LFNG,LTB,MAD1L1,NFKBID,NOTCH1,PRKCZ,PTGER4,PTPN6,RUNX1,RUNX3,SMARCA4,STAP2,TAPBP,TP53,VAV2,WNT4,ZBTB16,ZBTB7B	46
Cellular Function and Maintenance	T cell development	0.000146	ADA,AIRE,BIK,CARD11,CCR7,CCR9,CD247,CD5,CHD4,CNR2,CUX1,DOK1,EPHA2,FOXN1,HIVEP2,HLA-DOA,IFNL1,IL12B,IL12RB1,IL21R,IL2RA,IRF1,IRF8,ITGB2,ITPKB,LAMA3,LCK,LEF1,LFNG,LTB,MAD1L1,NFKBID,NOTCH1,PRKCZ,PTGER4,PTPN6,RUNX1,RUNX3,SMARCA4,STAP2,TAPBP,TP53,VAV2,WNT4,ZBTB16,ZBTB7B	46
Lymphoid Tissue Structure and Development	T cell development	0.000146	ADA,AIRE,BIK,CARD11,CCR7,CCR9,CD247,CD5,CHD4,CNR2,CUX1,DOK1,EPHA2,FOXN1,HIVEP2,HLA-DOA,IFNL1,IL12B,IL12RB1,IL21R,IL2RA,IRF1,IRF8,ITGB2,ITPKB,LAMA3,LCK,LEF1,LFNG,LTB,MAD1L1,NFKBID,NOTCH1,PRKCZ,PTGER4,PTPN6,RUNX1,RUNX3,SMARCA4,STAP2,TAPBP,TP53,VAV2,WNT4,ZBTB16,ZBTB7B	46
Cell-mediated Immune Response	T cell development	0.000146	ADA,AIRE,BIK,CARD11,CCR7,CCR9,CD247,CD5,CHD4,CNR2,CUX1,DOK1,EPHA2,FOXN1,HIVEP2,HLA-DOA,IFNL1,IL12B,IL12RB1,IL21R,IL2RA,IRF1,IRF8,ITGB2,ITPKB,LAMA3,LCK,LEF1,LFNG,LTB,MAD1L1,NFKBID,NOTCH1,PRKCZ,PTGER4,PTPN6,RUNX1,RUNX3,SMARCA4,STAP2,TAPBP,TP53,VAV2,WNT4,ZBTB16,ZBTB7B	46
Organismal Development	development of blood vessel	0.000147	ADA,ADORA2A,CALCA,CDH5,CSF1R,CXCL12,CXCR2,DGKA,EPHA2,EPHB3,ERG,FGR,GDF2,HDAC7,HEG1,HIF3A,HLX,HOXB5,INSR,ITGB2,LEF1,LRP5,LRPAP1,MAN2B1,MGAT5,MKL2,NOS1,NOS3,NOTCH1,NR5A1,OXT,PBX1,PDE2A,PITX2,PLCD1,PLEKHG5,PLXNB1,PLXND1,POLD4,PRKCD,PRKCE,PROKR1,RARA,RARG,RASA3,RGCC,RPTOR,RUNX1,RXRA,S100A4,SDC4,SEMA3B,SEMA6B,SEPT9,SERPINF1,SLC9A3R2,SMARCA4,SOX18,SPHK2,STRA6,TFAP2A,TGFBR3,TP53,VAV2,WNT4,YWHAG,ZMIZ1	67
Cardiovascular System Development and Function	development of blood vessel	0.000147	ADA,ADORA2A,CALCA,CDH5,CSF1R,CXCL12,CXCR2,DGKA,EPHA2,EPHB3,ERG,FGR,GDF2,HDAC7,HEG1,HIF3A,HLX,HOXB5,INSR,ITGB2,LEF1,LRP5,LRPAP1,MAN2B1,MGAT5,MKL2,NOS1,NOS3,NOTCH1,NR5A1,OXT,PBX1,PDE2A,PITX2,PLCD1,PLEKHG5,PLXNB1,PLXND1,POLD4,PRKCD,PRKCE,PROKR1,RARA,RARG,RASA3,RGCC,RPTOR,RUNX1,RXRA,S100A4,SDC4,SEMA3B,SEMA6B,SEPT9,SERPINF1,SLC9A3R2,SMARCA4,SOX18,SPHK2,STRA6,TFAP2A,TGFBR3,TP53,VAV2,WNT4,YWHAG,ZMIZ1	67
Cellular Movement	invasion of cells	0.000153	AGAP2,ARHGEF18,ASGR1,CAPN2,CCR7,CCR9,CDH1,CTSD,CXCL12,DGKA,EFNB3,EPHA2,ERG,GALNT2,GDF2,GNAI2,HPN,IGF2BP1,IQSEC1,ITGB2,KCNH2,LASP1,LEF1,let-7,LRP1,LRP5,LRPAP1,LRRC15,MAP4K1,MGAT5,mir-145,MTA1,MUC1,MYH10,MYLK,NES,NFKBID,NOTCH1,PCSK6,PDLIM2,PLD2,PLXNB1,PRKCD,PRKCE,PXN,RAP1GAP,RNF144A,RUNX3,S100A4,SDC4,SEPT9,SNCG,SYT7,TBX2,TCIRG1,TFAP2A,TGFBR3,TP53,TRAF3,TRIO,WWTR1,ZBTB16	62
Connective Tissue Development and Function	abnormal morphology of hyoid bone	0.000157	FGFRL1,HOXA2,HOXA3,RARA,RARG,WNT3A	6
Embryonic Development	abnormal morphology of hyoid bone	0.000157	FGFRL1,HOXA2,HOXA3,RARA,RARG,WNT3A	6
Organ Development	abnormal morphology of hyoid bone	0.000157	FGFRL1,HOXA2,HOXA3,RARA,RARG,WNT3A	6
Organ Morphology	abnormal morphology of hyoid bone	0.000157	FGFRL1,HOXA2,HOXA3,RARA,RARG,WNT3A	6
Organismal Development	abnormal morphology of hyoid bone	0.000157	FGFRL1,HOXA2,HOXA3,RARA,RARG,WNT3A	6
Skeletal and Muscular System Development and Function	abnormal morphology of hyoid bone	0.000157	FGFRL1,HOXA2,HOXA3,RARA,RARG,WNT3A	6
Tissue Development	abnormal morphology of hyoid bone	0.000157	FGFRL1,HOXA2,HOXA3,RARA,RARG,WNT3A	6
Tissue Morphology	morphology of artery	0.000158	CDH5,HDAC7,HOXA2,MKL2,MYH10,NOS1,NOS3,NOTCH1,NTF3,PITX2,PLXND1,PTGER4,PXN,RARA,RARG,RXRA,TBX2,TFAP2A,ZMIZ1	19
Organismal Development	morphology of artery	0.000158	CDH5,HDAC7,HOXA2,MKL2,MYH10,NOS1,NOS3,NOTCH1,NTF3,PITX2,PLXND1,PTGER4,PXN,RARA,RARG,RXRA,TBX2,TFAP2A,ZMIZ1	19
Cardiovascular System Development and Function	morphology of artery	0.000158	CDH5,HDAC7,HOXA2,MKL2,MYH10,NOS1,NOS3,NOTCH1,NTF3,PITX2,PLXND1,PTGER4,PXN,RARA,RARG,RXRA,TBX2,TFAP2A,ZMIZ1	19
Connective Tissue Development and Function	abnormal morphology of craniofacial skeleton	0.000159	CDKN1C,CHSY1,CREB3L2,HOXA2,HOXA3,NFIX,PBX1,SALL4	8
Embryonic Development	abnormal morphology of craniofacial skeleton	0.000159	CDKN1C,CHSY1,CREB3L2,HOXA2,HOXA3,NFIX,PBX1,SALL4	8
Organ Development	abnormal morphology of craniofacial skeleton	0.000159	CDKN1C,CHSY1,CREB3L2,HOXA2,HOXA3,NFIX,PBX1,SALL4	8
Organ Morphology	abnormal morphology of craniofacial skeleton	0.000159	CDKN1C,CHSY1,CREB3L2,HOXA2,HOXA3,NFIX,PBX1,SALL4	8
Organismal Development	abnormal morphology of craniofacial skeleton	0.000159	CDKN1C,CHSY1,CREB3L2,HOXA2,HOXA3,NFIX,PBX1,SALL4	8
Skeletal and Muscular System Development and Function	abnormal morphology of craniofacial skeleton	0.000159	CDKN1C,CHSY1,CREB3L2,HOXA2,HOXA3,NFIX,PBX1,SALL4	8
Tissue Development	abnormal morphology of craniofacial skeleton	0.000159	CDKN1C,CHSY1,CREB3L2,HOXA2,HOXA3,NFIX,PBX1,SALL4	8
Cellular Development	differentiation of connective tissue cells	0.00016	BGLAP,CALCA,CLIC1,CNR2,COL11A2,CREB3L2,CSF1R,EBF1,EPHA2,FIGNL1,FOS,GABBR1,GDF2,GPR68,HDAC4,HDAC7,HIVEP2,HOXA10,IL12B,INSR,LOXL2,LRP5,NCOR2,NFIC,NOS1,NOS3,NOTCH1,NR3C1,PITX2,PRDM16,PRKCD,PTGER4,RARA,RARG,RUNX1T1,RUNX3,SERPINF1,SKI,SLC2A5,SMARCA4,TCIRG1,TP53,UCN,WNT3A,WNT4,WNT7B,WNT9A,WWTR1	48
Embryonic Development	development of mesenchyme	0.000176	FGFRL1,NOTCH1,PBX1,RARA,WNT3A,WNT4,WNT7B	7
Organismal Development	development of mesenchyme	0.000176	FGFRL1,NOTCH1,PBX1,RARA,WNT3A,WNT4,WNT7B	7
Tissue Development	development of mesenchyme	0.000176	FGFRL1,NOTCH1,PBX1,RARA,WNT3A,WNT4,WNT7B	7
Organismal Survival	viability	0.000177	GNAI2,HBZ,NFIC,NOTCH1,P2RX7,PDE4D,RARA,RARG,RUNX1,RUNX1T1,RXRA,SMARCA4,TP53	13
Cell Death and Survival	cytotoxicity of cells	0.000179	ARRB2,CARD11,CD247,CD300A,CD5,CD81,CFLAR,FGR,FOS,HLA-A,HLA-B,HLA-E,IL12B,IL21R,ITGB2,KIR3DL1,LCK,P2RX7,POMC,PRKCD,PTPN6,TAP2,TP53,VAV2	24
Organ Morphology	abnormal morphology of gland	0.000212	AIRE,CCR7,CDKN1C,CYP11A1,HLX,HOXA10,HOXA3,LASP1,LHX3,LRPAP1,NR3C1,NR5A1,PAX7,PBX1,PLCD1,POMC,PPT2,RARA,RARG,SAFB	20
Nervous System Development and Function	nociception	0.000219	ADORA2A,ARRB1,CACNA2D3,CNR2,CXCL12,FXR2,GABBR1,GABRA4,GIP,GRK5,IL12B,LMO7,NLGN2,NOS1,OXT,P2RX7,PRKAR1B,PROKR1,PRX	19
Humoral Immune Response	quantity of IgG1	0.000222	ARID3A,CARD11,CCR7,CD81,HLA-DOA,IL21R,IL2RA,ITPKB,LCK,LTB,MAP3K8,PRKCD,SEMA4B,TCIRG1,TRAF5,VAV2,ZC3H12A	17
Protein Synthesis	quantity of IgG1	0.000222	ARID3A,CARD11,CCR7,CD81,HLA-DOA,IL21R,IL2RA,ITPKB,LCK,LTB,MAP3K8,PRKCD,SEMA4B,TCIRG1,TRAF5,VAV2,ZC3H12A	17
Organ Morphology	abnormal morphology of atrium	0.000222	HDAC7,HEG1,MYH10,NOS3,NTF3,PITX2,PLXND1,RXRA,TH,ZMIZ1	10
Cardiovascular System Development and Function	abnormal morphology of atrium	0.000222	HDAC7,HEG1,MYH10,NOS3,NTF3,PITX2,PLXND1,RXRA,TH,ZMIZ1	10
Cell Morphology	shape change of epithelial cell lines	0.000226	CSF1R,EPHB3,IL2RA,INSR,P2RX7,PRKCE,TNIK	7
Small Molecule Biochemistry	synthesis of nucleotide	0.000239	ADA,ADCY3,ADCY7,ADORA2A,ADSSL1,ARRB1,ARRB2,ASIP,ATXN1,AVP,CALCA,CNR2,GABBR1,GALR3,GIP,GNAI2,GPR39,GPR4,GRK6,INSR,MAN2B1,MAP1LC3B,NOS1,NOS3,OAS2,PARK2,PDE4D,PKLR,POMC,PRKCD,PTGER4,TP53,TRH,UCN	34
Nucleic Acid Metabolism	synthesis of nucleotide	0.000239	ADA,ADCY3,ADCY7,ADORA2A,ADSSL1,ARRB1,ARRB2,ASIP,ATXN1,AVP,CALCA,CNR2,GABBR1,GALR3,GIP,GNAI2,GPR39,GPR4,GRK6,INSR,MAN2B1,MAP1LC3B,NOS1,NOS3,OAS2,PARK2,PDE4D,PKLR,POMC,PRKCD,PTGER4,TP53,TRH,UCN	34
Cellular Function and Maintenance	function of phagocytes	0.000241	ADA,CCR7,CD81,CNR2,CSF1R,CXCR2,DGKZ,DOK1,FGR,FOS,GNAI2,GPR68,IL12B,IL21R,IRAK2,IRF1,ITGB2,LTB,MAP4K1,NOS1,NOS3,P2RX7,PLD2,PLXNA1,PRKCD,PTGER4,SERPINB1,SIGIRR,SLAMF1,TCIRG1,TRAF5	31
Small Molecule Biochemistry	synthesis of cyclic AMP	0.000252	ADA,ADCY3,ADCY7,ADORA2A,ARRB1,ARRB2,ASIP,AVP,CALCA,CNR2,GABBR1,GALR3,GIP,GNAI2,GPR39,GPR4,GRK6,NOS1,NOS3,PDE4D,POMC,PTGER4,UCN	23
Nucleic Acid Metabolism	synthesis of cyclic AMP	0.000252	ADA,ADCY3,ADCY7,ADORA2A,ARRB1,ARRB2,ASIP,AVP,CALCA,CNR2,GABBR1,GALR3,GIP,GNAI2,GPR39,GPR4,GRK6,NOS1,NOS3,PDE4D,POMC,PTGER4,UCN	23
Cell Signaling	synthesis of cyclic AMP	0.000252	ADA,ADCY3,ADCY7,ADORA2A,ARRB1,ARRB2,ASIP,AVP,CALCA,CNR2,GABBR1,GALR3,GIP,GNAI2,GPR39,GPR4,GRK6,NOS1,NOS3,PDE4D,POMC,PTGER4,UCN	23
Cellular Function and Maintenance	microtubule dynamics	0.000253	ACTB,ADCY3,ADORA2A,ARRB1,ATXN1,BSN,CAMK1D,CAPN2,CAPZB,CCR7,CD81,CDC42EP1,CDH1,CLASP1,CNTNAP1,CSF1R,CXCL12,DDR1,DISC1,DLGAP2,DOK1,E2F4,EML2,ENC1,EPHA2,EPHB3,ERG,EVL,FGR,FOS,GRK5,ITPR1,LASP1,LRP1,LRPAP1,MATN2,mir-145,MTSS1,MYH10,MYO7A,NEDD1,NFIX,NOS1,NOTCH1,NTF3,P2RX7,PACSIN1,PARK2,PDIA3,PLD2,PLXNB1,PLXND1,POMC,PRKCD,PRKCE,PRKCZ,PRMT1,PRPH,PVRL4,PXN,RAP1GAP,RARRES3,RUNX3,S100A4,SALL3,SDC4,SEPT9,SER…	83
Cellular Assembly and Organization	microtubule dynamics	0.000253	ACTB,ADCY3,ADORA2A,ARRB1,ATXN1,BSN,CAMK1D,CAPN2,CAPZB,CCR7,CD81,CDC42EP1,CDH1,CLASP1,CNTNAP1,CSF1R,CXCL12,DDR1,DISC1,DLGAP2,DOK1,E2F4,EML2,ENC1,EPHA2,EPHB3,ERG,EVL,FGR,FOS,GRK5,ITPR1,LASP1,LRP1,LRPAP1,MATN2,mir-145,MTSS1,MYH10,MYO7A,NEDD1,NFIX,NOS1,NOTCH1,NTF3,P2RX7,PACSIN1,PARK2,PDIA3,PLD2,PLXNB1,PLXND1,POMC,PRKCD,PRKCE,PRKCZ,PRMT1,PRPH,PVRL4,PXN,RAP1GAP,RARRES3,RUNX3,S100A4,SALL3,SDC4,SEPT9,SER…	83
Cell Signaling	signaling of Ca2+	0.000259	ADA,CXCL12,GABBR1,INPP5A,ITPKA,ITPKB,ITPR1,SLC9A3R2,TRH,VAV2	10
Vitamin and Mineral Metabolism	signaling of Ca2+	0.000259	ADA,CXCL12,GABBR1,INPP5A,ITPKA,ITPKB,ITPR1,SLC9A3R2,TRH,VAV2	10
Embryonic Development	development of muscle	0.000268	ALX4,ARID1A,AVP,CAPN2,CDKN1C,CXCL12,DDR1,EPHA2,FGFRL1,FOXK1,HDAC7,HLX,ICMT,KRT19,LEF1,MKL2,MOV10L1,MYH10,MYL6,MYLK,MYLK2,MYLK3,NOS1,NTF3,PAX7,PITX2,PRKCZ,STRA6,TBX2,TGFBR3,TRIO,VAMP5,WNT3A,WNT7B,ZFHX3	35
Organ Development	development of muscle	0.000268	ALX4,ARID1A,AVP,CAPN2,CDKN1C,CXCL12,DDR1,EPHA2,FGFRL1,FOXK1,HDAC7,HLX,ICMT,KRT19,LEF1,MKL2,MOV10L1,MYH10,MYL6,MYLK,MYLK2,MYLK3,NOS1,NTF3,PAX7,PITX2,PRKCZ,STRA6,TBX2,TGFBR3,TRIO,VAMP5,WNT3A,WNT7B,ZFHX3	35
Organismal Development	development of muscle	0.000268	ALX4,ARID1A,AVP,CAPN2,CDKN1C,CXCL12,DDR1,EPHA2,FGFRL1,FOXK1,HDAC7,HLX,ICMT,KRT19,LEF1,MKL2,MOV10L1,MYH10,MYL6,MYLK,MYLK2,MYLK3,NOS1,NTF3,PAX7,PITX2,PRKCZ,STRA6,TBX2,TGFBR3,TRIO,VAMP5,WNT3A,WNT7B,ZFHX3	35
Skeletal and Muscular System Development and Function	development of muscle	0.000268	ALX4,ARID1A,AVP,CAPN2,CDKN1C,CXCL12,DDR1,EPHA2,FGFRL1,FOXK1,HDAC7,HLX,ICMT,KRT19,LEF1,MKL2,MOV10L1,MYH10,MYL6,MYLK,MYLK2,MYLK3,NOS1,NTF3,PAX7,PITX2,PRKCZ,STRA6,TBX2,TGFBR3,TRIO,VAMP5,WNT3A,WNT7B,ZFHX3	35
Tissue Development	development of muscle	0.000268	ALX4,ARID1A,AVP,CAPN2,CDKN1C,CXCL12,DDR1,EPHA2,FGFRL1,FOXK1,HDAC7,HLX,ICMT,KRT19,LEF1,MKL2,MOV10L1,MYH10,MYL6,MYLK,MYLK2,MYLK3,NOS1,NTF3,PAX7,PITX2,PRKCZ,STRA6,TBX2,TGFBR3,TRIO,VAMP5,WNT3A,WNT7B,ZFHX3	35
Tissue Morphology	abnormal morphology of cartilage tissue	0.000271	COL11A2,FGFRL1,HDAC4,HOXA3,HOXB5,NFIX,RAI1,RARA,RARG,RXRA,WNT3A	11
Connective Tissue Development and Function	abnormal morphology of cartilage tissue	0.000271	COL11A2,FGFRL1,HDAC4,HOXA3,HOXB5,NFIX,RAI1,RARA,RARG,RXRA,WNT3A	11
Skeletal and Muscular System Development and Function	abnormal morphology of cartilage tissue	0.000271	COL11A2,FGFRL1,HDAC4,HOXA3,HOXB5,NFIX,RAI1,RARA,RARG,RXRA,WNT3A	11
Tissue Morphology	quantity of double-positive thymocyte	0.000274	CCR9,CD247,CD5,CTSD,CUX1,E2F4,FOS,FOXN1,HIVEP3,IRF1,ITGB2,ITPKB,LCK,RUNX1,TRAF3	15
Hematological System Development and Function	quantity of double-positive thymocyte	0.000274	CCR9,CD247,CD5,CTSD,CUX1,E2F4,FOS,FOXN1,HIVEP3,IRF1,ITGB2,ITPKB,LCK,RUNX1,TRAF3	15
Hematopoiesis	quantity of double-positive thymocyte	0.000274	CCR9,CD247,CD5,CTSD,CUX1,E2F4,FOS,FOXN1,HIVEP3,IRF1,ITGB2,ITPKB,LCK,RUNX1,TRAF3	15
Tissue Morphology	abnormal morphology of artery	0.000285	CDH5,HDAC7,HOXA2,MKL2,NOS1,NOS3,NOTCH1,NTF3,PITX2,PLXND1,PTGER4,PXN,RARA,RARG,RXRA,TBX2,TFAP2A,ZMIZ1	18
Organismal Development	abnormal morphology of artery	0.000285	CDH5,HDAC7,HOXA2,MKL2,NOS1,NOS3,NOTCH1,NTF3,PITX2,PLXND1,PTGER4,PXN,RARA,RARG,RXRA,TBX2,TFAP2A,ZMIZ1	18
Cardiovascular System Development and Function	abnormal morphology of artery	0.000285	CDH5,HDAC7,HOXA2,MKL2,NOS1,NOS3,NOTCH1,NTF3,PITX2,PLXND1,PTGER4,PXN,RARA,RARG,RXRA,TBX2,TFAP2A,ZMIZ1	18
Organ Development	function of blood-brain barrier	0.000291	CLDN5,GPR124,NOS1,NOS3,NR3C1,VWF	6
Cardiovascular System Development and Function	function of blood-brain barrier	0.000291	CLDN5,GPR124,NOS1,NOS3,NR3C1,VWF	6
Nervous System Development and Function	function of blood-brain barrier	0.000291	CLDN5,GPR124,NOS1,NOS3,NR3C1,VWF	6
Hematological System Development and Function	function of myeloid cells	0.000291	CD81,CNR2,CSF1R,CXCR2,DOK1,FGR,FOS,GNAI2,GPR68,ICAM2,IL12B,IRAK2,IRF1,ITGB2,NOS1,NOS3,P2RX7,PLD2,PRKCD,PTGER4,S100A4,SERPINB1,SLAMF1,TCIRG1,TRAF5	25
Cellular Function and Maintenance	function of myeloid cells	0.000291	CD81,CNR2,CSF1R,CXCR2,DOK1,FGR,FOS,GNAI2,GPR68,ICAM2,IL12B,IRAK2,IRF1,ITGB2,NOS1,NOS3,P2RX7,PLD2,PRKCD,PTGER4,S100A4,SERPINB1,SLAMF1,TCIRG1,TRAF5	25
Cardiovascular Disease	double outlet right ventricle	0.000311	AIP,MKL2,PBX1,PCSK6,PITX2,RARA,RARG,RXRA,TFAP2A	9
Developmental Disorder	double outlet right ventricle	0.000311	AIP,MKL2,PBX1,PCSK6,PITX2,RARA,RARG,RXRA,TFAP2A	9
Hematological System Development and Function	cell movement of leukocytes	0.000325	ACTB,ADORA2A,AIRE,ARRB1,ARRB2,CALCA,CAMK1D,CCR7,CCR9,CD247,CD81,CDH1,CNR2,CSF1R,CUX1,CXCL12,CXCR2,EFNB3,EFS,EGFL7,FGR,GIP,GNAI2,GRK6,ICAM2,IFNL1,IL12B,IL12RB1,IL21R,IL2RA,IRX2,ITGB2,LCK,LTB,MAP4K1,MGAT5,MYLK,MYLK3,NOS3,P2RX7,PDE4D,PLXND1,POMC,PPT2,PRKCD,PRKCZ,PTPN6,RAP1GAP,RARA,RUNX1,RUNX3,S100A4,SERPINB1,SFTPC,SKAP1,SPHK2,SPON2,STAP2,TCIRG1,TNFRSF18,TRIO,ZBTB16,ZC3H12A	63
Immune Cell Trafficking	cell movement of leukocytes	0.000325	ACTB,ADORA2A,AIRE,ARRB1,ARRB2,CALCA,CAMK1D,CCR7,CCR9,CD247,CD81,CDH1,CNR2,CSF1R,CUX1,CXCL12,CXCR2,EFNB3,EFS,EGFL7,FGR,GIP,GNAI2,GRK6,ICAM2,IFNL1,IL12B,IL12RB1,IL21R,IL2RA,IRX2,ITGB2,LCK,LTB,MAP4K1,MGAT5,MYLK,MYLK3,NOS3,P2RX7,PDE4D,PLXND1,POMC,PPT2,PRKCD,PRKCZ,PTPN6,RAP1GAP,RARA,RUNX1,RUNX3,S100A4,SERPINB1,SFTPC,SKAP1,SPHK2,SPON2,STAP2,TCIRG1,TNFRSF18,TRIO,ZBTB16,ZC3H12A	63
Cellular Movement	cell movement of leukocytes	0.000325	ACTB,ADORA2A,AIRE,ARRB1,ARRB2,CALCA,CAMK1D,CCR7,CCR9,CD247,CD81,CDH1,CNR2,CSF1R,CUX1,CXCL12,CXCR2,EFNB3,EFS,EGFL7,FGR,GIP,GNAI2,GRK6,ICAM2,IFNL1,IL12B,IL12RB1,IL21R,IL2RA,IRX2,ITGB2,LCK,LTB,MAP4K1,MGAT5,MYLK,MYLK3,NOS3,P2RX7,PDE4D,PLXND1,POMC,PPT2,PRKCD,PRKCZ,PTPN6,RAP1GAP,RARA,RUNX1,RUNX3,S100A4,SERPINB1,SFTPC,SKAP1,SPHK2,SPON2,STAP2,TCIRG1,TNFRSF18,TRIO,ZBTB16,ZC3H12A	63
Hematological System Development and Function	differentiation of blood cells	0.000331	ADA,AIRE,ARID3A,BIK,CALCA,CARD11,CCR7,CCR9,CD247,CD300A,CD81,CLCF1,CNR2,CRIP2,CSF1R,CUX1,CXCL12,CXCR2,EBF1,ERG,FOS,FOXN1,HDAC4,HDAC7,HIVEP2,HLA-DOA,HOXA10,ICAM2,IFNL1,IL12B,IL12RB1,IL21R,IL2RA,IRF1,IRF8,ITGB2,ITPKB,LCK,LEF1,LFNG,MAD1L1,MAFB,MAP4K1,NOTCH1,PLSCR1,PRDM16,PRKCD,PTGER4,PTPN6,RARA,RARG,RGL2,RUNX1,RUNX1T1,RUNX3,RXRA,SMARCA4,TP53,TRAF3,TXNRD2,WNT3A,WNT4,ZBTB16,ZBTB7B	64
Cellular Development	differentiation of blood cells	0.000331	ADA,AIRE,ARID3A,BIK,CALCA,CARD11,CCR7,CCR9,CD247,CD300A,CD81,CLCF1,CNR2,CRIP2,CSF1R,CUX1,CXCL12,CXCR2,EBF1,ERG,FOS,FOXN1,HDAC4,HDAC7,HIVEP2,HLA-DOA,HOXA10,ICAM2,IFNL1,IL12B,IL12RB1,IL21R,IL2RA,IRF1,IRF8,ITGB2,ITPKB,LCK,LEF1,LFNG,MAD1L1,MAFB,MAP4K1,NOTCH1,PLSCR1,PRDM16,PRKCD,PTGER4,PTPN6,RARA,RARG,RGL2,RUNX1,RUNX1T1,RUNX3,RXRA,SMARCA4,TP53,TRAF3,TXNRD2,WNT3A,WNT4,ZBTB16,ZBTB7B	64
Organ Morphology	morphology of heart	0.000334	CAPN2,CCND2,CFLAR,CKMT2,DCHS1,EIF2C2,FGFRL1,HDAC7,HEG1,HOXA3,KCNN4,LASP1,mir-145,MYH10,MYLK3,NCOR2,NOS1,NOS3,NTF3,PFKM,PITX2,PLEKHG5,PLXND1,PROKR1,PTGER4,RARA,RARG,RXRA,TGFBR3,TH,TP53,TXNRD2,VAV2,ZMIZ1	34
Cardiovascular System Development and Function	morphology of heart	0.000334	CAPN2,CCND2,CFLAR,CKMT2,DCHS1,EIF2C2,FGFRL1,HDAC7,HEG1,HOXA3,KCNN4,LASP1,mir-145,MYH10,MYLK3,NCOR2,NOS1,NOS3,NTF3,PFKM,PITX2,PLEKHG5,PLXND1,PROKR1,PTGER4,RARA,RARG,RXRA,TGFBR3,TH,TP53,TXNRD2,VAV2,ZMIZ1	34
Embryonic Development	morphogenesis of embryo	0.00034	ALX4,EPHA2,HOXA10,LEF1,LRP5,NOTCH1,PBX1,PITX2,RARG,SALL3,SALL4,SKI,SMARCA4,TBX2,TFAP2A,WNT9A,ZBTB16	17
Organismal Development	morphogenesis of embryo	0.00034	ALX4,EPHA2,HOXA10,LEF1,LRP5,NOTCH1,PBX1,PITX2,RARG,SALL3,SALL4,SKI,SMARCA4,TBX2,TFAP2A,WNT9A,ZBTB16	17
Respiratory System Development and Function	abnormal morphology of respiratory system	0.000348	CDKN1C,COL11A2,E2F4,FOS,HOXA3,HYAL2,LEF1,PAX7,PBX1,RAI1,RARA,RARG,TFAP2A	13
Cancer	development of tumor	0.00038	CDH5,CUX1,CXCL12,EPHA2,FOS,INSR,IRF1,KSR1,LCK,LEF1,LFNG,LRP1,LTB,MAP3K6,mir-145,MTA1,MUC1,NOTCH1,NR3C1,P2RX7,PARK2,PDE4D,RARA,RUNX1,RUNX1T1,S100A4,SERPINF1,TBX2,TP53,WWTR1,ZBTB16	31
Cell Morphology	abnormal morphology of cells	0.000383	ABCG1,ABR,ADA,AIRE,ARID3A,ARRB1,ARRB2,BIN3,CARD11,CCND2,CCR9,CD247,CD81,CDH23,CHSY1,CLCN7,CLDN15,CMIP,CNGA3,COL11A2,CSF1R,CXCR2,CYP11A1,DOK1,E2F4,EBF1,EPHB3,FBXO2,FOXN1,GNB3,GPR39,HBZ,HDAC7,HIVEP2,HLX,HOXA10,ICAM2,IL2RA,INSR,IRF1,IRF8,ITGB2,KCNQ1,LAMA3,LAMB2,LCK,LFNG,LHX3,LRPAP1,MAFB,MAN2B1,MYH10,NOS1,NOS3,NR3C1,NTF3,OTOF,PARK2,PBX1,PRKCD,PRX,PSMB9,RARA,RARG,RUNX3,RXRA,SBF1,SEMA5B,SFTPC,SLC18A2,S…	82
Digestive System Development and Function	abnormal morphology of sublingual duct	0.000384	RARA,RARG,RXRA	3
Cellular Movement	chemotaxis of cervical cancer cell lines	0.000384	ARRB2,CXCL12,PLD2	3
Cellular Development	commitment of neuroglia	0.000384	NOTCH1,NTF3,SMARCA4	3
Inflammatory Response	community acquired pneumonia	0.000384	AVP,CALCA,NR3C1	3
Respiratory Disease	community acquired pneumonia	0.000384	AVP,CALCA,NR3C1	3
Cell Death and Survival	delay in cell death of lymphoma cell lines	0.000384	LEF1,RUNX1,RUNX1T1	3
Small Molecule Biochemistry	flux of acidic amino acid	0.000384	ADORA2A,NOS1,SLC19A1	3
Amino Acid Metabolism	flux of acidic amino acid	0.000384	ADORA2A,NOS1,SLC19A1	3
Cell-To-Cell Signaling and Interaction	activation of T lymphocytes	0.000384	ADA,ADORA2A,AHNAK,AIRE,CARD11,CD247,CD81,DDR1,FOS,HLA-A,IL12B,IL21R,IL2RA,IRF8,ITGB2,ITPKB,KCNN4,KIR3DL1,KSR1,LCK,MGAT5,NCOR2,NFKBID,PBX1,PLD2,PTGER4,PTPN6,RUNX1,SLAMF1,SPHK2,TNFRSF18,TP53,VAV2,ZBTB7B	34
Hematological System Development and Function	activation of T lymphocytes	0.000384	ADA,ADORA2A,AHNAK,AIRE,CARD11,CD247,CD81,DDR1,FOS,HLA-A,IL12B,IL21R,IL2RA,IRF8,ITGB2,ITPKB,KCNN4,KIR3DL1,KSR1,LCK,MGAT5,NCOR2,NFKBID,PBX1,PLD2,PTGER4,PTPN6,RUNX1,SLAMF1,SPHK2,TNFRSF18,TP53,VAV2,ZBTB7B	34
Immune Cell Trafficking	activation of T lymphocytes	0.000384	ADA,ADORA2A,AHNAK,AIRE,CARD11,CD247,CD81,DDR1,FOS,HLA-A,IL12B,IL21R,IL2RA,IRF8,ITGB2,ITPKB,KCNN4,KIR3DL1,KSR1,LCK,MGAT5,NCOR2,NFKBID,PBX1,PLD2,PTGER4,PTPN6,RUNX1,SLAMF1,SPHK2,TNFRSF18,TP53,VAV2,ZBTB7B	34
Inflammatory Response	activation of T lymphocytes	0.000384	ADA,ADORA2A,AHNAK,AIRE,CARD11,CD247,CD81,DDR1,FOS,HLA-A,IL12B,IL21R,IL2RA,IRF8,ITGB2,ITPKB,KCNN4,KIR3DL1,KSR1,LCK,MGAT5,NCOR2,NFKBID,PBX1,PLD2,PTGER4,PTPN6,RUNX1,SLAMF1,SPHK2,TNFRSF18,TP53,VAV2,ZBTB7B	34
Cellular Growth and Proliferation	cytostasis of fibroblasts	0.000384	ADA,ADORA2A,HDAC4,SAFB,TFAP2A,TP53	6
Connective Tissue Development and Function	cytostasis of fibroblasts	0.000384	ADA,ADORA2A,HDAC4,SAFB,TFAP2A,TP53	6
Cellular Growth and Proliferation	proliferation of hematopoietic cells	0.000397	CCND2,CDKN1C,CSF1R,CXCL12,DOK1,E2F4,HOXA10,INPP4A,IRF8,LEF1,MAD1L1,MAFB,MYH10,NFKBID,NOTCH1,PBX1,PTPN6,RARA,RUNX1,RUNX1T1,SMARCA4,SOX18,STAP2,TP53,WNT3A,ZBTB16	26
Hematological System Development and Function	proliferation of hematopoietic cells	0.000397	CCND2,CDKN1C,CSF1R,CXCL12,DOK1,E2F4,HOXA10,INPP4A,IRF8,LEF1,MAD1L1,MAFB,MYH10,NFKBID,NOTCH1,PBX1,PTPN6,RARA,RUNX1,RUNX1T1,SMARCA4,SOX18,STAP2,TP53,WNT3A,ZBTB16	26
Hematopoiesis	proliferation of hematopoietic cells	0.000397	CCND2,CDKN1C,CSF1R,CXCL12,DOK1,E2F4,HOXA10,INPP4A,IRF8,LEF1,MAD1L1,MAFB,MYH10,NFKBID,NOTCH1,PBX1,PTPN6,RARA,RUNX1,RUNX1T1,SMARCA4,SOX18,STAP2,TP53,WNT3A,ZBTB16	26
Cellular Development	proliferation of hematopoietic cells	0.000397	CCND2,CDKN1C,CSF1R,CXCL12,DOK1,E2F4,HOXA10,INPP4A,IRF8,LEF1,MAD1L1,MAFB,MYH10,NFKBID,NOTCH1,PBX1,PTPN6,RARA,RUNX1,RUNX1T1,SMARCA4,SOX18,STAP2,TP53,WNT3A,ZBTB16	26
Molecular Transport	quantity of Ca2+	0.000403	ASIP,AVP,CACNA1C,CALCA,CANT1,CCR9,CD247,CD5,CXCL12,CXCR2,FOS,GNA14,GRK5,GRK6,HOXA3,INSR,ITPR1,KCNH2,LCK,LRP5,LRPAP1,MCOLN3,NOS3,NR3C1,NTF3,OXT,P2RX7,PLCD1,PLD2,POMC,PTPN6,S100A4,SLC9A1,SLC9A3R2,SPHK2,TP53,TRH,UCN,VAV2	39
Cell Signaling	quantity of Ca2+	0.000403	ASIP,AVP,CACNA1C,CALCA,CANT1,CCR9,CD247,CD5,CXCL12,CXCR2,FOS,GNA14,GRK5,GRK6,HOXA3,INSR,ITPR1,KCNH2,LCK,LRP5,LRPAP1,MCOLN3,NOS3,NR3C1,NTF3,OXT,P2RX7,PLCD1,PLD2,POMC,PTPN6,S100A4,SLC9A1,SLC9A3R2,SPHK2,TP53,TRH,UCN,VAV2	39
Vitamin and Mineral Metabolism	quantity of Ca2+	0.000403	ASIP,AVP,CACNA1C,CALCA,CANT1,CCR9,CD247,CD5,CXCL12,CXCR2,FOS,GNA14,GRK5,GRK6,HOXA3,INSR,ITPR1,KCNH2,LCK,LRP5,LRPAP1,MCOLN3,NOS3,NR3C1,NTF3,OXT,P2RX7,PLCD1,PLD2,POMC,PTPN6,S100A4,SLC9A1,SLC9A3R2,SPHK2,TP53,TRH,UCN,VAV2	39
Tissue Development	formation of actin filaments	0.000419	ADORA2A,ARHGEF17,ARRB1,AVP,CNTNAP1,CXCL12,CXCR2,GNAI2,GNG7,GPR4,INPP5A,KSR1,MCF2L,MTSS1,MYLK,PLXNB1,PRKCD,PRKCE,PTGER4,PXN,RGCC,RTKN,SDC4,SLC9A1,SMARCA4,UBXN11,UCN,VAV2	28
Cellular Function and Maintenance	formation of actin filaments	0.000419	ADORA2A,ARHGEF17,ARRB1,AVP,CNTNAP1,CXCL12,CXCR2,GNAI2,GNG7,GPR4,INPP5A,KSR1,MCF2L,MTSS1,MYLK,PLXNB1,PRKCD,PRKCE,PTGER4,PXN,RGCC,RTKN,SDC4,SLC9A1,SMARCA4,UBXN11,UCN,VAV2	28
Cellular Assembly and Organization	formation of actin filaments	0.000419	ADORA2A,ARHGEF17,ARRB1,AVP,CNTNAP1,CXCL12,CXCR2,GNAI2,GNG7,GPR4,INPP5A,KSR1,MCF2L,MTSS1,MYLK,PLXNB1,PRKCD,PRKCE,PTGER4,PXN,RGCC,RTKN,SDC4,SLC9A1,SMARCA4,UBXN11,UCN,VAV2	28
Skeletal and Muscular System Development and Function	differentiation of osteoblasts	0.000421	BGLAP,CLIC1,EPHA2,FIGNL1,GABBR1,GDF2,HDAC4,HDAC7,HIVEP2,HOXA10,LRP5,NOS3,NOTCH1,NR3C1,PITX2,PRKCD,SKI,TCIRG1,TP53,WNT3A,WNT4,WNT7B,WWTR1	23
Cellular Development	differentiation of osteoblasts	0.000421	BGLAP,CLIC1,EPHA2,FIGNL1,GABBR1,GDF2,HDAC4,HDAC7,HIVEP2,HOXA10,LRP5,NOS3,NOTCH1,NR3C1,PITX2,PRKCD,SKI,TCIRG1,TP53,WNT3A,WNT4,WNT7B,WWTR1	23
Cell-To-Cell Signaling and Interaction	quantity of epinephrine	0.000423	NR3C1,NR5A1,PNMT,POMC,TH,TRH,UCN,VAV2	8
Drug Metabolism	quantity of epinephrine	0.000423	NR3C1,NR5A1,PNMT,POMC,TH,TRH,UCN,VAV2	8
Small Molecule Biochemistry	quantity of epinephrine	0.000423	NR3C1,NR5A1,PNMT,POMC,TH,TRH,UCN,VAV2	8
Molecular Transport	quantity of epinephrine	0.000423	NR3C1,NR5A1,PNMT,POMC,TH,TRH,UCN,VAV2	8
Connective Tissue Development and Function	abnormal morphology of cervical vertebra	0.000428	FGFRL1,HOXA3,HYAL2,RAI1,RARA,RARG,SKI,WNT3A,WNT9A	9
Embryonic Development	abnormal morphology of cervical vertebra	0.000428	FGFRL1,HOXA3,HYAL2,RAI1,RARA,RARG,SKI,WNT3A,WNT9A	9
Organ Development	abnormal morphology of cervical vertebra	0.000428	FGFRL1,HOXA3,HYAL2,RAI1,RARA,RARG,SKI,WNT3A,WNT9A	9
Organ Morphology	abnormal morphology of cervical vertebra	0.000428	FGFRL1,HOXA3,HYAL2,RAI1,RARA,RARG,SKI,WNT3A,WNT9A	9
Organismal Development	abnormal morphology of cervical vertebra	0.000428	FGFRL1,HOXA3,HYAL2,RAI1,RARA,RARG,SKI,WNT3A,WNT9A	9
Skeletal and Muscular System Development and Function	abnormal morphology of cervical vertebra	0.000428	FGFRL1,HOXA3,HYAL2,RAI1,RARA,RARG,SKI,WNT3A,WNT9A	9
Tissue Development	abnormal morphology of cervical vertebra	0.000428	FGFRL1,HOXA3,HYAL2,RAI1,RARA,RARG,SKI,WNT3A,WNT9A	9
Nervous System Development and Function	abnormal morphology of cervical vertebra	0.000428	FGFRL1,HOXA3,HYAL2,RAI1,RARA,RARG,SKI,WNT3A,WNT9A	9
Cell Morphology	shape change of connective tissue cells	0.000428	ARRB2,AVP,CXCR2,KSR1,P2RX7,PXN,SDC4,SLC9A1,TP53	9
Skeletal and Muscular System Development and Function	fusion of atlas	0.000431	HOXA3,HYAL2,RAI1,RARA,RARG	5
Cellular Development	immortalization of hematopoietic cells	0.000431	ERG,NOTCH1,PBX1,RUNX1,RUNX1T1	5
Cancer	immortalization of hematopoietic cells	0.000431	ERG,NOTCH1,PBX1,RUNX1,RUNX1T1	5
Cellular Movement	migration of breast cancer cell lines	0.000438	ARRB1,ARRB2,CAPN2,CDH1,CXCL12,EPHA2,GRK6,LASP1,LMO7,MCF2L,MTA1,OSGIN1,PARK2,PDLIM2,PLXNA1,PRKCD,RAP1GAP,RNF144A,SPHK2,TFAP2A,WWTR1	21
Organ Morphology	morphology of ear	0.00044	ABR,CDH23,COL11A2,DCHS1,DDR1,E2F4,EPHB3,HOXA2,HPN,KCNQ1,MAN2B1,NFIX,PBX1,SALL4,TFAP2A,WNT3A	16
Auditory and Vestibular System Development and Function	morphology of ear	0.00044	ABR,CDH23,COL11A2,DCHS1,DDR1,E2F4,EPHB3,HOXA2,HPN,KCNQ1,MAN2B1,NFIX,PBX1,SALL4,TFAP2A,WNT3A	16
Cell-To-Cell Signaling and Interaction	neurotransmission	0.000441	ADORA2A,APBA2,ATXN1,BSN,CACNA1C,CACNA1G,CD247,CRHBP,FBXO2,GABBR1,GABRA4,GALR3,GIP,GNAI2,GRIK4,GRM2,HLA-B,ITPR1,JPH3,KCNH2,KCNMB3,KCNQ1,MYH10,MYLK2,NLGN2,NR3C1,NRXN2,NTF3,OXT,P2RX5,P2RX7,PARK2,PRKCZ,PRX,SEZ6,SHANK3,SNCG,TH	38
Nervous System Development and Function	neurotransmission	0.000441	ADORA2A,APBA2,ATXN1,BSN,CACNA1C,CACNA1G,CD247,CRHBP,FBXO2,GABBR1,GABRA4,GALR3,GIP,GNAI2,GRIK4,GRM2,HLA-B,ITPR1,JPH3,KCNH2,KCNMB3,KCNQ1,MYH10,MYLK2,NLGN2,NR3C1,NRXN2,NTF3,OXT,P2RX5,P2RX7,PARK2,PRKCZ,PRX,SEZ6,SHANK3,SNCG,TH	38
Cellular Growth and Proliferation	proliferation of nervous tissue cell lines	0.000444	CNR2,CSF1R,CXCL12,ENC1,NTF3,PRKCD,TP53	7
Cellular Development	proliferation of nervous tissue cell lines	0.000444	CNR2,CSF1R,CXCL12,ENC1,NTF3,PRKCD,TP53	7
Nervous System Development and Function	proliferation of nervous tissue cell lines	0.000444	CNR2,CSF1R,CXCL12,ENC1,NTF3,PRKCD,TP53	7
Cellular Assembly and Organization	formation of cytoskeleton	0.000456	ACTB,ADORA2A,ARHGEF17,ARRB1,AVP,CNTNAP1,CXCL12,CXCR2,GNAI2,GNG7,GPR4,INPP5A,KSR1,MCF2L,MTSS1,MYLK,PLXNB1,PRKCD,PRKCE,PTGER4,PXN,RGCC,RTKN,SDC4,SERPINF1,SLC9A1,SMARCA4,TBCD,TPPP,UBXN11,UCN,VAV2,WNT3A	33
Tissue Morphology	abnormal morphology of metanephros	0.000479	FGFRL1,PBX1,PLXNB1,WNT4	4
Small Molecule Biochemistry	catabolism of arginine	0.000479	ARG2,DDAH2,NOS1,NOS3	4
Amino Acid Metabolism	catabolism of arginine	0.000479	ARG2,DDAH2,NOS1,NOS3	4
Developmental Disorder	secondary sex reversal	0.000479	AMH,CYP11A1,NR5A1,WNT4	4
Reproductive System Disease	secondary sex reversal	0.000479	AMH,CYP11A1,NR5A1,WNT4	4
Carbohydrate Metabolism	sulfation of carbohydrate	0.000479	GAL3ST2,LRPAP1,P2RX7,PRKCE	4
Cellular Growth and Proliferation	cytostasis	0.00049	ADA,ADCY3,ADORA2A,AMH,CDH1,CDH5,E4F1,GDF2,HDAC4,IRF1,LCK,let-7,MAD1L1,MYH10,NOTCH1,NR3C1,PRKCZ,PRMT1,RARA,RARG,RXRA,SAFB,SKI,SLC19A1,SMARCA4,TFAP2A,TP53,ZBTB16	28
Organ Morphology	abnormal morphology of red pulp	0.000499	CCR7,ITGB2,LTB,MAN2B1,STEAP3,TCIRG1	6
Lymphoid Tissue Structure and Development	abnormal morphology of red pulp	0.000499	CCR7,ITGB2,LTB,MAN2B1,STEAP3,TCIRG1	6
Organ Morphology	abnormal morphology of thymus medulla	0.000499	AIRE,CCR7,CD247,FOXN1,HIVEP2,ITPKB	6
Lymphoid Tissue Structure and Development	abnormal morphology of thymus medulla	0.000499	AIRE,CCR7,CD247,FOXN1,HIVEP2,ITPKB	6
Organ Morphology	abnormal morphology of stomach	0.000505	AIRE,FERMT1,ITPKB,KCNE3,KCNQ1,LAMA3,NOS1,NOS3	8
Digestive System Development and Function	abnormal morphology of stomach	0.000505	AIRE,FERMT1,ITPKB,KCNE3,KCNQ1,LAMA3,NOS1,NOS3	8
Connective Tissue Development and Function	shape change of fibroblasts	0.000505	ARRB2,AVP,CXCR2,KSR1,PXN,SDC4,SLC9A1,TP53	8
Cell Morphology	shape change of fibroblasts	0.000505	ARRB2,AVP,CXCR2,KSR1,PXN,SDC4,SLC9A1,TP53	8
Small Molecule Biochemistry	quantity of steroid hormone	0.00051	AVP,CYP11A1,GCK,NR3C1,NR5A1,OXT,POMC,PRKCE,RAI1,SLC18A2,TH,TRAF3,TRH,UCN,VAV2,WNK4,WNT4	17
Molecular Transport	quantity of steroid hormone	0.00051	AVP,CYP11A1,GCK,NR3C1,NR5A1,OXT,POMC,PRKCE,RAI1,SLC18A2,TH,TRAF3,TRH,UCN,VAV2,WNK4,WNT4	17
Lipid Metabolism	quantity of steroid hormone	0.00051	AVP,CYP11A1,GCK,NR3C1,NR5A1,OXT,POMC,PRKCE,RAI1,SLC18A2,TH,TRAF3,TRH,UCN,VAV2,WNK4,WNT4	17
Cellular Movement	cell movement of cervical cancer cell lines	0.00051	ARRB2,CSF1R,CXCL12,GRK6,MAP3K8,MOV10L1,MYH10,PITX2,PLD2,PLXNB1,TFAP2A	11
Embryonic Development	development of head	0.000522	ADORA2A,AIRE,ALX4,BIN3,CD247,CDH5,CDKN1C,CNGA3,CRYGD,CTSD,DNMT3A,EBF1,EPHA2,EPHB3,FOS,GNB3,HHIP,HIF3A,ITGB2,LAMA3,LAMB2,LCK,LEF1,LMO7,MAN2B1,MYH10,NFIC,NODAL,NOTCH1,NR3C1,PITX2,RARA,RARG,RXRA,SEMA5B,SERPINF1,SKI,SSBP3,STRA6,TFAP2A,TH,TP53,TULP1,VSX2,WNT10A,WNT7B,WNT9A	47
Organismal Development	development of head	0.000522	ADORA2A,AIRE,ALX4,BIN3,CD247,CDH5,CDKN1C,CNGA3,CRYGD,CTSD,DNMT3A,EBF1,EPHA2,EPHB3,FOS,GNB3,HHIP,HIF3A,ITGB2,LAMA3,LAMB2,LCK,LEF1,LMO7,MAN2B1,MYH10,NFIC,NODAL,NOTCH1,NR3C1,PITX2,RARA,RARG,RXRA,SEMA5B,SERPINF1,SKI,SSBP3,STRA6,TFAP2A,TH,TP53,TULP1,VSX2,WNT10A,WNT7B,WNT9A	47
Embryonic Development	development of lymphatic system	0.000527	ADA,CCR7,CCR9,CNR2,CXCL12,EBF1,EIF2C2,EPHB3,FOS,FOXN1,HEG1,HIVEP2,HIVEP3,HOXA10,HOXA3,IL21R,IRF1,JARID2,LFNG,LRP5,LTB,NOS1,NOTCH1,NR5A1,PBX1,PCSK6,PITX2,PRKCD,PRKCZ,RARA,RARG,SMARCA4,SOX18,TP53	34
Organ Development	development of lymphatic system	0.000527	ADA,CCR7,CCR9,CNR2,CXCL12,EBF1,EIF2C2,EPHB3,FOS,FOXN1,HEG1,HIVEP2,HIVEP3,HOXA10,HOXA3,IL21R,IRF1,JARID2,LFNG,LRP5,LTB,NOS1,NOTCH1,NR5A1,PBX1,PCSK6,PITX2,PRKCD,PRKCZ,RARA,RARG,SMARCA4,SOX18,TP53	34
Organismal Development	development of lymphatic system	0.000527	ADA,CCR7,CCR9,CNR2,CXCL12,EBF1,EIF2C2,EPHB3,FOS,FOXN1,HEG1,HIVEP2,HIVEP3,HOXA10,HOXA3,IL21R,IRF1,JARID2,LFNG,LRP5,LTB,NOS1,NOTCH1,NR5A1,PBX1,PCSK6,PITX2,PRKCD,PRKCZ,RARA,RARG,SMARCA4,SOX18,TP53	34
Cancer	carcinoma in lung	0.000529	ABCG1,ABCG4,AHNAK,AHNAK2,AHRR,AKNAD1,ANKRD44,ANXA13,AOX1,ARAP2,ARID1A,ARRB2,ASGR1,ATG16L2,ATXN1,AVP,BCAS3,BHMT,BIN3,BRE,BSN,C12orf63,CACNA1C,CACNA2D3,CADM3,CALCA,CALHM2,CAMKV,CARD11,CCDC164,CCDC178,CD5,CDH1,CDKN1C,CHI3L2,CLASP1,CLIP2,COL25A1,CPXM2,CREB3L2,CREB3L3,CSF1R,CTSD,CUX1,CXCR2,CYFIP2,CYP4F22,CYTH4,DCHS1,DEPDC5,DIP2C,DLGAP2,DNMT3A,DOK1,DSCAML1,DUOX1,DUSP27,EBF1,EEFSEC,EIF2C2,EML2,ERI3,ESPN…	232
Respiratory Disease	carcinoma in lung	0.000529	ABCG1,ABCG4,AHNAK,AHNAK2,AHRR,AKNAD1,ANKRD44,ANXA13,AOX1,ARAP2,ARID1A,ARRB2,ASGR1,ATG16L2,ATXN1,AVP,BCAS3,BHMT,BIN3,BRE,BSN,C12orf63,CACNA1C,CACNA2D3,CADM3,CALCA,CALHM2,CAMKV,CARD11,CCDC164,CCDC178,CD5,CDH1,CDKN1C,CHI3L2,CLASP1,CLIP2,COL25A1,CPXM2,CREB3L2,CREB3L3,CSF1R,CTSD,CUX1,CXCR2,CYFIP2,CYP4F22,CYTH4,DCHS1,DEPDC5,DIP2C,DLGAP2,DNMT3A,DOK1,DSCAML1,DUOX1,DUSP27,EBF1,EEFSEC,EIF2C2,EML2,ERI3,ESPN…	232
Endocrine System Disorders	diabetes mellitus	0.000533	ABCG1,ANKRD44,ASIP,C6orf10,CACNA1C,CCND2,CD52,COL11A2,DCAKD,DDR1,DIP2C,DLGAP2,GABBR1,GABRA4,GCK,HCG22,HIST1H2BH/HIST1H2BO,HIST1H3A (includes others),HIST2H2BE (includes others),HLA-A,HLA-B,HLA-DOA,HOXA3,HSPA1L,IGF2BP2,IL12B,IL21R,IL2RA,INSR,IRF1,ITGB2,ITPR1,JAZF1,KCNJ5,KCNQ1,LY6G5C,MCF2L2,mir-130,mir-192,NR3C1,P2RX7,PDE4D,PPT2,PRKCD,PRKCE,PSMB8,PSMB9,PTPN6,RBMS1,RNF39,SBF2,SHBG,SLC44A4,TAP1,TAP2,…	62
Gastrointestinal Disease	diabetes mellitus	0.000533	ABCG1,ANKRD44,ASIP,C6orf10,CACNA1C,CCND2,CD52,COL11A2,DCAKD,DDR1,DIP2C,DLGAP2,GABBR1,GABRA4,GCK,HCG22,HIST1H2BH/HIST1H2BO,HIST1H3A (includes others),HIST2H2BE (includes others),HLA-A,HLA-B,HLA-DOA,HOXA3,HSPA1L,IGF2BP2,IL12B,IL21R,IL2RA,INSR,IRF1,ITGB2,ITPR1,JAZF1,KCNJ5,KCNQ1,LY6G5C,MCF2L2,mir-130,mir-192,NR3C1,P2RX7,PDE4D,PPT2,PRKCD,PRKCE,PSMB8,PSMB9,PTPN6,RBMS1,RNF39,SBF2,SHBG,SLC44A4,TAP1,TAP2,…	62
Metabolic Disease	diabetes mellitus	0.000533	ABCG1,ANKRD44,ASIP,C6orf10,CACNA1C,CCND2,CD52,COL11A2,DCAKD,DDR1,DIP2C,DLGAP2,GABBR1,GABRA4,GCK,HCG22,HIST1H2BH/HIST1H2BO,HIST1H3A (includes others),HIST2H2BE (includes others),HLA-A,HLA-B,HLA-DOA,HOXA3,HSPA1L,IGF2BP2,IL12B,IL21R,IL2RA,INSR,IRF1,ITGB2,ITPR1,JAZF1,KCNJ5,KCNQ1,LY6G5C,MCF2L2,mir-130,mir-192,NR3C1,P2RX7,PDE4D,PPT2,PRKCD,PRKCE,PSMB8,PSMB9,PTPN6,RBMS1,RNF39,SBF2,SHBG,SLC44A4,TAP1,TAP2,…	62
Tissue Morphology	morphology of connective tissue	0.000546	ABCG1,CDH5,CFLAR,CHSY1,CLCN7,COL11A2,CSF1R,DOK1,E2F4,EIF2C2,FBXO2,FGFRL1,GP1BB,GPR68,HBZ,HDAC4,HOXA10,HOXA3,HOXB5,LAMA3,LEF1,LIG1,MAN2B1,NFIX,NOTCH1,PBX1,PLSCR1,PLSCR3,PRKCZ,PTPN6,RAI1,RARA,RARG,RXRA,SFTPC,STEAP3,TFAP2A,TGFBR3,TP53,VWF,WNT3A,WNT9A,ZC3H12A,ZPBP	44
Cancer	colorectal tumor	0.000565	ACOT7,ALX4,APBA2,ARID1A,BCL7A,BRF1,CACNA1G,CCND2,CCR9,CDC42EP1,CDH1,CNRIP1,CNTNAP1,CPEB4,CXCL12,CXCR2,DGKA,DKK4,EBF4,EFS,EGFL7,ENC1,EPHA2,FABP6,FERMT1,FOS,GABBR1,GNAI2,GPR4,GRIK4,H2AFY,HHIP,HLA-DOA,HLA-E,HLCS,HOXA10,IFITM1,IFNL1,IGF2BP1,INSR,JPH3,LAMA3,let-7,MAFB,MGLL,mir-130,mir-145,mir-192,MMP11,MUC1,MUC2,MUC4,MYLK,PEG3,PITX2,PLEKHA6,POLD4,PPIH,PRDM2,PTGER4,RAP1GAP,RGL2,RPH3AL,RUNX1,RUNX3,RXRA,…	87
Gastrointestinal Disease	colorectal tumor	0.000565	ACOT7,ALX4,APBA2,ARID1A,BCL7A,BRF1,CACNA1G,CCND2,CCR9,CDC42EP1,CDH1,CNRIP1,CNTNAP1,CPEB4,CXCL12,CXCR2,DGKA,DKK4,EBF4,EFS,EGFL7,ENC1,EPHA2,FABP6,FERMT1,FOS,GABBR1,GNAI2,GPR4,GRIK4,H2AFY,HHIP,HLA-DOA,HLA-E,HLCS,HOXA10,IFITM1,IFNL1,IGF2BP1,INSR,JPH3,LAMA3,let-7,MAFB,MGLL,mir-130,mir-145,mir-192,MMP11,MUC1,MUC2,MUC4,MYLK,PEG3,PITX2,PLEKHA6,POLD4,PPIH,PRDM2,PTGER4,RAP1GAP,RGL2,RPH3AL,RUNX1,RUNX3,RXRA,…	87
Embryonic Development	development of striated muscle	0.000565	CXCL12,FGFRL1,HDAC7,HLX,ICMT,LEF1,MKL2,MYL6,MYLK2,PAX7,PITX2,STRA6,TBX2,TGFBR3,TRIO,VAMP5	16
Organ Development	development of striated muscle	0.000565	CXCL12,FGFRL1,HDAC7,HLX,ICMT,LEF1,MKL2,MYL6,MYLK2,PAX7,PITX2,STRA6,TBX2,TGFBR3,TRIO,VAMP5	16
Organismal Development	development of striated muscle	0.000565	CXCL12,FGFRL1,HDAC7,HLX,ICMT,LEF1,MKL2,MYL6,MYLK2,PAX7,PITX2,STRA6,TBX2,TGFBR3,TRIO,VAMP5	16
Skeletal and Muscular System Development and Function	development of striated muscle	0.000565	CXCL12,FGFRL1,HDAC7,HLX,ICMT,LEF1,MKL2,MYL6,MYLK2,PAX7,PITX2,STRA6,TBX2,TGFBR3,TRIO,VAMP5	16
Tissue Development	development of striated muscle	0.000565	CXCL12,FGFRL1,HDAC7,HLX,ICMT,LEF1,MKL2,MYL6,MYLK2,PAX7,PITX2,STRA6,TBX2,TGFBR3,TRIO,VAMP5	16
Cancer	genital tumor	0.000569	AMH,ANTXR2,APOLD1,ARG2,ARID1A,ATXN1,BRF1,CARD11,CCND2,CCR7,CCR9,CD52,CDC42EP1,CDH1,CELSR1,CNGA3,CSF1R,CUX1,CXXC5,DAB2IP,DDR1,DUSP27,E2F4,EGFL7,EIF2C2,ERG,ESRRG,FAM3B,FOS,GDF2,GNAI2,GPR4,H2AFY,HIVEP3,HLA-A,HOXA2,HOXB5,HOXB6,HPN,IL12B,INSR,IQSEC1,IRF1,KRT19,LCK,LEF1,let-7,LHX3,LIG1,LRP1,LRP5,MAD1L1,mir-145,mir-330,MLL3,MTA1,MUC1,MUC2,MUC4,MYLK,NCOR2,NES,NOS3,NR3C1,NR5A1,OGFR,PARK2,PARVG,PDIA3,PEG3,…	95
Reproductive System Disease	genital tumor	0.000569	AMH,ANTXR2,APOLD1,ARG2,ARID1A,ATXN1,BRF1,CARD11,CCND2,CCR7,CCR9,CD52,CDC42EP1,CDH1,CELSR1,CNGA3,CSF1R,CUX1,CXXC5,DAB2IP,DDR1,DUSP27,E2F4,EGFL7,EIF2C2,ERG,ESRRG,FAM3B,FOS,GDF2,GNAI2,GPR4,H2AFY,HIVEP3,HLA-A,HOXA2,HOXB5,HOXB6,HPN,IL12B,INSR,IQSEC1,IRF1,KRT19,LCK,LEF1,let-7,LHX3,LIG1,LRP1,LRP5,MAD1L1,mir-145,mir-330,MLL3,MTA1,MUC1,MUC2,MUC4,MYLK,NCOR2,NES,NOS3,NR3C1,NR5A1,OGFR,PARK2,PARVG,PDIA3,PEG3,…	95
Tissue Development	formation of actin stress fibers	0.000571	ADORA2A,ARHGEF17,ARRB1,AVP,CNTNAP1,CXCL12,CXCR2,GNAI2,GNG7,GPR4,KSR1,MCF2L,MYLK,PRKCE,PTGER4,PXN,RGCC,RTKN,SDC4,SLC9A1,SMARCA4,UBXN11,VAV2	23
Cellular Function and Maintenance	formation of actin stress fibers	0.000571	ADORA2A,ARHGEF17,ARRB1,AVP,CNTNAP1,CXCL12,CXCR2,GNAI2,GNG7,GPR4,KSR1,MCF2L,MYLK,PRKCE,PTGER4,PXN,RGCC,RTKN,SDC4,SLC9A1,SMARCA4,UBXN11,VAV2	23
Cellular Assembly and Organization	formation of actin stress fibers	0.000571	ADORA2A,ARHGEF17,ARRB1,AVP,CNTNAP1,CXCL12,CXCR2,GNAI2,GNG7,GPR4,KSR1,MCF2L,MYLK,PRKCE,PTGER4,PXN,RGCC,RTKN,SDC4,SLC9A1,SMARCA4,UBXN11,VAV2	23
Small Molecule Biochemistry	accumulation of inositol phosphate	0.000579	ARRB1,ARRB2,AVP,GABBR1,GNA14,GPR68,GRK5,GRK6,OXT	9
Molecular Transport	accumulation of inositol phosphate	0.000579	ARRB1,ARRB2,AVP,GABBR1,GNA14,GPR68,GRK5,GRK6,OXT	9
Carbohydrate Metabolism	accumulation of inositol phosphate	0.000579	ARRB1,ARRB2,AVP,GABBR1,GNA14,GPR68,GRK5,GRK6,OXT	9
Small Molecule Biochemistry	oscillation of Ca2+	0.000579	AVP,ITGB2,ITPR1,MUC1,NTF3,PDE4D,PLCD1,PRKCD,VWF	9
Cell Signaling	oscillation of Ca2+	0.000579	AVP,ITGB2,ITPR1,MUC1,NTF3,PDE4D,PLCD1,PRKCD,VWF	9
Vitamin and Mineral Metabolism	oscillation of Ca2+	0.000579	AVP,ITGB2,ITPR1,MUC1,NTF3,PDE4D,PLCD1,PRKCD,VWF	9
Cell Death and Survival	cell death of blood cells	0.000583	ABCG1,ADA,ADORA2A,ARRB1,CALCA,CARD11,CCND2,CCR7,CD247,CD300A,CD5,CFLAR,CNR2,CSF1R,CTSD,CXCL12,E2F4,FOS,HOXA3,IFNL1,IL21R,IL2RA,IRF1,IRF8,ITGB2,ITPKB,ITPR1,LCK,LEF1,LRP1,MAD1L1,MAP4K1,MGAT5,NFKBID,NOTCH1,NR3C1,NR5A1,P2RX7,PDIA3,PLXNB1,PRKCD,PRKCE,PRKCZ,PTGER4,PTPN6,PXN,RARA,RUNX1,SERPINF1,SMARCA4,ST3GAL1,STAP2,TFDP1,TNFRSF18,TP53,TRAF3,WNT4,YWHAG	58
Hematological System Development and Function	differentiation of leukocytes	0.000584	ADA,AIRE,ARID3A,BIK,CALCA,CARD11,CCR7,CCR9,CD247,CD300A,CD81,CLCF1,CNR2,CSF1R,CUX1,CXCR2,EBF1,FOS,FOXN1,HDAC4,HDAC7,HIVEP2,HLA-DOA,IFNL1,IL12B,IL12RB1,IL21R,IL2RA,IRF1,IRF8,ITGB2,ITPKB,LCK,LEF1,LFNG,MAD1L1,MAFB,NOTCH1,PLSCR1,PRDM16,PRKCD,PTGER4,PTPN6,RARA,RARG,RGL2,RUNX1,RUNX1T1,RUNX3,SMARCA4,TP53,TRAF3,WNT4,ZBTB16,ZBTB7B	55
Hematopoiesis	differentiation of leukocytes	0.000584	ADA,AIRE,ARID3A,BIK,CALCA,CARD11,CCR7,CCR9,CD247,CD300A,CD81,CLCF1,CNR2,CSF1R,CUX1,CXCR2,EBF1,FOS,FOXN1,HDAC4,HDAC7,HIVEP2,HLA-DOA,IFNL1,IL12B,IL12RB1,IL21R,IL2RA,IRF1,IRF8,ITGB2,ITPKB,LCK,LEF1,LFNG,MAD1L1,MAFB,NOTCH1,PLSCR1,PRDM16,PRKCD,PTGER4,PTPN6,RARA,RARG,RGL2,RUNX1,RUNX1T1,RUNX3,SMARCA4,TP53,TRAF3,WNT4,ZBTB16,ZBTB7B	55
Cellular Development	differentiation of leukocytes	0.000584	ADA,AIRE,ARID3A,BIK,CALCA,CARD11,CCR7,CCR9,CD247,CD300A,CD81,CLCF1,CNR2,CSF1R,CUX1,CXCR2,EBF1,FOS,FOXN1,HDAC4,HDAC7,HIVEP2,HLA-DOA,IFNL1,IL12B,IL12RB1,IL21R,IL2RA,IRF1,IRF8,ITGB2,ITPKB,LCK,LEF1,LFNG,MAD1L1,MAFB,NOTCH1,PLSCR1,PRDM16,PRKCD,PTGER4,PTPN6,RARA,RARG,RGL2,RUNX1,RUNX1T1,RUNX3,SMARCA4,TP53,TRAF3,WNT4,ZBTB16,ZBTB7B	55
Organismal Survival	neonatal death	0.000594	ABR,ADA,APBA2,ARRB1,ARRB2,CDKN1C,CLDN5,CREB3L2,CUX1,CYP11A1,DOK7,FGFRL1,FOS,GPR124,GPR4,HOXA2,HOXA3,KCNQ2,LMNB2,MAFB,MYH10,NLGN2,NODAL,NOS3,NR3C1,NRXN2,NTF3,PBX1,PDE4D,PITX2,PLXND1,RARA,SAFB,SALL3,SLC18A2,TH,TLX3,TP53,VAMP2,WNT4,WNT9A,ZNF238	42
Organ Morphology	abnormal morphology of lymphoid organ	0.0006	AIRE,BIK,BIN3,CCR7,CCR9,CD247,CSF1R,CUX1,CXCR2,DOK1,FOS,FOXN1,HOXA3,IL2RA,IRF8,ITGB2,KCNN4,LCK,LIG1,LTB,NODAL,PFKM,PITX2,PPT2,PRKCD,RARA,RUNX1,SLC19A1,STEAP3,TCIRG1,TGFBR3,TP53,ZC3H12A	33
Lymphoid Tissue Structure and Development	abnormal morphology of lymphoid organ	0.0006	AIRE,BIK,BIN3,CCR7,CCR9,CD247,CSF1R,CUX1,CXCR2,DOK1,FOS,FOXN1,HOXA3,IL2RA,IRF8,ITGB2,KCNN4,LCK,LIG1,LTB,NODAL,PFKM,PITX2,PPT2,PRKCD,RARA,RUNX1,SLC19A1,STEAP3,TCIRG1,TGFBR3,TP53,ZC3H12A	33
Digestive System Development and Function	development of digestive system	0.0006	ADA,ALX4,CCND2,CDKN1C,COL11A2,EPHB3,HLX,ICMT,IGF2BP1,JARID2,LAMA3,LEF1,LIG1,MKL2,NFIC,NKX6-2,NODAL,NOTCH1,PBX1,PCSK6,PITX2,RUNX1,SALL4,SKI,SMARCA4,STRA6,TBX2,TGFBR3,TRAF3,VWF,WNT10A,WNT3A,WNT7B	33
Tissue Morphology	abnormal morphology of metanephric mesenchyme	0.000603	FGFRL1,PBX1,RARA,RARG,WNT4	5
Tissue Morphology	abnormal morphology of vein	0.000666	HDAC7,HMOX2,HOXA3,NOTCH1,NTF3,PITX2,RARA	7
Organismal Development	abnormal morphology of vein	0.000666	HDAC7,HMOX2,HOXA3,NOTCH1,NTF3,PITX2,RARA	7
Cardiovascular System Development and Function	abnormal morphology of vein	0.000666	HDAC7,HMOX2,HOXA3,NOTCH1,NTF3,PITX2,RARA	7
Cellular Assembly and Organization	nucleation of filaments	0.000666	CLASP1,CYFIP2,GRK5,MTSS1,NEDD1,RARRES3,TUBGCP6	7
Cellular Assembly and Organization	development of cytoplasm	0.000691	ACTB,ADORA2A,ARHGEF17,ARRB1,ATG4B,ATG9B,AVP,CNTNAP1,CTSD,CXCL12,CXCR2,GNAI2,GNG7,GPR4,INPP5A,KSR1,MCF2L,MGAT5,MTSS1,MYLK,NOS3,PLXNB1,PRKCD,PRKCE,PTGER4,PXN,RGCC,RTKN,SDC4,SERPINF1,SLC9A1,SMARCA4,TBCD,TPPP,UBXN11,UCN,VAV2,WNT3A	38
Respiratory System Development and Function	respiratory system development	0.000707	ADA,ARRB1,ARRB2,CD81,CDKN1C,CUX1,CXCL12,DCHS1,DOK7,FGFRL1,HEG1,HLX,LFNG,LMNB2,LTB,NODAL,NOS3,NOTCH1,NR3C1,PCSK6,PITX2,PTGER4,RARA,RARG,RQCD1,SAFB,SFTPC,SKI,SLC35C1,STRA6,WNT7B	31
Embryonic Development	development of epidermis	0.00071	ALX4,CDH1,CELSR1,CUX1,EVPL,FOXN1,KRT2,KSR1,LAMA3,LEF1,NOTCH1,NTF3,RUNX1,RUNX3,SMARCA4,SOX18,TFAP2A,TFDP1,WNT10A	19
Organ Development	development of epidermis	0.00071	ALX4,CDH1,CELSR1,CUX1,EVPL,FOXN1,KRT2,KSR1,LAMA3,LEF1,NOTCH1,NTF3,RUNX1,RUNX3,SMARCA4,SOX18,TFAP2A,TFDP1,WNT10A	19
Organismal Development	development of epidermis	0.00071	ALX4,CDH1,CELSR1,CUX1,EVPL,FOXN1,KRT2,KSR1,LAMA3,LEF1,NOTCH1,NTF3,RUNX1,RUNX3,SMARCA4,SOX18,TFAP2A,TFDP1,WNT10A	19
Tissue Development	development of epidermis	0.00071	ALX4,CDH1,CELSR1,CUX1,EVPL,FOXN1,KRT2,KSR1,LAMA3,LEF1,NOTCH1,NTF3,RUNX1,RUNX3,SMARCA4,SOX18,TFAP2A,TFDP1,WNT10A	19
Hair and Skin Development and Function	development of epidermis	0.00071	ALX4,CDH1,CELSR1,CUX1,EVPL,FOXN1,KRT2,KSR1,LAMA3,LEF1,NOTCH1,NTF3,RUNX1,RUNX3,SMARCA4,SOX18,TFAP2A,TFDP1,WNT10A	19
Organismal Functions	thermoregulation	0.00071	ABCG1,APBA2,ARRB2,AVP,BHMT,CALCA,GABBR1,GPR39,GRK5,KCNAB2,LRP1,NOS3,NR5A1,P2RX7,POMC,PROKR1,PTGER4,RXRA,SLC18A2	19
Hematological System Development and Function	morphology of T lymphocytes	0.000734	AIRE,CARD11,CCR9,CD247,FOXN1,HIVEP2,HLA-B,IL2RA,IRF1,ITPKB,LCK,PSMB9,RUNX3,TAP1,TP53	15
Cell Morphology	morphology of T lymphocytes	0.000734	AIRE,CARD11,CCR9,CD247,FOXN1,HIVEP2,HLA-B,IL2RA,IRF1,ITPKB,LCK,PSMB9,RUNX3,TAP1,TP53	15
Nervous System Development and Function	thermal nociception	0.000768	ADORA2A,CACNA2D3,FXR2,GABBR1,GABRA4,GRK5,LMO7,PRKAR1B,PROKR1,PRX	10
Cell Cycle	S phase of hematopoietic cell lines	0.00077	CCND2,CXCL12,MAP3K8,RUNX1	4
Hematological Disease	macrocytosis	0.00077	CCND2,E2F4,KCNN4,LIG1	4
Small Molecule Biochemistry	quantity of 2-arachidonoylglycerol	0.00077	ADORA2A,DAGLA,MGLL,P2RX7	4
Molecular Transport	quantity of 2-arachidonoylglycerol	0.00077	ADORA2A,DAGLA,MGLL,P2RX7	4
Endocrine System Development and Function	quantity of 2-arachidonoylglycerol	0.00077	ADORA2A,DAGLA,MGLL,P2RX7	4
Lipid Metabolism	quantity of 2-arachidonoylglycerol	0.00077	ADORA2A,DAGLA,MGLL,P2RX7	4
Cell Death and Survival	cell viability of cortical neurons	0.000805	CXCL12,KSR1,NTF3,PEG3,PTPN6,TP53,ZNF238	7
Nervous System Development and Function	cell viability of cortical neurons	0.000805	CXCL12,KSR1,NTF3,PEG3,PTPN6,TP53,ZNF238	7
Tissue Development	formation of filaments	0.000808	ADORA2A,APBA2,ARHGEF17,ARRB1,AVP,CALCA,CNTNAP1,CXCL12,CXCR2,GNAI2,GNG7,GPR4,INPP5A,KSR1,MCF2L,MTSS1,MYLK,PLXNB1,PRKCD,PRKCE,PTGER4,PXN,RGCC,RTKN,SDC4,SERPINF1,SFTPC,SLC9A1,SMARCA4,TBCD,TPPP,UBXN11,UCN,VAV2,WNT3A	35
Cellular Assembly and Organization	formation of filaments	0.000808	ADORA2A,APBA2,ARHGEF17,ARRB1,AVP,CALCA,CNTNAP1,CXCL12,CXCR2,GNAI2,GNG7,GPR4,INPP5A,KSR1,MCF2L,MTSS1,MYLK,PLXNB1,PRKCD,PRKCE,PTGER4,PXN,RGCC,RTKN,SDC4,SERPINF1,SFTPC,SLC9A1,SMARCA4,TBCD,TPPP,UBXN11,UCN,VAV2,WNT3A	35
Cancer	lymphohematopoietic cancer	0.000821	ADA,ADORA2A,AIRE,BIN3,CARD11,CCR7,CD247,CD52,CFLAR,CLDN5,CMIP,CSF1R,CUX1,CXCL12,DAAM1,DLEU7,DNMT3A,DOK1,E2F4,ENC1,EPHA2,ERG,FGR,HDAC4,HDAC7,HLA-A,HLX,IL2RA,IRAK2,IRF1,IRF8,ITGB2,JARID2,KIR3DL1,KSR1,LCK,let-7,LTB,MAD1L1,MAP3K8,MAP4K1,mir-145,MTA1,MUC1,MYH10,MYOM2,NOS1,NOTCH1,NR3C1,OGG1,PBX1,PDE4D,PDIA3,PRDM2,PRKCZ,PSMB8,PSMB9,PTPN6,RARA,RARG,RUNX1,RUNX1T1,RXRA,S100A4,SKI,SLC19A1,STX11,TFDP1,TNIK,T…	72
Cell-To-Cell Signaling and Interaction	binding of hematopoietic progenitor cells	0.000822	CXCL12,IRF8,ITGB2,LFNG,RAP1GAP	5
Hematological System Development and Function	binding of hematopoietic progenitor cells	0.000822	CXCL12,IRF8,ITGB2,LFNG,RAP1GAP	5
Hematopoiesis	binding of hematopoietic progenitor cells	0.000822	CXCL12,IRF8,ITGB2,LFNG,RAP1GAP	5
Cell Death and Survival	delay in cell death of tumor cell lines	0.000822	LEF1,PRKCE,RUNX1,RUNX1T1,TP53	5
Hematological System Development and Function	lymphopoiesis of leukocytes	0.000822	EBF1,FOS,IL2RA,LCK,LFNG	5
Hematopoiesis	lymphopoiesis of leukocytes	0.000822	EBF1,FOS,IL2RA,LCK,LFNG	5
Cellular Development	lymphopoiesis of leukocytes	0.000822	EBF1,FOS,IL2RA,LCK,LFNG	5
Lymphoid Tissue Structure and Development	lymphopoiesis of leukocytes	0.000822	EBF1,FOS,IL2RA,LCK,LFNG	5
Embryonic Development	lung development	0.000852	ADA,ARRB1,ARRB2,CD81,CDKN1C,CUX1,CXCL12,DCHS1,DOK7,HEG1,HLX,LFNG,LMNB2,LTB,NODAL,NOS3,NOTCH1,NR3C1,PCSK6,PITX2,PTGER4,RARA,RQCD1,SAFB,SFTPC,SLC35C1,STRA6,WNT7B	28
Organ Development	lung development	0.000852	ADA,ARRB1,ARRB2,CD81,CDKN1C,CUX1,CXCL12,DCHS1,DOK7,HEG1,HLX,LFNG,LMNB2,LTB,NODAL,NOS3,NOTCH1,NR3C1,PCSK6,PITX2,PTGER4,RARA,RQCD1,SAFB,SFTPC,SLC35C1,STRA6,WNT7B	28
Organismal Development	lung development	0.000852	ADA,ARRB1,ARRB2,CD81,CDKN1C,CUX1,CXCL12,DCHS1,DOK7,HEG1,HLX,LFNG,LMNB2,LTB,NODAL,NOS3,NOTCH1,NR3C1,PCSK6,PITX2,PTGER4,RARA,RQCD1,SAFB,SFTPC,SLC35C1,STRA6,WNT7B	28
Tissue Development	lung development	0.000852	ADA,ARRB1,ARRB2,CD81,CDKN1C,CUX1,CXCL12,DCHS1,DOK7,HEG1,HLX,LFNG,LMNB2,LTB,NODAL,NOS3,NOTCH1,NR3C1,PCSK6,PITX2,PTGER4,RARA,RQCD1,SAFB,SFTPC,SLC35C1,STRA6,WNT7B	28
Respiratory System Development and Function	lung development	0.000852	ADA,ARRB1,ARRB2,CD81,CDKN1C,CUX1,CXCL12,DCHS1,DOK7,HEG1,HLX,LFNG,LMNB2,LTB,NODAL,NOS3,NOTCH1,NR3C1,PCSK6,PITX2,PTGER4,RARA,RQCD1,SAFB,SFTPC,SLC35C1,STRA6,WNT7B	28
Cancer	chronic myeloproliferative disorder	0.000866	ADA,CSF1R,DAAM1,DNMT3A,EPHA2,IRAK2,IRF8,LCK,let-7,mir-145,MYH10,NR3C1,PDE4D,RUNX1,TP53	15
Hematological Disease	chronic myeloproliferative disorder	0.000866	ADA,CSF1R,DAAM1,DNMT3A,EPHA2,IRAK2,IRF8,LCK,let-7,mir-145,MYH10,NR3C1,PDE4D,RUNX1,TP53	15
Embryonic Development	limb development	0.000868	ALX4,HOXA10,HOXA3,LEF1,LRP5,NOS3,NOTCH1,PBX1,PITX2,RARG,SALL3,SALL4,SKI,SMARCA4,TBX2,TFAP2A,TP53,WNT9A,ZBTB16	19
Organismal Development	limb development	0.000868	ALX4,HOXA10,HOXA3,LEF1,LRP5,NOS3,NOTCH1,PBX1,PITX2,RARG,SALL3,SALL4,SKI,SMARCA4,TBX2,TFAP2A,TP53,WNT9A,ZBTB16	19
Skeletal and Muscular System Development and Function	limb development	0.000868	ALX4,HOXA10,HOXA3,LEF1,LRP5,NOS3,NOTCH1,PBX1,PITX2,RARG,SALL3,SALL4,SKI,SMARCA4,TBX2,TFAP2A,TP53,WNT9A,ZBTB16	19
Tissue Morphology	morphology of blood vessel	0.000873	CDH5,GPR124,GPR4,HDAC7,HMOX2,HOXA2,HOXA3,mir-145,MKL2,MYH10,NOS1,NOS3,NOTCH1,NTF3,PITX2,PLEKHG5,PLXND1,PROKR1,PTGER4,PXN,RARA,RARG,RXRA,SIAH2,TBX2,TFAP2A,ZMIZ1	27
Organismal Development	morphology of blood vessel	0.000873	CDH5,GPR124,GPR4,HDAC7,HMOX2,HOXA2,HOXA3,mir-145,MKL2,MYH10,NOS1,NOS3,NOTCH1,NTF3,PITX2,PLEKHG5,PLXND1,PROKR1,PTGER4,PXN,RARA,RARG,RXRA,SIAH2,TBX2,TFAP2A,ZMIZ1	27
Cardiovascular System Development and Function	morphology of blood vessel	0.000873	CDH5,GPR124,GPR4,HDAC7,HMOX2,HOXA2,HOXA3,mir-145,MKL2,MYH10,NOS1,NOS3,NOTCH1,NTF3,PITX2,PLEKHG5,PLXND1,PROKR1,PTGER4,PXN,RARA,RARG,RXRA,SIAH2,TBX2,TFAP2A,ZMIZ1	27
Cancer	gastrointestinal tract cancer	0.000876	ACOT7,ALX4,APBA2,ARID1A,ATG4B,BCL7A,CACNA1G,CACNA2D3,CCND2,CCR9,CDC42EP1,CDH1,CNRIP1,CNTNAP1,CPEB4,CSF1R,CXCL12,CXCR2,DGKA,DKK4,EBF4,EFS,EGFL7,ENC1,EPHA2,FABP6,FERMT1,FOS,GABBR1,GNAI2,GPR4,GRIK4,H2AFY,HHIP,HLA-DOA,HLA-E,HLCS,HOXA10,IFITM1,IFNL1,INSR,IRF1,JPH3,LAMA3,let-7,MAFB,MGLL,mir-130,mir-145,mir-192,MMP11,MUC1,MUC2,MUC4,MYLK,NR3C1,OGG1,PEG3,PITX2,PLEKHA6,POLD4,PPIH,PRDM16,PRDM2,PTGER4,RAP1GA…	94
Gastrointestinal Disease	gastrointestinal tract cancer	0.000876	ACOT7,ALX4,APBA2,ARID1A,ATG4B,BCL7A,CACNA1G,CACNA2D3,CCND2,CCR9,CDC42EP1,CDH1,CNRIP1,CNTNAP1,CPEB4,CSF1R,CXCL12,CXCR2,DGKA,DKK4,EBF4,EFS,EGFL7,ENC1,EPHA2,FABP6,FERMT1,FOS,GABBR1,GNAI2,GPR4,GRIK4,H2AFY,HHIP,HLA-DOA,HLA-E,HLCS,HOXA10,IFITM1,IFNL1,INSR,IRF1,JPH3,LAMA3,let-7,MAFB,MGLL,mir-130,mir-145,mir-192,MMP11,MUC1,MUC2,MUC4,MYLK,NR3C1,OGG1,PEG3,PITX2,PLEKHA6,POLD4,PPIH,PRDM16,PRDM2,PTGER4,RAP1GA…	94
Post-Translational Modification	phosphorylation of protein	0.000877	ARRB1,ARRB2,ATXN1,AVP,CCDC88C,CCND2,CD247,CD5,CD81,CDKN1C,CKMT2,CSF1R,DDR1,DGKA,DOK7,DYRK2,EPHB3,ERG,FGFRL1,FGR,GALNT2,GCK,GRK5,GRK6,INSR,IQGAP3,IRAK2,IRF1,ITGB2,ITPKB,LCK,MAP3K6,MAP3K8,MAP4K1,MYLK,MYLK2,MYLK3,OXT,P2RX7,PARK2,PDIA3,PKLR,PRKAR1B,PRKCD,PRKCE,PRKCZ,PTPN6,RARA,RPS6KA2,RPTOR,SPHK2,ST3GAL1,STAP2,TGFBR3,TNIK,UCN,VAC14,VWF,WNK4,ZBED3	60
Organ Morphology	morphology of spleen component	0.000904	AIRE,CCR7,CDKN1C,CTSD,CXCR2,FOS,ITGB2,LTB,MAN2B1,STEAP3,TCIRG1	11
Lymphoid Tissue Structure and Development	morphology of spleen component	0.000904	AIRE,CCR7,CDKN1C,CTSD,CXCR2,FOS,ITGB2,LTB,MAN2B1,STEAP3,TCIRG1	11
Cell Death and Survival	cell viability	0.000921	ADORA2A,AGTRAP,AKAP8L,AMH,ANTXR2,ARRB1,ATG4B,ATXN1,CAPN2,CARD11,CD300A,CD81,CDH1,CDH5,CDKN1C,CFLAR,CHD4,CSF1R,CXCL12,DGKA,E2F4,FABP6,FGR,FKBP5,FOS,HBZ,HMOX2,HNRNPUL1,IFNL1,IL21R,INPP4A,INPP5A,INSR,ITGB2,ITPKB,KRT19,KSR1,LAMA3,LCK,LEF1,LIG1,LRP1,MAP3K8,MCOLN3,MGAT5,MTA1,MTMR7,MUC4,NOTCH1,NR3C1,NTF3,NUP210,OGG1,OTUD7B,P2RX7,PACS2,PBX1,PCSK6,PDIA3,PEG3,PFKM,PITX2,PKLR,PLD2,PLSCR1,PLXNB1,PRKCD,PRKCE,…	92
Tissue Morphology	abnormal morphology of stapedial artery	0.000926	HOXA2,RARA,RARG	3
Organismal Development	abnormal morphology of stapedial artery	0.000926	HOXA2,RARA,RARG	3
Cardiovascular System Development and Function	abnormal morphology of stapedial artery	0.000926	HOXA2,RARA,RARG	3
Small Molecule Biochemistry	conversion of arginine	0.000926	NOS1,NOS3,POMC	3
Amino Acid Metabolism	conversion of arginine	0.000926	NOS1,NOS3,POMC	3
Post-Translational Modification	conversion of arginine	0.000926	NOS1,NOS3,POMC	3
Embryonic Development	development of mullerian duct	0.000926	NR5A1,STRA6,WNT4	3
Organismal Development	development of mullerian duct	0.000926	NR5A1,STRA6,WNT4	3
Tissue Development	development of mullerian duct	0.000926	NR5A1,STRA6,WNT4	3
Embryonic Development	formation of mullerian duct	0.000926	AMH,RARA,RARG	3
Organismal Development	formation of mullerian duct	0.000926	AMH,RARA,RARG	3
Tissue Development	formation of mullerian duct	0.000926	AMH,RARA,RARG	3
Tissue Development	inflammation of vascular tissue	0.000926	DDR1,INSR,NOS3	3
Inflammatory Response	inflammation of vascular tissue	0.000926	DDR1,INSR,NOS3	3
Embryonic Development	tubulogenesis of metanephric mesenchyme	0.000926	WNT3A,WNT4,WNT7B	3
Organismal Development	tubulogenesis of metanephric mesenchyme	0.000926	WNT3A,WNT4,WNT7B	3
Tissue Development	tubulogenesis of metanephric mesenchyme	0.000926	WNT3A,WNT4,WNT7B	3
Cardiovascular Disease	Heart Disease	0.000926	ADORA2A,AIP,AVP,BGLAP,C6orf10,CACNA1C,CACNA1G,CFLAR,CKMT2,CSF1R,CXCL12,FGFRL1,FOS,FRMD4A,GABRA4,GNAI2,GP1BB,GRK5,HEG1,HOXA3,INSR,ITGB2,KCNE3,KCNH2,KCNJ5,KCNMB3,KCNQ1,LRP1,LRP5,LRPAP1,MATN2,MCF2L,mir-130,MKL2,MYH10,MYLK2,MYLK3,NCOR2,NODAL,NOS1,NOS3,NOTCH1,NR3C1,NTF3,OXT,PBX1,PCSK6,PDE4D,PFKM,PITX2,PLEKHB1,PLXND1,PRKCD,PRKCE,PROKR1,PTGER4,RARA,RARG,RBM20,RNASE3,RXRA,SALL4,SBF2,SLC19A1,SLC9A1,SNX29,…	74
Molecular Transport	transport of K+	0.00094	AVP,FXYD2,KCNA6,KCNH2,KCNH6,KCNJ5,KCNK4,KCNK7,KCNMB3,KCNN4,KCNQ1,KCNQ2,KCNT1	13
Small Molecule Biochemistry	biosynthesis of cyclic nucleotides	0.000959	ADA,ADCY3,ADCY7,ADORA2A,ARRB1,ARRB2,ASIP,AVP,CALCA,CNR2,GABBR1,GALR3,GIP,GNAI2,GPR39,GPR4,GRK6,NOS1,NOS3,PDE4D,POMC,PTGER4,TRH,UCN	24
Nucleic Acid Metabolism	biosynthesis of cyclic nucleotides	0.000959	ADA,ADCY3,ADCY7,ADORA2A,ARRB1,ARRB2,ASIP,AVP,CALCA,CNR2,GABBR1,GALR3,GIP,GNAI2,GPR39,GPR4,GRK6,NOS1,NOS3,PDE4D,POMC,PTGER4,TRH,UCN	24
Cell Death and Survival	apoptosis of blood cells	0.000963	ABCG1,ADA,ADORA2A,ARRB1,CALCA,CCR7,CD247,CD5,CFLAR,CNR2,CTSD,CXCL12,E2F4,FOS,HOXA3,IFNL1,IL2RA,IRF1,IRF8,ITGB2,ITPR1,LCK,LRP1,MAD1L1,MAP4K1,NFKBID,NOTCH1,NR3C1,NR5A1,P2RX7,PDIA3,PRKCD,PRKCE,PTGER4,PTPN6,RARA,RUNX1,SERPINF1,ST3GAL1,STAP2,TNFRSF18,TP53,TRAF3	43
Gene Expression	binding of DNA	0.000966	AHRR,AMH,AVP,CFLAR,CUX1,CXCL12,DNAJB1,EBF1,FOS,GIP,HIF3A,HIVEP2,HOXA10,IL12B,IRF1,ITGB2,LCK,NFIC,NFKBID,NODAL,NOTCH1,NR3C1,NR5A1,PBX1,POMC,PRKCD,PRKCE,PTPN6,RARA,RARG,RGCC,RUNX1,RUNX1T1,RXRA,SERPINF1,SMARCA4,SND1,STRA13,TFAP2A,TFDP1,TP53,TRH,UCN,USF2,VOPP1,WNT3A,YWHAG	47
Respiratory Disease	bleeding of lung	0.000967	GPR4,HEG1,IL2RA,MKL2,NOS3,PTGER4,WNT7B	7
Organismal Injury and Abnormalities	bleeding of lung	0.000967	GPR4,HEG1,IL2RA,MKL2,NOS3,PTGER4,WNT7B	7
Hematological System Development and Function	differentiation of neutrophils	0.000967	CNR2,LEF1,PLSCR1,RARA,RGL2,RUNX1,RUNX1T1	7
Hematopoiesis	differentiation of neutrophils	0.000967	CNR2,LEF1,PLSCR1,RARA,RGL2,RUNX1,RUNX1T1	7
Cellular Development	differentiation of neutrophils	0.000967	CNR2,LEF1,PLSCR1,RARA,RGL2,RUNX1,RUNX1T1	7
Embryonic Development	morphogenesis of hindlimb	0.000967	ALX4,NOTCH1,PITX2,RARG,SALL3,SMARCA4,ZBTB16	7
Organismal Development	morphogenesis of hindlimb	0.000967	ALX4,NOTCH1,PITX2,RARG,SALL3,SMARCA4,ZBTB16	7
Skeletal and Muscular System Development and Function	morphogenesis of hindlimb	0.000967	ALX4,NOTCH1,PITX2,RARG,SALL3,SMARCA4,ZBTB16	7
Developmental Disorder	hypoplasia of organ	0.00097	ARID3A,ARRB1,ARRB2,CD247,CDKN1C,CTSD,CUX1,E2F4,FGFRL1,FOXN1,HLX,HOXA3,LCK,LIG1,MAFF,NODAL,NOS3,PBX1,PITX2,RARA,RARG,RUNX1,RXRA,SALL4,SKI,SLC35C1,TCIRG1,TP53,TRAF3,WNT7B,WNT9A	31
Small Molecule Biochemistry	accumulation of cyclic AMP	0.00098	ADORA2A,ARRB1,ARRB2,ASIP,AVP,CALCA,CNR2,GIP,GNAI2,GRK5,GRK6,GRM2,LRPAP1,PDE4D,POMC,UCN	16
Molecular Transport	accumulation of cyclic AMP	0.00098	ADORA2A,ARRB1,ARRB2,ASIP,AVP,CALCA,CNR2,GIP,GNAI2,GRK5,GRK6,GRM2,LRPAP1,PDE4D,POMC,UCN	16
Nucleic Acid Metabolism	accumulation of cyclic AMP	0.00098	ADORA2A,ARRB1,ARRB2,ASIP,AVP,CALCA,CNR2,GIP,GNAI2,GRK5,GRK6,GRM2,LRPAP1,PDE4D,POMC,UCN	16
Cell Signaling	accumulation of cyclic AMP	0.00098	ADORA2A,ARRB1,ARRB2,ASIP,AVP,CALCA,CNR2,GIP,GNAI2,GRK5,GRK6,GRM2,LRPAP1,PDE4D,POMC,UCN	16
Cell Death and Survival	cell death of immune cells	0.000983	ABCG1,ADA,ADORA2A,ARRB1,CALCA,CARD11,CCND2,CCR7,CD247,CD300A,CD5,CFLAR,CNR2,CSF1R,CTSD,CXCL12,FOS,HOXA3,IFNL1,IL21R,IL2RA,IRF1,IRF8,ITGB2,ITPKB,ITPR1,LCK,LEF1,LRP1,MAP4K1,MGAT5,NFKBID,NOTCH1,NR3C1,NR5A1,P2RX7,PDIA3,PLXNB1,PRKCD,PRKCE,PRKCZ,PTGER4,PTPN6,PXN,RUNX1,SERPINF1,SMARCA4,ST3GAL1,STAP2,TFDP1,TNFRSF18,TP53,TRAF3,WNT4,YWHAG	55
Connective Tissue Development and Function	morphogenesis of skeletal system	0.000988	ALX4,COL11A2,DSCAML1,HHIP,HOXA2,HOXA3,HOXB5,HOXB6,HYAL2,P2RX7,TFAP2A,WNT9A	12
Embryonic Development	morphogenesis of skeletal system	0.000988	ALX4,COL11A2,DSCAML1,HHIP,HOXA2,HOXA3,HOXB5,HOXB6,HYAL2,P2RX7,TFAP2A,WNT9A	12
Organ Development	morphogenesis of skeletal system	0.000988	ALX4,COL11A2,DSCAML1,HHIP,HOXA2,HOXA3,HOXB5,HOXB6,HYAL2,P2RX7,TFAP2A,WNT9A	12
Organismal Development	morphogenesis of skeletal system	0.000988	ALX4,COL11A2,DSCAML1,HHIP,HOXA2,HOXA3,HOXB5,HOXB6,HYAL2,P2RX7,TFAP2A,WNT9A	12
Skeletal and Muscular System Development and Function	morphogenesis of skeletal system	0.000988	ALX4,COL11A2,DSCAML1,HHIP,HOXA2,HOXA3,HOXB5,HOXB6,HYAL2,P2RX7,TFAP2A,WNT9A	12
Tissue Development	morphogenesis of skeletal system	0.000988	ALX4,COL11A2,DSCAML1,HHIP,HOXA2,HOXA3,HOXB5,HOXB6,HYAL2,P2RX7,TFAP2A,WNT9A	12
Embryonic Development	development of lymphatic system component	0.00101	ADA,CCR7,CCR9,CNR2,CXCL12,EBF1,EIF2C2,EPHB3,FOS,FOXN1,HEG1,HIVEP2,HIVEP3,HOXA10,HOXA3,IL21R,IRF1,JARID2,LFNG,LRP5,LTB,NOS1,NR5A1,PBX1,PCSK6,PITX2,PRKCD,PRKCZ,RARA,RARG,SMARCA4,SOX18,TP53	33
Organ Development	development of lymphatic system component	0.00101	ADA,CCR7,CCR9,CNR2,CXCL12,EBF1,EIF2C2,EPHB3,FOS,FOXN1,HEG1,HIVEP2,HIVEP3,HOXA10,HOXA3,IL21R,IRF1,JARID2,LFNG,LRP5,LTB,NOS1,NR5A1,PBX1,PCSK6,PITX2,PRKCD,PRKCZ,RARA,RARG,SMARCA4,SOX18,TP53	33
Organismal Development	development of lymphatic system component	0.00101	ADA,CCR7,CCR9,CNR2,CXCL12,EBF1,EIF2C2,EPHB3,FOS,FOXN1,HEG1,HIVEP2,HIVEP3,HOXA10,HOXA3,IL21R,IRF1,JARID2,LFNG,LRP5,LTB,NOS1,NR5A1,PBX1,PCSK6,PITX2,PRKCD,PRKCZ,RARA,RARG,SMARCA4,SOX18,TP53	33
Lymphoid Tissue Structure and Development	development of lymphatic system component	0.00101	ADA,CCR7,CCR9,CNR2,CXCL12,EBF1,EIF2C2,EPHB3,FOS,FOXN1,HEG1,HIVEP2,HIVEP3,HOXA10,HOXA3,IL21R,IRF1,JARID2,LFNG,LRP5,LTB,NOS1,NR5A1,PBX1,PCSK6,PITX2,PRKCD,PRKCZ,RARA,RARG,SMARCA4,SOX18,TP53	33
Cancer	cancer of secretory structure	0.00104	ANTXR2,APOLD1,ARG2,ATXN1,CARD11,CCR7,CCR9,CD52,CDC42EP1,CDH1,CUX1,DAB2IP,DUSP27,EGFL7,EIF2C2,ERG,ESRRG,FAM3B,HLA-A,HPN,INSR,IRF1,LEF1,let-7,LHX3,LRP1,LRP5,MAD1L1,mir-145,MLL3,MMP11,MTA1,MUC1,MUC2,MUC4,NES,NOS3,OGFR,PITX2,PLEKHB1,PLXNB1,PRKCD,PRKCE,PRKCZ,PTPRN2,PVT1,RNF144A,RUNX3,SERPINB1,SLC15A3,SLC16A3,SND1,SYNPO2,TP53,ZFHX3	55
Humoral Immune Response	quantity of IgM	0.00106	ARID3A,CARD11,CD81,DOK1,EBF1,GNAI2,IL21R,IRF8,ITGB2,LCK,LTB,PRKCD,TCIRG1,TRAF5,VAV2,ZC3H12A	16
Protein Synthesis	quantity of IgM	0.00106	ARID3A,CARD11,CD81,DOK1,EBF1,GNAI2,IL21R,IRF8,ITGB2,LCK,LTB,PRKCD,TCIRG1,TRAF5,VAV2,ZC3H12A	16
Hematological System Development and Function	function of lymphocytes	0.00106	AHNAK,AIRE,ARRB2,BIK,CARD11,CCR7,CD247,CD81,CNR2,CXCR2,EFS,GNAI2,GRK6,HLA-B,HLA-E,IL12B,IL12RB1,IL21R,IL2RA,IRF1,IRF8,KCNN4,NFKBID,PDLIM2,PLXNA1,SLAMF1,SPHK2,TAP1,TAPBP,TNFRSF18,TRAF3,VAV2	32
Cellular Function and Maintenance	function of lymphocytes	0.00106	AHNAK,AIRE,ARRB2,BIK,CARD11,CCR7,CD247,CD81,CNR2,CXCR2,EFS,GNAI2,GRK6,HLA-B,HLA-E,IL12B,IL12RB1,IL21R,IL2RA,IRF1,IRF8,KCNN4,NFKBID,PDLIM2,PLXNA1,SLAMF1,SPHK2,TAP1,TAPBP,TNFRSF18,TRAF3,VAV2	32
Infectious Disease	infection of mammalia	0.00106	AHNAK,AIRE,ANTXR2,ASGR1,CD81,CUX1,CXCL12,CXCR2,E2F4,FGR,FOS,GNAI2,HLA-E,IL12B,IL21R,IRF1,IRF8,ITGB2,ITPKB,LTB,NOS3,PDLIM2,PRKCD,PRKCE,PRKCZ,PSMB9,SERPINB1,SLAMF1,SPON2,TAP1,UNC93B1,VWF	32
Inflammatory Response	inflammation of intestine	0.00107	ADORA2A,BSN,CALCA,CCR9,CD247,CYP11A1,EFS,FERMT1,GNAI2,IL12B,IL2RA,KSR1,LTB,MAP3K8,MUC1,NFKBID,NOS3,NR3C1,PDE4D,PTGER4,RPTOR,RUNX3,RXRA,SIGIRR	24
Cellular Movement	invasion of tumor cells	0.00107	AGAP2,ARHGEF18,CAPN2,CCR9,CDH1,CXCL12,GDF2,IQSEC1,KCNH2,let-7,LRRC15,MTA1,NOTCH1,PXN,TBX2,TRAF3,ZBTB16	17
Cancer	invasion of tumor cells	0.00107	AGAP2,ARHGEF18,CAPN2,CCR9,CDH1,CXCL12,GDF2,IQSEC1,KCNH2,let-7,LRRC15,MTA1,NOTCH1,PXN,TBX2,TRAF3,ZBTB16	17
Tumor Morphology	invasion of tumor cells	0.00107	AGAP2,ARHGEF18,CAPN2,CCR9,CDH1,CXCL12,GDF2,IQSEC1,KCNH2,let-7,LRRC15,MTA1,NOTCH1,PXN,TBX2,TRAF3,ZBTB16	17
Tissue Morphology	abnormal morphology of bone marrow	0.00109	CSF1R,CXCR2,EBF1,SIAH2,TP53	5
Hematological System Development and Function	abnormal morphology of bone marrow	0.00109	CSF1R,CXCR2,EBF1,SIAH2,TP53	5
Lymphoid Tissue Structure and Development	abnormal morphology of bone marrow	0.00109	CSF1R,CXCR2,EBF1,SIAH2,TP53	5
Cancer	colorectal cancer	0.0011	ACOT7,ALX4,APBA2,ARID1A,BCL7A,CACNA1G,CCND2,CCR9,CDC42EP1,CDH1,CNRIP1,CNTNAP1,CPEB4,CXCL12,CXCR2,DGKA,DKK4,EBF4,EFS,EGFL7,ENC1,EPHA2,FABP6,FERMT1,FOS,GABBR1,GNAI2,GPR4,GRIK4,H2AFY,HHIP,HLA-DOA,HLA-E,HLCS,HOXA10,IFITM1,IFNL1,INSR,JPH3,LAMA3,let-7,MAFB,MGLL,mir-130,mir-145,mir-192,MMP11,MUC1,MUC2,MUC4,MYLK,PEG3,PITX2,PLEKHA6,POLD4,PPIH,PRDM2,PTGER4,RAP1GAP,RGL2,RPH3AL,RUNX1,RUNX3,RXRA,S100A4,SDK1,S…	85
Gastrointestinal Disease	colorectal cancer	0.0011	ACOT7,ALX4,APBA2,ARID1A,BCL7A,CACNA1G,CCND2,CCR9,CDC42EP1,CDH1,CNRIP1,CNTNAP1,CPEB4,CXCL12,CXCR2,DGKA,DKK4,EBF4,EFS,EGFL7,ENC1,EPHA2,FABP6,FERMT1,FOS,GABBR1,GNAI2,GPR4,GRIK4,H2AFY,HHIP,HLA-DOA,HLA-E,HLCS,HOXA10,IFITM1,IFNL1,INSR,JPH3,LAMA3,let-7,MAFB,MGLL,mir-130,mir-145,mir-192,MMP11,MUC1,MUC2,MUC4,MYLK,PEG3,PITX2,PLEKHA6,POLD4,PPIH,PRDM2,PTGER4,RAP1GAP,RGL2,RPH3AL,RUNX1,RUNX3,RXRA,S100A4,SDK1,S…	85
Organ Morphology	abnormal morphology of spleen	0.00111	AIRE,BIK,BIN3,CCR7,CD247,CSF1R,CXCR2,DOK1,FOS,IL2RA,IRF8,ITGB2,KCNN4,LIG1,LTB,NODAL,PFKM,PITX2,PPT2,PRKCD,SLC19A1,STEAP3,TCIRG1,TGFBR3,ZC3H12A	25
Lymphoid Tissue Structure and Development	abnormal morphology of spleen	0.00111	AIRE,BIK,BIN3,CCR7,CD247,CSF1R,CXCR2,DOK1,FOS,IL2RA,IRF8,ITGB2,KCNN4,LIG1,LTB,NODAL,PFKM,PITX2,PPT2,PRKCD,SLC19A1,STEAP3,TCIRG1,TGFBR3,ZC3H12A	25
Cell-To-Cell Signaling and Interaction	adhesion of tumor cell lines	0.00111	ARID1A,CD81,CDH1,CXCL12,EGFL7,EMILIN1,EPHA2,FOS,GP1BB,GRK6,ITGB2,LAMA3,LRP5,MAP3K8,MGAT5,MUC1,MUC4,NOS3,PARVG,PITX2,PTPN6,PXN,RAP1GAP,SKAP1,TNFRSF18	25
Tissue Development	adhesion of tumor cell lines	0.00111	ARID1A,CD81,CDH1,CXCL12,EGFL7,EMILIN1,EPHA2,FOS,GP1BB,GRK6,ITGB2,LAMA3,LRP5,MAP3K8,MGAT5,MUC1,MUC4,NOS3,PARVG,PITX2,PTPN6,PXN,RAP1GAP,SKAP1,TNFRSF18	25
Cellular Function and Maintenance	exocytosis of vesicles	0.00112	APBA2,INPP5A,LPHN1,OTOF,P2RX7,SPTBN2,SYT2,VAMP2	8
Molecular Transport	exocytosis of vesicles	0.00112	APBA2,INPP5A,LPHN1,OTOF,P2RX7,SPTBN2,SYT2,VAMP2	8
Cellular Assembly and Organization	exocytosis of vesicles	0.00112	APBA2,INPP5A,LPHN1,OTOF,P2RX7,SPTBN2,SYT2,VAMP2	8
Cancer	adenocarcinoma	0.00113	ABCG1,ABCG4,AHNAK,AHNAK2,AHRR,AKNAD1,ANKRD44,ANTXR2,ANXA13,AOX1,APOLD1,ARAP2,ARID1A,ASGR1,ATG16L2,ATXN1,BCAS3,BCL7A,BHMT,BIK,BIN3,BRE,BSN,C12orf63,CACNA1C,CACNA2D3,CADM3,CALHM2,CAMKV,CARD11,CCDC164,CCDC178,CD5,CDC42EP1,CDH1,CDH5,CDKN1C,CHI3L2,CLASP1,CLDN5,CLIP2,CNRIP1,COL25A1,CPXM2,CREB3L2,CREB3L3,CRHBP,CSF1R,CUX1,CXCL12,CXCR2,CXXC5,CYFIP2,CYP4F22,CYTH4,DCHS1,DEPDC5,DIP2C,DLGAP2,DNMT3A,DOK1,DSCAM…	263
Cellular Growth and Proliferation	generation of T lymphocytes	0.00113	ADA,ADCY7,CARD11,CD5,FOXN1,IL12B,IL12RB1,IL21R,LFNG,PSMB8,PSMB9,PTPN6,TP53	13
Hematological System Development and Function	generation of T lymphocytes	0.00113	ADA,ADCY7,CARD11,CD5,FOXN1,IL12B,IL12RB1,IL21R,LFNG,PSMB8,PSMB9,PTPN6,TP53	13
Tissue Development	generation of T lymphocytes	0.00113	ADA,ADCY7,CARD11,CD5,FOXN1,IL12B,IL12RB1,IL21R,LFNG,PSMB8,PSMB9,PTPN6,TP53	13
Cellular Movement	migration of tumor cell lines	0.00114	ARRB1,ARRB2,CAPN2,CDH1,CXCL12,DOK1,EFNB3,EPHA2,GALNT2,GRK6,ITPR1,LAMA3,LASP1,LCK,LMO7,LRP1,MAP3K8,MCF2L,MGAT5,mir-192,MOV10L1,MTA1,MUC1,MYH10,NDRG2,NES,NOTCH1,OSGIN1,PARK2,PDLIM2,PITX2,PLXNA1,PLXNB1,POMC,PRKCD,PXN,RAP1GAP,RNF144A,SERPINF1,SLC9A3R2,SNCG,SPHK2,TFAP2A,TP53,TRH,TRIO,WWTR1	47
Inflammatory Response	colitis	0.00119	ADORA2A,BSN,CALCA,CD247,CYP11A1,FERMT1,GNAI2,IL12B,IL2RA,KSR1,LTB,MUC1,NFKBID,NOS3,NR3C1,PDE4D,PTGER4,RPTOR,RUNX3,RXRA,SIGIRR	21
Inflammatory Disease	colitis	0.00119	ADORA2A,BSN,CALCA,CD247,CYP11A1,FERMT1,GNAI2,IL12B,IL2RA,KSR1,LTB,MUC1,NFKBID,NOS3,NR3C1,PDE4D,PTGER4,RPTOR,RUNX3,RXRA,SIGIRR	21
Gastrointestinal Disease	colitis	0.00119	ADORA2A,BSN,CALCA,CD247,CYP11A1,FERMT1,GNAI2,IL12B,IL2RA,KSR1,LTB,MUC1,NFKBID,NOS3,NR3C1,PDE4D,PTGER4,RPTOR,RUNX3,RXRA,SIGIRR	21
Cell Morphology	morphology of mononuclear leukocytes	0.00119	AIRE,ARID3A,CARD11,CCR9,CD247,CD81,EBF1,FOXN1,HIVEP2,HLA-B,IL2RA,IRF1,IRF8,ITPKB,LCK,LTB,PRKCZ,PSMB9,RUNX3,TAP1,TP53	21
Tissue Morphology	abnormal morphology of blood vessel	0.00123	CDH5,GPR124,GPR4,HDAC7,HMOX2,HOXA2,HOXA3,mir-145,MKL2,NOS1,NOS3,NOTCH1,NTF3,PITX2,PLEKHG5,PLXND1,PROKR1,PTGER4,PXN,RARA,RARG,RXRA,TBX2,TFAP2A,ZMIZ1	25
Organismal Development	abnormal morphology of blood vessel	0.00123	CDH5,GPR124,GPR4,HDAC7,HMOX2,HOXA2,HOXA3,mir-145,MKL2,NOS1,NOS3,NOTCH1,NTF3,PITX2,PLEKHG5,PLXND1,PROKR1,PTGER4,PXN,RARA,RARG,RXRA,TBX2,TFAP2A,ZMIZ1	25
Cardiovascular System Development and Function	abnormal morphology of blood vessel	0.00123	CDH5,GPR124,GPR4,HDAC7,HMOX2,HOXA2,HOXA3,mir-145,MKL2,NOS1,NOS3,NOTCH1,NTF3,PITX2,PLEKHG5,PLXND1,PROKR1,PTGER4,PXN,RARA,RARG,RXRA,TBX2,TFAP2A,ZMIZ1	25
Small Molecule Biochemistry	metabolism of cyclic nucleotides	0.00123	ADA,ADCY3,ADCY7,ADORA2A,ARRB1,ARRB2,ASIP,AVP,CALCA,CNR2,GABBR1,GALR3,GIP,GNAI2,GPR39,GPR4,GRK6,NOS1,NOS3,PDE2A,PDE4D,POMC,PTGER4,TRH,UCN	25
Nucleic Acid Metabolism	metabolism of cyclic nucleotides	0.00123	ADA,ADCY3,ADCY7,ADORA2A,ARRB1,ARRB2,ASIP,AVP,CALCA,CNR2,GABBR1,GALR3,GIP,GNAI2,GPR39,GPR4,GRK6,NOS1,NOS3,PDE2A,PDE4D,POMC,PTGER4,TRH,UCN	25
Tissue Morphology	abnormal morphology of sensory projections	0.00125	EPHB3,NOS1,NOS3,NTF3,TLX3,VAV2	6
Cell Morphology	abnormal morphology of sensory projections	0.00125	EPHB3,NOS1,NOS3,NTF3,TLX3,VAV2	6
Nervous System Development and Function	abnormal morphology of sensory projections	0.00125	EPHB3,NOS1,NOS3,NTF3,TLX3,VAV2	6
Embryonic Development	morphogenesis of embryonic hindlimb	0.00125	ALX4,NOTCH1,PITX2,RARG,SMARCA4,ZBTB16	6
Organismal Development	morphogenesis of embryonic hindlimb	0.00125	ALX4,NOTCH1,PITX2,RARG,SMARCA4,ZBTB16	6
Skeletal and Muscular System Development and Function	morphogenesis of embryonic hindlimb	0.00125	ALX4,NOTCH1,PITX2,RARG,SMARCA4,ZBTB16	6
Cellular Growth and Proliferation	proliferation of fibroblast cell lines	0.00131	ARRB1,AVP,BRF1,CD81,CSF1R,CTSD,CXCL12,E2F4,E4F1,FOS,GNAI2,GRK5,ICMT,IL2RA,INPP4A,INSR,IRF1,KSR1,let-7,LIG1,MAD1L1,NOTCH1,PARK2,PBX1,PLSCR1,PRKCD,PRKCE,PRMT1,RUNX1,RUNX1T1,SBF1,SDC4,SKI,SPHK2,STAP2,TP53,WNT3A	37
Connective Tissue Development and Function	proliferation of fibroblast cell lines	0.00131	ARRB1,AVP,BRF1,CD81,CSF1R,CTSD,CXCL12,E2F4,E4F1,FOS,GNAI2,GRK5,ICMT,IL2RA,INPP4A,INSR,IRF1,KSR1,let-7,LIG1,MAD1L1,NOTCH1,PARK2,PBX1,PLSCR1,PRKCD,PRKCE,PRMT1,RUNX1,RUNX1T1,SBF1,SDC4,SKI,SPHK2,STAP2,TP53,WNT3A	37
Cellular Development	proliferation of fibroblast cell lines	0.00131	ARRB1,AVP,BRF1,CD81,CSF1R,CTSD,CXCL12,E2F4,E4F1,FOS,GNAI2,GRK5,ICMT,IL2RA,INPP4A,INSR,IRF1,KSR1,let-7,LIG1,MAD1L1,NOTCH1,PARK2,PBX1,PLSCR1,PRKCD,PRKCE,PRMT1,RUNX1,RUNX1T1,SBF1,SDC4,SKI,SPHK2,STAP2,TP53,WNT3A	37
Cell-To-Cell Signaling and Interaction	concentration of dopamine	0.00132	ADORA2A,CD81,GRM2,NOS3,PARK2,POMC,PRKCD,PTPRN2,SEPT5,SLC18A2,TH,VAV2	12
Drug Metabolism	concentration of dopamine	0.00132	ADORA2A,CD81,GRM2,NOS3,PARK2,POMC,PRKCD,PTPRN2,SEPT5,SLC18A2,TH,VAV2	12
Small Molecule Biochemistry	concentration of dopamine	0.00132	ADORA2A,CD81,GRM2,NOS3,PARK2,POMC,PRKCD,PTPRN2,SEPT5,SLC18A2,TH,VAV2	12
Molecular Transport	concentration of dopamine	0.00132	ADORA2A,CD81,GRM2,NOS3,PARK2,POMC,PRKCD,PTPRN2,SEPT5,SLC18A2,TH,VAV2	12
Cancer	prostatic tumor	0.00136	ANTXR2,APOLD1,ARG2,ATXN1,BRF1,CARD11,CCR7,CCR9,CD52,CDC42EP1,CDH1,CUX1,DAB2IP,DUSP27,EGFL7,EIF2C2,ERG,ESRRG,FAM3B,HLA-A,HPN,INSR,IRF1,LEF1,let-7,LHX3,LRP1,LRP5,MAD1L1,mir-145,MLL3,MTA1,MUC1,MUC2,MUC4,NES,NOS3,OGFR,PITX2,PLEKHB1,PLXNB1,PRKCD,PRKCE,PRKCZ,PTPRN2,PVT1,RNF144A,RUNX3,SERPINB1,SLC15A3,SLC16A3,SND1,SYNPO2,TP53,ZFHX3	55
Reproductive System Disease	prostatic tumor	0.00136	ANTXR2,APOLD1,ARG2,ATXN1,BRF1,CARD11,CCR7,CCR9,CD52,CDC42EP1,CDH1,CUX1,DAB2IP,DUSP27,EGFL7,EIF2C2,ERG,ESRRG,FAM3B,HLA-A,HPN,INSR,IRF1,LEF1,let-7,LHX3,LRP1,LRP5,MAD1L1,mir-145,MLL3,MTA1,MUC1,MUC2,MUC4,NES,NOS3,OGFR,PITX2,PLEKHB1,PLXNB1,PRKCD,PRKCE,PRKCZ,PTPRN2,PVT1,RNF144A,RUNX3,SERPINB1,SLC15A3,SLC16A3,SND1,SYNPO2,TP53,ZFHX3	55
Cellular Growth and Proliferation	proliferation of connective tissue cells	0.00137	ACTB,ARID3A,AVP,CALCA,CCND2,CDH1,CDKN1C,CNR2,CSF1R,CTSD,CXCL12,DOK1,EPHA2,FERMT1,FIGNL1,FOS,GABBR1,GNAI2,HOXA10,ICMT,INSR,KRT2,KSR1,LIG1,LRP5,MCF2L,NFKBID,NOS3,NOTCH1,NR3C1,PBX1,PRKCD,PTPN6,RARA,RARG,RUNX1,RXRA,SAFB,SKI,SMARCA4,SPHK2,TMC8,TP53,TRAF3,TRH,TXNRD2,WNT3A,ZMIZ1	48
Hematological System Development and Function	cell movement of B lymphocytes	0.00138	ARRB2,CCR9,CNR2,CXCL12,EFNB3,EFS,LTB,PRKCD,RAP1GAP,SPHK2,ZC3H12A	11
Immune Cell Trafficking	cell movement of B lymphocytes	0.00138	ARRB2,CCR9,CNR2,CXCL12,EFNB3,EFS,LTB,PRKCD,RAP1GAP,SPHK2,ZC3H12A	11
Cellular Movement	cell movement of B lymphocytes	0.00138	ARRB2,CCR9,CNR2,CXCL12,EFNB3,EFS,LTB,PRKCD,RAP1GAP,SPHK2,ZC3H12A	11
Humoral Immune Response	cell movement of B lymphocytes	0.00138	ARRB2,CCR9,CNR2,CXCL12,EFNB3,EFS,LTB,PRKCD,RAP1GAP,SPHK2,ZC3H12A	11
Cancer	skin carcinoma	0.00138	CDH1,HHIP,HOXB6,LAMA3,LIG1,NOTCH1,RARA,RARG,RXRA,TP53	10
Dermatological Diseases and Conditions	skin carcinoma	0.00138	CDH1,HHIP,HOXB6,LAMA3,LIG1,NOTCH1,RARA,RARG,RXRA,TP53	10
Small Molecule Biochemistry	concentration of GABA	0.00143	ADORA2A,CXCL12,FOS,NOS1,PRODH	5
Molecular Transport	concentration of GABA	0.00143	ADORA2A,CXCL12,FOS,NOS1,PRODH	5
Amino Acid Metabolism	concentration of GABA	0.00143	ADORA2A,CXCL12,FOS,NOS1,PRODH	5
Lipid Metabolism	concentration of GABA	0.00143	ADORA2A,CXCL12,FOS,NOS1,PRODH	5
Cellular Movement	cell movement of epithelial cell lines	0.00145	ARRB2,CXCL12,CXCR2,EPHA2,EPHB3,ITGB2,LAMA3,MYH10,PLXNB1,PXN,TGFBR3,TP53	12
Hair and Skin Development and Function	cell movement of epithelial cell lines	0.00145	ARRB2,CXCL12,CXCR2,EPHA2,EPHB3,ITGB2,LAMA3,MYH10,PLXNB1,PXN,TGFBR3,TP53	12
Small Molecule Biochemistry	cleavage of phosphatidylinositol	0.00145	ARRB1,ARRB2,AVP,CALCA,CXCR2,GRK5,GRK6,GRM2,INPP5F,MTMR7,PDIA3,PLCD1	12
Lipid Metabolism	cleavage of phosphatidylinositol	0.00145	ARRB1,ARRB2,AVP,CALCA,CXCR2,GRK5,GRK6,GRM2,INPP5F,MTMR7,PDIA3,PLCD1	12
Carbohydrate Metabolism	cleavage of phosphatidylinositol	0.00145	ARRB1,ARRB2,AVP,CALCA,CXCR2,GRK5,GRK6,GRM2,INPP5F,MTMR7,PDIA3,PLCD1	12
Cell Morphology	morphology of lymphocytes	0.00148	AIRE,ARID3A,CARD11,CCR9,CD247,CD81,EBF1,FOXN1,HIVEP2,HLA-B,IL2RA,IRF1,IRF8,ITPKB,LCK,LTB,PSMB9,RUNX3,TAP1,TP53	20
Cancer	tumorigenesis of epithelial tumor	0.00148	AMH,BHMT,BIN3,CDH1,DOK1,GNAI2,LMO7,LTB,MAD1L1,mir-145,MTA1,MUC1,NES,NOTCH1,OGG1,POMC,PRDM2,PRKCD,PRKCE,PSMB9,RUNX3,S100A4,TP53	23
Metabolic Disease	glucose metabolism disorder	0.0015	ABCG1,AGAP2,ANKRD44,ASIP,C6orf10,CACNA1C,CCND2,CD52,COL11A2,DCAKD,DDR1,DIP2C,DLGAP2,GABBR1,GABRA4,GCK,GIP,GNB3,HCG22,HIST1H2BH/HIST1H2BO,HIST1H3A (includes others),HIST2H2BE (includes others),HLA-A,HLA-B,HLA-DOA,HOXA3,HSPA1L,IGF2BP2,IL12B,IL21R,IL2RA,INSR,IRF1,ITGB2,ITPR1,JAZF1,KCNJ5,KCNQ1,LRP5,LRPAP1,LY6G5C,MCF2L2,mir-130,mir-192,NOS1,NOS3,NR3C1,P2RX7,PBX1,PDE4D,PLSCR3,POMC,PPT2,PRKCD,PRKCE,PSMB…	74
Cell Death and Survival	cell viability of brain cells	0.00152	ADORA2A,ATXN1,CXCL12,KSR1,NTF3,PEG3,PITX2,PTPN6,SERPINF1,TP53,ZNF238	11
Small Molecule Biochemistry	concentration of L-glutamic acid	0.00153	ADORA2A,ATXN1,NOS1,PRKCE,PRODH,TP53	6
Molecular Transport	concentration of L-glutamic acid	0.00153	ADORA2A,ATXN1,NOS1,PRKCE,PRODH,TP53	6
Amino Acid Metabolism	concentration of L-glutamic acid	0.00153	ADORA2A,ATXN1,NOS1,PRKCE,PRODH,TP53	6
Hematological System Development and Function	hematopoiesis of leukocytes	0.00153	EBF1,FOS,IL2RA,LCK,LFNG,RUNX1	6
Hematopoiesis	hematopoiesis of leukocytes	0.00153	EBF1,FOS,IL2RA,LCK,LFNG,RUNX1	6
Cellular Development	hematopoiesis of leukocytes	0.00153	EBF1,FOS,IL2RA,LCK,LFNG,RUNX1	6
Lymphoid Tissue Structure and Development	hematopoiesis of leukocytes	0.00153	EBF1,FOS,IL2RA,LCK,LFNG,RUNX1	6
Tissue Morphology	quantity of neurons	0.00153	ADORA2A,ATXN1,AVP,CCND2,CLCF1,CTSD,CUX1,DLGAP2,GNAI2,HOXA3,LAMB2,LEF1,LFNG,NOTCH1,NTF3,PARK2,POMC,PRKAR1B,RUNX3,SNCG,TFAP2A,TH,VSX2,WNT4,WNT7B,ZNF238	26
Nervous System Development and Function	quantity of neurons	0.00153	ADORA2A,ATXN1,AVP,CCND2,CLCF1,CTSD,CUX1,DLGAP2,GNAI2,HOXA3,LAMB2,LEF1,LFNG,NOTCH1,NTF3,PARK2,POMC,PRKAR1B,RUNX3,SNCG,TFAP2A,TH,VSX2,WNT4,WNT7B,ZNF238	26
Organ Morphology	morphology of stomach	0.00154	AIRE,FERMT1,ITPKB,KCNE3,KCNQ1,LAMA3,NOS1,NOS3,RARA,TP53	10
Digestive System Development and Function	morphology of stomach	0.00154	AIRE,FERMT1,ITPKB,KCNE3,KCNQ1,LAMA3,NOS1,NOS3,RARA,TP53	10
Behavior	locomotion	0.00155	ABAT,ADORA2A,APBA2,ARRB2,ATXN1,AVP,CACNA1C,CALCA,CDH23,CELSR1,EFNB3,GABBR1,GIP,GNG7,GRK6,GRM2,ITPR1,JPH3,NOS1,NR3C1,P2RX7,PARK2,PRKCE,SLC18A2,SNCG,TH,TRH	27
Cancer	prostate cancer	0.00159	ANTXR2,APOLD1,ARG2,ATXN1,CARD11,CCR7,CCR9,CD52,CDC42EP1,CDH1,CUX1,DAB2IP,DUSP27,EGFL7,EIF2C2,ERG,ESRRG,FAM3B,HLA-A,HPN,INSR,IRF1,LEF1,let-7,LHX3,LRP1,LRP5,MAD1L1,mir-145,MLL3,MTA1,MUC1,MUC2,MUC4,NES,NOS3,OGFR,PITX2,PLEKHB1,PLXNB1,PRKCD,PRKCE,PRKCZ,PTPRN2,PVT1,RNF144A,RUNX3,SERPINB1,SLC15A3,SLC16A3,SND1,SYNPO2,TP53,ZFHX3	54
Reproductive System Disease	prostate cancer	0.00159	ANTXR2,APOLD1,ARG2,ATXN1,CARD11,CCR7,CCR9,CD52,CDC42EP1,CDH1,CUX1,DAB2IP,DUSP27,EGFL7,EIF2C2,ERG,ESRRG,FAM3B,HLA-A,HPN,INSR,IRF1,LEF1,let-7,LHX3,LRP1,LRP5,MAD1L1,mir-145,MLL3,MTA1,MUC1,MUC2,MUC4,NES,NOS3,OGFR,PITX2,PLEKHB1,PLXNB1,PRKCD,PRKCE,PRKCZ,PTPRN2,PVT1,RNF144A,RUNX3,SERPINB1,SLC15A3,SLC16A3,SND1,SYNPO2,TP53,ZFHX3	54
Small Molecule Biochemistry	synthesis of nitrite	0.00161	MTA1,NOS1,NOS3,NR3C1,PARK2,TP53,ZC3H12A	7
Cellular Growth and Proliferation	generation of leukocytes	0.00163	ADA,ADCY7,CARD11,CD5,EBF1,FOXN1,IL12B,IL12RB1,IL21R,IRF8,LFNG,LTB,PSMB8,PSMB9,PTPN6,TP53	16
Tissue Development	generation of leukocytes	0.00163	ADA,ADCY7,CARD11,CD5,EBF1,FOXN1,IL12B,IL12RB1,IL21R,IRF8,LFNG,LTB,PSMB8,PSMB9,PTPN6,TP53	16
Embryonic Development	eye development	0.00165	ADORA2A,AIRE,BIN3,CD247,CDH5,CDKN1C,CNGA3,CRYGD,CTSD,DNMT3A,EBF1,EPHA2,EPHB3,FOS,GNB3,HHIP,HIF3A,ITGB2,LAMB2,LCK,LMO7,MAN2B1,MYH10,NOTCH1,NR3C1,PITX2,RARA,RARG,RXRA,SEMA5B,SERPINF1,SKI,TFAP2A,TH,TP53,TULP1,VSX2,WNT9A	38
Organ Development	eye development	0.00165	ADORA2A,AIRE,BIN3,CD247,CDH5,CDKN1C,CNGA3,CRYGD,CTSD,DNMT3A,EBF1,EPHA2,EPHB3,FOS,GNB3,HHIP,HIF3A,ITGB2,LAMB2,LCK,LMO7,MAN2B1,MYH10,NOTCH1,NR3C1,PITX2,RARA,RARG,RXRA,SEMA5B,SERPINF1,SKI,TFAP2A,TH,TP53,TULP1,VSX2,WNT9A	38
Organismal Development	eye development	0.00165	ADORA2A,AIRE,BIN3,CD247,CDH5,CDKN1C,CNGA3,CRYGD,CTSD,DNMT3A,EBF1,EPHA2,EPHB3,FOS,GNB3,HHIP,HIF3A,ITGB2,LAMB2,LCK,LMO7,MAN2B1,MYH10,NOTCH1,NR3C1,PITX2,RARA,RARG,RXRA,SEMA5B,SERPINF1,SKI,TFAP2A,TH,TP53,TULP1,VSX2,WNT9A	38
Tissue Development	eye development	0.00165	ADORA2A,AIRE,BIN3,CD247,CDH5,CDKN1C,CNGA3,CRYGD,CTSD,DNMT3A,EBF1,EPHA2,EPHB3,FOS,GNB3,HHIP,HIF3A,ITGB2,LAMB2,LCK,LMO7,MAN2B1,MYH10,NOTCH1,NR3C1,PITX2,RARA,RARG,RXRA,SEMA5B,SERPINF1,SKI,TFAP2A,TH,TP53,TULP1,VSX2,WNT9A	38
Visual System Development and Function	eye development	0.00165	ADORA2A,AIRE,BIN3,CD247,CDH5,CDKN1C,CNGA3,CRYGD,CTSD,DNMT3A,EBF1,EPHA2,EPHB3,FOS,GNB3,HHIP,HIF3A,ITGB2,LAMB2,LCK,LMO7,MAN2B1,MYH10,NOTCH1,NR3C1,PITX2,RARA,RARG,RXRA,SEMA5B,SERPINF1,SKI,TFAP2A,TH,TP53,TULP1,VSX2,WNT9A	38
Respiratory System Development and Function	abnormal morphology of snout	0.00167	COL11A2,E2F4,FOS,HYAL2,LEF1,PAX7,PBX1,RAI1,TFAP2A	9
Nervous System Development and Function	abnormal morphology of somatic nervous system	0.00168	GABBR1,HOXB5,HOXB6,NTF3	4
Cell-To-Cell Signaling and Interaction	response of tumor cell lines	0.00168	CTSD,GSTM4,IQSEC1,IRF1,LCK,NR3C1,P2RX7,PLD2,PRKCD,PRKCE,PTPN6,TP53,TRAF3,TRH	14
Embryonic Development	development of face	0.00172	ALX4,LAMA3,LEF1,NFIC,PITX2,SKI,STRA6,TFAP2A	8
Organismal Development	development of face	0.00172	ALX4,LAMA3,LEF1,NFIC,PITX2,SKI,STRA6,TFAP2A	8
Cancer	hyperplasia of skin	0.00172	CDH1,EMILIN1,FOS,IL12B,NOTCH1,PLCD1,PRKCD,PRKCE,RXRA,TFAP2A	10
Dermatological Diseases and Conditions	hyperplasia of skin	0.00172	CDH1,EMILIN1,FOS,IL12B,NOTCH1,PLCD1,PRKCD,PRKCE,RXRA,TFAP2A	10
Developmental Disorder	Hypoplasia	0.00172	ARID3A,ARRB1,ARRB2,CCND2,CD247,CDKN1C,CTSD,CUX1,CYP11A1,CYP26C1,E2F4,FGFRL1,FOXN1,GPR4,HLX,HOXA3,LCK,LIG1,MAFF,MKL2,MYH10,NODAL,NOS3,NOTCH1,NTF3,PBX1,PITX2,RARA,RARG,RUNX1,RXRA,SALL4,SKI,SLC35C1,TCIRG1,TGFBR3,TH,TP53,TRAF3,TXNRD2,WNT7B,WNT9A	42
Tissue Development	development of connective tissue	0.00176	CHSY1,COL11A2,CREB3L2,E2F4,EIF2C2,FOS,HDAC4,HEG1,HIVEP2,HIVEP3,HOXA10,HOXA2,HOXA3,IRF1,LAMA3,LRP5,NOTCH1,PAX7,PBX1,RARA,RARG,RUNX1,SLC19A1,WNT3A,WNT7B,WNT9A	26
Organ Morphology	abnormal morphology of small adrenal gland	0.00179	CYP11A1,PBX1,POMC	3
Cell Morphology	deformability of red blood cells	0.00179	EPB49,KCNN4,NOS3	3
Cellular Compromise	deformability of red blood cells	0.00179	EPB49,KCNN4,NOS3	3
Hematological System Development and Function	emigration of lymphocytes	0.00179	CCR7,CXCL12,RUNX1	3
Immune Cell Trafficking	emigration of lymphocytes	0.00179	CCR7,CXCL12,RUNX1	3
Cellular Movement	emigration of lymphocytes	0.00179	CCR7,CXCL12,RUNX1	3
Protein Synthesis	quantity of MHC Class I on cell surface	0.00179	PSMB8,TAP1,TAPBP	3
Antigen Presentation	quantity of MHC Class I on cell surface	0.00179	PSMB8,TAP1,TAPBP	3
Cell Morphology	transepithelial electrical resistance of bronchial epithelial cells	0.00179	CDH1,PRKCD,PRKCZ	3
Hair and Skin Development and Function	transepithelial electrical resistance of bronchial epithelial cells	0.00179	CDH1,PRKCD,PRKCZ	3
Cellular Movement	arrest in movement of cells	0.00183	CCR7,CXCR2,GNAI2,ITGB2,MAFB	5
Small Molecule Biochemistry	synthesis of catecholamine	0.00185	CYP11A1,NR3C1,PNMT,PRKCD,TH,UCN	6
Cell-To-Cell Signaling and Interaction	immune response of tumor cell lines	0.00188	CTSD,GSTM4,IQSEC1,IRF1,LCK,NR3C1,P2RX7,PLD2,PRKCD,PRKCE,PTPN6,TP53,TRAF3	13
Inflammatory Response	immune response of tumor cell lines	0.00188	CTSD,GSTM4,IQSEC1,IRF1,LCK,NR3C1,P2RX7,PLD2,PRKCD,PRKCE,PTPN6,TP53,TRAF3	13
Embryonic Development	hair follicle development	0.0019	ALX4,CDH1,CELSR1,CUX1,FOXN1,KSR1,LEF1,NOTCH1,RUNX1,RUNX3,SOX18,WNT10A	12
Organ Development	hair follicle development	0.0019	ALX4,CDH1,CELSR1,CUX1,FOXN1,KSR1,LEF1,NOTCH1,RUNX1,RUNX3,SOX18,WNT10A	12
Organismal Development	hair follicle development	0.0019	ALX4,CDH1,CELSR1,CUX1,FOXN1,KSR1,LEF1,NOTCH1,RUNX1,RUNX3,SOX18,WNT10A	12
Tissue Development	hair follicle development	0.0019	ALX4,CDH1,CELSR1,CUX1,FOXN1,KSR1,LEF1,NOTCH1,RUNX1,RUNX3,SOX18,WNT10A	12
Hair and Skin Development and Function	hair follicle development	0.0019	ALX4,CDH1,CELSR1,CUX1,FOXN1,KSR1,LEF1,NOTCH1,RUNX1,RUNX3,SOX18,WNT10A	12
Cancer	myeloproliferative disorder	0.00191	ADA,CSF1R,CUX1,DAAM1,DNMT3A,DOK1,EPHA2,ERG,FGR,HLX,IRAK2,IRF8,LCK,let-7,mir-145,MYH10,NOTCH1,NR3C1,PDE4D,RARA,RARG,RUNX1,RUNX1T1,RXRA,TP53	25
Hematological Disease	myeloproliferative disorder	0.00191	ADA,CSF1R,CUX1,DAAM1,DNMT3A,DOK1,EPHA2,ERG,FGR,HLX,IRAK2,IRF8,LCK,let-7,mir-145,MYH10,NOTCH1,NR3C1,PDE4D,RARA,RARG,RUNX1,RUNX1T1,RXRA,TP53	25
Cellular Growth and Proliferation	proliferation of hematopoietic progenitor cells	0.00191	CCND2,CSF1R,CXCL12,HOXA10,INPP4A,IRF8,LEF1,MAD1L1,MAFB,MYH10,NFKBID,NOTCH1,PBX1,PTPN6,RARA,RUNX1,RUNX1T1,SMARCA4,SOX18,STAP2,TP53,WNT3A,ZBTB16	23
Hematological System Development and Function	proliferation of hematopoietic progenitor cells	0.00191	CCND2,CSF1R,CXCL12,HOXA10,INPP4A,IRF8,LEF1,MAD1L1,MAFB,MYH10,NFKBID,NOTCH1,PBX1,PTPN6,RARA,RUNX1,RUNX1T1,SMARCA4,SOX18,STAP2,TP53,WNT3A,ZBTB16	23
Hematopoiesis	proliferation of hematopoietic progenitor cells	0.00191	CCND2,CSF1R,CXCL12,HOXA10,INPP4A,IRF8,LEF1,MAD1L1,MAFB,MYH10,NFKBID,NOTCH1,PBX1,PTPN6,RARA,RUNX1,RUNX1T1,SMARCA4,SOX18,STAP2,TP53,WNT3A,ZBTB16	23
Cellular Development	proliferation of hematopoietic progenitor cells	0.00191	CCND2,CSF1R,CXCL12,HOXA10,INPP4A,IRF8,LEF1,MAD1L1,MAFB,MYH10,NFKBID,NOTCH1,PBX1,PTPN6,RARA,RUNX1,RUNX1T1,SMARCA4,SOX18,STAP2,TP53,WNT3A,ZBTB16	23
Cell Morphology	morphology of tumor cell lines	0.00195	CDH1,CDKN1C,CFLAR,CXCL12,EFNB3,FOS,GPRIN2,HLX,LRP1,LRP5,MGAT5,MUC4,PRKCD,PRKCE,PRKCZ,RAP1GAP,SEPT9,TP53,ZBTB16	19
Tissue Morphology	quantity of helper T lymphocytes	0.00207	ADORA2A,CARD11,CCR7,CD247,CD5,FOXN1,HLA-B,IL12B,IL21R,IRF1,ITGB2,LCK,PBX1,PTPN6,RUNX1,TAP1,TP53,VAV2,ZBTB7B	19
Hematological System Development and Function	quantity of helper T lymphocytes	0.00207	ADORA2A,CARD11,CCR7,CD247,CD5,FOXN1,HLA-B,IL12B,IL21R,IRF1,ITGB2,LCK,PBX1,PTPN6,RUNX1,TAP1,TP53,VAV2,ZBTB7B	19
Cellular Function and Maintenance	regulation of cells	0.00207	AIRE,CSF1R,FGR,HLA-B,HLA-E,IL2RA,NOTCH1,NTF3,POMC,RUNX1,USF2,ZBTB7B	12
Molecular Transport	secretion of protein	0.00207	ADORA2A,CREB3L2,EXPH5,KCNN4,MON1A,MYO1C,P2RX7,POMC,RPH3AL,SEPT5,STEAP3,TRAF3	12
Protein Trafficking	secretion of protein	0.00207	ADORA2A,CREB3L2,EXPH5,KCNN4,MON1A,MYO1C,P2RX7,POMC,RPH3AL,SEPT5,STEAP3,TRAF3	12
Cancer	hematological neoplasia	0.00208	ADA,ADORA2A,AIRE,BIN3,CARD11,CCR7,CD247,CD52,CFLAR,CLDN5,CMIP,CSF1R,CUX1,CXCL12,DAAM1,DLEU7,DNMT3A,DOK1,E2F4,ENC1,EPHA2,ERG,FGR,HDAC4,HDAC7,HLA-A,HLX,IL2RA,IRAK2,IRF1,IRF8,ITGB2,JARID2,KIR3DL1,KSR1,LCK,LTB,MAP3K8,MAP4K1,MTA1,MUC1,MYH10,MYOM2,NOS1,NOTCH1,NR3C1,OGG1,PBX1,PDE4D,PRDM2,PRKCZ,PSMB8,PSMB9,PTPN6,RARA,RARG,RUNX1,RUNX1T1,RXRA,S100A4,SKI,SLC19A1,STX11,TFDP1,TNIK,TNS1,TP53,TRAF3	68
Hematological Disease	hematological neoplasia	0.00208	ADA,ADORA2A,AIRE,BIN3,CARD11,CCR7,CD247,CD52,CFLAR,CLDN5,CMIP,CSF1R,CUX1,CXCL12,DAAM1,DLEU7,DNMT3A,DOK1,E2F4,ENC1,EPHA2,ERG,FGR,HDAC4,HDAC7,HLA-A,HLX,IL2RA,IRAK2,IRF1,IRF8,ITGB2,JARID2,KIR3DL1,KSR1,LCK,LTB,MAP3K8,MAP4K1,MTA1,MUC1,MYH10,MYOM2,NOS1,NOTCH1,NR3C1,OGG1,PBX1,PDE4D,PRDM2,PRKCZ,PSMB8,PSMB9,PTPN6,RARA,RARG,RUNX1,RUNX1T1,RXRA,S100A4,SKI,SLC19A1,STX11,TFDP1,TNIK,TNS1,TP53,TRAF3	68
Cellular Development	arrest in differentiation of lymphoma cell lines	0.00215	RUNX1,RUNX1T1	2
Cellular Growth and Proliferation	arrest in growth of hepatoma cell lines	0.00215	IRF1,NR3C1	2
Cellular Development	arrest in growth of hepatoma cell lines	0.00215	IRF1,NR3C1	2
Drug Metabolism	binding of tretinoin	0.00215	NCOR2,RARA	2
Small Molecule Biochemistry	binding of tretinoin	0.00215	NCOR2,RARA	2
Lipid Metabolism	binding of tretinoin	0.00215	NCOR2,RARA	2
Vitamin and Mineral Metabolism	binding of tretinoin	0.00215	NCOR2,RARA	2
Cell-To-Cell Signaling and Interaction	conjugation of B-lymphocyte derived cell lines	0.00215	ITGB2,LCK	2
Hematological System Development and Function	conjugation of B-lymphocyte derived cell lines	0.00215	ITGB2,LCK	2
Cellular Growth and Proliferation	contact growth inhibition of lung cancer cell lines	0.00215	IRF1,TP53	2
Cell-To-Cell Signaling and Interaction	contact growth inhibition of lung cancer cell lines	0.00215	IRF1,TP53	2
Cell Cycle	contact growth inhibition of lung cancer cell lines	0.00215	IRF1,TP53	2
Organ Morphology	contraction of myometrium	0.00215	CALCA,OXT	2
Cancer	dermoid cyst	0.00215	LEF1,RXRA	2
Organismal Injury and Abnormalities	dermoid cyst	0.00215	LEF1,RXRA	2
Embryonic Development	development of marginal zone of spleen	0.00215	CNR2,PRKCZ	2
Organ Development	development of marginal zone of spleen	0.00215	CNR2,PRKCZ	2
Organismal Development	development of marginal zone of spleen	0.00215	CNR2,PRKCZ	2
Tissue Development	development of marginal zone of spleen	0.00215	CNR2,PRKCZ	2
Lymphoid Tissue Structure and Development	development of marginal zone of spleen	0.00215	CNR2,PRKCZ	2
Small Molecule Biochemistry	efflux of L-glutamic acid	0.00215	ADORA2A,NOS1	2
Molecular Transport	efflux of L-glutamic acid	0.00215	ADORA2A,NOS1	2
Amino Acid Metabolism	efflux of L-glutamic acid	0.00215	ADORA2A,NOS1	2
Dermatological Diseases and Conditions	epidermodysplasia verruciformis	0.00215	TMC6,TMC8	2
Infectious Disease	epidermodysplasia verruciformis	0.00215	TMC6,TMC8	2
Cellular Growth and Proliferation	expansion of erythroid cells	0.00215	RUNX1,RUNX1T1	2
Hematological System Development and Function	expansion of erythroid cells	0.00215	RUNX1,RUNX1T1	2
Hematopoiesis	expansion of erythroid cells	0.00215	RUNX1,RUNX1T1	2
Cellular Development	expansion of erythroid cells	0.00215	RUNX1,RUNX1T1	2
Connective Tissue Development and Function	lack of hyoid bone lesser horn	0.00215	HOXA2,HOXA3	2
Embryonic Development	lack of hyoid bone lesser horn	0.00215	HOXA2,HOXA3	2
Organ Development	lack of hyoid bone lesser horn	0.00215	HOXA2,HOXA3	2
Organ Morphology	lack of hyoid bone lesser horn	0.00215	HOXA2,HOXA3	2
Organismal Development	lack of hyoid bone lesser horn	0.00215	HOXA2,HOXA3	2
Skeletal and Muscular System Development and Function	lack of hyoid bone lesser horn	0.00215	HOXA2,HOXA3	2
Tissue Development	lack of hyoid bone lesser horn	0.00215	HOXA2,HOXA3	2
Hematological System Development and Function	mitogenesis of pro-B lymphocytes	0.00215	LEF1,WNT3A	2
Humoral Immune Response	mitogenesis of pro-B lymphocytes	0.00215	LEF1,WNT3A	2
Cell Cycle	mitogenesis of pro-B lymphocytes	0.00215	LEF1,WNT3A	2
Embryonic Development	morphology of body axis	0.00215	RARA,RARG	2
Organismal Development	morphology of body axis	0.00215	RARA,RARG	2
Tissue Morphology	morphology of forelimb bud	0.00215	RARA,RARG	2
Embryonic Development	morphology of forelimb bud	0.00215	RARA,RARG	2
Tissue Morphology	quantity of promyelocytes	0.00215	RARA,ZBTB16	2
Hematological System Development and Function	quantity of promyelocytes	0.00215	RARA,ZBTB16	2
Hematopoiesis	quantity of promyelocytes	0.00215	RARA,ZBTB16	2
Lymphoid Tissue Structure and Development	quantity of promyelocytes	0.00215	RARA,ZBTB16	2
Cellular Assembly and Organization	recruitment of synaptic vesicles	0.00215	ACTB,PACSIN1	2
Small Molecule Biochemistry	reduction of heme	0.00215	NOS1,NOS3	2
Cell Morphology	ruffling of epithelial cell lines	0.00215	CSF1R,INSR	2
Hair and Skin Development and Function	ruffling of epithelial cell lines	0.00215	CSF1R,INSR	2
Cellular Growth and Proliferation	stimulation of melanocytes	0.00215	ASIP,POMC	2
Cell-To-Cell Signaling and Interaction	stimulation of melanocytes	0.00215	ASIP,POMC	2
Hair and Skin Development and Function	stimulation of melanocytes	0.00215	ASIP,POMC	2
Dermatological Diseases and Conditions	susceptibility to abacavir hypersensitivity	0.00215	HLA-B,KIR3DL1	2
Hematological Disease	susceptibility to abacavir hypersensitivity	0.00215	HLA-B,KIR3DL1	2
Immunological Disease	susceptibility to abacavir hypersensitivity	0.00215	HLA-B,KIR3DL1	2
Drug Metabolism	uptake of methotrexate	0.00215	SLC19A1,TP53	2
Small Molecule Biochemistry	uptake of methotrexate	0.00215	SLC19A1,TP53	2
Molecular Transport	uptake of methotrexate	0.00215	SLC19A1,TP53	2
Amino Acid Metabolism	uptake of methotrexate	0.00215	SLC19A1,TP53	2
Cell Morphology	vacuolation of brain cells	0.00215	ATXN1,VAC14	2
Cellular Compromise	vacuolation of brain cells	0.00215	ATXN1,VAC14	2
Cell Morphology	vacuolation of connective tissue cells	0.00215	DENND2D,VAC14	2
Cellular Compromise	vacuolation of connective tissue cells	0.00215	DENND2D,VAC14	2
Molecular Transport	transport of monovalent inorganic cation	0.00219	ATP6V0E1,AVP,CATSPER4,FXYD2,KCNA6,KCNH2,KCNH6,KCNJ5,KCNK4,KCNK7,KCNMB3,KCNN4,KCNQ1,KCNQ2,KCNT1,NDRG2,NOS1,NOS3,P2RX7,SLC9A1,TCIRG1	21
Skeletal and Muscular Disorders	congenital anomaly of musculoskeletal system	0.00219	ACTB,ADAMTSL2,ALX4,CACNA1C,CANT1,CDKN1C,CELSR1,CHSY1,COL11A2,CREB3L2,CYP26C1,GABRA4,GP1BB,HDAC4,HIVEP3,HLA-A,let-7,LMNB2,LRP5,MATR3,MEGF10,mir-130,mir-145,MYBPC1,MYL4,NFIX,NOS3,NR3C1,PBX1,PCSK6,PDE4D,PFKM,PITX2,PVRL4,SALL4,SKI,SMARCA4,SPHK2,TBX2,TFAP2A,TFDP1,TNNT3,TNXB,TP53,TUBGCP6,ZBTB16,ZIC5	47
Developmental Disorder	congenital anomaly of musculoskeletal system	0.00219	ACTB,ADAMTSL2,ALX4,CACNA1C,CANT1,CDKN1C,CELSR1,CHSY1,COL11A2,CREB3L2,CYP26C1,GABRA4,GP1BB,HDAC4,HIVEP3,HLA-A,let-7,LMNB2,LRP5,MATR3,MEGF10,mir-130,mir-145,MYBPC1,MYL4,NFIX,NOS3,NR3C1,PBX1,PCSK6,PDE4D,PFKM,PITX2,PVRL4,SALL4,SKI,SMARCA4,SPHK2,TBX2,TFAP2A,TFDP1,TNNT3,TNXB,TP53,TUBGCP6,ZBTB16,ZIC5	47
Organismal Development	abnormal morphology of bent tail	0.00219	CELSR1,CSF1R,FOS,LFNG,SALL4,USF2,ZBTB16	7
Cell-To-Cell Signaling and Interaction	binding of neutrophils	0.00219	CNR2,CXCR2,ERG,FGR,HDAC4,ITGB2,PTPN6	7
Hematological System Development and Function	binding of neutrophils	0.00219	CNR2,CXCR2,ERG,FGR,HDAC4,ITGB2,PTPN6	7
Tissue Development	binding of neutrophils	0.00219	CNR2,CXCR2,ERG,FGR,HDAC4,ITGB2,PTPN6	7
Immune Cell Trafficking	binding of neutrophils	0.00219	CNR2,CXCR2,ERG,FGR,HDAC4,ITGB2,PTPN6	7
Inflammatory Response	binding of neutrophils	0.00219	CNR2,CXCR2,ERG,FGR,HDAC4,ITGB2,PTPN6	7
Tissue Morphology	transformation of thoracic vertebra	0.00219	HOXA10,HOXB5,HOXB6,NDRG2,RARA,RARG,ZBTB16	7
Cancer	transformation of thoracic vertebra	0.00219	HOXA10,HOXB5,HOXB6,NDRG2,RARA,RARG,ZBTB16	7
Skeletal and Muscular Disorders	transformation of thoracic vertebra	0.00219	HOXA10,HOXB5,HOXB6,NDRG2,RARA,RARG,ZBTB16	7
Cardiovascular Disease	valvulopathy	0.00219	BGLAP,FGFRL1,GABRA4,NOS3,NOTCH1,PBX1,VWF	7
Organ Morphology	abnormal morphology of white pulp	0.00223	CDKN1C,CTSD,CXCR2,FOS,LTB,TCIRG1	6
Lymphoid Tissue Structure and Development	abnormal morphology of white pulp	0.00223	CDKN1C,CTSD,CXCR2,FOS,LTB,TCIRG1	6
Connective Tissue Development and Function	migration of fibroblasts	0.00228	ACTB,HYAL2,LRP1,LRPAP1,MAP3K8,MRC2,MYH10,PRKCD,PRKCE,PXN,SDC4,TNS1,TP53,WNT3A	14
Cellular Movement	migration of fibroblasts	0.00228	ACTB,HYAL2,LRP1,LRPAP1,MAP3K8,MRC2,MYH10,PRKCD,PRKCE,PXN,SDC4,TNS1,TP53,WNT3A	14
Cell Morphology	formation of plasma membrane projections	0.00229	ACTB,ADCY3,ADORA2A,ATXN1,BSN,CAMK1D,CAPZB,CD81,CDH1,CNTNAP1,CXCL12,DDR1,DLGAP2,ENC1,EPHB3,FOS,ITPR1,MATN2,MYH10,NFIX,NOS1,NOTCH1,NTF3,P2RX7,PACSIN1,PDIA3,PLD2,PLXNB1,POMC,PRKCE,PRMT1,PXN,RUNX3,SERPINF1,SEZ6,SLC9A1,SPTBN2,SYNGAP1,TULP1,UCN,VAV2,WNT3A,WNT7B	43
Cellular Development	formation of plasma membrane projections	0.00229	ACTB,ADCY3,ADORA2A,ATXN1,BSN,CAMK1D,CAPZB,CD81,CDH1,CNTNAP1,CXCL12,DDR1,DLGAP2,ENC1,EPHB3,FOS,ITPR1,MATN2,MYH10,NFIX,NOS1,NOTCH1,NTF3,P2RX7,PACSIN1,PDIA3,PLD2,PLXNB1,POMC,PRKCE,PRMT1,PXN,RUNX3,SERPINF1,SEZ6,SLC9A1,SPTBN2,SYNGAP1,TULP1,UCN,VAV2,WNT3A,WNT7B	43
Cellular Function and Maintenance	formation of plasma membrane projections	0.00229	ACTB,ADCY3,ADORA2A,ATXN1,BSN,CAMK1D,CAPZB,CD81,CDH1,CNTNAP1,CXCL12,DDR1,DLGAP2,ENC1,EPHB3,FOS,ITPR1,MATN2,MYH10,NFIX,NOS1,NOTCH1,NTF3,P2RX7,PACSIN1,PDIA3,PLD2,PLXNB1,POMC,PRKCE,PRMT1,PXN,RUNX3,SERPINF1,SEZ6,SLC9A1,SPTBN2,SYNGAP1,TULP1,UCN,VAV2,WNT3A,WNT7B	43
Cellular Assembly and Organization	formation of plasma membrane projections	0.00229	ACTB,ADCY3,ADORA2A,ATXN1,BSN,CAMK1D,CAPZB,CD81,CDH1,CNTNAP1,CXCL12,DDR1,DLGAP2,ENC1,EPHB3,FOS,ITPR1,MATN2,MYH10,NFIX,NOS1,NOTCH1,NTF3,P2RX7,PACSIN1,PDIA3,PLD2,PLXNB1,POMC,PRKCE,PRMT1,PXN,RUNX3,SERPINF1,SEZ6,SLC9A1,SPTBN2,SYNGAP1,TULP1,UCN,VAV2,WNT3A,WNT7B	43
Embryonic Development	morphology of retina	0.00229	CDKN1C,CNGA3,CTSD,FOS,GNB3,ITGB2,LAMB2,LCK,LMO7,MAN2B1,MYH10,RARG,RXRA,SEMA5B,TFAP2A,TP53,TULP1,VSX2	18
Organ Development	morphology of retina	0.00229	CDKN1C,CNGA3,CTSD,FOS,GNB3,ITGB2,LAMB2,LCK,LMO7,MAN2B1,MYH10,RARG,RXRA,SEMA5B,TFAP2A,TP53,TULP1,VSX2	18
Organ Morphology	morphology of retina	0.00229	CDKN1C,CNGA3,CTSD,FOS,GNB3,ITGB2,LAMB2,LCK,LMO7,MAN2B1,MYH10,RARG,RXRA,SEMA5B,TFAP2A,TP53,TULP1,VSX2	18
Organismal Development	morphology of retina	0.00229	CDKN1C,CNGA3,CTSD,FOS,GNB3,ITGB2,LAMB2,LCK,LMO7,MAN2B1,MYH10,RARG,RXRA,SEMA5B,TFAP2A,TP53,TULP1,VSX2	18
Tissue Development	morphology of retina	0.00229	CDKN1C,CNGA3,CTSD,FOS,GNB3,ITGB2,LAMB2,LCK,LMO7,MAN2B1,MYH10,RARG,RXRA,SEMA5B,TFAP2A,TP53,TULP1,VSX2	18
Visual System Development and Function	morphology of retina	0.00229	CDKN1C,CNGA3,CTSD,FOS,GNB3,ITGB2,LAMB2,LCK,LMO7,MAN2B1,MYH10,RARG,RXRA,SEMA5B,TFAP2A,TP53,TULP1,VSX2	18
Small Molecule Biochemistry	concentration of hormone	0.0023	ADORA2A,AMH,CDH5,CUX1,CYP11A1,DAGLA,DOK1,DUOXA1,FAM3B,GABBR1,GCK,GPR39,GPR68,HPN,INSR,LHX3,LRP5,MGLL,NOS1,NOS3,NR3C1,NR5A1,OXT,P2RX7,PLSCR3,POMC,RAI1,RBMS1,SAFB,TRH,UCN,VAV2,WNK4,WNT4,ZBTB16	35
Molecular Transport	concentration of hormone	0.0023	ADORA2A,AMH,CDH5,CUX1,CYP11A1,DAGLA,DOK1,DUOXA1,FAM3B,GABBR1,GCK,GPR39,GPR68,HPN,INSR,LHX3,LRP5,MGLL,NOS1,NOS3,NR3C1,NR5A1,OXT,P2RX7,PLSCR3,POMC,RAI1,RBMS1,SAFB,TRH,UCN,VAV2,WNK4,WNT4,ZBTB16	35
Endocrine System Development and Function	concentration of hormone	0.0023	ADORA2A,AMH,CDH5,CUX1,CYP11A1,DAGLA,DOK1,DUOXA1,FAM3B,GABBR1,GCK,GPR39,GPR68,HPN,INSR,LHX3,LRP5,MGLL,NOS1,NOS3,NR3C1,NR5A1,OXT,P2RX7,PLSCR3,POMC,RAI1,RBMS1,SAFB,TRH,UCN,VAV2,WNK4,WNT4,ZBTB16	35
Cellular Growth and Proliferation	proliferation of keratinocytes	0.0023	EPHA2,FERMT1,FOS,INSR,KRT2,NFKBID,NOTCH1,NR3C1,PRKCD,RARG,RUNX1,RXRA,TMC8,TP53,TRH	15
Cellular Development	proliferation of keratinocytes	0.0023	EPHA2,FERMT1,FOS,INSR,KRT2,NFKBID,NOTCH1,NR3C1,PRKCD,RARG,RUNX1,RXRA,TMC8,TP53,TRH	15
Hair and Skin Development and Function	proliferation of keratinocytes	0.0023	EPHA2,FERMT1,FOS,INSR,KRT2,NFKBID,NOTCH1,NR3C1,PRKCD,RARG,RUNX1,RXRA,TMC8,TP53,TRH	15
Connective Tissue Development and Function	abnormal morphology of basisphenoid bone	0.00232	ALX4,FGFRL1,HOXA2,SKI,WNT3A	5
Embryonic Development	abnormal morphology of basisphenoid bone	0.00232	ALX4,FGFRL1,HOXA2,SKI,WNT3A	5
Organ Development	abnormal morphology of basisphenoid bone	0.00232	ALX4,FGFRL1,HOXA2,SKI,WNT3A	5
Organ Morphology	abnormal morphology of basisphenoid bone	0.00232	ALX4,FGFRL1,HOXA2,SKI,WNT3A	5
Organismal Development	abnormal morphology of basisphenoid bone	0.00232	ALX4,FGFRL1,HOXA2,SKI,WNT3A	5
Skeletal and Muscular System Development and Function	abnormal morphology of basisphenoid bone	0.00232	ALX4,FGFRL1,HOXA2,SKI,WNT3A	5
Tissue Development	abnormal morphology of basisphenoid bone	0.00232	ALX4,FGFRL1,HOXA2,SKI,WNT3A	5
Connective Tissue Development and Function	abnormal morphology of lumbar vertebra	0.00232	DCHS1,HOXA10,LFNG,RARA,RARG	5
Embryonic Development	abnormal morphology of lumbar vertebra	0.00232	DCHS1,HOXA10,LFNG,RARA,RARG	5
Organ Development	abnormal morphology of lumbar vertebra	0.00232	DCHS1,HOXA10,LFNG,RARA,RARG	5
Organ Morphology	abnormal morphology of lumbar vertebra	0.00232	DCHS1,HOXA10,LFNG,RARA,RARG	5
Organismal Development	abnormal morphology of lumbar vertebra	0.00232	DCHS1,HOXA10,LFNG,RARA,RARG	5
Skeletal and Muscular System Development and Function	abnormal morphology of lumbar vertebra	0.00232	DCHS1,HOXA10,LFNG,RARA,RARG	5
Tissue Development	abnormal morphology of lumbar vertebra	0.00232	DCHS1,HOXA10,LFNG,RARA,RARG	5
Nervous System Development and Function	abnormal morphology of lumbar vertebra	0.00232	DCHS1,HOXA10,LFNG,RARA,RARG	5
Cell-To-Cell Signaling and Interaction	abnormal quantity of norepinephrine	0.00232	NR3C1,NTF3,PARK2,SLC18A2,TH	5
Drug Metabolism	abnormal quantity of norepinephrine	0.00232	NR3C1,NTF3,PARK2,SLC18A2,TH	5
Small Molecule Biochemistry	abnormal quantity of norepinephrine	0.00232	NR3C1,NTF3,PARK2,SLC18A2,TH	5
Molecular Transport	abnormal quantity of norepinephrine	0.00232	NR3C1,NTF3,PARK2,SLC18A2,TH	5
Cancer	polycythemia vera	0.00232	IRAK2,let-7,mir-145,NR3C1,RUNX1	5
Hematological Disease	polycythemia vera	0.00232	IRAK2,let-7,mir-145,NR3C1,RUNX1	5
Organismal Injury and Abnormalities	polycythemia vera	0.00232	IRAK2,let-7,mir-145,NR3C1,RUNX1	5
Embryonic Development	shape change of embryonic cell lines	0.00232	EPHB3,IL2RA,P2RX7,PRKCE,TNIK	5
Cell Morphology	shape change of embryonic cell lines	0.00232	EPHB3,IL2RA,P2RX7,PRKCE,TNIK	5
Organ Morphology	abnormal morphology of enlarged stomach	0.00234	KCNE3,KCNQ1,NOS1,NOS3	4
Digestive System Development and Function	abnormal morphology of enlarged stomach	0.00234	KCNE3,KCNQ1,NOS1,NOS3	4
Small Molecule Biochemistry	catabolism of cyclic AMP	0.00234	ARRB1,ARRB2,PDE2A,PDE4D	4
Nucleic Acid Metabolism	catabolism of cyclic AMP	0.00234	ARRB1,ARRB2,PDE2A,PDE4D	4
Cell Signaling	catabolism of cyclic AMP	0.00234	ARRB1,ARRB2,PDE2A,PDE4D	4
DNA Replication, Recombination, and Repair	catabolism of cyclic AMP	0.00234	ARRB1,ARRB2,PDE2A,PDE4D	4
Hematological System Development and Function	function of eosinophils	0.00234	CXCR2,GNAI2,ICAM2,S100A4	4
Cellular Function and Maintenance	function of eosinophils	0.00234	CXCR2,GNAI2,ICAM2,S100A4	4
Hypersensitivity Response	function of eosinophils	0.00234	CXCR2,GNAI2,ICAM2,S100A4	4
Cardiovascular Disease	long-QT syndrome	0.00234	CACNA1C,KCNH2,KCNJ5,KCNQ1	4
Cell Cycle	ploidy of blood cells	0.00234	CXCL12,MKL2,MYH10,TP53	4
Embryonic Development	abnormal morphology of retina	0.00237	CDKN1C,CTSD,ITGB2,LAMB2,MYH10,RARG,RXRA,TP53,TULP1	9
Organ Development	abnormal morphology of retina	0.00237	CDKN1C,CTSD,ITGB2,LAMB2,MYH10,RARG,RXRA,TP53,TULP1	9
Organ Morphology	abnormal morphology of retina	0.00237	CDKN1C,CTSD,ITGB2,LAMB2,MYH10,RARG,RXRA,TP53,TULP1	9
Organismal Development	abnormal morphology of retina	0.00237	CDKN1C,CTSD,ITGB2,LAMB2,MYH10,RARG,RXRA,TP53,TULP1	9
Tissue Development	abnormal morphology of retina	0.00237	CDKN1C,CTSD,ITGB2,LAMB2,MYH10,RARG,RXRA,TP53,TULP1	9
Visual System Development and Function	abnormal morphology of retina	0.00237	CDKN1C,CTSD,ITGB2,LAMB2,MYH10,RARG,RXRA,TP53,TULP1	9
Inflammatory Response	immune response of cells	0.00242	ABR,ADORA2A,ASGR1,CAMK1D,CD247,FGR,IQSEC1,IRF8,ITGB2,MAP3K8,MAP4K1,MEGF10,MUC1,MYO7A,NR3C1,P2RX7,PLD2,PRKCD,PRKCE,PRKCZ,PTPN6,PXN,TAP1,TAPBP,TCIRG1,TULP1,VAV2,VWF	28
Cell Death and Survival	apoptosis of lung cancer cell lines	0.00243	AP2A2,CDKN1C,CFLAR,DLEU7,EPHA2,NOTCH1,NR3C1,OSGIN1,PRKCD,PRKCE,PRKCZ,PRODH,PTPN6,RTKN,SEMA3B,SERPINF1,TP53,TTF1	18
Organ Morphology	morphology of inner ear	0.00245	ABR,COL11A2,DCHS1,EPHB3,HOXA2,HPN,KCNQ1,MAN2B1,NFIX,PBX1,WNT3A	11
Auditory and Vestibular System Development and Function	morphology of inner ear	0.00245	ABR,COL11A2,DCHS1,EPHB3,HOXA2,HPN,KCNQ1,MAN2B1,NFIX,PBX1,WNT3A	11
Cell-To-Cell Signaling and Interaction	abnormal quantity of neurotransmitter	0.00254	APBA2,NOS1,NOS3,NR3C1,NTF3,PARK2,SLC18A2,TH	8
Cellular Function and Maintenance	regulation of blood cells	0.00254	AIRE,CSF1R,FGR,HLA-B,HLA-E,IL2RA,RUNX1,ZBTB7B	8
Cellular Growth and Proliferation	proliferation of skin cell lines	0.00254	CXCR2,GDF2,HIST1H2BH/HIST1H2BO,NOTCH1,RXRA,TP53,WNT3A	7
Cellular Development	proliferation of skin cell lines	0.00254	CXCR2,GDF2,HIST1H2BH/HIST1H2BO,NOTCH1,RXRA,TP53,WNT3A	7
Hair and Skin Development and Function	proliferation of skin cell lines	0.00254	CXCR2,GDF2,HIST1H2BH/HIST1H2BO,NOTCH1,RXRA,TP53,WNT3A	7
Hematological System Development and Function	differentiation of mononuclear leukocytes	0.00257	ADA,AIRE,ARID3A,BIK,CALCA,CARD11,CCR7,CCR9,CD247,CD81,CLCF1,CSF1R,CUX1,EBF1,FOS,FOXN1,HDAC4,HDAC7,HIVEP2,HLA-DOA,IFNL1,IL12B,IL12RB1,IL21R,IL2RA,IRF1,IRF8,ITGB2,ITPKB,LCK,LEF1,LFNG,MAD1L1,NOTCH1,PRKCD,PTGER4,PTPN6,RARA,RUNX1,SMARCA4,TP53,TRAF3,WNT4,ZBTB7B	44
Hematopoiesis	differentiation of mononuclear leukocytes	0.00257	ADA,AIRE,ARID3A,BIK,CALCA,CARD11,CCR7,CCR9,CD247,CD81,CLCF1,CSF1R,CUX1,EBF1,FOS,FOXN1,HDAC4,HDAC7,HIVEP2,HLA-DOA,IFNL1,IL12B,IL12RB1,IL21R,IL2RA,IRF1,IRF8,ITGB2,ITPKB,LCK,LEF1,LFNG,MAD1L1,NOTCH1,PRKCD,PTGER4,PTPN6,RARA,RUNX1,SMARCA4,TP53,TRAF3,WNT4,ZBTB7B	44
Cellular Development	differentiation of mononuclear leukocytes	0.00257	ADA,AIRE,ARID3A,BIK,CALCA,CARD11,CCR7,CCR9,CD247,CD81,CLCF1,CSF1R,CUX1,EBF1,FOS,FOXN1,HDAC4,HDAC7,HIVEP2,HLA-DOA,IFNL1,IL12B,IL12RB1,IL21R,IL2RA,IRF1,IRF8,ITGB2,ITPKB,LCK,LEF1,LFNG,MAD1L1,NOTCH1,PRKCD,PTGER4,PTPN6,RARA,RUNX1,SMARCA4,TP53,TRAF3,WNT4,ZBTB7B	44
Cellular Movement	cell movement of connective tissue cells	0.00259	ACTB,CAPN2,CCR7,CSF1R,FOS,HYAL2,LRP1,LRPAP1,MAP3K8,MRC2,MYH10,NOS3,NTF3,PRKCD,PRKCE,PXN,SDC4,TNS1,TP53,WNT3A	20
Cell Morphology	formation of cellular protrusions	0.00263	ACTB,ADCY3,ADORA2A,ATXN1,BSN,CAMK1D,CAPN2,CAPZB,CCR7,CD81,CDC42EP1,CDH1,CNTNAP1,CXCL12,DDR1,DLGAP2,E2F4,ENC1,EPHA2,EPHB3,FGR,FOS,ITPR1,LASP1,MATN2,MTSS1,MYH10,MYO7A,NFIX,NOS1,NOTCH1,NTF3,P2RX7,PACSIN1,PDIA3,PLD2,PLXNB1,POMC,PRKCE,PRMT1,PVRL4,PXN,RAP1GAP,RUNX3,S100A4,SDC4,SERPINF1,SEZ6,SLC9A1,SPTBN2,SYNGAP1,TP53,TULP1,UCN,VAV2,WNT3A,WNT7B,WWTR1	58
Cellular Function and Maintenance	formation of cellular protrusions	0.00263	ACTB,ADCY3,ADORA2A,ATXN1,BSN,CAMK1D,CAPN2,CAPZB,CCR7,CD81,CDC42EP1,CDH1,CNTNAP1,CXCL12,DDR1,DLGAP2,E2F4,ENC1,EPHA2,EPHB3,FGR,FOS,ITPR1,LASP1,MATN2,MTSS1,MYH10,MYO7A,NFIX,NOS1,NOTCH1,NTF3,P2RX7,PACSIN1,PDIA3,PLD2,PLXNB1,POMC,PRKCE,PRMT1,PVRL4,PXN,RAP1GAP,RUNX3,S100A4,SDC4,SERPINF1,SEZ6,SLC9A1,SPTBN2,SYNGAP1,TP53,TULP1,UCN,VAV2,WNT3A,WNT7B,WWTR1	58
Cellular Assembly and Organization	formation of cellular protrusions	0.00263	ACTB,ADCY3,ADORA2A,ATXN1,BSN,CAMK1D,CAPN2,CAPZB,CCR7,CD81,CDC42EP1,CDH1,CNTNAP1,CXCL12,DDR1,DLGAP2,E2F4,ENC1,EPHA2,EPHB3,FGR,FOS,ITPR1,LASP1,MATN2,MTSS1,MYH10,MYO7A,NFIX,NOS1,NOTCH1,NTF3,P2RX7,PACSIN1,PDIA3,PLD2,PLXNB1,POMC,PRKCE,PRMT1,PVRL4,PXN,RAP1GAP,RUNX3,S100A4,SDC4,SERPINF1,SEZ6,SLC9A1,SPTBN2,SYNGAP1,TP53,TULP1,UCN,VAV2,WNT3A,WNT7B,WWTR1	58
Hematological System Development and Function	differentiation of lymphocytes	0.00264	ADA,AIRE,ARID3A,BIK,CARD11,CCR7,CCR9,CD247,CD81,CLCF1,CUX1,EBF1,FOS,FOXN1,HDAC4,HDAC7,HIVEP2,HLA-DOA,IFNL1,IL12B,IL12RB1,IL21R,IL2RA,IRF1,IRF8,ITGB2,ITPKB,LCK,LEF1,LFNG,MAD1L1,NOTCH1,PRKCD,PTGER4,PTPN6,RUNX1,SMARCA4,TP53,TRAF3,WNT4,ZBTB7B	41
Hematopoiesis	differentiation of lymphocytes	0.00264	ADA,AIRE,ARID3A,BIK,CARD11,CCR7,CCR9,CD247,CD81,CLCF1,CUX1,EBF1,FOS,FOXN1,HDAC4,HDAC7,HIVEP2,HLA-DOA,IFNL1,IL12B,IL12RB1,IL21R,IL2RA,IRF1,IRF8,ITGB2,ITPKB,LCK,LEF1,LFNG,MAD1L1,NOTCH1,PRKCD,PTGER4,PTPN6,RUNX1,SMARCA4,TP53,TRAF3,WNT4,ZBTB7B	41
Cellular Development	differentiation of lymphocytes	0.00264	ADA,AIRE,ARID3A,BIK,CARD11,CCR7,CCR9,CD247,CD81,CLCF1,CUX1,EBF1,FOS,FOXN1,HDAC4,HDAC7,HIVEP2,HLA-DOA,IFNL1,IL12B,IL12RB1,IL21R,IL2RA,IRF1,IRF8,ITGB2,ITPKB,LCK,LEF1,LFNG,MAD1L1,NOTCH1,PRKCD,PTGER4,PTPN6,RUNX1,SMARCA4,TP53,TRAF3,WNT4,ZBTB7B	41
Connective Tissue Development and Function	abnormal morphology of sternum	0.00264	ALX4,CDKN1C,DCHS1,FGFRL1,HOXB5,HOXB6,RARA,RARG,TGFBR3	9
Embryonic Development	abnormal morphology of sternum	0.00264	ALX4,CDKN1C,DCHS1,FGFRL1,HOXB5,HOXB6,RARA,RARG,TGFBR3	9
Organ Development	abnormal morphology of sternum	0.00264	ALX4,CDKN1C,DCHS1,FGFRL1,HOXB5,HOXB6,RARA,RARG,TGFBR3	9
Organ Morphology	abnormal morphology of sternum	0.00264	ALX4,CDKN1C,DCHS1,FGFRL1,HOXB5,HOXB6,RARA,RARG,TGFBR3	9
Organismal Development	abnormal morphology of sternum	0.00264	ALX4,CDKN1C,DCHS1,FGFRL1,HOXB5,HOXB6,RARA,RARG,TGFBR3	9
Skeletal and Muscular System Development and Function	abnormal morphology of sternum	0.00264	ALX4,CDKN1C,DCHS1,FGFRL1,HOXB5,HOXB6,RARA,RARG,TGFBR3	9
Tissue Development	abnormal morphology of sternum	0.00264	ALX4,CDKN1C,DCHS1,FGFRL1,HOXB5,HOXB6,RARA,RARG,TGFBR3	9
Cellular Development	differentiation of leukemia cells	0.00265	MUC1,PDE4D,RARA,RUNX1,RUNX1T1,ZBTB16	6
Cancer	differentiation of leukemia cells	0.00265	MUC1,PDE4D,RARA,RUNX1,RUNX1T1,ZBTB16	6
Tumor Morphology	differentiation of leukemia cells	0.00265	MUC1,PDE4D,RARA,RUNX1,RUNX1T1,ZBTB16	6
Behavior	parental behavior	0.00265	AVP,CUX1,NLGN2,NOS1,OXT,PEG3	6
Hematological System Development and Function	function of granulocytes	0.00267	CXCR2,FGR,GNAI2,ICAM2,IL12B,ITGB2,NOS1,NOS3,PLD2,PRKCD,S100A4,SERPINB1	12
Cellular Function and Maintenance	function of granulocytes	0.00267	CXCR2,FGR,GNAI2,ICAM2,IL12B,ITGB2,NOS1,NOS3,PLD2,PRKCD,S100A4,SERPINB1	12
Organismal Development	morphology of vessel	0.00267	CDH5,DDR1,GPR124,GPR4,HDAC7,HMOX2,HOXA2,HOXA3,mir-145,MKL2,MMP11,MYH10,NOS1,NOS3,NOTCH1,NTF3,PITX2,PLEKHG5,PLXND1,PROKR1,PTGER4,PXN,RARA,RARG,RXRA,SIAH2,TBX2,TFAP2A,VAV2,ZMIZ1	30
Cancer	tumorigenesis of carcinoma	0.00275	BHMT,BIN3,CDH1,DOK1,GNAI2,LMO7,LTB,MAD1L1,MTA1,MUC1,NOTCH1,OGG1,PRDM2,PRKCD,PRKCE,PSMB9,RUNX3,S100A4,TP53	19
Cell-To-Cell Signaling and Interaction	long-term potentiation of synapse	0.00283	CD247,EFNB3,GABBR1,ITPKA,JPH3,KSR1,MAN2B1,NOS1,NOS3,PRKAR1B,SHANK3,SLC18A2,SYNGAP1,SYNGR1,TAP1	15
Nervous System Development and Function	long-term potentiation of synapse	0.00283	CD247,EFNB3,GABBR1,ITPKA,JPH3,KSR1,MAN2B1,NOS1,NOS3,PRKAR1B,SHANK3,SLC18A2,SYNGAP1,SYNGR1,TAP1	15
Small Molecule Biochemistry	metabolism of nucleotide	0.00284	ADA,ADCY3,ADCY7,ADORA2A,ADSSL1,ARRB1,ARRB2,ASIP,ATXN1,AVP,CALCA,CNR2,GABBR1,GALR3,GCK,GIP,GNAI2,GPR39,GPR4,GRK6,INSR,MAN2B1,MAP1LC3B,NOS1,NOS3,OAS2,PARK2,PDE2A,PDE4D,PKLR,POMC,PRKCD,PSMC5,PTGER4,SMARCA4,TAP1,TP53,TRH,UCN,UPP1	40
Nucleic Acid Metabolism	metabolism of nucleotide	0.00284	ADA,ADCY3,ADCY7,ADORA2A,ADSSL1,ARRB1,ARRB2,ASIP,ATXN1,AVP,CALCA,CNR2,GABBR1,GALR3,GCK,GIP,GNAI2,GPR39,GPR4,GRK6,INSR,MAN2B1,MAP1LC3B,NOS1,NOS3,OAS2,PARK2,PDE2A,PDE4D,PKLR,POMC,PRKCD,PSMC5,PTGER4,SMARCA4,TAP1,TP53,TRH,UCN,UPP1	40
Cellular Growth and Proliferation	generation of lymphocytes	0.00284	ADA,ADCY7,CARD11,CD5,EBF1,FOXN1,IL12B,IL12RB1,IL21R,LFNG,PSMB8,PSMB9,PTPN6,TP53	14
Hematological System Development and Function	generation of lymphocytes	0.00284	ADA,ADCY7,CARD11,CD5,EBF1,FOXN1,IL12B,IL12RB1,IL21R,LFNG,PSMB8,PSMB9,PTPN6,TP53	14
Tissue Development	generation of lymphocytes	0.00284	ADA,ADCY7,CARD11,CD5,EBF1,FOXN1,IL12B,IL12RB1,IL21R,LFNG,PSMB8,PSMB9,PTPN6,TP53	14
Humoral Immune Response	quantity of IgA	0.00286	CARD11,CD81,EFS,GNAI2,IL21R,IL2RA,ITGB2,LTB,PRKCD,ZC3H12A	10
Protein Synthesis	quantity of IgA	0.00286	CARD11,CD81,EFS,GNAI2,IL21R,IL2RA,ITGB2,LTB,PRKCD,ZC3H12A	10
Cellular Movement	transport of synaptic vesicles	0.00287	APBA2,LPHN1,MYLK2,OTOF,P2RX7,SPTBN2,SYT2,VAMP2	8
Nervous System Development and Function	transport of synaptic vesicles	0.00287	APBA2,LPHN1,MYLK2,OTOF,P2RX7,SPTBN2,SYT2,VAMP2	8
Cellular Assembly and Organization	transport of synaptic vesicles	0.00287	APBA2,LPHN1,MYLK2,OTOF,P2RX7,SPTBN2,SYT2,VAMP2	8
Tissue Morphology	abnormal morphology of branchial arch artery	0.00288	HDAC7,MKL2,PITX2,RXRA,ZMIZ1	5
Organismal Development	abnormal morphology of branchial arch artery	0.00288	HDAC7,MKL2,PITX2,RXRA,ZMIZ1	5
Cardiovascular System Development and Function	abnormal morphology of branchial arch artery	0.00288	HDAC7,MKL2,PITX2,RXRA,ZMIZ1	5
Connective Tissue Development and Function	abnormal morphology of short sternum	0.00288	CDKN1C,DCHS1,FGFRL1,HOXB5,HOXB6	5
Embryonic Development	abnormal morphology of short sternum	0.00288	CDKN1C,DCHS1,FGFRL1,HOXB5,HOXB6	5
Organ Development	abnormal morphology of short sternum	0.00288	CDKN1C,DCHS1,FGFRL1,HOXB5,HOXB6	5
Organ Morphology	abnormal morphology of short sternum	0.00288	CDKN1C,DCHS1,FGFRL1,HOXB5,HOXB6	5
Organismal Development	abnormal morphology of short sternum	0.00288	CDKN1C,DCHS1,FGFRL1,HOXB5,HOXB6	5
Skeletal and Muscular System Development and Function	abnormal morphology of short sternum	0.00288	CDKN1C,DCHS1,FGFRL1,HOXB5,HOXB6	5
Tissue Development	abnormal morphology of short sternum	0.00288	CDKN1C,DCHS1,FGFRL1,HOXB5,HOXB6	5
Cell-To-Cell Signaling and Interaction	activation of thymocytes	0.00288	CD247,IL21R,ITPKB,LCK,NFKBID	5
Hematological System Development and Function	activation of thymocytes	0.00288	CD247,IL21R,ITPKB,LCK,NFKBID	5
Immune Cell Trafficking	activation of thymocytes	0.00288	CD247,IL21R,ITPKB,LCK,NFKBID	5
Inflammatory Response	activation of thymocytes	0.00288	CD247,IL21R,ITPKB,LCK,NFKBID	5
Hematopoiesis	activation of thymocytes	0.00288	CD247,IL21R,ITPKB,LCK,NFKBID	5
Cell-To-Cell Signaling and Interaction	adhesion of cervical cancer cell lines	0.00288	FOS,GRK6,MAP3K8,PITX2,PXN	5
Tissue Development	adhesion of cervical cancer cell lines	0.00288	FOS,GRK6,MAP3K8,PITX2,PXN	5
Organ Morphology	lack of genital organ	0.00288	CYP11A1,HOXA10,NR5A1,RARA,RARG	5
Reproductive System Development and Function	lack of genital organ	0.00288	CYP11A1,HOXA10,NR5A1,RARA,RARG	5
Hematological System Development and Function	maturation of thymocytes	0.00288	CD247,LCK,NOTCH1,PTPN6,RUNX1	5
Hematopoiesis	maturation of thymocytes	0.00288	CD247,LCK,NOTCH1,PTPN6,RUNX1	5
Cellular Development	maturation of thymocytes	0.00288	CD247,LCK,NOTCH1,PTPN6,RUNX1	5
Inflammatory Response	inflammatory response	0.00292	ABR,ADA,ADORA2A,AOX1,ART3,AVP,CALCA,CAMK1D,CCR7,CLCF1,CREB3L3,CRHBP,CSF1R,CXCL12,CXCR2,EFS,FGR,FOS,GNAI2,GPR68,GRK6,HDAC4,HDAC7,HYAL2,IL12B,IL12RB1,IL2RA,IRAK2,ITGB2,MGLL,MUC1,MYLK,NOS1,NOS3,NOTCH1,OGG1,P2RX7,PDE4D,POMC,PRKAR1B,PRKCD,PRKCE,PTGER4,PTPN6,RAP1GAP,S100A4,SBNO2,SDC4,SERPINB1,SERPINF1,SIGIRR,SLC9A1,SPON2,SYT7,TBXAS1,TP53	56
Molecular Transport	accumulation of Ca2+	0.00293	ADA,AVP,CXCL12,GABBR1,KIR3DL1,MCOLN3,P2RX7	7
Cell Signaling	accumulation of Ca2+	0.00293	ADA,AVP,CXCL12,GABBR1,KIR3DL1,MCOLN3,P2RX7	7
Vitamin and Mineral Metabolism	accumulation of Ca2+	0.00293	ADA,AVP,CXCL12,GABBR1,KIR3DL1,MCOLN3,P2RX7	7
Tissue Morphology	transformation of vertebrae	0.00295	HOXA10,HOXB5,HOXB6,NDRG2,RARA,RARG,SKI,WNT3A,ZBTB16	9
Cancer	transformation of vertebrae	0.00295	HOXA10,HOXB5,HOXB6,NDRG2,RARA,RARG,SKI,WNT3A,ZBTB16	9
Skeletal and Muscular Disorders	transformation of vertebrae	0.00295	HOXA10,HOXB5,HOXB6,NDRG2,RARA,RARG,SKI,WNT3A,ZBTB16	9
Inflammatory Response	ulcerative colitis	0.00295	BSN,CD247,CYP11A1,FERMT1,MUC1,NOS3,NR3C1,PDE4D,RUNX3	9
Inflammatory Disease	ulcerative colitis	0.00295	BSN,CD247,CYP11A1,FERMT1,MUC1,NOS3,NR3C1,PDE4D,RUNX3	9
Gastrointestinal Disease	ulcerative colitis	0.00295	BSN,CD247,CYP11A1,FERMT1,MUC1,NOS3,NR3C1,PDE4D,RUNX3	9
Molecular Transport	transport of molecule	0.00296	ABCG1,ABCG4,ADORA2A,ANXA13,AP2A2,ATP6V0E1,AVP,CACNA1C,CACNA1G,CACNA2D3,CATSPER4,CDH23,CLCN7,CLIC1,CLIC3,CNGA3,CYP46A1,FABP6,FXYD2,GABRA4,GCK,GDI2,GIP,GNAI2,GRIK4,GSTA4,HYAL2,INSR,IPO13,ITPR1,KCNA6,KCNH2,KCNH6,KCNJ5,KCNK4,KCNK7,KCNMB3,KCNN4,KCNQ1,KCNQ2,KCNT1,LASP1,LRP1,LRPAP1,MFSD10,MON1A,MYLK2,MYO1C,MYO7A,NDRG2,NGB,NOS1,NOS3,NTF3,P2RX5,P2RX7,PDIA3,PLD2,PLLP,PLSCR1,PPP1R10,PRKCD,PRKCZ,RGS14,RHBG,S…	91
Hematological System Development and Function	abnormal morphology of alpha-beta intraepithelial T cell	0.00302	CCR9,CD247,LCK	3
Cell Morphology	abnormal morphology of alpha-beta intraepithelial T cell	0.00302	CCR9,CD247,LCK	3
Digestive System Development and Function	abnormal morphology of soft palate	0.00302	CDKN1C,HOXA3,SALL3	3
Organ Morphology	abnormal size of lymphoid organ	0.00302	FOS,IL2RA,ITGB2	3
Lymphoid Tissue Structure and Development	abnormal size of lymphoid organ	0.00302	FOS,IL2RA,ITGB2	3
Cell Death and Survival	apoptosis of adenocarcinoma cells	0.00302	NOTCH1,RARA,TP53	3
Tumor Morphology	apoptosis of adenocarcinoma cells	0.00302	NOTCH1,RARA,TP53	3
Hematological System Development and Function	arrest in cell rolling of mononuclear leukocytes	0.00302	CCR7,CXCR2,ITGB2	3
Immune Cell Trafficking	arrest in cell rolling of mononuclear leukocytes	0.00302	CCR7,CXCR2,ITGB2	3
Cellular Movement	arrest in cell rolling of mononuclear leukocytes	0.00302	CCR7,CXCR2,ITGB2	3
Dermatological Diseases and Conditions	autoimmune polyendocrine syndrome type 1	0.00302	AIRE,CCR7,CD5	3
Immunological Disease	autoimmune polyendocrine syndrome type 1	0.00302	AIRE,CCR7,CD5	3
Endocrine System Disorders	autoimmune polyendocrine syndrome type 1	0.00302	AIRE,CCR7,CD5	3
Hereditary Disorder	autoimmune polyendocrine syndrome type 1	0.00302	AIRE,CCR7,CD5	3
Small Molecule Biochemistry	conversion of cholesterol	0.00302	CYP11A1,CYP46A1,RXRA	3
Lipid Metabolism	conversion of cholesterol	0.00302	CYP11A1,CYP46A1,RXRA	3
Cellular Growth and Proliferation	cytostasis of cancer cells	0.00302	NOTCH1,RARA,ZBTB16	3
Cancer	cytostasis of cancer cells	0.00302	NOTCH1,RARA,ZBTB16	3
Tumor Morphology	cytostasis of cancer cells	0.00302	NOTCH1,RARA,ZBTB16	3
Organismal Injury and Abnormalities	lymphangiectasis	0.00302	ANTXR2,HEG1,PTGER4	3
Cellular Compromise	perturbation of cells	0.00302	CDH5,CLDN5,FOXN1	3
Cancer	tumorigenesis of fibroblasts	0.00302	ARID3A,ICMT,TP53	3
Connective Tissue Disorders	tumorigenesis of fibroblasts	0.00302	ARID3A,ICMT,TP53	3
Cellular Function and Maintenance	internalization by kidney cell lines	0.00314	ARRB1,ARRB2,CALY,ITGB2,P2RX7,POMC	6
Tissue Morphology	morphology of mechanosensory neurons	0.00314	CDH23,FBXO2,KCNQ1,NTF3,OTOF,UCN	6
Cell Morphology	morphology of mechanosensory neurons	0.00314	CDH23,FBXO2,KCNQ1,NTF3,OTOF,UCN	6
Nervous System Development and Function	morphology of mechanosensory neurons	0.00314	CDH23,FBXO2,KCNQ1,NTF3,OTOF,UCN	6
Cellular Assembly and Organization	rearrangement of actin cytoskeleton	0.00314	CDH1,PACSIN1,PLXNA1,PRKCZ,SEMA6B,WNT3A	6
Small Molecule Biochemistry	binding of lipid	0.00315	DNAJB1,FABP6,FKBP5,GABBR1,HSPA1L,NCOR2,NR3C1,PACSIN1,RARA,SNCG	10
Lipid Metabolism	binding of lipid	0.00315	DNAJB1,FABP6,FKBP5,GABBR1,HSPA1L,NCOR2,NR3C1,PACSIN1,RARA,SNCG	10
Tissue Morphology	abnormal morphology of fourth pharyngeal arch artery	0.00316	MKL2,PLXND1,RARA,RARG	4
Organismal Development	abnormal morphology of fourth pharyngeal arch artery	0.00316	MKL2,PLXND1,RARA,RARG	4
Cardiovascular System Development and Function	abnormal morphology of fourth pharyngeal arch artery	0.00316	MKL2,PLXND1,RARA,RARG	4
Cellular Development	immortalization of hematopoietic progenitor cells	0.00316	ERG,PBX1,RUNX1,RUNX1T1	4
Cancer	immortalization of hematopoietic progenitor cells	0.00316	ERG,PBX1,RUNX1,RUNX1T1	4
Hematological System Development and Function	lack of CD8+ T lymphocyte	0.00316	HLA-B,ITPKB,LCK,TAP1	4
Cell Morphology	lack of CD8+ T lymphocyte	0.00316	HLA-B,ITPKB,LCK,TAP1	4
Connective Tissue Development and Function	lack of middle ear ossicle	0.00316	HOXA2,PBX1,TFAP2A,WNT3A	4
Embryonic Development	lack of middle ear ossicle	0.00316	HOXA2,PBX1,TFAP2A,WNT3A	4
Organ Development	lack of middle ear ossicle	0.00316	HOXA2,PBX1,TFAP2A,WNT3A	4
Organ Morphology	lack of middle ear ossicle	0.00316	HOXA2,PBX1,TFAP2A,WNT3A	4
Organismal Development	lack of middle ear ossicle	0.00316	HOXA2,PBX1,TFAP2A,WNT3A	4
Skeletal and Muscular System Development and Function	lack of middle ear ossicle	0.00316	HOXA2,PBX1,TFAP2A,WNT3A	4
Tissue Development	lack of middle ear ossicle	0.00316	HOXA2,PBX1,TFAP2A,WNT3A	4
Auditory and Vestibular System Development and Function	lack of middle ear ossicle	0.00316	HOXA2,PBX1,TFAP2A,WNT3A	4
Tissue Morphology	morphology of rhombomere	0.00316	CYP26C1,HOXA2,MAFB,RXRA	4
Cancer	metastasis	0.00316	ACTB,ARRB2,ASGR1,CAPN2,CCND2,CCR7,CDH1,CFLAR,CUX1,CXCL12,CXCR2,EFS,EGFL7,EPHA2,FGR,HLA-E,HOXA10,IGF2BP1,IL2RA,IRF1,LAMA3,let-7,LOXL2,MAFB,MMP11,MUC1,MUC4,NDRG2,NOS3,NOTCH1,PEG3,PITX2,PXN,S100A4,SECTM1,SIGIRR,SKI,SLC16A3,SNCG,SND1,STEAP3,TGFBR3,TNIK,TOR4A,TP53,TRIM9	46
Cell Death and Survival	cell viability of cerebral cortex cells	0.00324	ADORA2A,CXCL12,KSR1,NTF3,PEG3,PTPN6,TP53,ZNF238	8
Hematological System Development and Function	hematopoiesis of blood cells	0.00324	CRIP2,CSF1R,EBF1,ERG,FOS,IL2RA,IRF1,LCK,LFNG,RUNX1,TXNRD2,WNT3A,ZBTB16	13
Hematopoiesis	hematopoiesis of blood cells	0.00324	CRIP2,CSF1R,EBF1,ERG,FOS,IL2RA,IRF1,LCK,LFNG,RUNX1,TXNRD2,WNT3A,ZBTB16	13
Cellular Development	hematopoiesis of blood cells	0.00324	CRIP2,CSF1R,EBF1,ERG,FOS,IL2RA,IRF1,LCK,LFNG,RUNX1,TXNRD2,WNT3A,ZBTB16	13
Tissue Development	development of cardiovascular tissue	0.00334	CALCA,CDH5,CSF1R,CXCL12,CXCR2,DGKA,HEG1,HOXB5,LRPAP1,MKL2,MYLK2,NOTCH1,OXT,PDE2A,PITX2,POLD4,PRKCD,PRKCE,RASA3,RGCC,RPTOR,SDC4,SEMA6B,SEPT9,SERPINF1,SLC9A3R2,TBX2,TFAP2A,TGFBR3,TP53,WNT4,YWHAG	32
Cardiovascular System Development and Function	development of cardiovascular tissue	0.00334	CALCA,CDH5,CSF1R,CXCL12,CXCR2,DGKA,HEG1,HOXB5,LRPAP1,MKL2,MYLK2,NOTCH1,OXT,PDE2A,PITX2,POLD4,PRKCD,PRKCE,RASA3,RGCC,RPTOR,SDC4,SEMA6B,SEPT9,SERPINF1,SLC9A3R2,TBX2,TFAP2A,TGFBR3,TP53,WNT4,YWHAG	32
Cell Cycle	cell cycle progression	0.00336	ARID1A,ARID3A,ARRB1,AVP,BANP,BRF1,CALCA,CAPN2,CCND2,CCNO,CDH1,CDH5,CDKN1C,CSF1R,CUX1,CXCL12,DGKZ,E2F4,E4F1,FGFRL1,FOS,FOXK1,GDF2,HDAC4,HOXA10,IL12B,INSR,IRF1,JARID2,KRT19,KSR1,LCK,LEF1,let-7,LIG1,LRP5,MAD1L1,MAFB,mir-192,MOV10L1,MYH10,MYLK2,NCOR2,NEDD1,NOTCH1,NR3C1,NTF3,PARK2,PAX7,POLD4,PRKCD,PRKCZ,PRMT1,PTPN6,PTPRN2,RARA,RARG,RGCC,RGS14,RPS6KA2,RUNX1,RUNX1T1,RUNX3,S100A4,SAFB,SEPT9,SKI,SLC19A1,S…	80
Cancer	hemangioma	0.0034	CXCL12,EPHB3,ICAM2,LIG1,LPHN1,OGG1,S100A4,SEMA5B,SLC9A3R2,SPON2,TGFBR3,TP53	12
Cancer	skin tumor	0.0034	CDH1,EPHA2,FOS,HHIP,HOXB6,LEF1,MUC1,NOTCH1,RARA,RARG,RXRA,TP53	12
Dermatological Diseases and Conditions	skin tumor	0.0034	CDH1,EPHA2,FOS,HHIP,HOXB6,LEF1,MUC1,NOTCH1,RARA,RARG,RXRA,TP53	12
Hematological System Development and Function	blood pressure	0.0034	ABAT,ADORA2A,AGTRAP,ARG2,ASIP,AVP,CACNA1C,CALCA,CDKN1C,CKMT2,GNAI2,GNB3,INSR,KCNN4,LRP1,LRP5,mir-145,NOS1,NOS3,OXT,POMC,SDC4,SLC9A1,TRH,UCN,VAV2,WNK4	27
Cardiovascular System Development and Function	blood pressure	0.0034	ABAT,ADORA2A,AGTRAP,ARG2,ASIP,AVP,CACNA1C,CALCA,CDKN1C,CKMT2,GNAI2,GNB3,INSR,KCNN4,LRP1,LRP5,mir-145,NOS1,NOS3,OXT,POMC,SDC4,SLC9A1,TRH,UCN,VAV2,WNK4	27
Molecular Transport	transport of metal ion	0.0034	AVP,CACNA1C,CACNA1G,CACNA2D3,CATSPER4,CDH23,FXYD2,ITPR1,KCNA6,KCNH2,KCNH6,KCNJ5,KCNK4,KCNK7,KCNMB3,KCNN4,KCNQ1,KCNQ2,KCNT1,NDRG2,NOS1,NOS3,P2RX7,SLC30A3,SLC9A1,STEAP3,TRH	27
Cancer	lung adenocarcinoma	0.00341	ABCG1,ABCG4,AHNAK,AHNAK2,AHRR,AKNAD1,ANKRD44,ANXA13,AOX1,ARAP2,ARID1A,ASGR1,ATG16L2,ATXN1,BCAS3,BHMT,BIN3,BRE,BSN,C12orf63,CACNA1C,CACNA2D3,CADM3,CALHM2,CAMKV,CARD11,CCDC164,CCDC178,CD5,CDH1,CDKN1C,CHI3L2,CLASP1,CLIP2,COL25A1,CPXM2,CREB3L2,CREB3L3,CSF1R,CUX1,CXCR2,CYFIP2,CYP4F22,CYTH4,DCHS1,DEPDC5,DIP2C,DLGAP2,DNMT3A,DOK1,DSCAML1,DUOX1,DUSP27,EBF1,EEFSEC,EIF2C2,EML2,ERI3,ESPNL,ESRP2,EXPH5,FAM154A…	211
Respiratory Disease	lung adenocarcinoma	0.00341	ABCG1,ABCG4,AHNAK,AHNAK2,AHRR,AKNAD1,ANKRD44,ANXA13,AOX1,ARAP2,ARID1A,ASGR1,ATG16L2,ATXN1,BCAS3,BHMT,BIN3,BRE,BSN,C12orf63,CACNA1C,CACNA2D3,CADM3,CALHM2,CAMKV,CARD11,CCDC164,CCDC178,CD5,CDH1,CDKN1C,CHI3L2,CLASP1,CLIP2,COL25A1,CPXM2,CREB3L2,CREB3L3,CSF1R,CUX1,CXCR2,CYFIP2,CYP4F22,CYTH4,DCHS1,DEPDC5,DIP2C,DLGAP2,DNMT3A,DOK1,DSCAML1,DUOX1,DUSP27,EBF1,EEFSEC,EIF2C2,EML2,ERI3,ESPNL,ESRP2,EXPH5,FAM154A…	211
Connective Tissue Development and Function	cell movement of fibroblasts	0.00341	ACTB,CAPN2,FOS,HYAL2,LRP1,LRPAP1,MAP3K8,MRC2,MYH10,NTF3,PRKCD,PRKCE,PXN,SDC4,TNS1,TP53,WNT3A	17
Cellular Movement	cell movement of fibroblasts	0.00341	ACTB,CAPN2,FOS,HYAL2,LRP1,LRPAP1,MAP3K8,MRC2,MYH10,NTF3,PRKCD,PRKCE,PXN,SDC4,TNS1,TP53,WNT3A	17
Tissue Morphology	morphology of neurons	0.00344	CCND2,CD81,CDH23,CNGA3,FBXO2,GNB3,HLX,KCNQ1,LAMB2,LHX3,LRPAP1,MAN2B1,MYH10,NOS1,NOS3,NTF3,OTOF,PARK2,SALL4,SEMA5B,SLC18A2,SYNGAP1,TLX3,UCN,WNT4	25
Cell Morphology	morphology of neurons	0.00344	CCND2,CD81,CDH23,CNGA3,FBXO2,GNB3,HLX,KCNQ1,LAMB2,LHX3,LRPAP1,MAN2B1,MYH10,NOS1,NOS3,NTF3,OTOF,PARK2,SALL4,SEMA5B,SLC18A2,SYNGAP1,TLX3,UCN,WNT4	25
Nervous System Development and Function	morphology of neurons	0.00344	CCND2,CD81,CDH23,CNGA3,FBXO2,GNB3,HLX,KCNQ1,LAMB2,LHX3,LRPAP1,MAN2B1,MYH10,NOS1,NOS3,NTF3,OTOF,PARK2,SALL4,SEMA5B,SLC18A2,SYNGAP1,TLX3,UCN,WNT4	25
Cellular Development	arrest in differentiation of cells	0.00348	EBF1,IL2RA,IRF8,ITPKB,LCK,PRKCD,RARA,RUNX1,RUNX1T1,SIAH2,ZBTB16	11
Cell Death and Survival	apoptosis of antigen presenting cells	0.0035	ABCG1,CCR7,CFLAR,CNR2,FOS,IFNL1,IRF1,LRP1,P2RX7,PRKCE,PTGER4,PTPN6,SERPINF1,TP53	14
Embryonic Development	development of adrenal gland	0.00355	NR3C1,NR5A1,PBX1,POMC,STRA6	5
Organ Development	development of adrenal gland	0.00355	NR3C1,NR5A1,PBX1,POMC,STRA6	5
Organismal Development	development of adrenal gland	0.00355	NR3C1,NR5A1,PBX1,POMC,STRA6	5
Tissue Development	development of adrenal gland	0.00355	NR3C1,NR5A1,PBX1,POMC,STRA6	5
Endocrine System Development and Function	development of adrenal gland	0.00355	NR3C1,NR5A1,PBX1,POMC,STRA6	5
Cellular Development	immortalization of fibroblasts	0.00355	ARID3A,CCND2,let-7,SAFB,TP53	5
Cancer	immortalization of fibroblasts	0.00355	ARID3A,CCND2,let-7,SAFB,TP53	5
Immunological Disease	passive cutaneous anaphylaxis	0.00355	CD300A,CD81,DGKZ,FGR,SYT2	5
Cell-To-Cell Signaling and Interaction	responsiveness of cells	0.00355	ATXN1,CALCA,CCR7,IRF1,LCK	5
Cardiovascular Disease	tachycardia	0.00363	ADORA2A,CACNA1C,GNAI2,KCNH2,KCNJ5,KCNQ1,PITX2,UCN,VAV2	9
Molecular Transport	quantity of Na+	0.00364	AVP,CYP11A1,NOS1,NOS3,SLC2A9,SLC9A1,VAV2,WNK4	8
Cell-To-Cell Signaling and Interaction	adhesion of immune cells	0.00364	ADORA2A,CACNA1C,CALCA,CCR7,CD81,CDH1,CNR2,CXCL12,CXCR2,ERG,FGR,GNAI2,HDAC4,ICAM2,ITGB2,LCK,LRP1,MAP4K1,MGAT5,NOS1,NOS3,P2RX7,PTGER4,PTPN6,RAP1GAP,SKAP1,SLC35C1,SPON2,STAP2,VWF	30
Hematological System Development and Function	adhesion of immune cells	0.00364	ADORA2A,CACNA1C,CALCA,CCR7,CD81,CDH1,CNR2,CXCL12,CXCR2,ERG,FGR,GNAI2,HDAC4,ICAM2,ITGB2,LCK,LRP1,MAP4K1,MGAT5,NOS1,NOS3,P2RX7,PTGER4,PTPN6,RAP1GAP,SKAP1,SLC35C1,SPON2,STAP2,VWF	30
Tissue Development	adhesion of immune cells	0.00364	ADORA2A,CACNA1C,CALCA,CCR7,CD81,CDH1,CNR2,CXCL12,CXCR2,ERG,FGR,GNAI2,HDAC4,ICAM2,ITGB2,LCK,LRP1,MAP4K1,MGAT5,NOS1,NOS3,P2RX7,PTGER4,PTPN6,RAP1GAP,SKAP1,SLC35C1,SPON2,STAP2,VWF	30
Immune Cell Trafficking	adhesion of immune cells	0.00364	ADORA2A,CACNA1C,CALCA,CCR7,CD81,CDH1,CNR2,CXCL12,CXCR2,ERG,FGR,GNAI2,HDAC4,ICAM2,ITGB2,LCK,LRP1,MAP4K1,MGAT5,NOS1,NOS3,P2RX7,PTGER4,PTPN6,RAP1GAP,SKAP1,SLC35C1,SPON2,STAP2,VWF	30
Developmental Disorder	congenital anomaly of lung	0.00369	ARRB1,ARRB2,CDH1,PBX1,RARA,WNT7B	6
Respiratory Disease	congenital anomaly of lung	0.00369	ARRB1,ARRB2,CDH1,PBX1,RARA,WNT7B	6
Hematological System Development and Function	differentiation of hematopoietic progenitor cells	0.00371	ADA,CSF1R,CXCL12,EBF1,ERG,HOXA10,ICAM2,IL2RA,IRF1,IRF8,LCK,LFNG,MAD1L1,MAFB,MAP4K1,NOTCH1,PLSCR1,RARA,RUNX1,RUNX1T1,RXRA,ZBTB16	22
Hematopoiesis	differentiation of hematopoietic progenitor cells	0.00371	ADA,CSF1R,CXCL12,EBF1,ERG,HOXA10,ICAM2,IL2RA,IRF1,IRF8,LCK,LFNG,MAD1L1,MAFB,MAP4K1,NOTCH1,PLSCR1,RARA,RUNX1,RUNX1T1,RXRA,ZBTB16	22
Cellular Development	differentiation of hematopoietic progenitor cells	0.00371	ADA,CSF1R,CXCL12,EBF1,ERG,HOXA10,ICAM2,IL2RA,IRF1,IRF8,LCK,LFNG,MAD1L1,MAFB,MAP4K1,NOTCH1,PLSCR1,RARA,RUNX1,RUNX1T1,RXRA,ZBTB16	22
Small Molecule Biochemistry	phosphorylation of L-tyrosine	0.00374	ARRB2,CD81,CSF1R,DDR1,DYRK2,FGR,IL12RB1,INSR,ITGB2,LCK,PRKCE,PTPN6,PXN,TP53	14
Amino Acid Metabolism	phosphorylation of L-tyrosine	0.00374	ARRB2,CD81,CSF1R,DDR1,DYRK2,FGR,IL12RB1,INSR,ITGB2,LCK,PRKCE,PTPN6,PXN,TP53	14
Post-Translational Modification	phosphorylation of L-tyrosine	0.00374	ARRB2,CD81,CSF1R,DDR1,DYRK2,FGR,IL12RB1,INSR,ITGB2,LCK,PRKCE,PTPN6,PXN,TP53	14
Cellular Movement	cell rolling	0.00379	CCR7,CD81,CXCR2,FGR,GNAI2,ICAM2,ITGB2,MGAT5,NOS3,VWF	10
Tissue Morphology	morphology of growth plate	0.00379	CDKN1C,CHSY1,COL11A2,CSF1R,EBF1,FOS,HDAC4,NFIX,NOS3,TCIRG1	10
Connective Tissue Development and Function	morphology of growth plate	0.00379	CDKN1C,CHSY1,COL11A2,CSF1R,EBF1,FOS,HDAC4,NFIX,NOS3,TCIRG1	10
Embryonic Development	morphology of growth plate	0.00379	CDKN1C,CHSY1,COL11A2,CSF1R,EBF1,FOS,HDAC4,NFIX,NOS3,TCIRG1	10
Organ Development	morphology of growth plate	0.00379	CDKN1C,CHSY1,COL11A2,CSF1R,EBF1,FOS,HDAC4,NFIX,NOS3,TCIRG1	10
Organ Morphology	morphology of growth plate	0.00379	CDKN1C,CHSY1,COL11A2,CSF1R,EBF1,FOS,HDAC4,NFIX,NOS3,TCIRG1	10
Organismal Development	morphology of growth plate	0.00379	CDKN1C,CHSY1,COL11A2,CSF1R,EBF1,FOS,HDAC4,NFIX,NOS3,TCIRG1	10
Skeletal and Muscular System Development and Function	morphology of growth plate	0.00379	CDKN1C,CHSY1,COL11A2,CSF1R,EBF1,FOS,HDAC4,NFIX,NOS3,TCIRG1	10
Tissue Development	morphology of growth plate	0.00379	CDKN1C,CHSY1,COL11A2,CSF1R,EBF1,FOS,HDAC4,NFIX,NOS3,TCIRG1	10
Cellular Function and Maintenance	exocytosis	0.00383	APBA2,CACNA1C,EXPH5,GNAI2,INPP5A,LPHN1,MYH10,NOS3,OTOF,P2RX7,PRKCD,SEPT5,SPTBN2,SYT2,SYT7,TRIM9,VAMP2	17
Molecular Transport	exocytosis	0.00383	APBA2,CACNA1C,EXPH5,GNAI2,INPP5A,LPHN1,MYH10,NOS3,OTOF,P2RX7,PRKCD,SEPT5,SPTBN2,SYT2,SYT7,TRIM9,VAMP2	17
Gene Expression	binding of protein binding site	0.00384	AMH,AVP,CXCL12,EBF1,FOS,HIVEP2,HOXA10,IRF1,ITGB2,LCK,NFIC,NFKBID,NOTCH1,NR3C1,PBX1,POMC,PRKCD,RARA,RGCC,RUNX1,RXRA,SERPINF1,SMARCA4,TFAP2A,TFDP1,TP53,USF2	27
Organ Morphology	morphology of kidney	0.00392	CDKN1C,CMIP,DCHS1,DDR1,ESRRG,FGFRL1,GPR4,LAMB2,MAFB,MTSS1,NOS1,NOS3,PBX1,PLXNB1,RARA,RARG,SALL4,SDC4,SDK1,SLC2A9,TNS1,TP53,WNT4	23
Renal and Urological System Development and Function	morphology of kidney	0.00392	CDKN1C,CMIP,DCHS1,DDR1,ESRRG,FGFRL1,GPR4,LAMB2,MAFB,MTSS1,NOS1,NOS3,PBX1,PLXNB1,RARA,RARG,SALL4,SDC4,SDK1,SLC2A9,TNS1,TP53,WNT4	23
Hematological System Development and Function	Lymphocyte migration	0.00394	ACTB,ADORA2A,AIRE,ARRB2,CCR7,CCR9,CD247,CD81,CXCL12,EFNB3,EFS,GNAI2,GRK6,ICAM2,IL12B,IL2RA,ITGB2,LCK,LTB,MAP4K1,MYLK,PRKCZ,RAP1GAP,RUNX1,S100A4,SKAP1,SPHK2,STAP2	28
Immune Cell Trafficking	Lymphocyte migration	0.00394	ACTB,ADORA2A,AIRE,ARRB2,CCR7,CCR9,CD247,CD81,CXCL12,EFNB3,EFS,GNAI2,GRK6,ICAM2,IL12B,IL2RA,ITGB2,LCK,LTB,MAP4K1,MYLK,PRKCZ,RAP1GAP,RUNX1,S100A4,SKAP1,SPHK2,STAP2	28
Cellular Movement	Lymphocyte migration	0.00394	ACTB,ADORA2A,AIRE,ARRB2,CCR7,CCR9,CD247,CD81,CXCL12,EFNB3,EFS,GNAI2,GRK6,ICAM2,IL12B,IL2RA,ITGB2,LCK,LTB,MAP4K1,MYLK,PRKCZ,RAP1GAP,RUNX1,S100A4,SKAP1,SPHK2,STAP2	28
Organismal Development	abnormal morphology of limb	0.00397	CDKN1C,CHSY1,CLCN7,CREB3L2,CSF1R,FOS,LRP5,NOS3,PBX1,TCIRG1,WNT4,ZBTB16	12
Skeletal and Muscular System Development and Function	abnormal morphology of limb	0.00397	CDKN1C,CHSY1,CLCN7,CREB3L2,CSF1R,FOS,LRP5,NOS3,PBX1,TCIRG1,WNT4,ZBTB16	12
Cell Morphology	morphology of blood cells	0.00401	AIRE,ARID3A,CARD11,CCND2,CCR9,CD247,CD81,CSF1R,CTSD,E2F4,EBF1,FGR,FOXN1,GP1BB,HBZ,HIVEP2,HLA-B,ICAM2,IL2RA,IRF1,IRF8,ITGB2,ITPKB,LCK,LIG1,LTB,MAN2B1,PBX1,PRKCZ,PSMB9,RUNX3,STEAP3,TAP1,TP53,VWF,ZC3H12A	36
Nervous System Development and Function	abnormal morphology of nervous system	0.00402	DAGLA,GABBR1,HOXA2,HOXB5,HOXB6,NTF3,PCSK6,SALL3,WNT3A	9
Cell Morphology	extension of cellular protrusions	0.00405	ARRB1,ATXN1,CDH1,CXCL12,DISC1,EPHA2,EVL,ITPR1,LRP1,LRPAP1,MYH10,NFIX,NOTCH1,NTF3,PLXNB1,PRKCZ,PRPH,SALL3	18
Cellular Function and Maintenance	extension of cellular protrusions	0.00405	ARRB1,ATXN1,CDH1,CXCL12,DISC1,EPHA2,EVL,ITPR1,LRP1,LRPAP1,MYH10,NFIX,NOTCH1,NTF3,PLXNB1,PRKCZ,PRPH,SALL3	18
Cellular Assembly and Organization	extension of cellular protrusions	0.00405	ARRB1,ATXN1,CDH1,CXCL12,DISC1,EPHA2,EVL,ITPR1,LRP1,LRPAP1,MYH10,NFIX,NOTCH1,NTF3,PLXNB1,PRKCZ,PRPH,SALL3	18
Cell Morphology	morphology of plasma membrane projections	0.00406	CCND2,CNTNAP1,DISC1,EFNB3,EPB49,EPHB3,GABBR1,ITPR1,MAN2B1,MYH10,NOS1,NOS3,NTF3,SEMA5B,SEZ6,TLX3,VAV2	17
Molecular Transport	mobilization of Ca2+	0.00407	ADORA2A,AMH,ARRB2,AVP,CALCA,CCR7,CD247,CD5,CXCL12,CXCR2,DOK1,GNAI2,GP1BB,GRK6,GRM2,HLA-A,ITGB2,ITPR1,LCK,LRP1,MGAT5,OXT,PLSCR1,POMC,PROKR1,PTPN6,SPHK2,TP53,TRH,VAV2	30
Cell Signaling	mobilization of Ca2+	0.00407	ADORA2A,AMH,ARRB2,AVP,CALCA,CCR7,CD247,CD5,CXCL12,CXCR2,DOK1,GNAI2,GP1BB,GRK6,GRM2,HLA-A,ITGB2,ITPR1,LCK,LRP1,MGAT5,OXT,PLSCR1,POMC,PROKR1,PTPN6,SPHK2,TP53,TRH,VAV2	30
Vitamin and Mineral Metabolism	mobilization of Ca2+	0.00407	ADORA2A,AMH,ARRB2,AVP,CALCA,CCR7,CD247,CD5,CXCL12,CXCR2,DOK1,GNAI2,GP1BB,GRK6,GRM2,HLA-A,ITGB2,ITPR1,LCK,LRP1,MGAT5,OXT,PLSCR1,POMC,PROKR1,PTPN6,SPHK2,TP53,TRH,VAV2	30
Skeletal and Muscular System Development and Function	fusion of bone	0.00411	HOXA3,HOXB5,HOXB6,HYAL2,LFNG,PLXND1,RAI1,RARA,RARG,TGFBR3,ZBTB16	11
Organ Morphology	size of lymphoid organ	0.00415	ADA,FOS,GNAI2,IL2RA,ITGB2,MAD1L1,PRKCE,RARA,TP53,ZBTB16	10
Lymphoid Tissue Structure and Development	size of lymphoid organ	0.00415	ADA,FOS,GNAI2,IL2RA,ITGB2,MAD1L1,PRKCE,RARA,TP53,ZBTB16	10
Organismal Injury and Abnormalities	degeneration of kidney	0.00416	MTSS1,NOS3,SDC4,TNS1	4
Renal and Urological Disease	degeneration of kidney	0.00416	MTSS1,NOS3,SDC4,TNS1	4
Cell Death and Survival	delay in apoptosis of tumor cell lines	0.00416	PRKCE,RUNX1,RUNX1T1,TP53	4
Developmental Disorder	hypotrophy	0.00416	INSR,mir-145,NTF3,TP53	4
Hematological Disease	infection of dendritic cells	0.00416	IFNL1,IRF1,MGLL,RARRES3	4
Immunological Disease	infection of dendritic cells	0.00416	IFNL1,IRF1,MGLL,RARRES3	4
Infectious Disease	infection of dendritic cells	0.00416	IFNL1,IRF1,MGLL,RARRES3	4
Small Molecule Biochemistry	secretion of GABA	0.00416	GABBR1,P2RX7,PTPRN2,TRH	4
Molecular Transport	secretion of GABA	0.00416	GABBR1,P2RX7,PTPRN2,TRH	4
Amino Acid Metabolism	secretion of GABA	0.00416	GABBR1,P2RX7,PTPRN2,TRH	4
Lipid Metabolism	secretion of GABA	0.00416	GABBR1,P2RX7,PTPRN2,TRH	4
Carbohydrate Metabolism	cleavage of carbohydrate	0.00417	ARRB1,ARRB2,AVP,CALCA,CTSD,CXCR2,GRK5,GRK6,GRM2,HYAL2,INPP5F,MGLL,MTMR7,PDIA3,PLCD1	15
Cell Death and Survival	apoptosis of leukocytes	0.00422	ABCG1,ADA,ADORA2A,ARRB1,CALCA,CCR7,CD247,CD5,CFLAR,CNR2,CXCL12,FOS,HOXA3,IFNL1,IL2RA,IRF1,IRF8,ITGB2,ITPR1,LCK,LRP1,MAP4K1,NFKBID,NOTCH1,NR3C1,NR5A1,P2RX7,PDIA3,PRKCD,PRKCE,PTGER4,PTPN6,RUNX1,SERPINF1,ST3GAL1,STAP2,TNFRSF18,TP53	38
Cellular Movement	migration of connective tissue cells	0.00426	ACTB,CCR7,CSF1R,HYAL2,LRP1,LRPAP1,MAP3K8,MRC2,MYH10,PRKCD,PRKCE,PXN,SDC4,TNS1,TP53,WNT3A	16
Cell Death and Survival	apoptosis of T lymphocytes	0.00426	ADA,ADORA2A,ARRB1,CALCA,CD247,CD5,CFLAR,CXCL12,FOS,HOXA3,IL2RA,LCK,MAP4K1,NFKBID,NOTCH1,NR3C1,NR5A1,PDIA3,PRKCE,PTPN6,RUNX1,ST3GAL1,STAP2,TNFRSF18,TP53	25
Cellular Function and Maintenance	function of connective tissue cells	0.00428	CALCA,CLCN7,GIP,GPR68,HIVEP3,LRP5,NOS1,NOS3,NR3C1,PTGER4,TCIRG1,WNT9A	12
Cell Death and Survival	cell survival	0.00428	ADORA2A,AGTRAP,AKAP8L,AMH,ANTXR2,ARRB1,ATG4B,ATXN1,CAPN2,CARD11,CD300A,CD81,CDH1,CDH5,CDKN1C,CFLAR,CHD4,CSF1R,CXCL12,DGKA,E2F4,EPHA2,FABP6,FGR,FKBP5,FOS,HBZ,HMOX2,HNRNPUL1,IFNL1,IL21R,INPP4A,INPP5A,INSR,ITGB2,ITPKB,KRT19,KSR1,LAMA3,LCK,LEF1,LIG1,LRP1,MAP3K8,MCOLN3,MGAT5,MTA1,MTMR7,MUC4,NOTCH1,NR3C1,NTF3,NUP210,OGG1,OTUD7B,P2RX7,PACS2,PBX1,PCSK6,PDIA3,PEG3,PFKM,PITX2,PKLR,PLD2,PLSCR1,PLXNB1,PRKCD,…	94
Hematological System Development and Function	cell movement of lymphocytes	0.00429	ACTB,ADORA2A,AIRE,ARRB2,CCR7,CCR9,CD247,CD81,CNR2,CXCL12,EFNB3,EFS,GNAI2,GRK6,ICAM2,IL12B,IL2RA,IRX2,ITGB2,LCK,LTB,MAP4K1,MYLK,PRKCD,PRKCZ,RAP1GAP,RUNX1,S100A4,SKAP1,SPHK2,STAP2,ZC3H12A	32
Immune Cell Trafficking	cell movement of lymphocytes	0.00429	ACTB,ADORA2A,AIRE,ARRB2,CCR7,CCR9,CD247,CD81,CNR2,CXCL12,EFNB3,EFS,GNAI2,GRK6,ICAM2,IL12B,IL2RA,IRX2,ITGB2,LCK,LTB,MAP4K1,MYLK,PRKCD,PRKCZ,RAP1GAP,RUNX1,S100A4,SKAP1,SPHK2,STAP2,ZC3H12A	32
Cellular Movement	cell movement of lymphocytes	0.00429	ACTB,ADORA2A,AIRE,ARRB2,CCR7,CCR9,CD247,CD81,CNR2,CXCL12,EFNB3,EFS,GNAI2,GRK6,ICAM2,IL12B,IL2RA,IRX2,ITGB2,LCK,LTB,MAP4K1,MYLK,PRKCD,PRKCZ,RAP1GAP,RUNX1,S100A4,SKAP1,SPHK2,STAP2,ZC3H12A	32
Molecular Transport	transport of cation	0.0043	ATP6V0E1,AVP,CACNA1C,CACNA1G,CACNA2D3,CATSPER4,CDH23,CNGA3,FXYD2,ITPR1,KCNA6,KCNH2,KCNH6,KCNJ5,KCNK4,KCNK7,KCNMB3,KCNN4,KCNQ1,KCNQ2,KCNT1,NDRG2,NOS1,NOS3,P2RX5,P2RX7,RHBG,SLC30A3,SLC7A8,SLC9A1,STEAP3,TCIRG1,TRH	33
Cell Death and Survival	cytotoxicity of cytotoxic T cells	0.00431	HLA-A,HLA-B,HLA-E,IL12B,P2RX7,TAP2	6
Connective Tissue Development and Function	abnormal morphology of axis	0.00431	HOXA3,RARA,RARG,SKI,WNT3A	5
Embryonic Development	abnormal morphology of axis	0.00431	HOXA3,RARA,RARG,SKI,WNT3A	5
Organ Development	abnormal morphology of axis	0.00431	HOXA3,RARA,RARG,SKI,WNT3A	5
Organ Morphology	abnormal morphology of axis	0.00431	HOXA3,RARA,RARG,SKI,WNT3A	5
Organismal Development	abnormal morphology of axis	0.00431	HOXA3,RARA,RARG,SKI,WNT3A	5
Skeletal and Muscular System Development and Function	abnormal morphology of axis	0.00431	HOXA3,RARA,RARG,SKI,WNT3A	5
Tissue Development	abnormal morphology of axis	0.00431	HOXA3,RARA,RARG,SKI,WNT3A	5
Nervous System Development and Function	abnormal morphology of axis	0.00431	HOXA3,RARA,RARG,SKI,WNT3A	5
Behavior	addiction behavior	0.00431	ADORA2A,GRK6,NOS1,POMC,SLC18A2	5
Endocrine System Disorders	adrenal gland hypofunction	0.00431	CDKN1C,CYP11A1,NR3C1,NR5A1,POMC	5
Cellular Function and Maintenance	nucleation of microtubules	0.00431	CLASP1,GRK5,NEDD1,RARRES3,TUBGCP6	5
Cellular Assembly and Organization	nucleation of microtubules	0.00431	CLASP1,GRK5,NEDD1,RARRES3,TUBGCP6	5
Hereditary Disorder	purkinje cell degeneration	0.00431	CACNA1G,INPP5A,ITPR1,OXT,TRIO	5
Neurological Disease	purkinje cell degeneration	0.00431	CACNA1G,INPP5A,ITPR1,OXT,TRIO	5
Developmental Disorder	sex reversal	0.00431	AMH,CYP11A1,INSR,NR5A1,WNT4	5
Reproductive System Disease	sex reversal	0.00431	AMH,CYP11A1,INSR,NR5A1,WNT4	5
Cardiovascular Disease	ventricular septal defect type 2	0.00431	FGFRL1,MKL2,MYH10,NTF3,RARA	5
Embryonic Development	morphology of pulmonary alveolus	0.00432	ADA,ARRB1,ARRB2,CD81,CDKN1C,DOK7,LFNG,LMNB2,NOS3,NR3C1,PTGER4,SFTPC,SLC35C1	13
Organ Development	morphology of pulmonary alveolus	0.00432	ADA,ARRB1,ARRB2,CD81,CDKN1C,DOK7,LFNG,LMNB2,NOS3,NR3C1,PTGER4,SFTPC,SLC35C1	13
Organ Morphology	morphology of pulmonary alveolus	0.00432	ADA,ARRB1,ARRB2,CD81,CDKN1C,DOK7,LFNG,LMNB2,NOS3,NR3C1,PTGER4,SFTPC,SLC35C1	13
Organismal Development	morphology of pulmonary alveolus	0.00432	ADA,ARRB1,ARRB2,CD81,CDKN1C,DOK7,LFNG,LMNB2,NOS3,NR3C1,PTGER4,SFTPC,SLC35C1	13
Tissue Development	morphology of pulmonary alveolus	0.00432	ADA,ARRB1,ARRB2,CD81,CDKN1C,DOK7,LFNG,LMNB2,NOS3,NR3C1,PTGER4,SFTPC,SLC35C1	13
Respiratory System Development and Function	morphology of pulmonary alveolus	0.00432	ADA,ARRB1,ARRB2,CD81,CDKN1C,DOK7,LFNG,LMNB2,NOS3,NR3C1,PTGER4,SFTPC,SLC35C1	13
Cell-To-Cell Signaling and Interaction	secretion of catecholamine	0.00443	ADORA2A,AVP,GABBR1,GCK,OXT,PLCD1,PTPRN2,SNCG,UCN	9
Small Molecule Biochemistry	secretion of catecholamine	0.00443	ADORA2A,AVP,GABBR1,GCK,OXT,PLCD1,PTPRN2,SNCG,UCN	9
Molecular Transport	secretion of catecholamine	0.00443	ADORA2A,AVP,GABBR1,GCK,OXT,PLCD1,PTPRN2,SNCG,UCN	9
Cell-To-Cell Signaling and Interaction	release of neurotransmitter	0.00444	ADORA2A,CD247,GRM2,IL2RA,KCNQ2,NOS1,NOS3,NRXN2,PARK2,SEPT5,SLC18A2,SYT2,TH,UCN,VAMP2	15
Small Molecule Biochemistry	release of neurotransmitter	0.00444	ADORA2A,CD247,GRM2,IL2RA,KCNQ2,NOS1,NOS3,NRXN2,PARK2,SEPT5,SLC18A2,SYT2,TH,UCN,VAMP2	15
Molecular Transport	release of neurotransmitter	0.00444	ADORA2A,CD247,GRM2,IL2RA,KCNQ2,NOS1,NOS3,NRXN2,PARK2,SEPT5,SLC18A2,SYT2,TH,UCN,VAMP2	15
Cell Death and Survival	apoptosis of tumor cell lines	0.00448	ADORA2A,AGAP2,AMH,AP2A2,ARRB2,BIK,CALCA,CAPN2,CDH1,CDKN1C,CFLAR,CSF1R,CTSD,CXCL12,CYFIP2,DLEU7,DNAJB1,EBF4,ENC1,EPHA2,ERG,FGR,FKBP5,FOS,FOXK2,GIP,HDAC4,HPN,IGF2BP1,IRAK2,IRF1,IRF8,ITPR1,KIR3DL1,KSR1,LCK,let-7,LIG1,LRP1,MAD1L1,MAP4K1,mir-145,mir-192,MUC1,MUC4,NDRG2,NOS1,NOS3,NOTCH1,NR3C1,NTF3,OSGIN1,PACS2,PARK2,PLSCR3,PRDM2,PRKCD,PRKCE,PRKCZ,PRODH,PTPN6,RARA,RARG,RTKN,RUNX1,RUNX1T1,RUNX3,RXRA,S100…	84
Tissue Morphology	abnormal morphology of neurons	0.00449	CCND2,CD81,CDH23,CNGA3,FBXO2,GNB3,HLX,LAMB2,LHX3,LRPAP1,MAN2B1,MYH10,NOS1,NOS3,NTF3,OTOF,PARK2,SEMA5B,SLC18A2,SYNGAP1,TLX3,UCN,WNT4	23
Cell Morphology	abnormal morphology of neurons	0.00449	CCND2,CD81,CDH23,CNGA3,FBXO2,GNB3,HLX,LAMB2,LHX3,LRPAP1,MAN2B1,MYH10,NOS1,NOS3,NTF3,OTOF,PARK2,SEMA5B,SLC18A2,SYNGAP1,TLX3,UCN,WNT4	23
Nervous System Development and Function	abnormal morphology of neurons	0.00449	CCND2,CD81,CDH23,CNGA3,FBXO2,GNB3,HLX,LAMB2,LHX3,LRPAP1,MAN2B1,MYH10,NOS1,NOS3,NTF3,OTOF,PARK2,SEMA5B,SLC18A2,SYNGAP1,TLX3,UCN,WNT4	23
Tissue Morphology	quantity of myeloid cells	0.00449	ADA,ADORA2A,ARID3A,BIK,CNR2,CSF1R,CXCR2,DOK1,E2F4,GNAI2,IL21R,IL2RA,IRF8,ITGB2,JARID2,PBX1,PDE4D,PLSCR1,PRKCD,PRKCE,RARA,RUNX1,SERPINB1,SIGIRR,SLC35C1,SPON2,TCIRG1,TP53,ZBTB16	29
Hematological System Development and Function	quantity of myeloid cells	0.00449	ADA,ADORA2A,ARID3A,BIK,CNR2,CSF1R,CXCR2,DOK1,E2F4,GNAI2,IL21R,IL2RA,IRF8,ITGB2,JARID2,PBX1,PDE4D,PLSCR1,PRKCD,PRKCE,RARA,RUNX1,SERPINB1,SIGIRR,SLC35C1,SPON2,TCIRG1,TP53,ZBTB16	29
Inflammatory Response	antigen presentation	0.00453	CTSD,HLA-DOA,IL12B,MAP3K8,MAP4K1,PSMB8,TAP1,TAP2,TAPBP,UNC93B1	10
Antigen Presentation	antigen presentation	0.00453	CTSD,HLA-DOA,IL12B,MAP3K8,MAP4K1,PSMB8,TAP1,TAP2,TAPBP,UNC93B1	10
Embryonic Development	morphology of eye cells	0.00453	BIN3,CNGA3,GNB3,LAMB2,MAN2B1,RARG,SEMA5B,TP53,TULP1,VSX2	10
Organ Development	morphology of eye cells	0.00453	BIN3,CNGA3,GNB3,LAMB2,MAN2B1,RARG,SEMA5B,TP53,TULP1,VSX2	10
Organ Morphology	morphology of eye cells	0.00453	BIN3,CNGA3,GNB3,LAMB2,MAN2B1,RARG,SEMA5B,TP53,TULP1,VSX2	10
Organismal Development	morphology of eye cells	0.00453	BIN3,CNGA3,GNB3,LAMB2,MAN2B1,RARG,SEMA5B,TP53,TULP1,VSX2	10
Tissue Development	morphology of eye cells	0.00453	BIN3,CNGA3,GNB3,LAMB2,MAN2B1,RARG,SEMA5B,TP53,TULP1,VSX2	10
Cell Morphology	morphology of eye cells	0.00453	BIN3,CNGA3,GNB3,LAMB2,MAN2B1,RARG,SEMA5B,TP53,TULP1,VSX2	10
Visual System Development and Function	morphology of eye cells	0.00453	BIN3,CNGA3,GNB3,LAMB2,MAN2B1,RARG,SEMA5B,TP53,TULP1,VSX2	10
Organ Morphology	abnormal morphology of cardiac valve	0.00455	FGFRL1,MYH10,NTF3,PITX2,RARA,RARG,RXRA,ZMIZ1	8
Cardiovascular System Development and Function	abnormal morphology of cardiac valve	0.00455	FGFRL1,MYH10,NTF3,PITX2,RARA,RARG,RXRA,ZMIZ1	8
Cancer	tumorigenesis of lung carcinoma	0.00455	BIN3,DOK1,LMO7,MAD1L1,OGG1,PRDM2,S100A4,TP53	8
Respiratory Disease	tumorigenesis of lung carcinoma	0.00455	BIN3,DOK1,LMO7,MAD1L1,OGG1,PRDM2,S100A4,TP53	8
Cell-To-Cell Signaling and Interaction	action potential of cells	0.00457	ADORA2A,CACNA1G,CD247,GRM2,JPH3,KCNH2,KCNMB3,KCNQ1,OXT,P2RX5,P2RX7,PRX,SEZ6,SHANK3	14
Nervous System Development and Function	action potential of cells	0.00457	ADORA2A,CACNA1G,CD247,GRM2,JPH3,KCNH2,KCNMB3,KCNQ1,OXT,P2RX5,P2RX7,PRX,SEZ6,SHANK3	14

## Sheet: IPA pathway
Â© 2000-2013 Ingenuity Systems, Inc. All rights reserved.
Ingenuity Canonical Pathways	-log(p-value)	Ratio	Molecules
Antigen Presentation Pathway	6.25	0.275	PSMB9,HLA-DOA,HLA-E,HLA-A,PDIA3,HLA-B,HLA-DMB,PSMB8,TAP1,TAP2,TAPBP
Cellular Effects of Sildenafil (Viagra)	5.22	0.129	MYH10,PDE2A,KCNN4,MYL6,PDIA3,ACTB,ADCY3,CACNA1C,ITPR1,KCNH2,PLCH2,NOS3,PDE4D,PLCD1,MYLK,KCNQ2,PRKAR1B,MYL4,ADCY7
Neuropathic Pain Signaling In Dorsal Horn Neurons	3.69	0.13	PLCD1,FOS,GRM2,KCNN4,KCNQ2,CAMK1D,PDIA3,PRKCD,PRKAR1B,PRKCE,ITPR1,KCNH2,PLCH2,PRKCZ
Aryl Hydrocarbon Receptor Signaling	3.62	0.106	TP53,NFIC,NFIX,TFDP1,GSTA4,RARG,SMARCA4,AIP,AHRR,CTSD,FOS,CCND2,RARA,GSTM4,ALDH3B1,NCOR2,RXRA
VDR/RXR Activation	3.04	0.136	SERPINB1,BGLAP,LRP5,PRKCD,HOXA10,PRKCE,NCOR2,SEMA3B,RXRA,PSMC5,PRKCZ
Wnt/Î²-catenin Signaling	3.03	0.103	TP53,LRP5,TGFBR3,BCL9,WNT9A,RARG,CDH1,WNT3A,WNT10A,CDH5,RARA,WNT7B,WNT4,DKK4,LEF1,MAP4K1,SOX18,LRP1
Dopamine-DARPP32 Feedback in cAMP Signaling	2.91	0.0929	NOS1,PDIA3,ADCY3,CACNA1C,ITPR1,PLCH2,PPP1R14B,PRKCZ,PLCD1,GNAI2,PPP1R10,KCNJ5,PRKCD,PRKAR1B,PRKCE,ADCY7,CALY
Protein Kinase A Signaling	2.84	0.0781	MYH10,MYL6,PDIA3,MYLK2,MYLK3,NOS3,PLCH2,PPP1R14B,GNG7,PRKCZ,PLCD1,MYLK,TH,GNB3,PPP1R10,PRKAR1B,PRKCE,MYL4,PTPN6,PXN,PDE2A,YWHAG,ADCY3,ITPR1,PDE4D,CNGA3,GNAI2,PYGM,PRKCD,LEF1,ADCY7
Axonal Guidance Signaling	2.81	0.0725	NTF3,MYL6,PDIA3,CXCL12,SEMA6B,GNA14,PLCH2,WNT9A,GNG7,PRKCZ,PLCD1,MICAL1,GNB3,PLXNA1,WNT7B,PRKAR1B,PRKCE,MYL4,PLXNB1,WNT4,ABLIM2,SEMA3B,EFNB3,GLIS1,PXN,HHIP,PLXND1,GNAI2,WNT3A,WNT10A,PRKCD,EPHB3,SEMA4B,EPHA2
Ubiquinol-10 Biosynthesis (Eukaryotic)	2.77	0.138	CYP11A1,MICAL1,BCKDHA,MICAL3
CXCR4 Signaling	2.76	0.0952	PXN,MYL6,ADCY3,CXCL12,GNA14,ITPR1,PRKCZ,GNG7,GNAI2,FOS,ELMO3,GNB3,PRKCD,PRKCE,MYL4,ADCY7
Pregnenolone Biosynthesis	2.75	0.231	CYP11A1,MICAL1,MICAL3
Corticotropin Releasing Hormone Signaling	2.73	0.0956	GNAI2,NOS1,FOS,UCN,PRKCD,ADCY3,PRKAR1B,PRKCE,POMC,ITPR1,NOS3,ADCY7,PRKCZ
Î±-Adrenergic Signaling	2.69	0.105	GNAI2,GNB3,PYGM,PRKCD,ADCY3,PRKAR1B,PRKCE,ITPR1,ADCY7,PRKCZ,GNG7
Calcium-induced T Lymphocyte Apoptosis	2.67	0.129	CD247,LCK,HLA-DOA,PRKCD,PRKCE,HLA-DMB,CAPN2,ITPR1,PRKCZ
RhoA Signaling	2.52	0.108	MYLK,SEPT5,MYL6,SEPT9,PLXNA1,PLEKHG5,RHPN1,ACTB,RTKN,MYLK2,MYLK3,MYL4,CDC42EP1
Sperm Motility	2.52	0.0922	CACNA1G,PDE2A,PDIA3,ITPR1,PLCH2,PDE4D,CNGA3,PRKCZ,PLCD1,PRKCD,PRKAR1B,PRKCE,RARRES3
Superpathway of Citrulline Metabolism	2.5	0.105	NOS1,PRODH,ARG2,NOS3
Breast Cancer Regulation by Stathmin1	2.46	0.087	TP53,E2F4,CAMK1D,ADCY3,ARHGEF17,ITPR1,PPP1R14B,PRKCZ,GNG7,GNAI2,ARHGEF19,GNB3,PPP1R10,PRKCD,PRKAR1B,PRKCE,ARHGEF18,ADCY7
Synaptic Long Term Potentiation	2.46	0.101	GRM2,PDIA3,CACNA1C,GNA14,ITPR1,PLCH2,PPP1R14B,PRKCZ,PLCD1,PPP1R10,PRKCD,PRKAR1B,PRKCE
P2Y Purigenic Receptor Signaling Pathway	2.46	0.0942	GNAI2,PLCD1,FOS,GNB3,PDIA3,PRKCD,ADCY3,PRKAR1B,PRKCE,PLCH2,ADCY7,GNG7,PRKCZ
Basal Cell Carcinoma Signaling	2.31	0.123	TP53,WNT3A,WNT10A,WNT7B,WNT4,LEF1,HHIP,WNT9A,GLIS1
Signaling by Rho Family GTPases	2.3	0.0791	SEPT5,MYL6,SEPT9,ACTB,ARHGEF17,GNA14,CDH15,SLC9A1,PRKCZ,GNG7,MYLK,GNAI2,ARHGEF19,FOS,CDH1,GNB3,CDH5,MYL4,CDC42EP1,ARHGEF18
Endothelin-1 Signaling	2.27	0.0856	NOS1,PLD2,PDIA3,ADCY3,GNA14,ITPR1,PLCH2,NOS3,PRKCZ,PLCD1,GNAI2,FOS,PRKCD,PRKCE,RARRES3,ADCY7
CREB Signaling in Neurons	2.2	0.0788	GNAI2,PLCD1,GRM2,GNB3,GRIK4,PDIA3,PRKCD,ADCY3,PRKAR1B,PRKCE,GNA14,ITPR1,PLCH2,ADCY7,GNG7,PRKCZ
Ephrin B Signaling	2.19	0.111	GNAI2,VAV2,PXN,GNB3,CXCL12,EPHB3,GNA14,EFNB3,GNG7
Histidine Degradation VI	2.17	0.15	CYP11A1,MICAL1,MICAL3
Thrombin Signaling	2.16	0.0825	MYL6,CAMK1D,PDIA3,ADCY3,ITPR1,GNA14,PLCH2,PRKCZ,GNG7,MYLK,PLCD1,GNAI2,GNB3,PRKCD,PRKCE,MYL4,ADCY7
Colorectal Cancer Metastasis Signaling	2.12	0.0775	TP53,LRP5,E2F4,ADCY3,WNT9A,GNG7,FOS,CDH1,WNT3A,GNB3,ARRB1,WNT10A,WNT7B,PRKAR1B,WNT4,LEF1,MMP11,ADCY7,PTGER4,LRP1
Role of NFAT in Cardiac Hypertrophy	2.01	0.0773	HDAC4,CAMK1D,PDIA3,ADCY3,ITPR1,PLCH2,PRKCZ,GNG7,PLCD1,GNAI2,GNB3,PRKCD,HDAC7,PRKAR1B,PRKCE,ADCY7
GÎ±i Signaling	2.01	0.0909	GNAI2,GRM2,GNB3,RAP1GAP,CXCR2,CNR2,ADCY3,PRKAR1B,GABBR1,RGS14,ADCY7,GNG7
1D-myo-inositol Hexakisphosphate Biosynthesis II (Mammalian)	1.99	0.143	ITPKB,INPP5F,ITPKA,INPP5A
D-myo-inositol (1,3,4)-trisphosphate Biosynthesis	1.99	0.16	ITPKB,INPP5F,ITPKA,INPP5A
Phospholipase C Signaling	1.95	0.0731	CD247,PLD2,HDAC4,MYL6,ADCY3,ARHGEF17,ITPR1,PRKCZ,GNG7,ARHGEF19,LCK,GNB3,AHNAK,PRKCD,HDAC7,PRKCE,MYL4,ARHGEF18,ADCY7
Catecholamine Biosynthesis	1.92	0.133	TH,PNMT
DNA Methylation and Transcriptional Repression Signaling	1.91	0.174	CHD3,DNMT3A,MTA1,CHD4
Synaptic Long Term Depression	1.9	0.0818	NOS1,GRM2,PDIA3,GNA14,ITPR1,PLCH2,NOS3,PRKCZ,PLCD1,GNAI2,PRKCD,PRKCE,RARRES3
RhoGDI Signaling	1.85	0.0758	MYL6,ACTB,GDI2,ARHGEF17,GNA14,CDH15,GNG7,GNAI2,ARHGEF19,DGKZ,CDH1,GNB3,CDH5,MYL4,ARHGEF18
Huntington's Disease Signaling	1.85	0.075	TP53,HDAC4,PACSIN1,ITPR1,GNA14,AP2A2,PRKCZ,HSPA1L,GNG7,CTSD,GNB3,PRKCD,HDAC7,RCOR2,PRKCE,CAPN2,NCOR2,DNAJB1
CCR5 Signaling in Macrophages	1.85	0.0842	GNAI2,CD247,FOS,GNB3,PRKCD,PRKCE,PRKCZ,GNG7
RAR Activation	1.83	0.0794	ADCY3,RARG,PSMC5,PRKCZ,SMARCA4,FOS,PRMT1,RARA,PRKCD,PRKAR1B,PRKCE,NCOR2,RXRA,ZBTB16,ADCY7
Melatonin Signaling	1.81	0.103	PLCD1,GNAI2,PDIA3,PRKCD,PRKAR1B,PRKCE,PLCH2,PRKCZ
GNRH Signaling	1.8	0.08	GNAI2,FOS,MAP3K6,PRKCD,ADCY3,PRKAR1B,PRKCE,MAP3K8,GNA14,ITPR1,ADCY7,PRKCZ
Role of Oct4 in Mammalian Embryonic Stem Cell Pluripotency	1.77	0.133	TP53,RARA,JARID2,NR5A1,IGF2BP1,SALL4
Maturity Onset Diabetes of Young (MODY) Signaling	1.76	0.129	PKLR,GCK,CACNA1C,INSR
Glioblastoma Multiforme Signaling	1.74	0.0793	PLCD1,TP53,E2F4,WNT3A,WNT10A,PDIA3,WNT7B,PRKCD,WNT4,LEF1,ITPR1,WNT9A,PLCH2
Citrulline-Nitric Oxide Cycle	1.71	0.125	NOS1,NOS3
G Beta Gamma Signaling	1.69	0.0769	GNAI2,GNB3,PRKCD,KCNJ5,PRKAR1B,PRKCE,GNA14,PRKCZ,GNG7
nNOS Signaling in Neurons	1.68	0.115	NOS1,PRKCD,PRKCE,CAPN2,PRKCZ,PFKM
Virus Entry via Endocytic Pathways	1.66	0.0909	ITGB2,HLA-A,ZBTB12,PRKCD,ACTB,HLA-B,PRKCE,AP2A2,PRKCZ
Dopamine Receptor Signaling	1.65	0.0851	TH,PPP1R10,ADCY3,PRKAR1B,SLC18A2,PPP1R14B,ADCY7,CALY
Relaxin Signaling	1.64	0.075	GNAI2,FOS,PDE2A,GNB3,ADCY3,PRKAR1B,GNA14,NOS3,PDE4D,ADCY7,PRKCZ,GNG7
Superpathway of D-myo-inositol (1,4,5)-trisphosphate Metabolism	1.63	0.121	ITPKB,INPP5F,ITPKA,INPP5A
Role of Macrophages, Fibroblasts and Endothelial Cells in Rheumatoid Arthritis	1.62	0.0663	LRP5,TRAF3,PDIA3,DAAM1,CXCL12,LTB,PLCH2,WNT9A,PRKCZ,PLCD1,FOS,WNT3A,WNT10A,PRKCD,WNT7B,WNT4,PRKCE,DKK4,LEF1,TRAF5,LRP1,IRAK2
IL-8 Signaling	1.61	0.0732	PLD2,PRKCZ,GNG7,GNAI2,ITGB2,FOS,CDH1,ARRB2,GNB3,CCND2,CXCR2,PRKCD,PRKCE,LASP1,IRAK2
IL-1 Signaling	1.6	0.0841	GNAI2,FOS,GNB3,ADCY3,PRKAR1B,GNA14,ADCY7,GNG7,IRAK2
Gap Junction Signaling	1.55	0.0739	GNAI2,PLCD1,BGLAP,PDIA3,PRKCD,ACTB,ADCY3,PRKAR1B,PRKCE,ITPR1,PLCH2,ADCY7,PRKCZ
Arginine Degradation VI (Arginase 2 Pathway)	1.55	0.125	ARG2,PYCR2
Natural Killer Cell Signaling	1.52	0.0862	CD247,VAV2,KIR3DL1,LCK,PTPN6,INPP5F,PRKCD,PRKCE,PRKCZ,CD300A
Cdc42 Signaling	1.51	0.0747	MYLK,VAV2,CD247,FOS,HLA-DOA,MYL6,HLA-E,HLA-A,HLA-B,MYL4,HLA-DMB,PRKCZ,IQGAP3
PPARÎ±/RXRÎ± Activation	1.5	0.0733	PDIA3,TGFBR3,ADCY3,GNA14,PLCH2,AP2A2,AIP,PLCD1,CHD5,PRKAR1B,NCOR2,INSR,RXRA,ADCY7
Androgen Signaling	1.48	0.0694	GNAI2,GNB3,SHBG,PRKCD,PRKAR1B,PRKCE,GNA14,DNAJB1,PRKCZ,GNG7
Dendritic Cell Maturation	1.46	0.0676	HLA-DOA,HLA-A,PDIA3,LTB,HLA-DMB,PLCH2,DDR1,PLCD1,IL12B,ZBTB12,HLA-B,IRF8,COL11A2,CCR7
OX40 Signaling Pathway	1.44	0.0879	CD247,TRAF3,HLA-DOA,HLA-E,HLA-A,HLA-B,HLA-DMB,TRAF5
Mechanisms of Viral Exit from Host Cells	1.44	0.111	PRKCD,ACTB,PRKCE,LMNB2,PRKCZ
Thyroid Cancer Signaling	1.44	0.119	TP53,NTF3,CDH1,LEF1,RXRA
Leukocyte Extravasation Signaling	1.4	0.0732	VAV2,PXN,CLDN15,MYL6,ACTB,CXCL12,PRKCZ,GNAI2,ITGB2,CLDN5,CDH5,RAP1GAP,PRKCD,PRKCE,MMP11
Agranulocyte Adhesion and Diapedesis	1.37	0.0753	GNAI2,ITGB2,MYH10,ICAM2,CLDN5,CDH5,MYL6,CLDN15,CXCR2,ACTB,CXCL12,MYL4,MMP11,SDC4
Molecular Mechanisms of Cancer	1.37	0.0608	TP53,LRP5,E2F4,TFDP1,ADCY3,ARHGEF17,GNA14,PRKCZ,GNAI2,FOS,ARHGEF19,SYNGAP1,CDH1,CCND2,PRKCD,PRKAR1B,PRKCE,LEF1,ARHGEF18,CFLAR,NOTCH1,ADCY7,LRP1
Sonic Hedgehog Signaling	1.36	0.121	ARRB2,PRKAR1B,HHIP,GLIS1
UVC-Induced MAPK Signaling	1.36	0.119	TP53,FOS,PRKCD,PRKCE,PRKCZ
Phospholipases	1.35	0.0909	PLCD1,PLD2,PDIA3,RARRES3,PLCH2,PLCH1
Phosphatidylethanolamine Biosynthesis III	1.33	0.2	PTDSS2
cAMP-mediated signaling	1.33	0.0714	PDE2A,GRM2,CAMK1D,ADCY3,GABBR1,PDE4D,CNGA3,GNAI2,CXCR2,RAP1GAP,CNR2,PRKAR1B,RGS14,ADORA2A,ADCY7,PTGER4
Factors Promoting Cardiogenesis in Vertebrates	1.31	0.0851	NODAL,LRP5,PRKCD,TGFBR3,PRKCE,LEF1,PRKCZ,LRP1
Citrulline Biosynthesis	1.3	0.0769	PRODH,ARG2
G-Protein Coupled Receptor Signaling	1.28	0.0659	PDE2A,GRM2,ADCY3,GABBR1,GNA14,PDE4D,GNAI2,SYNGAP1,CXCR2,RAP1GAP,CNR2,PRKAR1B,PRKCE,RGS14,MAP3K8,ADORA2A,ADCY7,PTGER4
Crosstalk between Dendritic Cells and Natural Killer Cells	1.27	0.0842	KIR3DL1,HLA-E,HLA-A,IL12B,ACTB,HLA-B,LTB,CCR7
Leptin Signaling in Obesity	1.26	0.0843	PLCD1,PDIA3,ADCY3,PRKAR1B,POMC,PLCH2,ADCY7
Chondroitin Sulfate Biosynthesis (Late Stages)	1.25	0.0926	GAL3ST2,HS3ST3B1,SULT1A1,CHSY1,HS3ST1
Hepatic Cholestasis	1.25	0.0632	FABP6,PRKCD,RARA,ADCY3,PRKAR1B,PRKCE,INSR,RXRA,ADCY7,PRKCZ,IRAK2
Tec Kinase Signaling	1.24	0.0663	GNAI2,VAV2,FOS,LCK,GNB3,PRKCD,ACTB,PRKCE,GNA14,FGR,PRKCZ,GNG7
Graft-versus-Host Disease Signaling	1.22	0.1	HLA-DOA,HLA-E,HLA-A,HLA-B,HLA-DMB
Cell Cycle: G1/S Checkpoint Regulation	1.2	0.0909	TP53,E2F4,CCND2,HDAC4,TFDP1,HDAC7
Renin-Angiotensin Signaling	1.2	0.072	FOS,PTPN6,PRKCD,ADCY3,PRKAR1B,PRKCE,ITPR1,ADCY7,PRKCZ
G Protein Signaling Mediated by Tubby	1.19	0.0952	LCK,GNB3,INSR,GNG7
Autoimmune Thyroid Disease Signaling	1.18	0.082	HLA-DOA,HLA-E,HLA-A,HLA-B,HLA-DMB
FcÎ³ Receptor-mediated Phagocytosis in Macrophages and Monocytes	1.18	0.0784	VAV2,PXN,PLD2,PRKCD,ACTB,PRKCE,FGR,PRKCZ
Interferon Signaling	1.15	0.111	IFITM1,PSMB8,TAP1,IRF1
Pyridoxal 5'-phosphate Salvage Pathway	1.15	0.0822	MAP3K6,PRKCD,GRK6,PRKCE,GRK5,MAP3K8
Production of Nitric Oxide and Reactive Oxygen Species in Macrophages	1.13	0.0616	FOS,PTPN6,PPP1R10,MAP3K6,PRKCD,HOXA10,PRKCE,MAP3K8,ARG2,IRF8,PPP1R14B,IRF1,PRKCZ
Epithelial Adherens Junction Signaling	1.13	0.0748	VAV2,MYH10,CDH1,LMO7,MYL6,MYO7A,TGFBR3,ACTB,MYL4,LEF1,NOTCH1
Ovarian Cancer Signaling	1.06	0.0704	TP53,ARRB1,WNT3A,TFDP1,WNT10A,WNT7B,PRKAR1B,WNT4,LEF1,WNT9A
Cardiac Î²-adrenergic Signaling	1.06	0.0645	PDE2A,GNB3,PPP1R10,ADCY3,PRKAR1B,CACNA1C,PDE4D,PPP1R14B,ADCY7,GNG7
PKCÎ¸ Signaling in T Lymphocytes	1.05	0.0629	CD247,VAV2,FOS,LCK,HLA-DOA,MAP3K6,MAP3K8,HLA-DMB,CARD11
Human Embryonic Stem Cell Pluripotency	1.05	0.0641	NODAL,NTF3,WNT3A,WNT10A,WNT7B,WNT4,LEF1,FGFRL1,WNT9A,SALL4
TGF-Î² Signaling	1.05	0.0787	RUNX3,FOS,NODAL,AMH,SKI,MAP4K1,PITX2
Cardiac Hypertrophy Signaling	1.04	0.0615	MYL6,MAP3K6,PDIA3,ADCY3,CACNA1C,GNA14,PLCH2,GNG7,PLCD1,GNAI2,GNB3,PRKAR1B,MYL4,MAP3K8,ADCY7
Î²-alanine Degradation I	1.04	0.1	ABAT
All-trans-decaprenyl Diphosphate Biosynthesis	1.04	0.167	PDSS2
Proline Degradation	1.04	0.143	PRODH
Primary Immunodeficiency Signaling	1.04	0.0806	LCK,AIRE,ADA,TAP1,TAP2
IL-12 Signaling and Production in Macrophages	1.03	0.0641	FOS,IL12B,IL12RB1,PRKCD,PRKCE,MAP3K8,IRF8,RXRA,PRKCZ,IRF1
Salvage Pathways of Pyrimidine Ribonucleotides	1.02	0.0686	MAP3K6,PRKCD,UPP1,GRK6,PRKCE,GRK5,MAP3K8
Aldosterone Signaling in Epithelial Cells	1.02	0.0655	PLCD1,ICMT,PDIA3,PRKCD,PRKCE,DNAJB1,ITPR1,PLCH2,SLC9A1,PRKCZ,HSPA1L
Chondroitin Sulfate Biosynthesis	1.01	0.0714	GAL3ST2,HS3ST3B1,SULT1A1,CHSY1,HS3ST1
UVB-Induced MAPK Signaling	1.01	0.0909	TP53,FOS,PRKCD,PRKCE,PRKCZ
TR/RXR Activation	1	0.0729	SLC16A3,TRH,SYT2,NCOR2,ME1,TBL1XR1,RXRA
Tight Junction Signaling	1	0.0683	MYLK,MYH10,FOS,CLDN5,CLDN15,MYL6,ACTB,PRKAR1B,MYL4,SAFB,PRKCZ
T Helper Cell Differentiation	1	0.0833	HLA-DOA,IL12B,IL12RB1,IL21R,IL2RA,HLA-DMB
Growth Hormone Signaling	1	0.0789	FOS,PTPN6,PRKCD,PRKCE,RPS6KA2,PRKCZ
Dermatan Sulfate Biosynthesis	0.957	0.0704	GAL3ST2,HS3ST3B1,SULT1A1,CHSY1,HS3ST1
Small Cell Lung Cancer Signaling	0.955	0.0674	NOS1,TP53,TRAF3,TFDP1,TRAF5,RXRA
Role of PKR in Interferon Induction and Antiviral Response	0.948	0.087	TP53,TRAF3,TRAF5,IRF1
Neuroprotective Role of THOP1 in Alzheimer's Disease	0.948	0.0741	HLA-E,HLA-A,PRKAR1B,HLA-B
Xenobiotic Metabolism Signaling	0.931	0.0602	GAL3ST2,HDAC4,MAP3K6,CAMK1D,GSTA4,PRKCZ,AIP,AHRR,HS3ST3B1,PRKCD,SULT1A1,GSTM4,PRKCE,HS3ST1,ALDH3B1,MAP3K8,NCOR2,RXRA
Sertoli Cell-Sertoli Cell Junction Signaling	0.93	0.0615	SPTBN2,NOS1,CDH1,CLDN5,CLDN15,MAP3K6,MYO7A,TGFBR3,ACTB,PRKAR1B,MAP3K8,NOS3
Assembly of RNA Polymerase III Complex	0.923	0.125	SF3A2,BRF1
Actin Cytoskeleton Signaling	0.92	0.0588	MYLK,VAV2,MYH10,TRIO,PXN,CYFIP2,MYL6,ACTB,MYLK2,SSH3,MYLK3,MYL4,SLC9A1,IQGAP3
Caveolar-mediated Endocytosis Signaling	0.913	0.0714	ITGB2,HLA-A,ZBTB12,ACTB,HLA-B,INSR
Prolactin Signaling	0.913	0.075	FOS,PRKCD,PRKCE,NR3C1,PRKCZ,IRF1
Type I Diabetes Mellitus Signaling	0.891	0.0667	CD247,HLA-DOA,HLA-E,HLA-A,IL12B,HLA-B,HLA-DMB,IRF1
Dermatan Sulfate Biosynthesis (Late Stages)	0.89	0.0851	GAL3ST2,HS3ST3B1,SULT1A1,HS3ST1
NRF2-mediated Oxidative Stress Response	0.879	0.0625	FOS,PRKCD,GSTA4,ACTB,GSTM4,PRKCE,AOX1,DNAJB1,FKBP5,MAFF,ENC1,PRKCZ
Regulation of the Epithelial-Mesenchymal Transition Pathway	0.879	0.0628	CDH1,WNT3A,ESRP2,WNT10A,WNT7B,mir-192,WNT4,LEF1,BCL9,FGFRL1,WNT9A,NOTCH1
Trehalose Degradation II (Trehalase)	0.877	0.125	GCK
Methionine Salvage II (Mammalian)	0.877	0.111	BHMT
Thyroid Hormone Biosynthesis	0.877	0.143	CTSD
4-aminobutyrate Degradation I	0.877	0.1	ABAT
GÎ±s Signaling	0.875	0.0661	GNB3,ADCY3,PRKAR1B,ADCY7,ADORA2A,CNGA3,PTGER4,GNG7
Cytotoxic T Lymphocyte-mediated Apoptosis of Target Cells	0.834	0.0732	CD247,HLA-DOA,HLA-E,HLA-A,HLA-B,HLA-DMB
NF-ÎºB Signaling	0.826	0.0632	SIGIRR,LCK,TRAF3,TGFBR3,MAP3K8,FGFRL1,TRAF5,INSR,CARD11,PRKCZ,DDR1
Dermatan Sulfate Degradation (Metazoa)	0.819	0.087	HYAL2,FGFRL1
Adenosine Nucleotides Degradation II	0.819	0.0769	ADA,AOX1
Glioma Signaling	0.819	0.0625	TP53,E2F4,TFDP1,CAMK1D,PRKCD,PRKCE,PRKCZ
Antioxidant Action of Vitamin C	0.819	0.0654	PLCD1,SLC2A5,PLD2,PDIA3,RARRES3,PLCH2,TXNRD2
Role of Wnt/GSK-3Î² Signaling in the Pathogenesis of Influenza	0.815	0.0741	WNT3A,WNT10A,WNT7B,WNT4,LEF1,WNT9A
Nitric Oxide Signaling in the Cardiovascular System	0.815	0.0606	PDE2A,PRKCD,PRKAR1B,CACNA1C,ITPR1,NOS3
MSP-RON Signaling Pathway	0.811	0.08	ITGB2,IL12B,ACTB,PRKCZ
CCR3 Signaling in Eosinophils	0.797	0.063	GNAI2,MYLK,GNB3,PRKCD,PRKCE,ITPR1,PRKCZ,GNG7
Cyclins and Cell Cycle Regulation	0.797	0.0674	TP53,E2F4,CCND2,HDAC4,TFDP1,HDAC7
Role of p14/p19ARF in Tumor Suppression	0.794	0.0938	TP53,TTF1,SF3A2
ERK5 Signaling	0.777	0.0769	FOS,YWHAG,MAP3K8,RPS6KA2,PRKCZ
Parkinson's Signaling	0.774	0.125	SEPT5,PARK2
CD28 Signaling in T Helper Cells	0.768	0.0606	CD247,FOS,LCK,PTPN6,HLA-DOA,HLA-DMB,ITPR1,CARD11
GABA Receptor Signaling	0.763	0.0714	ABAT,GABRA4,GABBR1,AP2A2
Heme Degradation	0.762	0.0909	HMOX2
Serine Biosynthesis	0.762	0.0769	UBAC2
Branched-chain Î±-keto acid Dehydrogenase Complex	0.762	0.111	BCKDHA
Biotin-carboxyl Carrier Protein Assembly	0.762	0.0667	HLCS
Proline Biosynthesis I	0.762	0.0714	PYCR2
Arginine Degradation I (Arginase Pathway)	0.762	0.0769	ARG2
Retinoic acid Mediated Apoptosis Signaling	0.757	0.0725	RARA,CFLAR,RXRA,RARG,IRF1
HGF Signaling	0.755	0.0667	FOS,PXN,MAP3K6,PRKCD,PRKCE,MAP3K8,PRKCZ
14-3-3-mediated Signaling	0.754	0.0661	PLCD1,FOS,YWHAG,PDIA3,PRKCD,PRKCE,PLCH2,PRKCZ
p70S6K Signaling	0.727	0.062	PLCD1,GNAI2,YWHAG,PDIA3,PRKCD,PRKCE,PLCH2,PRKCZ
Heparan Sulfate Biosynthesis (Late Stages)	0.718	0.0656	GAL3ST2,HS3ST3B1,SULT1A1,HS3ST1
Melanocyte Development and Pigmentation Signaling	0.712	0.0659	PTPN6,ADCY3,PRKAR1B,POMC,RPS6KA2,ADCY7
Erythropoietin Signaling	0.701	0.0641	FOS,PTPN6,PRKCD,PRKCE,PRKCZ
Valine Degradation I	0.694	0.0571	ABAT,BCKDHA
Purine Nucleotides Degradation II (Aerobic)	0.694	0.0571	ADA,AOX1
D-myo-inositol (1,4,5)-trisphosphate Degradation	0.694	0.087	INPP5F,INPP5A
Macropinocytosis Signaling	0.684	0.0658	ITGB2,PRKCD,PRKCE,CSF1R,PRKCZ
Role of Osteoblasts, Osteoclasts and Chondrocytes in Rheumatoid Arthritis	0.681	0.0546	FOS,LRP5,BGLAP,WNT3A,WNT10A,WNT7B,WNT4,DKK4,LEF1,TRAF5,WNT9A,CSF1R,LRP1
Altered T Cell and B Cell Signaling in Rheumatoid Arthritis	0.68	0.0652	TRAF3,HLA-DOA,SLAMF1,IL12B,LTB,HLA-DMB
CD27 Signaling in Lymphocytes	0.677	0.0702	FOS,MAP3K6,MAP3K8,TRAF5
Proline Biosynthesis II (from Arginine)	0.675	0.05	PYCR2
Creatine-phosphate Biosynthesis	0.675	0.111	CKMT2
Serotonin and Melatonin Biosynthesis	0.675	0.0625	AANAT
Glutamate Degradation III (via 4-aminobutyrate)	0.675	0.0833	ABAT
GADD45 Signaling	0.659	0.0909	TP53,CCND2
NGF Signaling	0.655	0.0593	TP53,TRIO,MAP3K6,PRKCD,MAP3K8,RPS6KA2,PRKCZ
UVA-Induced MAPK Signaling	0.65	0.0652	PLCD1,TP53,FOS,PDIA3,RPS6KA2,PLCH2
Phototransduction Pathway	0.637	0.0615	GNB3,PRKAR1B,GNGT2,CNGA3
IL-3 Signaling	0.633	0.0676	FOS,PTPN6,PRKCD,PRKCE,PRKCZ
fMLP Signaling in Neutrophils	0.629	0.0543	GNAI2,GNB3,PRKCD,PRKCE,ITPR1,PRKCZ,GNG7
Superpathway of Inositol Phosphate Compounds	0.628	0.0482	PLCD1,PTPN6,ITPKB,INPP5F,DUSP27,SSH3,MTMR7,ITPKA,INPP5A,PPP1R14B,PLCH1
Lymphotoxin Î² Receptor Signaling	0.619	0.0656	NFKBID,TRAF3,LTB,TRAF5
ILK Signaling	0.619	0.0573	MUC1,ITGB2,MYH10,FOS,PXN,CDH1,MYL6,ACTB,MYL4,LEF1,PPP1R14B
Role of NANOG in Mammalian Embryonic Stem Cell Pluripotency	0.616	0.0614	TP53,WNT3A,WNT10A,WNT7B,WNT4,WNT9A,SALL4
PI3K Signaling in B Lymphocytes	0.614	0.0571	CD81,PLCD1,VAV2,FOS,PDIA3,ITPR1,PLCH2,PRKCZ
Superpathway of Serine and Glycine Biosynthesis I	0.606	0.0556	UBAC2
Urea Cycle	0.606	0.05	ARG2
Chondroitin and Dermatan Biosynthesis	0.606	0.0769	CHSY1
Thioredoxin Pathway	0.606	0.125	TXNRD2
Adenine and Adenosine Salvage III	0.606	0.0625	ADA
Purine Ribonucleosides Degradation to Ribose-1-phosphate	0.606	0.0556	ADA
GDP-glucose Biosynthesis	0.606	0.0588	GCK
Role of Tissue Factor in Cancer	0.604	0.0609	TP53,LCK,ARRB2,ARRB1,GNA14,RPS6KA2,FGR
NF-ÎºB Activation by Viruses	0.602	0.061	ITGB2,LCK,PRKCD,PRKCE,PRKCZ
Thrombopoietin Signaling	0.601	0.0635	FOS,PRKCD,PRKCE,PRKCZ
Nur77 Signaling in T Lymphocytes	0.601	0.0635	CD247,HLA-DOA,HLA-DMB,RXRA
CTLA4 Signaling in Cytotoxic T Lymphocytes	0.594	0.0612	CD247,LCK,PTPN6,HLA-DOA,HLA-DMB,AP2A2
April Mediated Signaling	0.589	0.0698	FOS,TRAF3,TRAF5
IL-4 Signaling	0.587	0.0633	PTPN6,HLA-DOA,INPP5F,HLA-DMB,NR3C1
Heparan Sulfate Biosynthesis	0.583	0.0548	GAL3ST2,HS3ST3B1,SULT1A1,HS3ST1
Role of NFAT in Regulation of the Immune Response	0.577	0.0505	GNAI2,CD247,FOS,LCK,HLA-DOA,GNB3,HLA-DMB,GNA14,ITPR1,GNG7
Granulocyte Adhesion and Diapedesis	0.577	0.0571	GNAI2,ITGB2,CLDN5,ICAM2,CLDN15,CDH5,CXCR2,CXCL12,MMP11,SDC4
Insulin Receptor Signaling	0.57	0.0563	PPP1R10,INPP5F,PRKAR1B,RPTOR,INSR,VAMP2,PPP1R14B,PRKCZ
Glutamate Receptor Signaling	0.566	0.058	GRM2,GNB3,GRIK4,GNG7
HER-2 Signaling in Breast Cancer	0.558	0.0625	TP53,ITGB2,PRKCD,PRKCE,PRKCZ
VEGF Family Ligand-Receptor Interactions	0.558	0.0595	FOS,PRKCD,PRKCE,NOS3,PRKCZ
Ephrin Receptor Signaling	0.549	0.0498	GNAI2,PXN,GNB3,CXCL12,EPHB3,GNA14,EFNB3,DOK1,EPHA2,GNG7
Glucose and Glucose-1-phosphate Degradation	0.548	0.0455	GCK
B Cell Activating Factor Signaling	0.548	0.0667	FOS,TRAF3,TRAF5
Glycolysis I	0.539	0.05	PKLR,PFKM
GÎ±12/13 Signaling	0.523	0.0556	VAV2,PXN,CDH1,CDH5,MYL6,MYL4,CDH15
Amyotrophic Lateral Sclerosis Signaling	0.519	0.0513	PRPH,NOS1,TP53,GRIK4,CACNA1C,CAPN2
Role of BRCA1 in DNA Damage Response	0.519	0.0615	TP53,E2F4,SLC19A1,SMARCA4
Reelin Signaling in Neurons	0.517	0.061	ITGB2,LCK,CNR2,MAP4K1,FGR
Allograft Rejection Signaling	0.517	0.0543	HLA-DOA,HLA-E,HLA-A,HLA-B,HLA-DMB
Estrogen-mediated S-phase Entry	0.513	0.0714	E2F4,TFDP1
Ceramide Signaling	0.504	0.0562	CTSD,FOS,SPHK2,PRKCZ,KSR1
Cell Cycle: G2/M DNA Damage Checkpoint Regulation	0.493	0.0625	TP53,YWHAG,PRKCZ
Lipid Antigen Presentation by CD1	0.489	0.0714	PDIA3,AP2A2
Cholecystokinin/Gastrin-mediated Signaling	0.485	0.0566	FOS,PXN,PRKCD,PRKCE,ITPR1,PRKCZ
iNOS Signaling	0.476	0.0566	FOS,IRF1,IRAK2
Antiproliferative Role of Somatostatin Receptor 2	0.475	0.0563	NOS1,PTPN6,GNB3,GNG7
Prostanoid Biosynthesis	0.459	0.0667	TBXAS1
Glycogen Degradation II	0.459	0.0667	PYGM
UDP-N-acetyl-D-galactosamine Biosynthesis II	0.459	0.0417	GCK
Non-Small Cell Lung Cancer Signaling	0.449	0.0506	TP53,TFDP1,ITPR1,RXRA
IL-15 Production	0.446	0.0645	PRKCZ,IRF1
D-myo-inositol (1,4,5)-Trisphosphate Biosynthesis	0.446	0.0526	PLCD1,PLCH1
GÎ±q Signaling	0.428	0.0476	PLD2,GNB3,PRKCD,PRKCE,GNA14,ITPR1,PRKCZ,GNG7
Glutathione-mediated Detoxification	0.426	0.0455	GSTA4,GSTM4
iCOS-iCOSL Signaling in T Helper Cells	0.424	0.0488	CD247,LCK,HLA-DOA,IL2RA,HLA-DMB,ITPR1
PXR/RXR Activation	0.423	0.046	PRKAR1B,INSR,RXRA,NR3C1
CDK5 Signaling	0.423	0.0532	PPP1R10,ADCY3,PRKAR1B,PPP1R14B,ADCY7
Embryonic Stem Cell Differentiation into Cardiac Lineages	0.422	0.1	HOXB5
Glycine Betaine Degradation	0.422	0.0435	BHMT
PAK Signaling	0.412	0.0472	MYLK,PXN,MYL6,MYL4,EPHB3
Agrin Interactions at Neuromuscular Junction	0.411	0.058	ITGB2,PXN,PKLR,ACTB
GDNF Family Ligand-Receptor Interactions	0.411	0.0548	FOS,DOK7,DOK1,ITPR1
Sphingosine-1-phosphate Signaling	0.405	0.05	PLCD1,GNAI2,PDIA3,ADCY3,PLCH2,ADCY7
eNOS Signaling	0.4	0.0464	ADCY3,PRKAR1B,ITPR1,NOS3,ADCY7,CNGA3,HSPA1L
Chemokine Signaling	0.4	0.0548	GNAI2,FOS,CAMK1D,CXCL12
Glycogen Degradation III	0.39	0.0588	PYGM
Superpathway of Methionine Degradation	0.389	0.0312	PRMT1,BHMT
Communication between Innate and Adaptive Immune Cells	0.382	0.0459	HLA-E,HLA-A,IL12B,HLA-B,CCR7
Amyloid Processing	0.373	0.0536	PRKAR1B,PRKCE,CAPN2
Cleavage and Polyadenylation of Pre-mRNA	0.362	0.0833	WDR33
Acyl-CoA Hydrolysis	0.362	0.0667	ACOT7
Oleate Biosynthesis II (Animals)	0.362	0.0556	SCD5
Purine Nucleotides De Novo Biosynthesis II	0.362	0.0238	ADSSL1
Guanosine Nucleotides Degradation III	0.362	0.0455	AOX1
Endometrial Cancer Signaling	0.361	0.0526	TP53,CDH1,LEF1
D-myo-inositol-5-phosphate Metabolism	0.36	0.0446	PLCD1,PTPN6,DUSP27,SSH3,MTMR7,PPP1R14B,PLCH1
LPS/IL-1 Mediated Inhibition of RXR Function	0.36	0.046	GAL3ST2,HS3ST3B1,FABP6,GSTA4,SULT1A1,RARA,GSTM4,ALDH3B1,HS3ST1,ABCG1,RXRA
LPS-stimulated MAPK Signaling	0.356	0.0488	FOS,PRKCD,PRKCE,PRKCZ
B Cell Development	0.356	0.0606	HLA-DOA,HLA-DMB
Chronic Myeloid Leukemia Signaling	0.354	0.0476	TP53,E2F4,HDAC4,TFDP1,HDAC7
SAPK/JNK Signaling	0.354	0.049	TP53,LCK,GNB3,MAP4K1,GNG7
PPAR Signaling	0.354	0.0476	FOS,NCOR2,INSR,RXRA,AIP
3-phosphoinositide Degradation	0.352	0.0443	INPP4A,PTPN6,INPP5F,DUSP27,SSH3,MTMR7,PPP1R14B
IL-2 Signaling	0.348	0.0517	FOS,LCK,IL2RA
Calcium Signaling	0.346	0.0425	MYH10,HDAC4,CAMK1D,MYL6,TNNT3,HDAC7,PRKAR1B,MYL4,ITPR1
Type II Diabetes Mellitus Signaling	0.345	0.0373	PKLR,PRKCD,GCK,PRKCE,INSR,PRKCZ
PTEN Signaling	0.337	0.0451	INPP5F,TGFBR3,FGFRL1,INSR,PRKCZ,DDR1
Choline Biosynthesis III	0.337	0.0455	PLD2
Urate Biosynthesis/Inosine 5'-phosphate Degradation	0.337	0.0455	AOX1
Role of Pattern Recognition Receptors in Recognition of Bacteria and Viruses	0.336	0.0472	OAS2,IL12B,PRKCD,PRKCE,PRKCZ
IGF-1 Signaling	0.328	0.0476	FOS,PXN,YWHAG,PRKAR1B,PRKCZ
T Cell Receptor Signaling	0.328	0.0459	CD247,VAV2,FOS,LCK,CARD11
Inhibition of Angiogenesis by TSP1	0.326	0.0513	TP53,NOS3
Role of CHK Proteins in Cell Cycle Checkpoint Control	0.326	0.0526	TP53,E2F4,SLC19A1
Acute Myeloid Leukemia Signaling	0.317	0.0488	RUNX1,RARA,LEF1,CSF1R
Regulation of Cellular Mechanics by Calpain Protease	0.315	0.0417	PXN,CAPN2,CNGA3
Toll-like Receptor Signaling	0.315	0.0484	SIGIRR,FOS,IRAK2
DNA Double-Strand Break Repair by Homologous Recombination	0.314	0.0588	LIG1
Chondroitin Sulfate Degradation (Metazoa)	0.314	0.0435	HYAL2
Vitamin-C Transport	0.314	0.0455	TXNRD2
Cell Cycle Regulation by BTG Family Proteins	0.312	0.0556	E2F4,PRMT1
IL-17A Signaling in Fibroblasts	0.312	0.05	NFKBID,FOS
tRNA Splicing	0.312	0.0435	PDE2A,PDE4D
LXR/RXR Activation	0.307	0.0441	ABCG4,SERPINF1,ABCG1,ARG2,NCOR2,RXRA
ERK/MAPK Signaling	0.304	0.0437	FOS,PXN,YWHAG,PPP1R10,PRKCD,PRKAR1B,PRKCE,PPP1R14B,KSR1
Regulation of IL-2 Expression in Activated and Anergic T Lymphocytes	0.299	0.0449	CD247,VAV2,FOS,CARD11
Myc Mediated Apoptosis Signaling	0.294	0.05	TP53,YWHAG,PRKCZ
PI3K/AKT Signaling	0.293	0.0417	TP53,YWHAG,INPP5F,MAP3K8,NOS3,PRKCZ
nNOS Signaling in Skeletal Muscle Cells	0.293	0.0323	NOS1
The Visual Cycle	0.293	0.0357	DHRS3
Methionine Degradation I (to Homocysteine)	0.293	0.0435	PRMT1
HIF1Î± Signaling	0.289	0.0467	SLC2A5,NOS1,TP53,MMP11,NOS3
Protein Ubiquitination Pathway	0.283	0.0448	PSMB9,HLA-A,ZBTB12,HLA-B,USP37,PSMB8,DNAJB1,PARK2,TAP1,TAP2,PSMC5,HSPA1L
mTOR Signaling	0.277	0.0427	DGKZ,PLD2,PRKCD,RPTOR,PRKCE,RPS6KA2,INSR,PRR5L,PRKCZ
ErbB4 Signaling	0.275	0.0448	PRKCD,PRKCE,PRKCZ
Regulation of Actin-based Motility by Rho	0.275	0.0449	MYLK,MYL6,ACTB,MYL4
Notch Signaling	0.274	0.0465	LFNG,NOTCH1
Granzyme B Signaling	0.274	0.0625	LMNB2
Mismatch Repair in Eukaryotes	0.274	0.0417	SLC19A1
Eicosanoid Signaling	0.266	0.0375	RARRES3,TBXAS1,PTGER4
Docosahexaenoic Acid (DHA) Signaling	0.263	0.0408	SERPINF1,BIK
Netrin Signaling	0.263	0.0351	PRKAR1B,ABLIM2
Inhibition of Matrix Metalloproteases	0.263	0.05	MMP11,LRP1
Cysteine Biosynthesis III (mammalia)	0.256	0.0333	PRMT1
Pancreatic Adenocarcinoma Signaling	0.254	0.0417	TP53,E2F4,PLD2,TFDP1,NOTCH1
Transcriptional Regulatory Network in Embryonic Stem Cells	0.252	0.05	RFX4,ZFHX3
ErbB Signaling	0.252	0.046	FOS,PRKCD,PRKCE,PRKCZ
CD40 Signaling	0.248	0.0429	FOS,TRAF3,TRAF5
FXR/RXR Activation	0.245	0.0396	PKLR,FABP6,RARA,RXRA
MIF Regulation of Innate Immunity	0.242	0.04	TP53,FOS
Differential Regulation of Cytokine Production in Macrophages and T Helper Cells by IL-17A and IL-17F	0.241	0.0556	IL12B
Melanoma Signaling	0.232	0.0435	TP53,CDH1
DNA damage-induced 14-3-3Ïƒ Signaling	0.226	0.0476	TP53

## Sheet: IPA upstream
Â© 2000-2013 Ingenuity Systems, Inc. All rights reserved.
Upstream Regulator	Molecule Type	p-value of overlap	Target molecules in dataset	Mechanistic Network
CREB1	transcription regulator	1.14e-05	AANAT,ADORA2A,AKAP8L,APOLD1,AVP,CACNA1C,CALCA,CYP11A1,CYP46A1,ESRRG,FOS,IL2RA,MUC2,MYH10,NFKBID,NKX6-2,NOS1,OTOF,OXT,PNMT,SIAH2,SLC18A2,SLC19A1,TFAP2A,TH,TRH,UPP1
CaMKII	complex	1.29e-05	INSR,IRF1,NOS3,PRKCZ,SYNGAP1,TP53
desmopressin	biologic drug	1.61e-05	ACTB,ADCY3,AHNAK,AVP,CTSD,DISC1,FOS,MYH10,NDRG2,PLEKHA6,PXN,RAP1GAP,SPTBN2,TNS1,VWF
camptothecin	chemical toxicant	1.87e-05	ANO9,ARAP2,ARRB2,CFLAR,CLASP1,CXCR2,DGKZ,DNAH17,ENC1,FOS,GNAI2,GNG7,GRK5,GSE1,HIST1H3A (includes others),HLA-A,HLA-B,HLA-E,IL2RA,INPP4A,IRF1,ITPR1,LAMB2,LIMCH1,MAD1L1,MAFF,MICAL3,MKL2,NR3C1,PARK2,PBX1,PEG3,PLD2,PRODH,PSD4,PSMB9,PTGER4,PTPRN2,RARA,RBMS1,RGS14,SDC4,SFTPC,SIAH2,STX11,TAP1,TP53,TRAF3,TRAF5,VAC14,VAV2	IRF1,JUN,NFkB (complex),PML,SP1,camptothecin
TNF	cytokine	5.55e-05	ABR,ACTB,ADORA2A,AMH,ASGR1,AVP,BCKDHA,BGLAP,BIK,CALCA,CCND2,CCR7,CD247,CD5,CFLAR,CHI3L2,CLASP1,CNR2,COL16A1,CSF1R,CXCL12,CXCR2,CYP11A1,DCHS1,DHRS3,EPHA2,ERG,FERMT1,FGFRL1,FOS,GNAI2,GNL1,HIVEP1,HLA-B,HLA-E,ICAM2,IFITM1,IFNL1,IL12B,IL21R,IL2RA,INSR,IRAK2,IRF1,IRF8,ITGB2,ITPR1,JARID2,KCNH2,KLB,LAMA3,LTB,MAFF,MAP3K8,MUC1,MUC2,MUC4,MYH10,MYL6,MYLK,NOS1,NOS3,NOTCH1,NR3C1,NR5A1,OAS2,OTUD7B,P2RX5,PCSK6,P…	CD40,IFNG,IRF1,IRF2,Interferon alpha,JUN,NFkB (complex),SP1,TNF,TP53
PML	transcription regulator	8.27e-05	HLA-DMB,NR3C1,PSMB8,PSMB9,RXRA,TAP1,TAP2,TP53	IRF1,JUN,NFkB (complex),PML,SP1
CFC1/CFC1B	other	0.0001	NODAL,PITX2,PYCR2
STIL	other	0.0001	NODAL,PITX2,PYCR2
PYCR2	enzyme	0.0001	NODAL,PITX2,PYCR2
isobutylmethylxanthine	chemical toxicant	0.000102	ALDH3B1,BGLAP,CRHBP,CYP11A1,DHRS3,E2F4,ENC1,FOS,INSR,ITGB2,NOS3,NOTCH1,PDE4D,PTGFRN,RXRA,TH,TRH	Akt,CREB1,CTNNB1,IRF1,JUN,NFkB (complex),NR3C1,SP1,TNF,cyclic AMP,isobutylmethylxanthine
NFkB (complex)	complex	0.00011	ABCG1,ANXA13,CCND2,CCR7,CDH1,CFLAR,CLCF1,CLIP2,CXCL12,FABP6,FOS,GRK5,HGFAC,HIF3A,HIVEP1,HLA-A,HLA-B,HLA-DMB,IFNL1,IL12B,IL2RA,IRF1,ITPKB,ITPR1,KRT19,LTB,MAP3K8,MTSS1,MUC2,MYLK,MYLK3,NFKBID,NOS1,NOTCH1,PRKCD,PSMB9,RUNX1,SDC4,SLC2A5,TAP1,TAP2,TP53,TRAF3,TRH,WNT10A,ZC3H12A	CEBPA,IRF1,JUN,NFkB (complex),NR3C1,SP1,TGFB1,TNF,TP53
AXIN1	other	0.000114	APCDD1,CCND2,ENC1,FOS,LEF1,PITX2	AXIN1,CTNNB1,JUN
miR-182-5p (and other miRNAs w/seed UUGGCAA)	mature microRNA	0.000202	CARD11,CDH1,CLDN15,COL11A2,MTSS1,NLGN2,RARG,VWF
IFN1@	other	0.000203	IFNL1,IRF1,IRF8,LCK,RARRES3
Histone h3	group	0.000224	BGLAP,CACNA1G,CCND2,CDH1,CFLAR,CRIP2,DAB2IP,FOS,HIVEP3,HOXA10,IL2RA,KIR3DL1,MAD1L1,MLL3,MUC4,NES,NOS3,OSGIN1,PAX7,PITX2,POLD4,RUNX1T1,SBF1,UPP1,WNT3A,ZBTB44
K+	chemical - endogenous mammalian	0.000247	CALCA,CYP11A1,FOS,ITPR1,KCNQ1,TH,TP53,TRH	CREB1,JUN,K+,NFkB (complex),SP1,TP53
PRDM5	other	0.000277	ALX4,CACNA1C,CCDC33,EBF1,EVL,GCK,MYOM2,NOTCH1,RARA,RUNX1,TINAGL1,TP53
MTA1	transcription regulator	0.000362	BCAS3,CCND2,CDH1,CDKN1C,EPHA2,PITX2,RNF144A,SERPINB1	CTNNB1,JUN,MTA1
cyclic AMP	chemical - endogenous mammalian	0.000411	ANTXR2,ARG2,BGLAP,CALCA,CCND2,CYP11A1,FOS,GCK,IL2RA,INSR,MYLK,NOS1,NTF3,PDE4D,PNMT,POMC,RARA,RXRA,TH,TP53,TRH,UCN,VWF,YWHAG	Akt,CREB1,CTNNB1,IRF1,JUN,NFkB (complex),NR3C1,SP1,TNF,TP53,cyclic AMP
fluvoxamine	chemical drug	0.000455	ACTB,CCR7,FOS,GNAI2,ITPKB,NOS3,TH
PITX2	transcription regulator	0.000514	CCND2,KCNQ1,LEF1,LHX3,NR5A1,PITX2,POMC,TRIO,WNT9A
NLRP12	other	0.000559	CXCL12,HLA-A,HLA-B,HLA-E,NR3C1,PSMB8,TRAF3	IRF1,JUN,NFkB (complex),NLRP12,SP1
corticosterone	chemical - endogenous mammalian	0.000606	AVP,CYP11A1,FKBP5,FOS,GCK,IL2RA,NOS1,NOS3,NR3C1,POMC,TRH,UCN,WNT7B	JUN,NR3C1,NR3C2,corticosterone
tretinoin	chemical - endogenous mammalian	0.000624	ABCG1,ADA,AHNAK,APBA2,APCDD1,BGLAP,BHMT,CACNA1C,CALCA,CAPN2,CCND2,CCR9,CD52,CDH1,CSF1R,CTSD,CYP11A1,CYP2U1,DDAH2,DHRS3,E2F4,EFS,FERMT1,FGR,FOS,GCK,GDF2,HIVEP3,HLA-B,HLA-DMB,HNRNPF,HOXA2,HOXA3,HOXB5,HOXB6,HS3ST1,IFITM1,IL12B,IRF1,ITGB2,KCNJ5,KRT19,LOXL2,LRRC25,MAD1L1,MAFB,MMP11,MUC2,MUC4,MYO1C,NES,NODAL,NOTCH1,NR3C1,OAS2,OXT,P4HA2,PAX7,PITX2,PLEKHB1,PLSCR1,POMC,PRKCD,PRMT1,PSMB9,PYCR2,RARA,RARG,RA…	CTNNB1,EGF,IFNG,IRF1,IRF2,JAK2,JUN,NFkB (complex),SP1,TGFB1,TP53,tretinoin
mir-182	microRNA	0.000681	CARD11,CDH1,CLDN15,COL11A2,MTSS1,NLGN2,VWF
CTNNB1	transcription regulator	0.000684	ACTB,CACNA1G,CAPZB,CCND2,CD52,CDH1,CDKN1C,CELSR1,CLDN5,CUX1,CYP11A1,DOK1,EPHB3,FOS,HHIP,HNRNPUL1,IFITM1,IGF2BP1,IRF8,ITGB2,LCK,LEF1,MAN2B1,ME1,MTA1,MTMR7,MYL4,MYLK,NDRG2,NOTCH1,OGG1,PAX7,PCSK6,PITX2,S100A4,TH,TNIK,TP53,TRH,TSC22D1,WNT4,WNT7B	Akt,CTNNB1,JUN,NFkB (complex),SP1,TP53
allopregnanolone	chemical - endogenous mammalian	0.000781	AVP,FOS,GABRA4,POMC	NR3C1,NR3C2,allopregnanolone,corticosterone
fluoxetine	chemical drug	0.000792	AANAT,FOS,HPN,NOS1,NR3C1,OXT,POMC,TH,TRH,WNT3A	CREB1,fluoxetine
KN 93	chemical - kinase inhibitor	0.000826	CACNA1C,CALCA,CFLAR,FOS,IL12B,TP53	Akt,CREB1,CTNNB1,IL2,IRF1,JUN,KN 93,NFkB (complex),NR3C1,SP1,TP53
TFAP2C	transcription regulator	0.00085	ADA,ANTXR2,CYP11A1,DYRK2,HOXA2,PITX2,SEMA3B,SLC19A1
TAP1	transporter	0.000936	HLA-A,HLA-B,PSMB9
CRH	cytokine	0.00104	AVP,CYP11A1,FOS,IL2RA,NOS1,NOS3,PNMT,POMC,UCN	CREB1,CRH,JUN,NFkB (complex),NR3C1,NR3C2,corticosterone,cyclic AMP
NLRC5	transcription regulator	0.00111	HLA-A,HLA-B,HLA-E,PSMB9,TAP1	IRF1,JUN,NFkB (complex),NLRC5,NR3C1,SP1,TNF
naloxone	chemical drug	0.00145	AVP,FOS,OXT,POMC,TH	JUN,NR3C1,NR3C2,corticosterone,morphine,naloxone
TGFB1	growth factor	0.0015	ABCG1,AHNAK,ARHGEF19,ATXN1,AVP,BGLAP,CALCA,CCND2,CCNO,CCR7,CDH1,CDKN1C,CHD4,COL16A1,CRIP2,CSF1R,CTSD,CXCL12,CXCR2,CYB561,CYP11A1,DAAM1,DNMT3A,DOK1,DYRK2,EMILIN1,EPB49,EPHA2,ESRP2,FERMT1,FOS,GABBR1,GABRA4,GNA14,GNAI2,GNG7,GNL1,GSE1,HMOX2,HOXA2,HOXB5,ICAM2,IL12B,IL2RA,IRAK2,IRF1,ITGB2,ITGBL1,ITPR1,KRT19,LOXL2,MAD1L1,MCF2L2,MGAT5,MMP11,MUC4,MYL6,MYLK,MYO1C,NOS3,NOTCH1,PBX1,PDE4D,PHF15,PLSCR1,PNMT,PO…	CREB1,CSF3,IFNG,IRF1,IRF2,JUN,NFkB (complex),NR3C1,SP1,TGFB1,TNF,TP53,cyclic AMP
lactacystin	chemical - protease inhibitor	0.00152	ACTB,BGLAP,BIK,CCND2,CDKN1C,CFLAR,CLIC1,CTSD,GNAI2,HLA-A,HLA-B,IL12B,MMP11,NOS1,NR3C1,P4HA2,PRKCE,PXN,TP53	Akt,CTNNB1,IL2,IRF1,JUN,NFkB (complex),NR3C1,SP1,TNF,TP53,TP73,lactacystin
OSM	cytokine	0.00163	ABCG1,CCND2,CDH1,CHI3L2,CXCL12,DHRS3,DNAH17,EVPL,FOS,HLA-A,HLA-B,IRF1,ITPKB,KRT19,KRT2,MGLL,MYH10,PAX7,PITX2,PLCD1,PLLP,POMC,PSMB8,PSMB9,QSOX1,RARG,RUNX1,SBF1,SEPT9,SERPINB1,SLC16A3,SLC7A8,STX11,TAP1,TAP2,TAPBP,TECR,TP53,ZNF238	IRF1,JAK2,JUN,NFkB (complex),OSM,SP1,TP53
dihydrotestosterone	chemical - endogenous mammalian	0.00165	ABCG1,ACTB,CALCA,CCND2,CDH1,CYP11A1,DNMT3A,FKBP5,FOS,GPRIN2,HIST1H3A (includes others),HLA-A,IL12B,INSR,KRT19,LEF1,MAFF,ME1,MGLL,MUC1,MYLK,NOS1,NOS3,NOTCH1,NR3C1,OXT,POMC,PTGER4,RARG,SFTPC,SLC2A5,SLC2A9,SLC7A8,SMG7,TGFBR3,TP53,TRIP13	Akt,CREB1,CTNNB1,IRF1,JUN,NFkB (complex),NR3C1,SP1,TGFB1,cyclic AMP,dihydrotestosterone
morphine	chemical drug	0.0018	ARRB1,CALCA,CNR2,FOS,GNAI2,IL12B,NOS3,NR3C1,NTF3,P2RX7,POMC,TH,TP53	CREB1,JUN,Mapk,NFkB (complex),NR3C1,SP1,TP53,cyclic AMP,morphine
PKD2	ion channel	0.00181	NODAL,PITX2,PYCR2
TCF21	transcription regulator	0.00181	CYP11A1,NR5A1,PITX2
volinanserin	chemical drug	0.00181	FOS,OXT,POMC
retinol acetate	chemical drug	0.00181	RARA,RARG,RXRA
Ro41-5253	chemical reagent	0.00186	CSF1R,IRF1,MUC4,RARA,RARG
sucrose	chemical - endogenous mammalian	0.00186	DDAH2,FOS,NOS3,OXT,PDIA3
Interferon alpha	group	0.0019	CCND2,CCR7,CD81,CELSR1,CYB561,E2F4,HLA-A,HLA-B,IFITM1,IFNL1,IL12B,IL12RB1,IL21R,IL2RA,INSR,IRF1,IRF8,OAS2,PARVG,POMC,PRKCE,PSMB8,PSMB9,RARRES3,TAP1,TAP2,TAPBP	Akt,CTNNB1,IFNG,IRF1,IRF2,Interferon alpha,JUN,NFkB (complex),SP1,TP53
Mapk	group	0.00196	ADA,CCR9,CFLAR,FOS,MUC4,NOS1,NR3C1,PEG3,PRKCZ,S100A4,SNCG,TH	Akt,CTNNB1,JUN,Mapk,NFkB (complex),SP1,TP53,TP73
HIST1H1T	other	0.0021	ABCG4,BHMT,CANT1,CD81,CLIC3,DENND2D,FOS,FXYD2,MAN2B1,PPT2,USF2
IL27	cytokine	0.00214	CCND2,CFLAR,FOS,HLA-A,HLA-B,HLA-DMB,HLA-DOA,IL12B,IL2RA,IRF1,RARRES3,TAP1	Akt,CTNNB1,IFNG,IL2,IL27,IRF1,IRF2,JUN,NFkB (complex),NR3C1,SP1,TNF,TP53
IPCS-BF	other	0.00216	IRF1,TP53
GNAZ	enzyme	0.00216	OXT,POMC
GDF3	growth factor	0.00216	NODAL,PCSK6
AKAP13	other	0.00216	FKBP5,FOS
CDC6	other	0.00216	LMNB2,TP53
glyburide	chemical drug	0.00238	FOS,IL12B,POMC,TH	ATP,CBL,CREB1,IRF1,JUN,NFkB (complex),NR3C1,SP1,TNF,glyburide
N-carbobenzyloxy-leucine-leucine-norvalinal	chemical - protease inhibitor	0.00238	CFLAR,RARG,RXRA,USF2
HIST1H1A	other	0.00253	ABCG4,BHMT,CANT1,CD81,CLIC3,DENND2D,FOS,FXYD2,MAN2B1,PPT2,USF2
SHH	peptidase	0.00275	AMH,CALCA,CCND2,HHIP,IL2RA,LASP1,LFNG,LHX3,NES,NODAL,NOS3,PITX2,PYCR2,TFDP1,TH
Pka	complex	0.00289	ANTXR2,CCR7,CYP11A1,FOS,IRF1,MUC4,NOS3,PDE4D,PKLR,PNMT,POMC,PRKCZ,RUNX1	ATP,CBL,CREB1,IRF1,JUN,Mapk,NFkB (complex),NR3C1,Pka,SP1,TNF,TP53,cyclic AMP
IL-2R	complex	0.00305	CCND2,FOS,IL2RA
CYP11A1	enzyme	0.00305	CYP11A1,PNMT,POMC
MAOA	enzyme	0.00305	AVP,OXT,SLC18A2
EGF	growth factor	0.00306	ADA,CCND2,CDC42EP1,CDH1,CFLAR,CSF1R,CTSD,CYP11A1,EPHA2,FOS,GSTA4,HOXB5,KRT19,MAD1L1,MUC1,MUC2,MUC4,NES,NOTCH1,NR5A1,PFKM,PLSCR1,RUNX1,RXRA,S100A4,SLC37A1,ST3GAL1,TFAP2A,TFDP1,TH,TP53,TRH,UCN,VAMP2	EGF,JUN,Mapk,NFkB (complex),SP1,TGFB1,TP53,TP73
CEBPA	transcription regulator	0.00313	ADCY7,APCDD1,ARG2,BHMT,BIK,CCND2,CSF1R,CYP11A1,FOS,FXR2,GP9,HLA-B,ICAM2,IL12B,INSR,LCK,OAS2,PCSK6,PLXND1,RNF144A,RUNX3,SBSN,SECTM1,SERPINB1,SERPINF1,SFTPC,TBXAS1,TFAP2A,ZMIZ1	CEBPA,JUN,NFkB (complex),SP1,TP53
DICER1	enzyme	0.00316	CACNA1C,CCND2,CDH1,CDKN1C,DKK4,EIF2C2,FOS,NOS3,NOTCH1,PRKCD,RGCC,RUNX1,SERPINF1,TP53	Akt,CTNNB1,DICER1,JUN,NFkB (complex),SP1,TP53,TP73
PIAS4	transcription regulator	0.00321	IL12B,IRF1,LEF1,TH
LIF	cytokine	0.00339	AHNAK,ARID1A,BGLAP,CALCA,CDH1,CDH5,CSF1R,CYP11A1,FOS,IL2RA,IRF1,NES,POMC,PRPH,RASA3,TH,TP53,VWF	CREB1,JAK2,LIF,NFkB (complex),SP1,TP53
CDK2AP1	other	0.00343	CCND2,DAAM1,LRP5,PITX2,WNT10A,WNT3A,WNT7B
EBI3	cytokine	0.00343	CCND2,FOS,HLA-A,HLA-B,HLA-DMB,IRF1,TAP1	EBI3,IFNG,IRF1,IRF2,JAK2,NFkB (complex),SP1,TP53
MYOD1	transcription regulator	0.00356	ADCY7,CDH15,CDKN1C,LMNB2,MAFB,MYL4,NES,PAX7,PFKM,PRDM16,RBM38,RPS6KA2,RUNX1,TGFBR3,TNNT3,TNS1,ZNF238
GNRH1	other	0.00372	CYP11A1,FOS,IL2RA,NES,NOS1,NR5A1,PRKCD,PRKCE	CREB1,GNRH1,IRF1,JUN,NFkB (complex),NR3C1,SP1,TP53,cyclic AMP
MGEA5	enzyme	0.00372	ADAP1,AHNAK2,CDH1,CDK10,CELSR1,CREB3L2,CYFIP2,EPHB3,HIVEP2,ITPKB,PDCD2,PFKM,PRKAR1B,RASA3,SIGIRR,TFDP1,TGFBR3,TP53,USF2,WWTR1
5-azacytidine	chemical drug	0.00379	CDH1,CLCF1,CXCL12,EPHA2,IRF8,MAFF,MUC2,MUC4,NOS3,RUNX3,SLC9A1,UPP1	5-azacytidine,SP1
SP2	transcription regulator	0.00421	BGLAP,FOS,GNAI2,PRKCD
Lh	complex	0.00422	ACTB,ADCY7,AMH,CDKN1C,CFLAR,CYFIP2,CYP11A1,DHRS3,FKBP5,FOS,GRK5,ITPR1,MAP1LC3B,NR5A1,NTF3,P4HA2,PDE4D,PPIH,SMARCA4,TP53,UPP1	Akt,CREB1,CTNNB1,JUN,Lh,NFkB (complex),NR3C1,SP1,cyclic AMP
IFNG	cytokine	0.00456	ACTB,ADCY7,ADORA2A,ARAP2,ARG2,CALCA,CCND2,CCNO,CDH1,CELSR1,CFLAR,CHI3L2,CLIP2,CSF1R,CTSD,CXCL12,CYB561,CYP11A1,DOK1,E2F4,FKBP5,FOS,GLIS1,GNA14,GNAI2,GNG7,GNL1,HLA-A,HLA-B,HLA-DMB,HLA-DOA,HLA-E,IFITM1,IL12B,IL12RB1,IL2RA,IRAK2,IRF1,IRF8,ITGB2,ITPKB,KRT19,LAMB2,MAP3K8,MMP11,MOV10L1,MUC1,MUC2,MUC4,MYH10,NOS1,NOS3,NOTCH1,OAS2,PARVG,POMC,PRKCD,PSMB8,PSMB9,RARRES3,SBF1,SDC4,SLAMF1,SLC15A3,STX11,TAP1,TA…	CD40,IFNG,IRF1,IRF2,JUN,NFkB (complex),NR3C1,SP1,TNF,TP53
SIM1	transcription regulator	0.00465	ABCG1,AOX1,ARID1A,AVP,CD52,CPXM2,CRYGD,HGFAC,HLA-B,ICMT,KCNQ1,NKX6-2,NR5A1,OXT,POLD4,SEMA5B,SYT7,TRH,WNT7B
ATP	chemical - endogenous mammalian	0.00466	CALCA,CCR7,DLGAP2,FOS,IL12B,IL2RA,NOS1,NOS3,P2RX7,PLD2	ATP,Akt,CREB1,CTNNB1,IL2,IRF1,JUN,NFkB (complex),NR3C1,SP1,TNF,TP53,cyclic AMP,wortmannin
EIF4G2	translation regulator	0.00472	CCND2,CTSD,KRT19
CARTPT	other	0.00472	AVP,FOS,TRH
DHH	peptidase	0.00472	CYP11A1,HHIP,NR5A1
miR-1 (and other miRNAs w/seed GGAAUGU)	mature microRNA	0.00496	ARHGEF18,ARID1A,CHSY1,DNAJB1,HDAC4,HIST1H3A (includes others),INPP5F,IQGAP3,KCNQ1,LASP1,LRP1,MRC2,PRSS21,SDC4,SH2D4A,TPPP,TRIM2,UNC93B1
CBL	transcription regulator	0.00509	BGLAP,FOS,IL12B,INSR,LCK,PXN	Akt,CBL,CTNNB1,IL2,IRF1,JUN,NFkB (complex),NR3C1,SP1
STAT4	transcription regulator	0.00514	AHNAK,AKAP8L,AP2A2,BANP,DDAH2,GCNT2,IL12RB1,IL2RA,IRF1,KCNK7,LRP1,MAP3K8,P4HA2,PBX4,PCGF5,POLD4,PRDM16,RGCC,SERPINB1
CSF3	cytokine	0.00521	CCND2,CCR7,CD177,CTSD,CXCL12,FGFBP2,FOS,IL12B,ITGB2,LTB,PLSCR1,PRKCE,RARA,TFDP1,TP53	Akt,CSF3,CTNNB1,IFNG,IRF1,IRF2,JAK2,JUN,NFkB (complex),NR3C1,SP1,TNF,TP53
SP1	transcription regulator	0.00528	ADA,AHRR,BGLAP,CCND2,CTSD,CXCL12,CYP11A1,DNMT3A,FABP6,FOS,GABRA4,GNAI2,HBZ,HDAC4,IL21R,INSR,IRF1,KRT19,LTB,MMP11,MUC2,MUC4,NOS1,NOS3,OGG1,PNMT,PRKCD,RARA,SLC19A1,SNCG,STRA13,TGFBR3,TP53,TRH
IRF2	transcription regulator	0.00576	IL12B,IRF1,IRF8,PSMB8,PSMB9,TAP1,TAP2,TAPBP	IRF1,IRF2,NFkB (complex)
zVAD-FMK	chemical - protease inhibitor	0.00588	FOS,IL2RA,MAP1LC3B,PSMB9,TFAP2A,TP53	ATP,CBL,CREB1,IRF1,JUN,NFkB (complex),SP1,zVAD-FMK
Salmonella enterica serotype abortus equi lipopolysaccharide	chemical toxicant	0.00591	BRE,CCR7,CFLAR,HS3ST3B1,IL12B,IL2RA,IRF1,MAD1L1,MAFF,MAP3K8,MCF2L2,MGLL,OSGIN1,SIAH2,SLAMF1,SYNPO2
nifedipine	chemical drug	0.00604	CACNA1C,CYP11A1,FAM3B,FOS,INSR,NOS1,NOS3,NR3C1,TH	ATP,Akt,CBL,CREB1,CTNNB1,JUN,NFkB (complex),SP1,nifedipine
wortmannin	chemical - kinase inhibitor	0.0062	ARRB1,CCND2,CDH1,CFLAR,FAM3B,FOS,GCK,IL12B,IL2RA,INSR,IRF1,IRF8,NOS3,PTGER4,PXN,TH,TP53	Akt,CREB1,CTNNB1,IL2,IRF1,JUN,NFkB (complex),NR3C1,SP1,TP53,cyclic AMP,wortmannin
GLI1	transcription regulator	0.00624	CCND2,CDH1,GALNT2,HHIP,IL2RA,KRT19,MMP11,NDRG2,NES,POMC,PPT2,PRKCE,RXRA,SCD5,SOX18,TSC22D1	CTNNB1,GLI1,JUN
Esr1-Estrogen-Sp1	complex	0.00629	CTSD,FOS
TRIM41	other	0.00629	PRKCD,PRKCZ
DDIT4	other	0.00629	MUC2,TP53
RYBP	transcription regulator	0.00629	CCND2,RUNX1
CLCN1	ion channel	0.00629	HDAC4,HDAC7
gabapentin	chemical drug	0.00629	FOS,NOS1
p-chloroamphetamine	chemical drug	0.00629	FOS,OXT
DL-threo-dihydrosphingosine	chemical - kinase inhibitor	0.00629	RARA,RXRA
(-)-gallocatechin gallate	chemical - protease inhibitor	0.00629	IL12B,IRF1
dextromethorphan	chemical drug	0.00629	POMC,TH
ADCYAP1	other	0.00635	CACNA2D3,CDKN1C,CLCF1,DNMT3A,EPHA2,FOS,GRK5,IL12B,IRF1,KCNN4,LRPAP1,NOS1,NR5A1,PNMT,POMC,RGCC,SERPINB1,SERPINF1,SLC18A2,TSC22D1	ADCYAP1,Akt,CTNNB1,IRF1,JUN,NFkB (complex),SP1
DMD	other	0.0066	CATSPER4,CKMT2,CMYA5,CYFIP2,DGKZ,IGFN1,MYBPC1,MYLK2,MYT1L,NDRG2,NOS1,PACSIN1,PFKM,PYGM,RAP1GAP2,SERPINB1
IFNL1	cytokine	0.00661	CCR7,IFITM1,IFNL1,IL12B,OAS2,PLSCR1,PSMB9,RARRES3,TMEM140	IFNL1,IRF1,JUN,NFkB (complex),NR3C1,SP1,TNF
TANK	other	0.00674	DNMT3A,IL12B,RARRES3,RGCC,TSC22D1,ZC3H12A
UCN2	other	0.00683	FOS,POMC,TH	CREB1,JUN,NFkB (complex),NR3C1,UCN2,cyclic AMP
S100P	other	0.00683	ACTB,CTSD,KRT19
JAK2	kinase	0.00706	CCND2,CDH1,FOS,IRF1,PSMB9,RARA,TAP1,TP53	Akt,CTNNB1,IRF1,JAK2,JUN,NFkB (complex),SP1,TP53,TP73
Akt	group	0.00709	CCND2,CCR7,CDKN1C,CFLAR,CTSD,CXCL12,E2F4,FOS,GCK,HIF3A,IL12B,INSR,LEF1,MUC1,NOS1,NOTCH1,PTGER4,TP53	ATP,Akt,CBL,CREB1,IL2,IRF1,JUN,NFkB (complex),NR3C1,SP1,TNF
CD40	transmembrane receptor	0.00744	BIK,CCND2,CFLAR,CNR2,CXCL12,FOS,IL12B,IL2RA,IRF1,ITGB2,PSMB9,SLAMF1,TAP1,TAP2,TAPBP,TP53,TRAF5,ZBTB16	Akt,CD40,CTNNB1,IFNG,IRF1,IRF2,JUN,NFkB (complex),NR3C1,SP1,TNF,TP53
IL2	cytokine	0.0075	ADCY3,AVP,CALCA,CCND2,CCR7,CCR9,CD247,CD5,CDH1,CDKN1C,CFLAR,CSF1R,CXCL12,CYTH4,DENND2D,E2F4,ELMO3,EVL,FOS,IL12B,IL12RB1,IL2RA,IRF1,KIR3DL1,LCK,LTB,PDIA3,PTPN6,RGCC,S100A4,TNFRSF18,TP53,TRAF5,UPP1	ATP,Akt,CBL,CREB1,CTNNB1,IL2,IRF1,JAK2,JUN,NFkB (complex),SP1,TP53
bucladesine	chemical toxicant	0.00784	AANAT,AIP,ALPPL2,BGLAP,CACNA1G,CLCF1,CYP11A1,FOS,GCK,HHIP,HS3ST1,IL12RB1,IRAK2,ITGB2,KCNAB2,PDE4D,POMC,PTGER4,QSOX1,TGFBR3,TH,TINAGL1,WNT10A	CREB1,JUN,NFkB (complex),NR3C1,bucladesine,cyclic AMP
TP53	transcription regulator	0.00824	ABAT,ACTB,ADA,ATG4B,ATXN1,BCAS3,BIK,CCND2,CD247,CDH1,CFLAR,CHD3,CRIP2,CSF1R,CTSD,CYFIP2,DDR1,DGKA,DOK1,EMILIN1,EPHA2,FIGNL1,FKBP5,FOS,FRMD4A,GNA14,H2AFY,HLA-B,HS3ST1,HSPA1L,IL2RA,INPP4A,KSR1,LAMB2,LASP1,MAD1L1,MAP3K8,MAP4K1,ME1,MUC2,MYH10,MYL4,MYO1C,NCOR2,NDRG2,NOS3,NOTCH1,OSGIN1,PACSIN1,PARK2,PEG3,PFKM,PRKCE,PRKCZ,PRODH,PTPN6,PVT1,RARRES3,RPS6KA2,RUNX1,S100A4,SLC19A1,SPHK2,STEAP3,TAP1,TAP2,TBXAS…	JUN,Mapk,NFkB (complex),SP1,TP53,TP73
IKZF1	transcription regulator	0.00841	CCND2,HBZ,LCK,LHFPL2,LRP1,NFIX,NOTCH1,POMC,SASH1,SELM,VWF
SSTR2	G-protein coupled receptor	0.00845	FOS,GCK,POMC,SLC18A2	NR3C1,NR3C2,SSTR2,corticosterone
simvastatin	chemical drug	0.00861	ABCG1,AVP,CACNA1C,CACNA1G,CDH1,ENC1,FOS,HS3ST1,IL12B,IRF1,ITGB2,MYH10,NFIX,NOS3,SDC4,VWF	ATP,CBL,CREB1,IFNG,IRF1,IRF2,JUN,NFkB (complex),SP1,TP53,simvastatin
U0126	chemical - kinase inhibitor	0.00863	ATG4B,CCND2,CCNO,CDH1,CDH5,CFLAR,CLCF1,CSF1R,CYP11A1,DCHS1,DEPDC5,EPHA2,FKBP5,FOS,GRAMD1B,GSTA4,IL12B,INPP4A,KCNN4,MUC1,MUC2,MYO7A,NR5A1,PNMT,RUNX1,SFTPC,TAP2,TBCD,TH,TP53,TSC22D1,WWTR1	Akt,CTNNB1,EGF,IRF1,JUN,NFkB (complex),SP1,TP53,TP73,U0126
SLC9A3	ion channel	0.00869	IRF8,PSMB8,PSMB9,TAP2,UPP1	IFNG,IRF1,IRF2,NFkB (complex),SLC9A3,SP1,TP53
JUN	transcription regulator	0.00871	BCL9,BGLAP,CAPN2,CCND2,CD247,CDH1,CFLAR,CRIP2,CSF1R,CYP11A1,FOS,GIP,HLA-B,IL12B,IL2RA,MCF2L,PRKCE,PTPN6,RARA,RARG,RXRA,SDK1,SLC19A1,SNCG,TH,TP53,WNT4,YWHAG	Akt,CEBPA,CTNNB1,IRF1,JUN,NFkB (complex),NR3C1,SP1,TGFB1,TNF,TP53,TP73
IRF1	transcription regulator	0.00872	IFITM1,IFNL1,IL12B,IL12RB1,IRF1,LTB,OAS2,PSMB8,PSMB9,RARRES3,TAP1,TAP2,TAPBP,TP53	IFNG,IRF1,IRF2,JUN,NFkB (complex),SP1,TP53
WNT1	cytokine	0.00888	APCDD1,CCND2,CDH1,CDKN1C,E2F4,FOS,KRT19,LEF1,PITX2,STRA6,TLX3,TP53	AXIN1,Akt,CTNNB1,IRF1,JUN,NFkB (complex),SP1,WNT1
CALCA	other	0.00895	AHNAK,CALCA,DISC1,FOS,NDRG2,PLEKHA6,POMC,PXN,RAP1GAP,TNS1
NR3C2	ligand-dependent nuclear receptor	0.00895	CMYA5,CYFIP2,FKBP5,HMOX2,NDRG2,NOS3,NR3C1,NTF3,TNNT3,TP53	JUN,NR3C1,NR3C2,corticosterone
TP73	transcription regulator	0.00906	ADA,CDH1,CDKN1C,DHRS3,EPHA2,GRK5,HIVEP1,INPP4A,KCNQ1,LIG1,SERPINF1,SPHK2,TAP1,TH,TP53,UCN	JUN,TP53,TP73
estradiol benzoate	chemical drug	0.00939	AMH,CDH1,CYP11A1,FOS,NR5A1,PDIA3,PTGER4,RARA	CREB1,GNRH1,JUN,NFkB (complex),NR3C1,cyclic AMP,estradiol benzoate
SMO	G-protein coupled receptor	0.00939	CUX1,HHIP,LEF1,MTMR7,RUNX1,SOX18,TNIK,WNT7B	CTNNB1,JUN,SMO
PIAS2	transcription regulator	0.00942	CDKN1C,FOS,IRF1	JUN,NR3C1,PIAS2
HOXB3	transcription regulator	0.00942	HOXA3,HOXB5,HOXB6
FLT1	kinase	0.00942	NOS3,NOTCH1,VWF
BMP4	growth factor	0.00948	ASIP,BGLAP,CDH1,FOXN1,LEF1,NES,NODAL,PITX2,PYCR2,RUNX3,SALL3,TP53
glucagon	biologic drug	0.00994	AHNAK,DISC1,NDRG2,PLEKHA6,PXN,RAP1GAP,TNS1
NR3C1	ligand-dependent nuclear receptor	0.00996	ACTB,ARRB1,ARRB2,ATG4B,ATXN1,AVP,BCKDHA,BGLAP,BRE,CAPN2,CDKN1C,CLCF1,CYP11A1,ENC1,FKBP5,FOS,IL12B,INSR,IRF1,IRF8,ITGB2,LTB,NOS3,NR3C1,NTF3,PNMT,POMC,PRKAR1B,PRKCD,PRKCE,PRPH,SEMA5B,SFTPC,SIAH2,SLC2A5,SPPL2B,TP53,TRAF3,TRAF5,YWHAG,ZNF346	CEBPA,IRF1,JUN,NFkB (complex),NR3C1,NR3C2,SP1,TNF,TP53,corticosterone
NPY	other	0.0101	AVP,FOS,POMC,TH,TRH
omega-N-methylarginine	chemical drug	0.0101	FOS,GCK,IL12B,ITGB2,NOS3
TCR	complex	0.0101	ADORA2A,CCR7,CD5,CFLAR,FOS,IL12RB1,IL2RA,IRF1,KIR3DL1,LCK,MAP3K8,NR3C1,P2RX7,POMC,PRMT1,PXN,RUNX1,SIAH2,SLAMF1,TNFRSF18,TRAF3,TSC22D1
8-bromo-cAMP	chemical reagent	0.0102	ALPPL2,ARG2,AVP,BGLAP,CTSD,CYP11A1,FOS,GNAI2,IL12RB1,NES,NOS1,NR5A1,PDE4D,POMC,TGFBR3
ETS	group	0.0103	FOS,IL12B,LTB,VWF
SKI	transcription regulator	0.0103	CDH1,MUC4,NES,PRX
CRHR2	G-protein coupled receptor	0.0103	AVP,NR3C1,TH,UCN
calyculin A	chemical toxicant	0.0103	BGLAP,CCND2,GNAI2,IL21R
BMP2	growth factor	0.0105	AMH,ASGR1,BGLAP,CALCA,ESRRG,FOS,LRP5,NOS3,NOTCH1,PCSK6,PITX2,RUNX3,TBX2,TH,WNT4,ZBTB16
RELA	transcription regulator	0.0106	AHRR,CCR7,FABP6,FOS,GP1BB,GRK5,HLA-B,IFNL1,IL12B,IL2RA,IRF1,LTB,MUC1,NFKBID,OAS2,PSMB9,PTPN6,SBF1,SDC4,SHBG,SLC2A5,TAP1,TAP2,TAPBP,TP53
Histone h4	group	0.0111	ADA,BGLAP,CD247,CFLAR,FOS,IL2RA,IRF1,KIR3DL1,LEF1,MAD1L1,PKLR
trichostatin A	chemical drug	0.0117	AANAT,ACTB,ATG9B,BIK,CCND2,CCR7,CDH1,CDKN1C,CFLAR,COL11A2,CYP46A1,FOS,GNAI2,GSTM4,HBZ,IFITM1,IL12B,IL2RA,IRF1,IRF8,LAMA3,MAD1L1,MUC2,MUC4,NES,NOS3,NOTCH1,PBX1,RARA,RUNX3,SIAH2,SLC7A8,SMARCA4,TP53,TRAF3,VWF
DRD3	G-protein coupled receptor	0.0122	FOS,TH
DYNC2LI1	other	0.0122	NODAL,PYCR2
UNC93B1	other	0.0122	IFNL1,IL12B
TAF9	transcription regulator	0.0122	IRF1,TP53
PITX3	transcription regulator	0.0122	POMC,TH
ACP1	phosphatase	0.0122	EPHA2,FOS
mir-130	microRNA	0.0122	IRF8,MAFB
CALCR	G-protein coupled receptor	0.0122	FOS,TP53
GLP1R	G-protein coupled receptor	0.0122	CALCA,FOS
QKI	other	0.0122	CSF1R,H2AFY
5,6,7,8-tetrahydrobiopterin	chemical - endogenous mammalian	0.0122	NOS1,NOS3
citalopram	chemical drug	0.0122	FOS,TFAP2A
apamin	chemical toxicant	0.0122	FOS,NOS3
methyllycaconitine	chemical toxicant	0.0122	FOS,TH
NADPH	chemical - endogenous mammalian	0.0122	CACNA1C,TP53
NTRK1	kinase	0.0124	CALCA,FOS,TP53,TSC22D1
Adaptor protein 2	complex	0.0125	CDH1,HOXA2,NOS1
CSK	kinase	0.0125	FGR,FOS,ITGB2
clonidine	chemical drug	0.0125	AVP,FOS,POMC
poly rI:rC-RNA	chemical reagent	0.0126	CCR7,CFLAR,DNMT3A,DUOX1,EFNB3,FOS,HLA-A,HLA-B,HLA-E,IFNL1,IL12B,IL2RA,IRAK2,IRF1,KRT19,LTB,NOTCH1,OAS2,PRKAR1B,PRKCD,PSMB8,PSMB9,RARRES3,SDC4,SLAMF1,TAP1,TAP2,TP53
BCR (complex)	complex	0.0126	BIK,CCND2,CCR7,CD5,CFLAR,FOS,IL12RB1,IL2RA,KCNN4,LCK,ZBTB16
CDKN1B	kinase	0.0126	AGTRAP,APCDD1,CDH1,EPHA2,FXYD2,IGF2BP1,IL2RA,LEF1,PPT2,RUNX1,SLC9A1
STAT5B	transcription regulator	0.0129	AHNAK,CCND2,CDH1,CFLAR,FOS,GCK,IL2RA,IRF1,KSR1,LTB,SH3RF3,TRAF3
GW3965	chemical reagent	0.0134	ABCG1,ARG2,CYP11A1,GCK,IL12B,PKLR,RARA
phorbol myristate acetate	chemical drug	0.0134	ACTB,ADORA2A,BGLAP,CCND2,CD52,CDH1,CFLAR,CLCF1,CRHBP,CSF1R,CTSD,CXCR2,CYP11A1,E2F4,EPHA2,FKBP5,FOS,GLIS1,GNAI2,GNB3,GPC2,GRK5,HNRNPF,IL12B,IL12RB1,IL2RA,IRF1,ITGB2,KCNN4,LOXL2,LTB,MAD1L1,MMP11,MTFMT,MUC2,MUC4,NR5A1,PDE4D,POMC,PRKCD,PRKCE,PRKCZ,PTPN6,RARA,RUNX1,RXRA,SBSN,SKI,SNCG,ST3GAL1,SULT1A1,TBXAS1,TFDP1,TH,TNFRSF18,TP53,TRH,USF2
POU4F1	transcription regulator	0.0134	FAM194A,HOXB5,IRX2,PLCH2,PRPH,RUNX1,RUNX3,SALL3,SLC6A17,SNCG,TH
TCF3	transcription regulator	0.0135	BIK,CCND2,CCR9,CD5,CDH1,CDH5,CYP11A1,DAB2IP,E2F4,EBF1,HS3ST1,IL2RA,LEF1,MYL4,NODAL,NOTCH1,RQCD1,ZC3H12A
ETS1	transcription regulator	0.0135	CDH5,CSF1R,GP9,HSPA1L,IL12B,IL2RA,ITGB2,LCK,LTB,MGAT5,MUC4,NOS3,PTPRN2,RUNX1,RUNX3,TBXAS1,UBAP2L
15-deoxy-delta-12,14 -PGJ 2	chemical - endogenous non-mammalian	0.0139	BGLAP,CCND2,CFLAR,CTSD,DGKA,DNAJB1,E2F4,FOS,IRF1,MUC1,NOS3,RARRES3,SLC9A1,TBXAS1,TP53
valproic acid	chemical drug	0.0145	ABCG1,ATP11A,CDH1,CDKN1C,CYP11A1,CYP2U1,FABP6,GNAI2,HOXA2,MAD1L1,NOS3,NOTCH1,NR3C1,NTF3,OSBPL5,PRKCZ,RARA,RUNX3,S100A4,SIAH2,SLC7A8,TH,TRAF3,ZPBP
Il3	cytokine	0.0145	CCND2,CSF1R,FOS,KSR1,PRKCE,TP53,YWHAG,ZNF346
NOTCH1	transcription regulator	0.0146	BGLAP,CCND2,CDH1,CDKN1C,CFLAR,FOS,IRF1,LEF1,LFNG,NOTCH1,RUNX3,TGFBR3,TH,TP53,WNT4
SP3	transcription regulator	0.0148	AHRR,BGLAP,CYP46A1,DNMT3A,FOS,GABRA4,GNAI2,HDAC4,MUC2,MUC4,NOS1,NOS3,PRKCD,SLC19A1,TGFBR3,TP53
COMMD3-BMI1	transcription regulator	0.0148	EBF1,LEF1,PAX7,PEG3
LRP5	transmembrane receptor	0.0148	GCK,INSR,LEF1,NODAL
BAY K8644	chemical reagent	0.0148	CACNA1C,FOS,ITPR1,TH
RARG	ligand-dependent nuclear receptor	0.0153	HOXA3,MAFB,MMP11,RARA,STRA6
steroid	chemical - endogenous mammalian	0.0153	CDH1,FOS,NR3C1,PRKCD,SHBG
TCF7	transcription regulator	0.0156	FOS,IL2RA,LCK,LEF1,NES,RARA
3,3'-diindolylmethane	chemical drug	0.0156	HLA-A,HLA-B,MAP1LC3B,OAS2,TAP1,TAP2
PRDM1	transcription regulator	0.0157	ADA,FOS,GALNT2,LHX3,PCSK6,PSMB8,TAPBP,VSX2
nicotine	chemical drug	0.0158	AVP,CACNA1C,CCND2,FOS,IL12B,MATR3,MLL3,MUC4,NOS3,PNMT,POMC,SERPINF1,TH,TP53
Igm	complex	0.0161	BIK,CCND2,CD5,CFLAR,IL2RA,TP53,TRAF5
HRAS	enzyme	0.0161	ACTB,ATXN1,CAPN2,CCND2,CD81,CDH1,CLCF1,CRIP2,DOK1,FOS,GNA14,HLA-B,HNRNPUL1,HOXB6,KRT19,LASP1,MAP3K8,MUC2,MYH10,MYO1C,NCOR2,PRKCD,PSMB9,PTGFRN,PXN,RAP1GAP,RASA3,RPS6KA2,S100A4,SASH1,SLC30A3,SPON1,TAP1,TAP2,TINAGL1,TP53,TSC22D1
CBX2	transcription regulator	0.0161	CCND2,NR5A1,RUNX1
PDGFRA	kinase	0.0161	BGLAP,FOS,TP53
topiramate	chemical drug	0.0161	NTF3,POMC,TRH
mannose	chemical - endogenous mammalian	0.0161	FOS,NR3C1,PDIA3
lithium	chemical drug	0.017	CDH1,FOS,GNAI2,ICMT,OXT,PDE4D,TH,TP53
HTT	transcription regulator	0.0172	ADORA2A,ASGR1,ATP6V0E1,ATPAF2,AVP,CACNA2D3,CNR2,COL16A1,CSF1R,CTSD,CYFIP2,DNAJB1,EBF1,EVL,FOS,FXYD2,GNG7,GRK5,GRM2,HIVEP2,ITPR1,KCNQ2,MYL4,MYT1L,NFIC,NODAL,NOS1,OXT,P2RX7,PFKM,PRKCD,PSMB8,PSMB9,RAP1GAP,RARA,RGS14,SERPINF1,SEZ6,SPTBN2,TH,TNNT3,TP53,TRH,WNT3A,YWHAG
NCOR1	transcription regulator	0.0173	CDH1,ME1,NCOR2,RARA,SERPINF1,TRH
CPE	peptidase	0.0174	AVP,OXT,POMC,TRH
desipramine	chemical drug	0.0174	FOS,KCNH2,NES,NTF3
BDNF	growth factor	0.0185	CCND2,CDKN1C,FOS,HIVEP1,ITPR1,MYL4,NOS1,NTF3,PAX7,POMC,PRKCZ,TH,TRAF3,TRH,UCN,VAMP2
LMNA	other	0.0185	CAMK1D,CDH15,EFNB3,HIVEP1,HNRNPUL1,IRF8,JAZF1,MAFF,MAP3K8,MYL4,NOS3,PLD2,RBMS1,SMG7,TCIRG1,WDR33
FSH	complex	0.019	ACTB,ADCY7,AMH,CCND2,CDKN1C,CFLAR,CYFIP2,CYP11A1,DHRS3,ENC1,FKBP5,FOS,FOXK2,GRK5,ITPR1,MAP1LC3B,NR5A1,P4HA2,PCSK6,PPIH,RAP1GAP,RARA,SHBG,SMARCA4,TGFBR3,TP53,UPP1
VIP	other	0.0191	CLCF1,FOS,IL12B,IL2RA,IRAK2,IRF1,POMC,SIGIRR,TH,TRH
RARA	ligand-dependent nuclear receptor	0.0191	HOXA3,IRF1,MAFB,MMP11,OXT,RARA,RARG,STRA6,TH,TRH
SRC (family)	group	0.0196	CDKN1C,FGR,MUC4,PXN,S100A4
CIITA	transcription regulator	0.0196	GCNT2,HLA-A,HLA-B,HLA-DMB,HLA-DOA
phorbol 12,13-dibutyrate	chemical - endogenous non-mammalian	0.0196	CCND2,FOS,MAP3K8,PRKCD,PRKCE
Nicotinic acetylcholine receptor	complex	0.0197	FOS,PNMT
YY2	other	0.0197	FOS,TP53
Pde4	group	0.0197	IL2RA,TP53
HINT1	enzyme	0.0197	TP53,USF2
PSMB9	peptidase	0.0197	HLA-B,TAP1
CBX4	transcription regulator	0.0197	HOXA2,WNT4
miR-431-3p (miRNAs w/seed AGGUCGU)	mature microRNA	0.0197	CD5,CD81
JARID2	transcription regulator	0.0197	CCND2,NOTCH1
HNF4G	transcription regulator	0.0197	MUC4,SHBG
RPL11	other	0.0197	IGF2BP1,TP53
CEL	enzyme	0.0197	CDH1,TP53
EFNB1	other	0.0197	CFLAR,EPHB3
TAPBP	transporter	0.0197	HLA-B,HLA-E
GPR37	G-protein coupled receptor	0.0197	MAP1LC3B,PARK2
PTPRN2	phosphatase	0.0197	PTPRN2,TH
RFXANK	transcription regulator	0.0197	HLA-A,HLA-B
idazoxan	chemical drug	0.0197	NR3C1,TH
ingenol 3-angelate	chemical drug	0.0197	PRKCD,PRKCE
androstenedione	chemical - endogenous mammalian	0.0197	AVP,CYP11A1
PTH	other	0.0198	AHNAK,BGLAP,DISC1,FOS,LEF1,NDRG2,PLEKHA6,PXN,RAP1GAP,SDC4,TNS1,WNT3A,WNT4
geldanamycin	chemical - endogenous non-mammalian	0.0198	CFLAR,DNAJB1,IRF1,LCK,NR3C1,TAP1,TH,TP53
diethylstilbestrol	chemical drug	0.0199	AKAP8L,AMH,BGLAP,DNMT3A,FOS,HLA-B,HOXA10,MAFB,MUC1,MUC4,NR3C1,NR5A1,OXT,RUNX1,SEZ6,SLC41A1,WNT4
SLC9A3R1	other	0.0202	CDH1,KRT19,S100A4
TRPV1	ion channel	0.0202	CALCA,FOS,TP53
mir-126	microRNA	0.0202	CDH1,CXCL12,EGFL7
Go6983	chemical - kinase inhibitor	0.0202	FOS,PRKCD,PRKCE
silicon dioxide	chemical drug	0.0202	E2F4,FOS,IL12B
pyruvaldehyde	chemical - endogenous mammalian	0.0202	ARG2,GCK,NOS3
LRP1	transmembrane receptor	0.0203	CDH1,LRP1,MRC2,SERPINF1
Tlr	group	0.0203	CCR7,CXCR2,HLA-B,IFNL1,IL12B,IRF1,RGS14,SIGIRR,ZBTB46,ZC3H12A
GATA4	transcription regulator	0.0211	AMH,CACNA1C,CYP11A1,FOS,MUC4,MYL4,NR5A1,S100A4,SFTPC
HOXA10	transcription regulator	0.0212	ACTB,CDKN1C,CLDN5,ERG,ME1,MYLK,NDRG2,PEG3,PRKCD,PTGER4,TGFBR3,TNXB,TP53,WNT4,YWHAG
REST	transcription regulator	0.0216	AVP,CNTNAP1,CREB3L3,GRIK4,HNRNPUL1,KCNAB2,KCNH6,NKAIN2,SYT7,VAMP2
TBX21	transcription regulator	0.022	HLX,IL12RB1,RUNX1,RUNX3,TP53
HIF1A	transcription regulator	0.0225	CCR7,CDH1,CDKN1C,CTSD,ESRRG,FOS,GCK,HIF3A,ITGB2,ITPR1,KDM4B,KRT19,LOXL2,MAFF,MUC1,NOS3,NOTCH1,P4HA2,SDC4,SPAG4,ST3GAL1,TP53
NR5A1	ligand-dependent nuclear receptor	0.0227	AMH,CYP11A1,NOS1,NR5A1,PNMT,POMC,TH
STAT3	transcription regulator	0.0228	ARG2,CCND2,CDH1,CDH5,CFLAR,CXCR2,FOS,HLA-B,IFITM1,IL12B,IL2RA,IRF1,ITGB2,MUC1,NOS3,OAS2,PLSCR1,POMC,PSMB8,PSMB9,PTPN6,SALL4,SERPINB1,SLAMF1,TAP1,TP53,TRH
MITF	transcription regulator	0.023	APOLD1,CLCN7,FOS,ITPKB,MICAL1,MYL4,NR3C1,SERPINF1,SLC7A8,TBX2,TFAP2A,TMC6,VSX2
GHRL	growth factor	0.0232	ABCG1,CYP11A1,FOS,PAX7,POMC,PTPRN2
mir-133	microRNA	0.0235	CCND2,KCNH2,KCNQ1,LASP1
PAK1	kinase	0.0235	CDH1,CTSD,ITGB2,PFKM
STUB1	enzyme	0.0235	ATXN1,NOS1,NOS3,TP53
imipramine	chemical drug	0.0235	FOS,HPN,NTF3,TH
arotinoid acid	chemical toxicant	0.0235	FOS,RARA,RARG,RUNX3
FGF2	growth factor	0.0239	BGLAP,CCND2,CDH1,CFLAR,CXCL12,CYP11A1,FOS,GRIK4,NES,NOS3,NOTCH1,NR3C1,NTF3,PITX2,PRKCD,PRKCE,RUNX1,S100A4,SHBG,ST3GAL1,TGFBR3,TP53,VWF
POMC	other	0.024	CYP11A1,FOS,NOS1,NOS3,NR5A1,POMC,TH,TRH,UCN
sphingosine-1-phosphate	chemical - endogenous mammalian	0.0246	CDH1,FOS,KCNH2,NOS3,PRPH,RARA,RXRA
Wnt	group	0.0246	CDH1,CDH15,NTF3,PITX2,TLX3
TRH	other	0.0246	ACTB,FOS,POMC,PRKCE,TRH
MBD3	other	0.0247	CCND2,DAAM1,LRP5,PEG3,PITX2,WNT10A,WNT3A,WNT7B
glucocorticoid	chemical drug	0.0249	AVP,BGLAP,CLDN5,CYP11A1,IL12B,INSR,NOS3,NR3C1,PNMT,POMC,SHBG,STX11,TH,TP53,TRH,UCN
HTATIP2	transcription regulator	0.0249	CDH1,FOS,TP53
RPS6KA5	kinase	0.0249	CCR7,FOS,IL12B
pyruvic acid	chemical - endogenous mammalian	0.0249	FOS,PKLR,TP53
D-tubocurarine	chemical drug	0.0249	IL12B,MATR3,MLL3
diacylglycerol	chemical - endogenous mammalian	0.0249	IL2RA,PRKCD,PRKCE
GATA6	transcription regulator	0.0254	CYP11A1,MYLK,NOS3,SFTPC,TTF1,WNT7B
TGFBR1	kinase	0.0254	CCR7,CDH1,CLDN5,IL12B,MUC2,NODAL
PRL	cytokine	0.027	ACTB,CAPN2,CDH1,CTSD,CYP11A1,FOS,IL2RA,IRF1,KRT19,NOS3,OXT,PLCD1,SND1,TECR,TP53,YWHAG
memantine	chemical drug	0.0274	CACNA1C,CLDN5,RXRA,SPON1,TAP1
ASCL1	transcription regulator	0.0278	CACNA2D3,NES,PCSK6,SALL3,SEZ6,TH
pravastatin	chemical drug	0.0278	AVP,ENC1,NOS3,SDC4,TP53,VWF
2-deoxyglucose	chemical drug	0.0278	CFLAR,FOS,INSR,PDIA3,POMC,TP53
pervanadate	chemical reagent	0.0286	IRF1,PSMB9
plumbagin	chemical toxicant	0.0286	PRKCE,TP53
benfluorex	chemical drug	0.0286	GCK,PKLR
ARID4B	other	0.0286	HOXB5,HOXB6
IFT88	other	0.0286	NODAL,PYCR2
H6PD	enzyme	0.0286	GCK,MAP1LC3B
CNGB3	ion channel	0.0286	CAPN2,CNGA3
ZBTB33	other	0.0286	CDH1,S100A4
DVL2	other	0.0286	LEF1,PITX2
UBA1	enzyme	0.0286	NOS1,TP53
IAPP	other	0.0286	FOS,POMC
PTPRR	phosphatase	0.0286	DNMT3A,FOS
DYNLL1	other	0.0286	FOS,NOS1
CAPNS1	peptidase	0.0286	CAPN2,CCND2
SAFB	other	0.0286	CDH1,TBX2
EFNA2	kinase	0.0286	CD247,NOS1
etomidate	chemical drug	0.0286	CYP11A1,NR3C1
Z-VEID-FMK	chemical reagent	0.0286	CCND2,TFAP2A
PI3K (complex)	complex	0.0288	CCND2,CDH1,CNR2,CTSD,E2F4,FOS,IL12B,ITGB2,LASP1,LEF1,MUC4,NOS3,NOTCH1,PRKCZ,RASA3,RFX4,SLC9A1,SNCG,TP53
FAS	transmembrane receptor	0.0289	ARAP2,ARRB2,CFLAR,CLASP1,CXCR2,DGKZ,DNAH17,FOS,GNAI2,GNG7,GRK5,INPP4A,IRF1,ITPR1,LTB,NR3C1,PLD2,PSD4,PTGER4,PTPRN2,RARA,RGS14,SFTPC,SIAH2,TRAF3
ERG	transcription regulator	0.029	COL11A2,EGFL7,ERG,ICAM2,MYO1D,NOS3,PXN,SPTBN5,VWF
FOS	transcription regulator	0.0296	ARID3A,BCL9,BGLAP,CAPN2,CASZ1,CFLAR,COL16A1,E4F1,FOS,HLA-B,IL12B,KCNN4,KRT2,LAMA3,POMC,PRKCE,RAP1GAP,RARA,RARG,RUNX1,RXRA,SDK1,SEMA3B,SLC19A1,SNCG,STX11,TH,TNFRSF18,TP53,WNT3A,WNT4,WNT7B
CREBBP	transcription regulator	0.0298	ADORA2A,CCND2,CDH5,CYP11A1,FOS,HLA-B,IL2RA,IRF1,PKLR,PRKCD,PSMB9,SLC18A2,TAP2,TAPBP,TH
CD28	transmembrane receptor	0.0298	CCND2,CCR9,CD247,CFLAR,DGKA,E2F4,FOS,H2AFY,HIVEP3,IFITM1,IL12RB1,IL21R,IL2RA,IRF1,IRF8,NOS1,NOS3,ORAI3,PDE4D,PKLR,PTGER4,TNFRSF18,TSC22D1
PD98059	chemical - kinase inhibitor	0.03	ACOT7,ARRB1,BGLAP,CCND2,CDC42EP1,CDH1,CFLAR,DHRS3,E2F4,FAM3B,FKBP5,FOS,IGF2BP2,IL12B,IL2RA,INSR,ITGB2,KRT19,LAMA3,MCF2L,MGLL,MUC1,MUC2,NOS3,PCSK6,PEG3,POMC,PPP1R10,PTGER4,RUNX1,S100A4,TH,TP53,TSC22D1
GIP	other	0.03	CALCA,FOS,GIP
CGB (includes others)	other	0.03	CYP11A1,RUNX1,WNT7B
ATXN1	transcription regulator	0.03	ICMT,INPP5A,ITPR1
VAV2	transcription regulator	0.03	AGTRAP,AVP,FOS
delta-9-tetrahydrocannabinol	chemical drug	0.0303	CFLAR,FOS,HIST2H2BE (includes others),TAP2,TFIP11,TP53
ADAM10	peptidase	0.0303	ABAT,FOS,LCK,NOS1,PDIA3,SHANK3,TH,TRIM9
forskolin	chemical toxicant	0.0303	AANAT,ACTB,ADORA2A,AIP,AVP,BGLAP,CCND2,CDKN1C,CRHBP,CRIP2,CYFIP2,CYP11A1,DHRS3,DUOX1,FKBP5,FOS,GRK5,HHIP,IL2RA,ITPR1,MAP1LC3B,MUC2,NR5A1,P4HA2,PDE4D,PKLR,POMC,PPIH,RUNX1,SLC18A2,SLC2A5,SLC7A8,TH,TP53,TRH,UPP1
ARNT2	transcription regulator	0.0303	ABCG1,AOX1,ARID1A,CD52,CPXM2,CRYGD,HGFAC,HLA-B,ICMT,KCNQ1,NKX6-2,NR5A1,POLD4,SEMA5B,SYT7,WNT7B
NRL	transcription regulator	0.0303	AMPD2,CNGA3,GNB3,GNGT2,TULP1
cocaine	chemical drug	0.0304	AANAT,ADORA2A,ASGR1,FOS,GABRA4,GNAI2,NOS1,OXT,POMC,SIAH2,SPAG4,TH,TRH
prednisolone	chemical drug	0.0307	ADORA2A,ATG16L2,ATG4B,ATG9B,CALCA,CFLAR,EIF2C2,FKBP5,INSR,MAP1LC3B,NR3C1,POMC,RARRES3,SPHK2,SPON2,TP53,ZBTB16
estrogen receptor	group	0.0307	CALCA,CCND2,CD5,CDH1,CDH15,CDH5,DCHS1,EIF2C2,FOS,GP9,ICAM2,JPH3,KRT19,LOXL2,MUC1,TGFBR3,TP53
miR-22-3p (miRNAs w/seed AGCUGCC)	mature microRNA	0.0308	ARRB1,CLIP2,MVB12B,RGS14
melatonin	chemical - endogenous mammalian	0.0308	BGLAP,CYP11A1,DDAH2,FOS,INSR,KRT19,NOS3,NR3C1,TP53
ESR2	ligand-dependent nuclear receptor	0.0315	AVP,CALCA,CAPN2,CDH1,CTSD,CXCL12,FOS,NDRG2,OXT,PAX7,RARA
LDL	complex	0.0318	ABCG1,ARG2,CAPN2,CCR7,CDH5,CFLAR,CLIP2,FOS,IFITM1,IL12B,ITPR1,LASP1,NOS3,PSMC5,RARA,TGFBR3,TP53
Hmga1	transcription regulator	0.0323	CCND2,FOS,HBZ,HS3ST1,NFIX,OXT,PYCR2,RARA,SDC4,TRH
Ifn	group	0.0327	HLA-A,IFITM1,IRF1,IRF8,OAS2,RARRES3,SECTM1,TAP1,TP53
(+)-MK-801	chemical drug	0.0332	BGLAP,FOS,GP9,GRM2,NTF3,RNASE3,TP53
ISL1	transcription regulator	0.0345	FAM194A,GIP,HOXB5,PRPH,RUNX1,RUNX3,SALL3,TH
picrotoxin	chemical toxicant	0.0349	FOS,PDE4D,PRKCD,PRKCE
NR0B1	ligand-dependent nuclear receptor	0.0349	AMH,CYP11A1,NOS1,NR5A1
ZEB1	transcription regulator	0.0349	CDH1,ESRP2,KRT19,MUC1
EBF1	transcription regulator	0.0349	ADCY3,EBF1,LEF1,VPREB1
PRKD1	kinase	0.0349	CCND2,CD5,CFLAR,IL2RA
BCL11B	other	0.0349	IL2RA,LTB,MAP3K8,PLXND1
testosterone	chemical - endogenous mammalian	0.0352	ARG2,ARRB2,AVP,BIN3,CALCA,CDH1,CYP11A1,DNMT3A,FOS,GDI2,GIP,NOS1,POMC,PRKCE,PRKCZ,PXN,RARA,RARG,SHBG,SLC9A1,TAP2,TBXAS1
EDN1	cytokine	0.0357	ACTB,AVP,CCR7,CDH1,CYP11A1,FOS,MYL6,POMC,PRKCD,PRKCE,PTGER4,PXN,TP53,VWF
ZFPM2	transcription regulator	0.0357	AMH,CYP11A1,WNT4
KCNIP3	transcription regulator	0.0357	AANAT,CANT1,FOS
SPARC	other	0.0357	CDH1,LEF1,NOTCH1
PARP9	other	0.0357	HLA-E,OAS2,RBMS1
vanadate	chemical - other	0.0357	BGLAP,INSR,LCK
methylprednisolone	chemical drug	0.0362	ABAT,AP2A2,CDH1,DGKZ,FGR,FOS,GCK,GNAI2,HPN,HYAL2,INPP4A,IRF1,ITPR1,KCNAB2,KRT19,LAMA3,LAMB2,LRP3,MAFB,MAP1LC3B,ME1,MMP11,NR3C1,PLLP,PRMT1,RGCC,SDC4,SERPINB1,SH2D4A,SLC19A1,SPTBN2,TAPBP,TINAGL1,TP53
beta-estradiol	chemical - endogenous mammalian	0.0363	ACTB,ADORA2A,APCDD1,ARRB2,ART3,AVP,BCAS3,BGLAP,BIK,CACNA1G,CALCA,CCND2,CDH1,CDH15,CDKN1C,CTSD,CXCL12,CXXC5,DDR1,DYRK2,E4F1,EML2,ENC1,FOS,GDI2,GIP,GRIK4,HIST2H2BE (includes others),HLA-B,HLA-E,HOXA10,IFNL1,IL12B,ITGB2,ITGBL1,KIR3DL1,KRT19,LAMB2,LHFPL2,LMO7,LTB,MAP3K8,MATN2,MGLL,MUC1,MUC4,MYLK,NDRG2,NOS1,NOS3,NR3C1,NR5A1,OSBPL5,OXT,PBX1,PDIA3,PITPNM2,PLEKHA6,POMC,PRKCD,PRKCZ,PTPN6,PXN,QSOX1,RAP1GAP…
nocodazole	chemical reagent	0.0367	FOS,KSR1,MAP3K8,MAP4K1,PRKCE,PRKCZ,PTPN6,TP53
IRF7	transcription regulator	0.0383	IFITM1,IFNL1,IRF1,IRF8,OAS2,PDCD2,PLSCR1,PSMB8,PSMB9,TAP1,TAP2
Glucocorticoid-GCR	complex	0.0389	BGLAP,POMC
PARP	group	0.0389	CDH1,TP53
SENP1	peptidase	0.0389	IL12B,POMC
GMNN	transcription regulator	0.0389	CDH1,TP53
SNCB	other	0.0389	TH,TP53
SOX3	transcription regulator	0.0389	NR5A1,ZBTB16
DDB2	other	0.0389	CFLAR,TP53
FYB	other	0.0389	IL2RA,SKAP1
RANBP9	other	0.0389	FOS,PXN
CUL1	enzyme	0.0389	CCND2,TP53
ARID4A	transcription regulator	0.0389	HOXB5,HOXB6
GALP	other	0.0389	FOS,POMC
SLC19A1	transporter	0.0389	NDRG2,PSMB8
pargyline	chemical drug	0.0389	NOS1,TH
diltiazem	chemical drug	0.0389	FOS,NOS3
N-methyl-3,4-methylenedioxyamphetamine	chemical drug	0.0389	AVP,FOS
theophylline	chemical drug	0.0389	FOS,HS3ST1
ARNT	transcription regulator	0.0391	CCND2,CD81,CTSD,INSR,MYL6,MYO1C,NOS3,TP53
TFEB	transcription regulator	0.0392	ATP6V0E1,CDH1,CLCN7,CTSD
ANXA1	other	0.0392	CDH1,IL2RA,ITGB2,POMC
apomorphine	chemical drug	0.0392	ADORA2A,FOS,NOTCH1,OXT
progesterone	chemical - endogenous mammalian	0.0397	ACOT7,ACTB,ART3,CALCA,CDH1,CDKN1C,CLDN5,ENC1,FOS,HGFAC,HOXA10,IL12B,INSR,KCNH2,LMO7,ME1,MUC1,MYO1D,NDRG2,NOS3,NTF3,OXT,PEG3,POMC,PTGER4,TGFBR3,TNXB,TP53,WNT4,WNT7B,YWHAG
RUNX3	transcription regulator	0.0405	AGTRAP,BGLAP,CCR7,RUNX1,VWF
folic acid	chemical - endogenous mammalian	0.0405	CDH1,HDAC4,HDAC7,PITX2,WNT4
ionomycin	chemical reagent	0.0412	AHNAK,CCND2,DGKA,FOS,IL12B,IL2RA,ITGB2,JARID2,KCNN4,PRKCZ,SLC18A2,TNFRSF18,TRAF5
PLAG1	transcription regulator	0.0418	AKAP8L,CDKN1C,CRIP2,KRT19,QSOX1,TNNT3
TCF12	transcription regulator	0.0418	CCR9,CDH1,NOTCH1,POMC,RQCD1,ZC3H12A
N(6)-(3-iodobenzyl)-5'-N-methylcarboxamidoadenosine	chemical drug	0.0419	FOS,SLC9A1,TP53
calcipotriene	chemical drug	0.0419	BGLAP,FOS,PRKCD
CRTC2	other	0.0419	AANAT,ESRRG,SMARCA4
DLL1	enzyme	0.0419	HOXB5,HOXB6,LFNG
NFIA	transcription regulator	0.0419	CSF1R,PKLR,SFTPC
mir-22	microRNA	0.0419	ARRB1,CLIP2,HDAC4
WNT7A	cytokine	0.0419	CDH1,HOXA10,WNT4
GAL	other	0.0419	AVP,FOS,OXT
F2	peptidase	0.0419	CCND2,CDC42EP1,CFLAR,CLIC1,DAAM1,FOS,HIVEP1,LOXL2,MGLL,MTSS1,NOS3,PRKCE,SDC4,TAP2,TRAF3,TRIO,TXNRD2,VWF
NFKB1	transcription regulator	0.0424	AHRR,CCND2,FABP6,FOS,GRK5,HLA-DMB,IFNL1,IL12B,IL2RA,IRF1,ITPR1,LTB,MAP3K8,PTPN6,SDC4,TP53
CBFB	transcription regulator	0.0437	CSF1R,IL2RA,PTGER4,RUNX1,RUNX3,TGFBR3,TNFRSF18
PCGF2	transcription regulator	0.0439	CCND2,NOTCH1,TP53,USF2
MLL	transcription regulator	0.0439	HOXA10,HOXB5,HOXB6,PITX2
CGS 21680	chemical reagent	0.0439	ADORA2A,FOS,IL12B,SLC9A1
R-WIN 55,212	chemical reagent	0.0439	CCND2,E2F4,TFDP1,TP53
vitamin A	chemical - endogenous mammalian	0.0439	RARA,RARG,RXRA,STRA6
TFAP2A	transcription regulator	0.044	CDH1,CYP11A1,ITGBL1,NOS1,PITX2,PTGER4,SLC19A1,STRA13
okadaic acid	chemical toxicant	0.044	BGLAP,CCND2,CYP46A1,FOS,GNAI2,IL21R,MAP3K8,RXRA
THPO	cytokine	0.0443	CCND2,FOS,GP9,NOS3,TAP1
AVP	other	0.0443	AVP,FOS,NOS1,NOS3,POMC
NFATC3	transcription regulator	0.045	CDKN1C,FOS,IL12B,IL2RA,MUC2,SFTPC
buspirone	chemical drug	0.0465	POMC
Glucose Response Element Binding Protein	other	0.0465	PKLR
Epbp	other	0.0465	EBF1
peptide YY 3-36	biologic drug	0.0465	FOS
tris(2,3-dibromopropyl)phosphate	chemical toxicant	0.0465	TP53
G protein alpha	group	0.0465	FOS
MSK1/2	group	0.0465	FOS
growth factor receptor	group	0.0465	FOS
EPGN	growth factor	0.0465	FOS
NPS	other	0.0465	FOS
loxoprofen	chemical drug	0.0465	MUC2
acridine half-mustard	chemical toxicant	0.0465	ANTXR2
nomegestrol acetate	chemical drug	0.0465	NOS3
RPS27L	other	0.0465	TP53
GSK 189254	chemical drug	0.0465	FOS
NFkB1-CRel	complex	0.0465	IL12B
KCNIP4	ion channel	0.0465	AANAT
ACR16	chemical drug	0.0465	FOS
POFUT1	enzyme	0.0465	NOTCH1
THG1L	enzyme	0.0465	TP53
CMTM8	cytokine	0.0465	CDH1
RFX6	enzyme	0.0465	GIP
KLF8	other	0.0465	CDH1
SRF-ELK1	complex	0.0465	FOS
TLE6	other	0.0465	BGLAP
SNORD21	other	0.0465	HLA-B
HDLBP	transporter	0.0465	CSF1R
ATG9B	other	0.0465	NOS3
SERPINA6	other	0.0465	POMC
CNOT3	other	0.0465	MAD1L1
EEF1E1	translation regulator	0.0465	TP53
TRPS1	transcription regulator	0.0465	RUNX1
USP9Y	peptidase	0.0465	MUC2
RDH11	enzyme	0.0465	NR3C1
EPB49	other	0.0465	ITPKB
BRAT1	other	0.0465	TP53
C11orf82	other	0.0465	TP53
LOXL3	enzyme	0.0465	CDH1
EGLN	group	0.0465	TH
Idd4	other	0.0465	IL12B
SPRR3	other	0.0465	TP53
REV3L	enzyme	0.0465	TP53
ESRP2	other	0.0465	CDH1
FLT4	transmembrane receptor	0.0465	BGLAP
NAP1L2	other	0.0465	CDKN1C
FGF14	growth factor	0.0465	FOS
SHARPIN	other	0.0465	IL12B
SIRT5	enzyme	0.0465	CYP11A1
HUWE1	transcription regulator	0.0465	TP53
AEN	enzyme	0.0465	MAP1LC3B
Raet1a	other	0.0465	HLA-B
Tas2r103	other	0.0465	TRH
corticotropin	chemical drug	0.0465	NR5A1
MLN4924	chemical drug	0.0465	CFLAR
CRA 024781	chemical drug	0.0465	MUC4
HCV 796	chemical drug	0.0465	MAP1LC3B
KCNIP1	ion channel	0.0465	AANAT
AP3D1	transporter	0.0465	SLC30A3
ARHGEF17	other	0.0465	FOS
AP1M1	transporter	0.0465	HLA-A
PRKG2	kinase	0.0465	FOS
CYP21A2	enzyme	0.0465	PNMT
MUC13	other	0.0465	TP53
DAPK1	kinase	0.0465	TP53
PLSCR1	enzyme	0.0465	ITPR1
HIST1H3A (includes others)	other	0.0465	PKLR
SRSF9	enzyme	0.0465	NR3C1
MKI67	other	0.0465	CDH1
RAD23A	other	0.0465	TP53
GRIA4	ion channel	0.0465	GABBR1
AP2S1	transporter	0.0465	ATP6V0E1
OPRK1	G-protein coupled receptor	0.0465	FOS
KIFAP3	other	0.0465	FOS
KLF12	transcription regulator	0.0465	TFAP2A
RPL23	other	0.0465	TP53
TNIP2	other	0.0465	MAP3K8
TAX1BP3	transcription regulator	0.0465	FOS
PPY	other	0.0465	FOS
RPL24	other	0.0465	TP53
PROK2	other	0.0465	FOS
SFTPB	other	0.0465	SFTPC
KLRC3	transmembrane receptor	0.0465	IL2RA
F11R	other	0.0465	CDH1
UBD	other	0.0465	PSMB9
SPTBN1	other	0.0465	FOS
PTP4A1	phosphatase	0.0465	TP53
Eef1a1	translation regulator	0.0465	S100A4
NTNG2	other	0.0465	LRRC4
TRERF1	transcription regulator	0.0465	CYP11A1
CACNB2	ion channel	0.0465	CACNA1C
PHIP	other	0.0465	CCND2
miR-512-3p (and other miRNAs w/seed AGUGCUG)	mature microRNA	0.0465	CFLAR
miR-615-5p (and other miRNAs w/seed GGGGUCC)	mature microRNA	0.0465	KRT19
miR-370-3p (and other miRNAs w/seed CCUGCUG)	mature microRNA	0.0465	MAP3K8
miR-661 (miRNAs w/seed GCCUGGG)	mature microRNA	0.0465	MTA1
mir-661	microRNA	0.0465	MTA1
miR-532-5p (and other miRNAs w/seed AUGCCUU)	mature microRNA	0.0465	RUNX3
miR-1285-3p (and other miRNAs w/seed CUGGGCA)	mature microRNA	0.0465	TP53
miR-23a-5p (and other miRNAs w/seed GGGUUCC)	mature microRNA	0.0465	PRODH
miR-1204 (miRNAs w/seed CGUGGCC)	mature microRNA	0.0465	TP53
IQSEC1	other	0.0465	CDH1
HTR1A	G-protein coupled receptor	0.0465	NOS1
NUCB2	other	0.0465	FOS
P4HB	enzyme	0.0465	EIF2C2
CNTN1	enzyme	0.0465	CNTNAP1
EAF1	transcription regulator	0.0465	WNT4
NECAB2	other	0.0465	VSX2
TOM1L1	other	0.0465	TP53
TBX19	transcription regulator	0.0465	POMC
Raet1d/Raet1e	other	0.0465	HLA-B
SCD5	enzyme	0.0465	WNT7B
Nisch	other	0.0465	FOS
ZKSCAN3	other	0.0465	CCND2
UBE4B	enzyme	0.0465	TP53
ARG2	enzyme	0.0465	NR5A1
IFI30	enzyme	0.0465	HLA-A
AVPR1B	G-protein coupled receptor	0.0465	POMC
SLC1A2	transporter	0.0465	FOS
STXBP2	transporter	0.0465	STX11
VAMP3	other	0.0465	VAMP2
SCN7A	ion channel	0.0465	FOS
KIF3B	transporter	0.0465	PYCR2
PSMC4	peptidase	0.0465	CCND2
TGFBI	other	0.0465	CDH1
USP4	peptidase	0.0465	ADORA2A
RBM38	other	0.0465	TP53
RPS6	other	0.0465	TP53
ANKS1A	other	0.0465	FOS
CRCP	transmembrane receptor	0.0465	CALCA
B4GALNT2	enzyme	0.0465	VWF
ORC4	other	0.0465	LMNB2
BCLAF1	transcription regulator	0.0465	TP53
CUL7	other	0.0465	TP53
PSMA2	peptidase	0.0465	CCND2
RRAS2	enzyme	0.0465	CDH1
CLDN4	transmembrane receptor	0.0465	CDH1
RPL7A	other	0.0465	TP53
RPS27	other	0.0465	TP53
RAMP3	transporter	0.0465	FOS
FDCSP	other	0.0465	CDH1
RNH1	other	0.0465	CDH1
RPS7	other	0.0465	TP53
MAST2	kinase	0.0465	IL12B
BTG1	transcription regulator	0.0465	NR3C1
PDCD6	other	0.0465	PEF1
ORC3	other	0.0465	LMNB2
ASGR2	transmembrane receptor	0.0465	ASGR1
RAB5B	enzyme	0.0465	FOS
PLAC8	other	0.0465	TP53
DAPK2	kinase	0.0465	TP53
P4HA1	enzyme	0.0465	EIF2C2
LHX9	transcription regulator	0.0465	NR5A1
ADM2	other	0.0465	FOS
CLDN3	transmembrane receptor	0.0465	CDH1
PSMD6	enzyme	0.0465	CCND2
GTSE1	other	0.0465	TP53
oxygen radical	chemical toxicant	0.0465	CD247
3-mercaptopicolinic acid	chemical - kinase inhibitor	0.0465	NR3C1
lacidipine	chemical drug	0.0465	NOS3
guanfacine	chemical drug	0.0465	FOS
SL 327	chemical - protease inhibitor	0.0465	FOS
chloramine	chemical toxicant	0.0465	IL2RA
U-69593	chemical reagent	0.0465	TH
2-aminofluorene	chemical toxicant	0.0465	TP53
tautomycin	chemical - endogenous non-mammalian	0.0465	RXRA
ABT 702	chemical drug	0.0465	TP53
NU 1025	chemical toxicant	0.0465	TP53
cidofovir	chemical drug	0.0465	TP53
AN-238	chemical toxicant	0.0465	TP53
inorganic salt	chemical - other	0.0465	AVP
(S)-duloxetine	chemical drug	0.0465	ACTB
lipoamide	chemical - endogenous mammalian	0.0465	NOS3
lasofoxifene	chemical drug	0.0465	TP53
hydroxyacetylaminofluorene	chemical toxicant	0.0465	TP53
fluoranthene	chemical toxicant	0.0465	TP53
nortriptyline	chemical drug	0.0465	TH
bisindolylmaleimide III	chemical - kinase inhibitor	0.0465	CFLAR
ONO-8711	chemical drug	0.0465	FOS
2-nitrophenyl EGTA	chemical reagent	0.0465	AHNAK
boric acid	chemical drug	0.0465	MUC1
DFK 167	chemical - protease inhibitor	0.0465	TP53
D-JNK inhibitor I	chemical drug	0.0465	CSF1R
Ac-DEVD-CHO	chemical reagent	0.0465	FOS
ibutamoren	chemical drug	0.0465	FOS
droxidopa	chemical drug	0.0465	FOS
N-oleoyldopamine	chemical - endogenous mammalian	0.0465	IL2RA
S(-)-carbidopa	chemical drug	0.0465	FOS
metal ion	chemical - other	0.0465	TP53
sarcosine	chemical - endogenous mammalian	0.0465	FOS
dihydroxyacetone	chemical - endogenous mammalian	0.0465	NR3C1
levonorgestrel	chemical drug	0.0465	NOS3
MKL1	transcription regulator	0.0481	ACTB,CD177,CLDN15,FOS,HLA-B,IFITM1,MYLK,RUNX1,TBXAS1
miR-30c-5p (and other miRNAs w/seed GUAAACA)	mature microRNA	0.0481	FXR2,GNAI2,LMNB2,P4HA2,PTGFRN,RBMS1,RQCD1,SLC9A3R2,TP53
adenosine	chemical - endogenous mammalian	0.0482	FOS,IL12B,IL2RA,ITGB2,TP53
N-acetylsphingosine	chemical reagent	0.0482	FOS,MAP1LC3B,RARA,RXRA,TP53
Calmodulin	group	0.0484	GALNT9,MYLK,NOS1,SEZ6,SYT2,TSPAN2
Ctbp	group	0.0486	CDH1,STAP2,TH
Angiotensin II receptor type 1	group	0.0486	FOS,NOS3,TH
MECOM	transcription regulator	0.0486	CALY,CDKN1C,PBX1
MAPK13	kinase	0.0486	FOS,IL12B,MAP3K8
RFX5	transcription regulator	0.0486	GCNT2,HLA-B,HLA-DMB
SLC2A4	transporter	0.0486	GCK,INSR,VAMP2
DNMT3A	enzyme	0.0486	CDH1,MUC4,SALL3
dicarbethoxydihydrocollidine	chemical toxicant	0.0486	KRT19,WNT10A,WNT7B
Am 80	chemical drug	0.0486	ITGB2,RARA,RARG
acetylcholine	chemical - endogenous mammalian	0.0486	FOS,PNMT,POMC
IFNA2	cytokine	0.0487	EFNB3,HLA-A,HLA-B,HLA-E,IFITM1,IL2RA,IRF1,NLGN2,OAS2,OGFR,PLSCR1,RARRES3,SLC15A3,SLC18A2,TAP1,TP53
8-bromoguanosine 3',5'-cyclic monophosphate	chemical - kinase inhibitor	0.0488	FOS,HLCS,NOS3,TP53
LCK	kinase	0.0488	CD5,FOS,IRF1,ITGB2
GCK	kinase	0.0488	CCND2,CDH1,PKLR,POMC
PTGER2	G-protein coupled receptor	0.0488	CCR7,CDH1,CSF1R,PXN
daunorubicin	chemical drug	0.0488	PFKM,TAP1,TAP2,TP53
9-cis-retinoic acid	chemical drug	0.0496	ABCG1,CYP26C1,FOS,IL2RA,IRF1,MMP11,MUC1,RARA,RARG,RUNX3,RXRA,STRA6
IL1B	cytokine	0.0496	AVP,BGLAP,CALCA,CCR7,CDKN1C,CFLAR,CLIP2,CNR2,CYP11A1,DNMT3A,FKBP5,FOS,GCK,GNL1,HLA-B,IL12B,INSR,IRAK2,IRF1,ITPKB,KCNH2,KRT19,LAMA3,MAP3K8,MMP11,MUC1,MUC2,MUC4,MYLK3,NOS1,NOS3,OAS2,P2RX7,PLSCR1,POMC,PRKCD,PSMB8,PSMB9,RARA,RXRA,SDC4,SLAMF1,SLC2A9,TAP2,TRH,ZC3H12A
budesonide	chemical drug	0.0497	CXCR2,GNA14,GNAI2,ITPR1,NR3C1,NR5A1,RAP1GAP
GATA2	transcription regulator	0.0497	CDH5,CSF1R,GP1BB,ICAM2,NOS3,PBX1,TP53

## Sheet: DAVID ontology
Category	Term	Count	%	PValue	Genes	List Total	Pop Hits	Pop Total	Fold Enrichment	Bonferroni	Benjamini	FDR
GOTERM_BP_FAT	GO:0051056~regulation of small GTPase mediated signal transduction	31	3.16004	1.00793e-05	RAP1GAP, CYTH4, IQGAP3, RASGEF1A, ITPKB, MCF2L, RGL2, ADAP1, MCF2L2, PLEKHG7, RASAL3, PLEKHG5, RASA3, RAP1GAP2, AGAP1, AGAP2, IQSEC1, DAB2IP, ABR, ARHGEF18, ARHGEF19, TRIO, ARHGEF17, PSD4, ICMT, VAV2, TBC1D24, ACAP3, DGKZ, SYNGAP1, ARAP2	681	252	13528	2.4437	0.0287876	0.0287876	0.0180781
GOTERM_BP_FAT	GO:0000122~negative regulation of transcription from RNA polymerase II promoter	29	2.95617	0.00017563	GLIS1, PRDM16, HOXA2, NKX6-2, DNMT3A, TBL1XR1, RARG, TBX2, JARID2, RXRA, NODAL, TP53, RYBP, LEF1, SKI, WWTR1, CDKN1C, HDAC4, SALL4, ZNF238, IRF8, HBZ, JAZF1, HIVEP1, CUX1, NFIC, ZFHX3, NCOR2, SMARCA4	681	266	13528	2.16572	0.398916	0.224704	0.314565
GOTERM_BP_FAT	GO:0001889~liver development	11	1.1213	0.000263705	VWF, NOTCH1, CCND2, JARID2, HLX, NODAL, RXRA, TGFBR3, ICMT, MKL2, ADA	681	53	13528	4.1229	0.534349	0.224907	0.471962
GOTERM_BP_FAT	GO:0006357~regulation of transcription from RNA polymerase II promoter	58	5.91233	0.00053488	E2F4, FOXK1, FOXK2, SKAP1, FOS, NKX6-2, SOX18, MKL2, ALX4, TBL1XR1, RARG, RXRA, NODAL, FOXN1, TP53, LEF1, TTF1, ZNF238, ZMIZ1, TFAP2A, CUX1, SMARCA4, ABLIM2, GLIS1, PRDM16, HOXA2, TCEA2, RUNX1, CHD4, TFDP1, CHD3, ZBTB7B, DNMT3A, NTF3, RFX4, TBX2, MAFB, JARID2, RYBP, SKI, VSX2, WWTR1, USF2, ATXN1, CDKN1C, HDAC4, NOTCH1, SALL4, IRF8, HBZ, JAZF1, IRF1, HIVEP1, PBX1, NFIC, ZFHX3, NCOR2, NR5A1	681	727	13528	1.58482	0.787858	0.321333	0.9551
GOTERM_BP_FAT	GO:0048598~embryonic morphogenesis	30	3.0581	0.000816243	WNT3A, MYO7A, TH, DSCAML1, ZBTB16, WNT4, HOXA2, HOXA3, HLX, HOXA10, ALX4, CDH23, RARG, MAFB, NODAL, TP53, LEF1, SKI, CELSR1, SHANK3, NOTCH1, SALL4, HOXB5, HOXB6, ZIC5, TFAP2A, PBX1, WNT9A, SMARCA4, LRP5	681	307	13528	1.9412	0.906186	0.377049	1.45405
GOTERM_BP_FAT	GO:0009891~positive regulation of biosynthetic process	55	5.60652	0.000895409	GDF2, FOXK1, SKAP1, FOS, MKL2, ALX4, LTB, INSR, TBL1XR1, AVP, BRF1, RARG, IL29, RXRA, NODAL, TP53, LEF1, TTF1, ARID1A, TRERF1, CARD11, ZMIZ1, IL12B, SMARCA4, ABLIM2, ADORA2A, GLIS1, PRDM16, HOXA2, DYRK2, RUNX1, ZBTB7B, BCKDHA, UCN, NTF3, RFX4, MAFB, ESRRG, VSX2, WWTR1, ABCG4, USF2, ABCG1, ATXN1, HDAC4, NOTCH1, PSMC5, SALL4, GCK, EBF1, IRF1, HIVEP3, PBX1, NFIC, NR5A1	681	695	13528	1.57204	0.925433	0.35123	1.59401
GOTERM_BP_FAT	GO:0051591~response to cAMP	9	0.917431	0.00100981	BCKDHA, FOS, CYP11A1, PYGM, CCND2, OXT, DUOX1, AANAT, CNGA3	681	42	13528	4.25677	0.946491	0.341816	1.79592
GOTERM_BP_FAT	GO:0051253~negative regulation of RNA metabolic process	33	3.36391	0.00138183	SBNO2, FOXK1, GLIS1, ZBTB16, PRDM16, HOXA2, NKX6-2, DNMT3A, TBL1XR1, RARG, TBX2, JARID2, RXRA, NODAL, RYBP, TP53, LEF1, SKI, WWTR1, SFRS13B, CDKN1C, HDAC4, SALL4, ZNF238, IRF8, HBZ, JAZF1, HIVEP1, NFIC, CUX1, ZFHX3, NCOR2, SMARCA4	681	362	13528	1.81089	0.981818	0.394023	2.44984
GOTERM_BP_FAT	GO:0010629~negative regulation of gene expression	42	4.28135	0.00160517	SBNO2, EIF2C2, FOXK1, GLIS1, ZBTB16, PRDM16, CALCA, HOXA2, SND1, NKX6-2, BCL7A, KCNQ1, INSR, DNMT3A, TBL1XR1, RARG, NACC2, TBX2, RCOR2, JARID2, RXRA, NODAL, RYBP, TP53, LEF1, SKI, WWTR1, CDKN1C, ATXN1, HDAC4, SALL4, PSMC5, ZNF238, HBZ, IRF8, JAZF1, HIVEP1, NFIC, CUX1, ZFHX3, NCOR2, SMARCA4	681	504	13528	1.65541	0.990491	0.40386	2.84044
GOTERM_BP_FAT	GO:0044057~regulation of system process	29	2.95617	0.00187237	SNCG, PRKCZ, MYL4, GNAI2, ADORA2A, OXT, TH, SDC4, SYNGR1, ADA, CALCA, ARG2, NOS3, TLX3, LTB, KCNQ1, UCN, AVP, NOS1, NTF3, NLGN2, MYLK2, PARK2, HDAC4, TNNT3, YWHAG, CACNA1G, CACNA1C, KCNH2	681	309	13528	1.86434	0.995622	0.419068	3.30581
GOTERM_BP_FAT	GO:0031328~positive regulation of cellular biosynthetic process	53	5.40265	0.00189329	GDF2, FOXK1, SKAP1, FOS, MKL2, ALX4, LTB, INSR, TBL1XR1, AVP, BRF1, RARG, IL29, RXRA, NODAL, TP53, LEF1, TTF1, ARID1A, TRERF1, CARD11, ZMIZ1, IL12B, SMARCA4, ABLIM2, ADORA2A, GLIS1, PRDM16, HOXA2, DYRK2, RUNX1, ZBTB7B, BCKDHA, UCN, NTF3, RFX4, MAFB, ESRRG, WWTR1, VSX2, USF2, ATXN1, HDAC4, NOTCH1, PSMC5, SALL4, GCK, EBF1, IRF1, HIVEP3, PBX1, NFIC, NR5A1	681	685	13528	1.53699	0.99588	0.393025	3.34215
GOTERM_BP_FAT	GO:0010557~positive regulation of macromolecule biosynthetic process	51	5.19878	0.00198033	GDF2, FOXK1, SKAP1, FOS, MKL2, ALX4, LTB, INSR, TBL1XR1, BRF1, RARG, IL29, RXRA, NODAL, TP53, TTF1, LEF1, ARID1A, TRERF1, CARD11, ZMIZ1, IL12B, SMARCA4, ABLIM2, GLIS1, PRDM16, HOXA2, DYRK2, RUNX1, BCKDHA, ZBTB7B, UCN, NTF3, RFX4, MAFB, ESRRG, WWTR1, VSX2, USF2, ATXN1, HDAC4, NOTCH1, PSMC5, SALL4, GCK, EBF1, IRF1, HIVEP3, PBX1, NFIC, NR5A1	681	654	13528	1.5491	0.9968	0.380427	3.49324
GOTERM_BP_FAT	GO:0045892~negative regulation of transcription, DNA-dependent	32	3.26198	0.00206594	SBNO2, FOXK1, GLIS1, ZBTB16, PRDM16, HOXA2, NKX6-2, DNMT3A, TBL1XR1, RARG, TBX2, JARID2, RXRA, NODAL, RYBP, TP53, LEF1, SKI, WWTR1, CDKN1C, HDAC4, SALL4, ZNF238, IRF8, HBZ, JAZF1, HIVEP1, NFIC, CUX1, ZFHX3, NCOR2, SMARCA4	681	356	13528	1.78561	0.997505	0.369361	3.64162
GOTERM_BP_FAT	GO:0046578~regulation of Ras protein signal transduction	22	2.24261	0.00207681	ABR, ARHGEF18, ARHGEF19, CYTH4, ARHGEF17, TRIO, PSD4, ICMT, ITPKB, VAV2, MCF2L, ADAP1, MCF2L2, TBC1D24, ACAP3, PLEKHG7, PLEKHG5, DGKZ, AGAP1, AGAP2, ARAP2, IQSEC1	681	210	13528	2.08109	0.997582	0.349717	3.66045
GOTERM_BP_FAT	GO:0045935~positive regulation of nucleobase, nucleoside, nucleotide and nucleic acid metabolic process	49	4.9949	0.00214494	GDF2, FOXK1, SKAP1, FOS, MKL2, ALX4, INSR, TBL1XR1, AVP, BRF1, RARG, IL29, RXRA, NODAL, TP53, TTF1, LEF1, ARID1A, TRERF1, ZMIZ1, SMARCA4, ABLIM2, ADORA2A, GLIS1, PRDM16, HOXA2, RUNX1, ZBTB7B, BCKDHA, UCN, NTF3, RFX4, MAFB, ESRRG, WWTR1, VSX2, USF2, ATXN1, HDAC4, NOTCH1, PSMC5, SALL4, EBF1, BRE, IRF1, HIVEP3, PBX1, NFIC, NR5A1	681	624	13528	1.5599	0.998016	0.339558	3.77835
GOTERM_BP_FAT	GO:0048568~embryonic organ development	19	1.9368	0.00256923	RARG, MAFB, WNT3A, MYO7A, NODAL, TH, DSCAML1, ADA, HOXA2, HOXA3, HOXB5, HLX, HOXB6, TFAP2A, PBX1, MKL2, WNT9A, ALX4, CDH23	681	172	13528	2.19438	0.999422	0.372462	4.5096
GOTERM_BP_FAT	GO:0043009~chordate embryonic development	30	3.0581	0.00259038	WNT3A, DSCAML1, CDH1, ADA, PRMT1, HOXA2, HOXA3, PAX7, APBA2, MKL2, ALX4, MAFF, NODAL, TP53, LEF1, ICMT, CELSR1, CAPN2, SALL4, ZMIZ1, HOXB5, HOXB6, ZIC5, TFAP2A, TGFBR3, EGFL8, PBX1, WNT9A, MYH10, SMARCA4	681	331	13528	1.80044	0.999456	0.357351	4.54592
GOTERM_BP_FAT	GO:0048562~embryonic organ morphogenesis	16	1.63099	0.00277993	RARG, MAFB, WNT3A, NODAL, MYO7A, TH, DSCAML1, HOXA2, HOXA3, HOXB5, HLX, HOXB6, TFAP2A, WNT9A, ALX4, CDH23	681	133	13528	2.38976	0.999686	0.361218	4.87078
GOTERM_BP_FAT	GO:0009792~embryonic development ending in birth or egg hatching	30	3.0581	0.00295183	WNT3A, DSCAML1, CDH1, ADA, PRMT1, HOXA2, HOXA3, PAX7, APBA2, MKL2, ALX4, MAFF, NODAL, TP53, LEF1, ICMT, CELSR1, CAPN2, SALL4, ZMIZ1, HOXB5, HOXB6, ZIC5, TFAP2A, TGFBR3, EGFL8, PBX1, WNT9A, MYH10, SMARCA4	681	334	13528	1.78427	0.99981	0.362944	5.1645
GOTERM_BP_FAT	GO:0016481~negative regulation of transcription	38	3.8736	0.00309788	SBNO2, FOXK1, GLIS1, ZBTB16, PRDM16, CALCA, HOXA2, NKX6-2, BCL7A, DNMT3A, TBL1XR1, RARG, NACC2, TBX2, JARID2, RCOR2, RXRA, NODAL, RYBP, TP53, LEF1, SKI, WWTR1, CDKN1C, ATXN1, HDAC4, SALL4, PSMC5, ZNF238, HBZ, IRF8, JAZF1, HIVEP1, NFIC, CUX1, ZFHX3, NCOR2, SMARCA4	681	459	13528	1.64459	0.999876	0.362104	5.41337
GOTERM_BP_FAT	GO:0045893~positive regulation of transcription, DNA-dependent	39	3.97554	0.00333981	ABLIM2, FOXK1, GLIS1, PRDM16, SKAP1, FOS, HOXA2, MKL2, RUNX1, ALX4, BCKDHA, ZBTB7B, TBL1XR1, RARG, NTF3, RFX4, MAFB, RXRA, NODAL, ESRRG, TP53, LEF1, TTF1, ARID1A, VSX2, WWTR1, TRERF1, USF2, ATXN1, HDAC4, NOTCH1, SALL4, PSMC5, ZMIZ1, IRF1, PBX1, NFIC, NR5A1, SMARCA4	681	477	13528	1.62417	0.999938	0.369766	5.82426
GOTERM_BP_FAT	GO:0003007~heart morphogenesis	11	1.1213	0.00340966	TBX2, ZMIZ1, NODAL, WNT3A, RXRA, TH, MYLK2, TGFBR3, MKL2, INSR, SMARCA4	681	73	13528	2.99334	0.99995	0.362316	5.94259
GOTERM_BP_FAT	GO:0045944~positive regulation of transcription from RNA polymerase II promoter	32	3.26198	0.00385217	ABLIM2, GLIS1, SKAP1, FOS, HOXA2, MKL2, RUNX1, ALX4, ZBTB7B, TBL1XR1, RARG, NTF3, RFX4, MAFB, RXRA, NODAL, TP53, LEF1, TTF1, VSX2, WWTR1, USF2, ATXN1, HDAC4, NOTCH1, SALL4, ZMIZ1, IRF1, PBX1, NFIC, NR5A1, SMARCA4	681	371	13528	1.71341	0.999986	0.385109	6.68891
GOTERM_BP_FAT	GO:0031327~negative regulation of cellular biosynthetic process	44	4.48522	0.00386459	SBNO2, EIF2C2, FOXK1, GLIS1, IGF2BP1, IGF2BP2, ZBTB16, PRDM16, CALCA, HOXA2, NKX6-2, BCL7A, DNMT3A, TBL1XR1, RARG, NACC2, TBX2, RCOR2, JARID2, RXRA, NODAL, RYBP, TP53, LEF1, TTF1, SKI, WWTR1, SIGIRR, CDKN1C, ATXN1, HDAC4, SALL4, PSMC5, GCK, ZNF238, HBZ, IRF8, JAZF1, HIVEP1, NFIC, CUX1, ZFHX3, NCOR2, SMARCA4	681	561	13528	1.55803	0.999987	0.373466	6.70977
GOTERM_BP_FAT	GO:0051254~positive regulation of RNA metabolic process	39	3.97554	0.00386804	ABLIM2, FOXK1, GLIS1, PRDM16, SKAP1, FOS, HOXA2, MKL2, RUNX1, ALX4, BCKDHA, ZBTB7B, TBL1XR1, RARG, NTF3, RFX4, MAFB, RXRA, NODAL, ESRRG, TP53, LEF1, TTF1, ARID1A, VSX2, WWTR1, TRERF1, USF2, ATXN1, HDAC4, NOTCH1, SALL4, PSMC5, ZMIZ1, IRF1, PBX1, NFIC, NR5A1, SMARCA4	681	481	13528	1.61067	0.999987	0.361895	6.71557
GOTERM_BP_FAT	GO:0051173~positive regulation of nitrogen compound metabolic process	49	4.9949	0.00397402	GDF2, FOXK1, SKAP1, FOS, MKL2, ALX4, INSR, TBL1XR1, AVP, BRF1, RARG, IL29, RXRA, NODAL, TP53, TTF1, LEF1, ARID1A, TRERF1, ZMIZ1, SMARCA4, ABLIM2, ADORA2A, GLIS1, PRDM16, HOXA2, RUNX1, ZBTB7B, BCKDHA, UCN, NTF3, RFX4, MAFB, ESRRG, WWTR1, VSX2, USF2, ATXN1, HDAC4, NOTCH1, PSMC5, SALL4, EBF1, BRE, IRF1, HIVEP3, PBX1, NFIC, NR5A1	681	644	13528	1.51146	0.99999	0.358427	6.89343
GOTERM_BP_FAT	GO:0010558~negative regulation of macromolecule biosynthetic process	43	4.38328	0.0039865	SBNO2, EIF2C2, FOXK1, GLIS1, IGF2BP1, IGF2BP2, ZBTB16, PRDM16, CALCA, HOXA2, NKX6-2, BCL7A, DNMT3A, TBL1XR1, RARG, NACC2, TBX2, RCOR2, JARID2, RXRA, NODAL, RYBP, TP53, LEF1, TTF1, SKI, WWTR1, SIGIRR, CDKN1C, ATXN1, HDAC4, SALL4, PSMC5, ZNF238, HBZ, IRF8, JAZF1, HIVEP1, NFIC, CUX1, ZFHX3, NCOR2, SMARCA4	681	547	13528	1.56159	0.999991	0.348671	6.91436
GOTERM_BP_FAT	GO:0030326~embryonic limb morphogenesis	12	1.22324	0.00411538	NOTCH1, RARG, SALL4, HOXA10, LEF1, SKI, PBX1, ZBTB16, WNT9A, ALX4, SMARCA4, LRP5	681	87	13528	2.73999	0.999994	0.347419	7.13017
GOTERM_BP_FAT	GO:0035113~embryonic appendage morphogenesis	12	1.22324	0.00411538	NOTCH1, RARG, SALL4, HOXA10, LEF1, SKI, PBX1, ZBTB16, WNT9A, ALX4, SMARCA4, LRP5	681	87	13528	2.73999	0.999994	0.347419	7.13017
GOTERM_BP_FAT	GO:0045941~positive regulation of transcription	44	4.48522	0.00418821	ABLIM2, GDF2, FOXK1, GLIS1, PRDM16, SKAP1, FOS, HOXA2, MKL2, RUNX1, ALX4, BCKDHA, ZBTB7B, TBL1XR1, RARG, BRF1, IL29, NTF3, RFX4, MAFB, RXRA, NODAL, ESRRG, TP53, LEF1, TTF1, ARID1A, VSX2, WWTR1, TRERF1, USF2, ATXN1, HDAC4, NOTCH1, SALL4, PSMC5, ZMIZ1, EBF1, HIVEP3, IRF1, PBX1, NFIC, NR5A1, SMARCA4	681	564	13528	1.54974	0.999995	0.342566	7.25192
GOTERM_BP_FAT	GO:0003002~regionalization	20	2.03874	0.00492111	MAFB, WNT3A, NODAL, LEF1, DSCAML1, ZBTB16, NOTCH1, HOXA2, HOXA3, CYP26C1, PAX7, HOXB5, NKX6-2, HOXB6, HOXA10, PBX1, HHIP, ALX4, LFNG, LRP5	681	197	13528	2.01674	0.999999	0.37908	8.46875
GOTERM_BP_FAT	GO:0048706~embryonic skeletal system development	11	1.1213	0.00503226	HOXA2, HOXA3, PAX7, HOXB5, NODAL, HOXB6, DSCAML1, TFAP2A, PBX1, WNT9A, ALX4	681	77	13528	2.83784	1	0.376011	8.65197
GOTERM_BP_FAT	GO:0010038~response to metal ion	15	1.52905	0.00535121	ACTB, KCNMB3, CYP11A1, RXRA, LEF1, CNGA3, PEF1, AHRR, P2RX7, CACNA1G, TXNRD2, AANAT, ABAT, NOS3, INSR	681	129	13528	2.30987	1	0.384869	9.1758
GOTERM_BP_FAT	GO:0009890~negative regulation of biosynthetic process	44	4.48522	0.0055596	SBNO2, EIF2C2, FOXK1, GLIS1, IGF2BP1, IGF2BP2, ZBTB16, PRDM16, CALCA, HOXA2, NKX6-2, BCL7A, DNMT3A, TBL1XR1, RARG, NACC2, TBX2, RCOR2, JARID2, RXRA, NODAL, RYBP, TP53, LEF1, TTF1, SKI, WWTR1, SIGIRR, CDKN1C, ATXN1, HDAC4, SALL4, PSMC5, GCK, ZNF238, HBZ, IRF8, JAZF1, HIVEP1, NFIC, CUX1, ZFHX3, NCOR2, SMARCA4	681	573	13528	1.5254	1	0.387126	9.51652
GOTERM_BP_FAT	GO:0032012~regulation of ARF protein signal transduction	8	0.815494	0.00593825	ACAP3, CYTH4, PSD4, AGAP1, ARAP2, AGAP2, IQSEC1, ADAP1	681	44	13528	3.6118	1	0.398096	10.1325
GOTERM_BP_FAT	GO:0045596~negative regulation of cell differentiation	21	2.14067	0.00624523	MAFB, NODAL, TP53, SKI, ZBTB16, WWTR1, PRDM16, ABCG1, CALCA, HDAC4, NOTCH1, WNT4, HOXA2, HLX, NKX6-2, TGFBR3, PBX1, TLX3, RUNX1, ZFHX3, HDAC7	681	216	13528	1.93131	1	0.404722	10.629
GOTERM_BP_FAT	GO:0045934~negative regulation of nucleobase, nucleoside, nucleotide and nucleic acid metabolic process	40	4.07747	0.00632126	SBNO2, FOXK1, GLIS1, ZBTB16, PRDM16, CALCA, HOXA2, NKX6-2, BCL7A, DNMT3A, TBL1XR1, RARG, NACC2, TBX2, RCOR2, JARID2, RXRA, NODAL, RYBP, TP53, LEF1, TTF1, SKI, WWTR1, SFRS13B, CDKN1C, ATXN1, HDAC4, SALL4, PSMC5, ZNF238, HBZ, IRF8, JAZF1, HIVEP1, NFIC, CUX1, ZFHX3, NCOR2, SMARCA4	681	512	13528	1.55195	1	0.399791	10.7516
GOTERM_BP_FAT	GO:0010628~positive regulation of gene expression	44	4.48522	0.00703711	ABLIM2, GDF2, FOXK1, GLIS1, PRDM16, SKAP1, FOS, HOXA2, MKL2, RUNX1, ALX4, BCKDHA, ZBTB7B, TBL1XR1, RARG, BRF1, IL29, NTF3, RFX4, MAFB, RXRA, NODAL, ESRRG, TP53, LEF1, TTF1, ARID1A, VSX2, WWTR1, TRERF1, USF2, ATXN1, HDAC4, NOTCH1, SALL4, PSMC5, ZMIZ1, EBF1, HIVEP3, IRF1, PBX1, NFIC, NR5A1, SMARCA4	681	581	13528	1.5044	1	0.42485	11.8979
GOTERM_BP_FAT	GO:0007009~plasma membrane organization	5	0.509684	0.00709428	PLSCR1, P2RX7, PLSCR3, SYT7, MYH10	681	16	13528	6.20778	1	0.418974	11.9888
GOTERM_BP_FAT	GO:0048704~embryonic skeletal system morphogenesis	9	0.917431	0.0073037	HOXA2, HOXA3, HOXB5, NODAL, HOXB6, DSCAML1, TFAP2A, WNT9A, ALX4	681	57	13528	3.13656	1	0.419991	12.3212
GOTERM_BP_FAT	GO:0010035~response to inorganic substance	20	2.03874	0.00749424	ACTB, KCNMB3, CYP11A1, RXRA, DUOX1, LEF1, CNGA3, PXN, ADA, FOS, PEF1, AHRR, P2RX7, CRYGD, CACNA1G, ABAT, AANAT, TXNRD2, NOS3, INSR	681	205	13528	1.93804	1	0.42016	12.6226
GOTERM_BP_FAT	GO:0022610~biological adhesion	51	5.19878	0.00754366	MTSS1, CADM3, MYBPC1, CLDN5, FERMT1, LMO7, PCDHGA4, MEGF10, CXCL12, GP9, CNTNAP1, COL11A2, SPON2, LOXL2, CDH23, SPON1, PARVG, NRXN2, ICAM2, SDK1, LEF1, CPXM2, DDR1, HEPACAM, C21ORF29, DSCAML1, CDH1, ITGB2, CDH5, DCHS1, PXN, CLDN15, ITGBL1, CALCA, PVRL4, LAMB2, GP1BB, BGLAP, TNXB, EFS, NLGN2, CELSR1, COL16A1, MUC4, EMILIN1, VWF, LAMA3, CDH15, CD300A, CYFIP2, FBLN7	681	701	13528	1.44524	1	0.414465	12.7006
GOTERM_BP_FAT	GO:0009991~response to extracellular stimulus	21	2.14067	0.00761096	MUC1, BCKDHA, ATG9B, BGLAP, NES, RARG, CYP11A1, GNAI2, RXRA, OXT, TP53, CLIC1, USF2, RPTOR, ASGR1, FOS, P2RX7, CTSD, RARA, DDAH2, INSR	681	220	13528	1.8962	1	0.409724	12.8067
GOTERM_BP_FAT	GO:0014070~response to organic cyclic substance	14	1.42712	0.00775189	AVP, ADORA2A, RXRA, OXT, LEF1, TRH, FOS, P2RX7, GRM2, CCND2, AANAT, ABAT, NOS3, SLC9A1	681	121	13528	2.29842	1	0.408135	13.0285
GOTERM_BP_FAT	GO:0007155~cell adhesion	51	5.19878	0.00775566	MTSS1, CADM3, MYBPC1, CLDN5, FERMT1, LMO7, PCDHGA4, MEGF10, CXCL12, GP9, CNTNAP1, COL11A2, SPON2, LOXL2, CDH23, SPON1, PARVG, NRXN2, ICAM2, SDK1, LEF1, CPXM2, DDR1, HEPACAM, C21ORF29, DSCAML1, CDH1, ITGB2, CDH5, DCHS1, PXN, CLDN15, ITGBL1, CALCA, PVRL4, LAMB2, GP1BB, BGLAP, TNXB, EFS, NLGN2, CELSR1, COL16A1, MUC4, EMILIN1, VWF, LAMA3, CDH15, CD300A, CYFIP2, FBLN7	681	700	13528	1.4473	1	0.401188	13.0345
GOTERM_BP_FAT	GO:0051172~negative regulation of nitrogen compound metabolic process	40	4.07747	0.00786778	SBNO2, FOXK1, GLIS1, ZBTB16, PRDM16, CALCA, HOXA2, NKX6-2, BCL7A, DNMT3A, TBL1XR1, RARG, NACC2, TBX2, RCOR2, JARID2, RXRA, NODAL, RYBP, TP53, LEF1, TTF1, SKI, WWTR1, SFRS13B, CDKN1C, ATXN1, HDAC4, SALL4, PSMC5, ZNF238, HBZ, IRF8, JAZF1, HIVEP1, NFIC, CUX1, ZFHX3, NCOR2, SMARCA4	681	519	13528	1.53101	1	0.398717	13.2106
GOTERM_BP_FAT	GO:0051252~regulation of RNA metabolic process	114	11.6208	0.00801187	NKX6-2, CREB3L2, RARA, CREB3L3, MLL3, INSR, PITX2, RARG, NODAL, RXRA, FOXN1, MTA1, ARID1A, TRERF1, ZNF236, ZNF238, TFAP2A, PRDM2, ZIM2, SMARCA4, ADORA2A, IGF2BP1, AHRR, HOXA2, HOXA3, HNRNPF, LHX3, HOXA10, ZNF597, RUNX1, RUNX3, TFDP1, RFX8, DNMT3A, MAFF, RFX4, NTF3, MAFB, RYBP, ESRRG, ARID3A, SKI, USF2, CDKN1C, HDAC4, NOTCH1, PSMC5, SALL4, EBF4, HOXB5, HOXB6, ZNF418, EBF1, AIRE, JAZF1, HIVEP2, HIV…	681	1813	13528	1.24909	1	0.397568	13.4364
GOTERM_BP_FAT	GO:0002474~antigen processing and presentation of peptide antigen via MHC class I	5	0.509684	0.008914	TAP2, HLA-A, HLA-B, HLA-E, TAPBP	681	17	13528	5.84262	1	0.424259	14.8376
GOTERM_BP_FAT	GO:0001775~cell activation	25	2.54842	0.0101364	SBNO2, ADORA2A, IL21R, ITPKB, CXCR2, CXCL12, ADA, GP1BB, CLCF1, ITIH1, KRT2, LTB, TP53, APOLD1, PRKCD, SLAMF1, VWF, PLSCR1, CARD11, HDAC4, P2RX7, LCK, IRF1, IL12B, KIR3DL1	681	287	13528	1.73039	1	0.459419	16.7022
GOTERM_BP_FAT	GO:0035108~limb morphogenesis	12	1.22324	0.0107958	NOTCH1, RARG, SALL4, HOXA10, LEF1, SKI, PBX1, ZBTB16, WNT9A, ALX4, SMARCA4, LRP5	681	99	13528	2.40787	1	0.473745	17.692
GOTERM_BP_FAT	GO:0035107~appendage morphogenesis	12	1.22324	0.0107958	NOTCH1, RARG, SALL4, HOXA10, LEF1, SKI, PBX1, ZBTB16, WNT9A, ALX4, SMARCA4, LRP5	681	99	13528	2.40787	1	0.473745	17.692
GOTERM_BP_FAT	GO:0009952~anterior/posterior pattern formation	15	1.52905	0.0108036	WNT3A, NODAL, LEF1, ZBTB16, NOTCH1, HOXA2, HOXA3, CYP26C1, HOXB5, HOXB6, HOXA10, PBX1, ALX4, LFNG, LRP5	681	140	13528	2.12838	1	0.467186	17.7036
GOTERM_BP_FAT	GO:0035116~embryonic hindlimb morphogenesis	5	0.509684	0.0110131	NOTCH1, RARG, ZBTB16, ALX4, SMARCA4	681	18	13528	5.51803	1	0.467022	18.0157
GOTERM_BP_FAT	GO:0042127~regulation of cell proliferation	55	5.60652	0.0118519	RARRES3, E2F4, FGFRL1, CXCR2, HLX, CDK10, NOS3, LTB, INSR, AVP, RARG, IL29, RXRA, NODAL, TP53, CARD11, DDR1, CCND2, ZMIZ1, CD81, IL12B, PRKCZ, GNAI2, IFITM1, ADORA2A, ZBTB16, CDH5, ADA, HOXA3, IL12RB1, TRAF5, QSOX1, CD5, RUNX3, TCIRG1, MUC2, PTPN6, NACC2, IL2RA, SPHK2, TBX2, CRIP2, JARID2, SKI, ICMT, VSX2, SLAMF1, CDKN1C, POLD4, HDAC4, NOTCH1, TGFBR3, PBX1, FABP6, LRP5	681	787	13528	1.38827	1	0.48545	19.254
GOTERM_BP_FAT	GO:0048002~antigen processing and presentation of peptide antigen	6	0.611621	0.0118679	TAP2, HLA-A, HLA-B, HLA-E, HLA-DOA, TAPBP	681	28	13528	4.25677	1	0.47942	19.2775
GOTERM_BP_FAT	GO:0032147~activation of protein kinase activity	13	1.32518	0.0120077	ADCY3, PRKCZ, ADCY7, SPHK2, GNAI2, ADORA2A, MAP4K1, DGKA, CALCA, LRP1, PRKAR1B, DGKZ, INSR	681	114	13528	2.2653	1	0.477072	19.482
GOTERM_BP_FAT	GO:0008277~regulation of G-protein coupled receptor protein signaling pathway	8	0.815494	0.0132682	PLD2, ARRB1, RPH3AL, GRK6, GRK5, RGS14, ADA, GNG7	681	51	13528	3.11606	1	0.505293	21.3048
GOTERM_BP_FAT	GO:0034695~response to prostaglandin E stimulus	3	0.30581	0.0141461	OXT, TGFBR3, AANAT	681	4	13528	14.8987	1	0.521591	22.5514
GOTERM_BP_FAT	GO:0034694~response to prostaglandin stimulus	3	0.30581	0.0141461	OXT, TGFBR3, AANAT	681	4	13528	14.8987	1	0.521591	22.5514
GOTERM_BP_FAT	GO:0060173~limb development	12	1.22324	0.0142805	NOTCH1, RARG, SALL4, HOXA10, LEF1, SKI, PBX1, ZBTB16, WNT9A, ALX4, SMARCA4, LRP5	681	103	13528	2.31436	1	0.51871	22.7406
GOTERM_BP_FAT	GO:0048736~appendage development	12	1.22324	0.0142805	NOTCH1, RARG, SALL4, HOXA10, LEF1, SKI, PBX1, ZBTB16, WNT9A, ALX4, SMARCA4, LRP5	681	103	13528	2.31436	1	0.51871	22.7406
GOTERM_BP_FAT	GO:0031571~G1 DNA damage checkpoint	4	0.407747	0.0154089	TP53, FBXO31, DGKZ, RBM38	681	11	13528	7.2236	1	0.539713	24.3117
GOTERM_BP_FAT	GO:0007389~pattern specification process	23	2.34455	0.0157066	MAFB, WNT3A, NODAL, LEF1, DSCAML1, ZBTB16, CXCL12, NOTCH1, HOXA2, HOXA3, CYP26C1, PAX7, HOXB5, NKX6-2, HOXB6, HOXA10, PBX1, HHIP, PLXND1, ALX4, LFNG, PITX2, LRP5	681	267	13528	1.71121	1	0.540498	24.7212
GOTERM_BP_FAT	GO:0001701~in utero embryonic development	17	1.73293	0.0159027	MAFF, WNT3A, NODAL, TP53, CDH1, ICMT, CAPN2, ADA, PRMT1, SALL4, ZMIZ1, APBA2, TGFBR3, EGFL8, MKL2, MYH10, SMARCA4	681	176	13528	1.91877	1	0.538962	24.9898
GOTERM_BP_FAT	GO:0010605~negative regulation of macromolecule metabolic process	51	5.19878	0.0170079	EIF2C2, FOXK1, SND1, NKX6-2, BCL7A, KCNQ1, INSR, TBL1XR1, RARG, RCOR2, RXRA, NODAL, TP53, TTF1, LEF1, PRKCD, SIGIRR, ZNF238, CUX1, SMARCA4, PRKCZ, SBNO2, GLIS1, IGF2BP1, IGF2BP2, ZBTB16, PRDM16, CALCA, HOXA2, DNMT3A, NACC2, TBX2, JARID2, RYBP, SKI, WWTR1, PSMB8, PSMB9, SFRS13B, ATXN1, CDKN1C, HDAC4, PSMC5, SALL4, IRF8, HBZ, JAZF1, HIVEP1, NFIC, ZFHX3, NCOR2	681	734	13528	1.38026	1	0.557344	26.4864
GOTERM_BP_FAT	GO:0008344~adult locomotory behavior	8	0.815494	0.0178459	ATXN1, SNCG, GRM2, EFNB3, PARK2, TRH, CACNA1C, CDH23	681	54	13528	2.94295	1	0.569016	27.6026
GOTERM_BP_FAT	GO:0010604~positive regulation of macromolecule metabolic process	58	5.91233	0.0178971	GDF2, FOXK1, SKAP1, FOS, CLCF1, MKL2, ALX4, LTB, INSR, TBL1XR1, BRF1, RARG, IL29, RXRA, NODAL, TP53, LEF1, TTF1, ARID1A, TRERF1, CARD11, CCND2, ZMIZ1, CD81, IL12B, SMARCA4, ABLIM2, GLIS1, PRDM16, HOXA2, DYRK2, RUNX1, ZBTB7B, BCKDHA, UCN, NTF3, RFX4, MAFB, ESRRG, VSX2, WWTR1, USF2, PSMB8, PSMB9, ATXN1, HDAC4, NOTCH1, P2RX7, SALL4, PSMC5, GCK, EBF1, HIVEP3, BRE, IRF1, PBX1, NFIC, NR5A1	681	857	13528	1.34442	1	0.564265	27.6702
GOTERM_BP_FAT	GO:0006355~regulation of transcription, DNA-dependent	109	11.1111	0.0183927	NKX6-2, CREB3L2, RARA, CREB3L3, MLL3, INSR, PITX2, RARG, NODAL, RXRA, FOXN1, MTA1, ARID1A, TRERF1, ZNF236, ZNF238, TFAP2A, PRDM2, ZIM2, SMARCA4, ADORA2A, AHRR, HOXA2, HOXA3, LHX3, HOXA10, ZNF597, RUNX1, RUNX3, TFDP1, RFX8, DNMT3A, MAFF, RFX4, NTF3, MAFB, RYBP, ESRRG, ARID3A, SKI, USF2, CDKN1C, HDAC4, NOTCH1, PSMC5, SALL4, EBF4, HOXB5, HOXB6, ZNF418, EBF1, AIRE, JAZF1, HIVEP2, HIVEP1, ZFHX3, NCOR2…	681	1773	13528	1.22125	1	0.568548	28.3222
GOTERM_BP_FAT	GO:0051789~response to protein stimulus	12	1.22324	0.0185533	HSPA1L, DDR1, FOS, P2RX7, OXT, CREB3L2, CLIC1, CREB3L3, DNAJB1, NR3C1, DDAH2, INSR	681	107	13528	2.22784	1	0.566108	28.5322
GOTERM_BP_FAT	GO:0019725~cellular homeostasis	35	3.56779	0.0186963	KCNMB3, PRX, PRKCZ, JPH3, ATP6V0E1, E2F4, PDIA3, ADORA2A, OXT, CD52, CXCL12, CALCA, KCNQ1, QSOX1, AVP, NTF3, TP53, PFKM, ITPR1, CCR9, ATXN1, KCNN4, P2RX7, CCR7, GYLTL1B, GCK, PYGM, SBF2, LCK, CACNA1G, TXNRD2, PLLP, CACNA1C, KCNH2, MON1A	681	466	13528	1.492	1	0.563388	28.7188
GOTERM_BP_FAT	GO:0007223~Wnt receptor signaling pathway, calcium modulating pathway	5	0.509684	0.0191222	WNT10A, WNT4, WNT7B, WNT3A, WNT9A	681	21	13528	4.72974	1	0.566176	29.2716
GOTERM_BP_FAT	GO:0045909~positive regulation of vasodilation	4	0.407747	0.01979	CALCA, UCN, NOS1, NOS3	681	12	13528	6.62163	1	0.57338	30.1305
GOTERM_BP_FAT	GO:0006809~nitric oxide biosynthetic process	4	0.407747	0.01979	NOS1, ARG2, NOS3, DDAH2	681	12	13528	6.62163	1	0.57338	30.1305
GOTERM_BP_FAT	GO:0051926~negative regulation of calcium ion transport	4	0.407747	0.01979	CALCA, NOS1, GNAI2, NOS3	681	12	13528	6.62163	1	0.57338	30.1305
GOTERM_BP_FAT	GO:0010959~regulation of metal ion transport	10	1.01937	0.0200839	CALCA, P2RX5, JPH3, P2RX7, NOS1, GCK, GNAI2, ADORA2A, NOS3, KCNE3	681	81	13528	2.45246	1	0.573486	30.5052
GOTERM_BP_FAT	GO:0031667~response to nutrient levels	18	1.83486	0.0210368	MUC1, BCKDHA, ATG9B, NES, BGLAP, RARG, CYP11A1, GNAI2, RXRA, OXT, TP53, CLIC1, USF2, RPTOR, CTSD, RARA, DDAH2, INSR	681	197	13528	1.81507	1	0.585307	31.7076
GOTERM_BP_FAT	GO:0000904~cell morphogenesis involved in differentiation	21	2.14067	0.0216543	S100A4, ACTB, EFNB3, NTF3, RXRA, WNT3A, MYO7A, NODAL, LEF1, DSCAML1, EPHB3, CXCL12, NOTCH1, HOXA2, LAMB2, TGFBR3, SEMA3B, SPON2, RUNX3, MYH10, CDH23	681	244	13528	1.70968	1	0.590808	32.476
GOTERM_BP_FAT	GO:0006942~regulation of striated muscle contraction	5	0.509684	0.0224656	TNNT3, NOS1, ARG2, CACNA1G, MYLK2	681	22	13528	4.51475	1	0.599304	33.4735
GOTERM_BP_FAT	GO:0051952~regulation of amine transport	6	0.611621	0.023341	SNCG, P2RX7, ADORA2A, OXT, TRH, LTB	681	33	13528	3.6118	1	0.60843	34.534
GOTERM_BP_FAT	GO:0007611~learning or memory	12	1.22324	0.0237088	ATXN1, PRKCZ, FOS, UCN, GALR3, CRHBP, OXT, PRKAR1B, TH, PARK2, MAN2B1, CACNA1C	681	111	13528	2.14756	1	0.609244	34.9748
GOTERM_BP_FAT	GO:0006525~arginine metabolic process	4	0.407747	0.0247841	NOS1, ARG2, NOS3, DDAH2	681	13	13528	6.11228	1	0.620813	36.2476
GOTERM_BP_FAT	GO:0046209~nitric oxide metabolic process	4	0.407747	0.0247841	NOS1, ARG2, NOS3, DDAH2	681	13	13528	6.11228	1	0.620813	36.2476
GOTERM_BP_FAT	GO:0045995~regulation of embryonic development	4	0.407747	0.0247841	LAMA3, NODAL, E4F1, INSR	681	13	13528	6.11228	1	0.620813	36.2476
GOTERM_BP_FAT	GO:0014048~regulation of glutamate secretion	4	0.407747	0.0247841	AVP, P2RX7, ADORA2A, TRH	681	13	13528	6.11228	1	0.620813	36.2476
GOTERM_BP_FAT	GO:0042592~homeostatic process	51	5.19878	0.0251863	PRX, ATP6V0E1, JPH3, E2F4, PDIA3, SLC7A8, CD52, CXCL12, COL11A2, KCNQ1, INSR, AVP, RPH3AL, TP53, PFKM, TRERF1, CCR9, CCR7, GYLTL1B, SBF2, LCK, TXNRD2, PLLP, KCNH2, MON1A, KCNMB3, PRKCZ, ADORA2A, OXT, CALCA, HSPA1L, QSOX1, MUC2, IL2RA, NTF3, ABCG1, ITPR1, USF2, ATXN1, TNKS1BP1, KCNN4, P2RX7, GCK, PYGM, PLSCR3, HBZ, HOXB6, CACNA1G, TGFBR3, CACNA1C, SLC9A1	681	751	13528	1.34901	1	0.621937	36.7175
GOTERM_BP_FAT	GO:0003013~circulatory system process	17	1.73293	0.0253375	MYL4, AVP, UCN, E2F4, ADORA2A, OXT, MYLK2, POMC, CXCL12, CALCA, CACNA1G, ABAT, NOS3, GNB3, KCNH2, CACNA1C, KCNQ1	681	186	13528	1.81561	1	0.619359	36.8934
GOTERM_BP_FAT	GO:0008015~blood circulation	17	1.73293	0.0253375	MYL4, AVP, UCN, E2F4, ADORA2A, OXT, MYLK2, POMC, CXCL12, CALCA, CACNA1G, ABAT, NOS3, GNB3, KCNH2, CACNA1C, KCNQ1	681	186	13528	1.81561	1	0.619359	36.8934
GOTERM_BP_FAT	GO:0043271~negative regulation of ion transport	5	0.509684	0.0261432	CALCA, NOS1, GNAI2, NOS3, LTB	681	23	13528	4.31846	1	0.626278	37.8226
GOTERM_BP_FAT	GO:0043269~regulation of ion transport	11	1.1213	0.0268814	CALCA, P2RX5, JPH3, P2RX7, NOS1, GCK, GNAI2, ADORA2A, NOS3, LTB, KCNE3	681	99	13528	2.20721	1	0.631973	38.6626
GOTERM_BP_FAT	GO:0006937~regulation of muscle contraction	9	0.917431	0.027551	CALCA, TNNT3, NOS1, OXT, ARG2, CACNA1G, MYLK2, SDC4, ADA	681	72	13528	2.48311	1	0.636523	39.4152
GOTERM_BP_FAT	GO:0010033~response to organic substance	49	4.9949	0.0278244	ADCY3, ATP6V0E1, EIF2C2, ADCY7, DUOX1, FOS, CREB3L2, NOS3, RARA, CREB3L3, DDAH2, INSR, GNG7, IRAK2, AVP, CYP11A1, RXRA, LEF1, CLIC1, CNGA3, DDR1, KRT19, GRM2, CCND2, ABAT, GNB3, ME1, ADORA2A, OXT, TH, CDH1, NR3C1, TRH, HSPA1L, TAP2, AANAT, BCKDHA, UCN, ABCG1, HDAC4, P2RX7, GCK, PYGM, PRKAR1B, SLC18A2, TGFBR3, DNAJB1, ASIP, SLC9A1	681	721	13528	1.35004	1	0.635638	39.7201
GOTERM_BP_FAT	GO:0032844~regulation of homeostatic process	12	1.22324	0.0282094	CALCA, P2RX5, AVP, P2RX7, BGLAP, NOS1, IL2RA, MAFB, OXT, LCK, CACNA1G, ADA	681	114	13528	2.09104	1	0.636252	40.1469
GOTERM_BP_FAT	GO:0030534~adult behavior	10	1.01937	0.0284428	ATXN1, SNCG, GRM2, EFNB3, ABAT, PARK2, TRH, CACNA1C, ASIP, CDH23	681	86	13528	2.30987	1	0.634868	40.4042
GOTERM_BP_FAT	GO:0007617~mating behavior	4	0.407747	0.0303905	AVP, CYP11A1, OXT, TH	681	14	13528	5.67569	1	0.655181	42.5113
GOTERM_BP_FAT	GO:0051954~positive regulation of amine transport	4	0.407747	0.0303905	P2RX7, ADORA2A, OXT, TRH	681	14	13528	5.67569	1	0.655181	42.5113
GOTERM_BP_FAT	GO:0007610~behavior	34	3.46585	0.0318992	SNCG, PRKCZ, ADORA2A, OXT, CRHBP, TH, ITGB2, CXCR2, TRH, CXCL12, ADA, FOS, MCOLN3, GALR3, CNR2, APBA2, MAN2B1, GNG7, CDH23, UCN, AVP, CMTM2, EFNB3, CYP11A1, PARK2, CCR9, ATXN1, CCR7, GRM2, PRKAR1B, SLC18A2, ABAT, CACNA1C, ASIP	681	469	13528	1.4401	1	0.668888	44.0948
GOTERM_BP_FAT	GO:0006909~phagocytosis	7	0.713558	0.0321607	P2RX7, LRP1, ADORA2A, FCN2, MYO7A, ELMO3, MEGF10	681	48	13528	2.89697	1	0.667645	44.3651
GOTERM_BP_FAT	GO:0014049~positive regulation of glutamate secretion	3	0.30581	0.0330657	AVP, P2RX7, ADORA2A	681	6	13528	9.93245	1	0.673737	45.2908
GOTERM_BP_FAT	GO:0032892~positive regulation of organic acid transport	3	0.30581	0.0330657	P2RX7, OXT, TRH	681	6	13528	9.93245	1	0.673737	45.2908
GOTERM_BP_FAT	GO:0051347~positive regulation of transferase activity	20	2.03874	0.0337333	ADCY3, PRKCZ, GNAI2, SPHK2, ADCY7, ADORA2A, MAP4K1, SDC4, VAV2, CALCA, DGKA, MAP3K6, P2RX7, LRP1, CCND2, PRKAR1B, WRAP53, CD81, DGKZ, INSR	681	240	13528	1.65541	1	0.676989	45.9644
GOTERM_BP_FAT	GO:0051969~regulation of transmission of nerve impulse	14	1.42712	0.033949	SNCG, PRKCZ, AVP, UCN, NTF3, GNAI2, ADORA2A, OXT, MYLK2, NLGN2, PARK2, SYNGR1, YWHAG, LTB	681	147	13528	1.8919	1	0.675231	46.1804
GOTERM_BP_FAT	GO:0030182~neuron differentiation	32	3.26198	0.0341292	ADORA2A, WNT3A, MYO7A, TH, DSCAML1, CDH1, EPHB3, CXCL12, GPC2, HOXA2, LAMB2, MCOLN3, PAX7, NKX6-2, SEMA3B, TLX3, SPON2, RUNX3, CDH23, ACTB, UCN, EFNB3, NTF3, MDGA1, RXRA, VSX2, EPHA2, CDKN1C, SALL3, NOTCH1, CUX1, MYH10	681	438	13528	1.45132	1	0.673117	46.3602
GOTERM_BP_FAT	GO:0007626~locomotory behavior	22	2.24261	0.0360398	SNCG, AVP, CMTM2, EFNB3, ADORA2A, TH, ITGB2, CXCR2, PARK2, TRH, CXCL12, CCR9, ATXN1, CCR7, GRM2, MCOLN3, SLC18A2, ABAT, APBA2, CACNA1C, GNG7, CDH23	681	274	13528	1.59499	1	0.689298	48.2319
GOTERM_BP_FAT	GO:0000902~cell morphogenesis	27	2.75229	0.0360708	S100A4, E2F4, ADORA2A, WNT3A, MYO7A, DSCAML1, EPHB3, CXCL12, HOXA2, LAMB2, SEMA3B, CLASP1, SPON2, RUNX3, CDH23, ACTB, EFNB3, NTF3, RXRA, NODAL, LEF1, WWTR1, P2RX7, NOTCH1, TGFBR3, BIN3, MYH10	681	356	13528	1.50661	1	0.685644	48.2617
GOTERM_BP_FAT	GO:0050870~positive regulation of T cell activation	9	0.917431	0.0365266	CARD11, IL2RA, HLX, LCK, RARA, ITPKB, IL12B, CD5, ADA	681	76	13528	2.35242	1	0.686365	48.6989
GOTERM_BP_FAT	GO:0035137~hindlimb morphogenesis	5	0.509684	0.0392306	NOTCH1, RARG, ZBTB16, ALX4, SMARCA4	681	26	13528	3.82017	1	0.708826	51.221
GOTERM_BP_FAT	GO:0048878~chemical homeostasis	36	3.66972	0.0398323	PRX, KCNMB3, PRKCZ, JPH3, ATP6V0E1, ADORA2A, OXT, SLC7A8, CD52, CXCL12, CALCA, KCNQ1, INSR, AVP, NTF3, RPH3AL, TP53, PFKM, ABCG1, USF2, ITPR1, CCR9, ATXN1, P2RX7, CCR7, GCK, PYGM, SBF2, PLSCR3, LCK, CACNA1G, PLLP, CACNA1C, KCNH2, MON1A, SLC9A1	681	512	13528	1.39675	1	0.710604	51.766
GOTERM_BP_FAT	GO:0045449~regulation of transcription	150	15.2905	0.0401451	GDF2, EIF2C2, SND1, NKX6-2, CREB3L2, RARA, CREB3L3, MLL3, BCL7A, ZNF575, INSR, PITX2, RARG, IL29, RCOR2, RXRA, NODAL, FOXN1, MTA1, ARID1A, TRERF1, ZNF236, ZNF238, TFAP2A, PRDM2, VGLL4, ZIM2, SMARCA4, ADORA2A, AHRR, HOXA2, HOXA3, LHX3, CASZ1, HOXA10, ZNF597, RUNX1, RUNX3, TFDP1, RFX8, DNMT3A, MAFF, ZBTB46, RFX4, NTF3, MAFB, RYBP, ESRRG, ARID3A, SKI, ZBTB44, ABCG4, USF2, ABCG1, CDKN1C, SALL3, HDAC4…	681	2601	13528	1.14561	1	0.70971	52.047
GOTERM_BP_FAT	GO:0031668~cellular response to extracellular stimulus	8	0.815494	0.0408873	ASGR1, FOS, ATG9B, P2RX7, TP53, CTSD, USF2, RPTOR	681	64	13528	2.48311	1	0.712702	52.7079
GOTERM_BP_FAT	GO:0050804~regulation of synaptic transmission	13	1.32518	0.0411329	SNCG, PRKCZ, UCN, NTF3, GNAI2, ADORA2A, OXT, MYLK2, NLGN2, PARK2, SYNGR1, YWHAG, LTB	681	136	13528	1.89885	1	0.711218	52.9246
GOTERM_BP_FAT	GO:0008285~negative regulation of cell proliferation	27	2.75229	0.0414913	RARRES3, IFITM1, ADORA2A, FGFRL1, ZBTB16, CDH5, NOS3, CDK10, LTB, QSOX1, RUNX3, MUC2, PTPN6, IL2RA, RARG, IL29, JARID2, RXRA, TP53, SKI, VSX2, CDKN1C, HDAC4, DDR1, TGFBR3, IL12B, FABP6	681	361	13528	1.48574	1	0.710754	53.2392
GOTERM_BP_FAT	GO:0045580~regulation of T cell differentiation	7	0.713558	0.0416547	CARD11, IL2RA, HLX, RARA, ITPKB, HLA-DOA, ADA	681	51	13528	2.72656	1	0.708588	53.382
GOTERM_BP_FAT	GO:0030278~regulation of ossification	9	0.917431	0.0416771	CALCA, P2RX7, BGLAP, WNT7B, PTGER4, OXT, SKI, PBX1, HDAC7	681	78	13528	2.2921	1	0.705206	53.4016
GOTERM_BP_FAT	GO:0033674~positive regulation of kinase activity	19	1.9368	0.0434146	ADCY3, PRKCZ, GNAI2, SPHK2, ADCY7, ADORA2A, MAP4K1, SDC4, VAV2, CALCA, DGKA, MAP3K6, P2RX7, LRP1, CCND2, PRKAR1B, CD81, DGKZ, INSR	681	231	13528	1.63391	1	0.716647	54.8939
GOTERM_BP_FAT	GO:0003012~muscle system process	15	1.52905	0.0437758	MYL6, MYL4, MYBPC1, MYLK2, PDE4D, HDAC4, TNNT3, MYOM2, ARG2, CKMT2, CACNA1G, NOS3, KCNH2, CACNA1C, KCNQ1	681	168	13528	1.77365	1	0.716188	55.1985
GOTERM_BP_FAT	GO:0055082~cellular chemical homeostasis	28	2.85423	0.044137	KCNMB3, PRX, PRKCZ, JPH3, ATP6V0E1, ADORA2A, OXT, CD52, CXCL12, CALCA, KCNQ1, AVP, NTF3, TP53, ITPR1, ATXN1, CCR9, CCR7, P2RX7, PYGM, GCK, SBF2, LCK, CACNA1G, PLLP, CACNA1C, KCNH2, MON1A	681	380	13528	1.46373	1	0.715739	55.5011
GOTERM_BP_FAT	GO:0007618~mating	5	0.509684	0.0442865	AVP, CYP11A1, OXT, TH, ABAT	681	27	13528	3.67869	1	0.713553	55.6258
GOTERM_BP_FAT	GO:0008284~positive regulation of cell proliferation	30	3.0581	0.0443869	PRKCZ, GNAI2, CXCR2, ADA, HOXA3, IL12RB1, HLX, INSR, TRAF5, TCIRG1, AVP, IL2RA, NACC2, SPHK2, TBX2, CRIP2, NODAL, ICMT, VSX2, SLAMF1, HDAC4, CARD11, POLD4, NOTCH1, CCND2, ZMIZ1, CD81, PBX1, IL12B, LRP5	681	414	13528	1.43949	1	0.710986	55.7093
GOTERM_BP_FAT	GO:0031644~regulation of neurological system process	14	1.42712	0.0446108	SNCG, PRKCZ, AVP, UCN, NTF3, GNAI2, ADORA2A, OXT, MYLK2, NLGN2, PARK2, SYNGR1, YWHAG, LTB	681	153	13528	1.8177	1	0.709462	55.895
GOTERM_BP_FAT	GO:0010648~negative regulation of cell communication	20	2.03874	0.0446414	PLD2, PRKCZ, AVP, GNAI2, RPH3AL, SKI, PRDM16, PRKCD, ADA, RGS14, DKK4, SIGIRR, ATXN1, WNT4, P2RX7, LRP1, CYP26C1, OTUD7B, DGKZ, HHIP	681	248	13528	1.60201	1	0.706371	55.9204
GOTERM_BP_FAT	GO:0009755~hormone-mediated signaling	7	0.713558	0.0451722	ADCY3, ADCY7, PRKAR1B, GNB3, TRH, ASIP, GNG7	681	52	13528	2.67412	1	0.707407	56.3576
GOTERM_BP_FAT	GO:0045165~cell fate commitment	13	1.32518	0.047287	NTF3, TBX2, WNT3A, NODAL, TP53, DSCAML1, VSX2, NOTCH1, HOXA2, NKX6-2, PAX7, TLX3, SMARCA4	681	139	13528	1.85787	1	0.720908	58.0593
GOTERM_BP_FAT	GO:0007584~response to nutrient	13	1.32518	0.0494718	MUC1, BCKDHA, BGLAP, RARG, CYP11A1, GNAI2, RXRA, OXT, CLIC1, USF2, RARA, DDAH2, INSR	681	140	13528	1.8446	1	0.734106	59.7514
GOTERM_BP_FAT	GO:0032312~regulation of ARF GTPase activity	5	0.509684	0.0496896	ACAP3, AGAP1, ARAP2, AGAP2, ADAP1	681	28	13528	3.5473	1	0.732534	59.9166
GOTERM_BP_FAT	GO:0007204~elevation of cytosolic calcium ion concentration	11	1.1213	0.0499028	CALCA, CCR9, JPH3, AVP, P2RX7, CCR7, OXT, LCK, CACNA1G, CD52, CACNA1C	681	110	13528	1.98649	1	0.730946	60.0775
GOTERM_BP_FAT	GO:0032890~regulation of organic acid transport	4	0.407747	0.0508063	P2RX7, OXT, TRH, LTB	681	17	13528	4.6741	1	0.734334	60.7531
GOTERM_BP_FAT	GO:0031575~G1/S transition checkpoint	4	0.407747	0.0508063	TP53, FBXO31, DGKZ, RBM38	681	17	13528	4.6741	1	0.734334	60.7531
GOTERM_BP_FAT	GO:0001932~regulation of protein amino acid phosphorylation	15	1.52905	0.0535963	PRKCZ, GDF2, IL29, CCDC88C, MAP4K1, ITGB2, PRKCE, PRKCD, MAP3K6, P2RX7, CCND2, CLCF1, PRKAR1B, CD81, INSR	681	173	13528	1.72239	1	0.750468	62.7716
GOTERM_BP_FAT	GO:0009968~negative regulation of signal transduction	18	1.83486	0.0537168	PLD2, PRKCZ, RPH3AL, SKI, PRDM16, PRKCD, ADA, RGS14, DKK4, SIGIRR, ATXN1, WNT4, P2RX7, LRP1, CYP26C1, OTUD7B, DGKZ, HHIP	681	221	13528	1.61796	1	0.748266	62.8566
GOTERM_BP_FAT	GO:0048705~skeletal system morphogenesis	11	1.1213	0.0551776	HOXA2, P2RX7, HOXA3, HOXB5, NODAL, HOXB6, DSCAML1, TFAP2A, WNT9A, COL11A2, ALX4	681	112	13528	1.95102	1	0.754844	63.8717
GOTERM_BP_FAT	GO:0008624~induction of apoptosis by extracellular signals	11	1.1213	0.0551776	CFLAR, AHRR, ABR, ADORA2A, ARHGEF18, PLEKHG5, TRIO, ARHGEF17, VAV2, CD5, MCF2L	681	112	13528	1.95102	1	0.754844	63.8717
GOTERM_BP_FAT	GO:0042490~mechanoreceptor differentiation	5	0.509684	0.0554381	MCOLN3, NTF3, MYO7A, CUX1, CDH23	681	29	13528	3.42498	1	0.75358	64.05
GOTERM_BP_FAT	GO:0019882~antigen processing and presentation	9	0.917431	0.0565891	TAP2, HLA-A, HLA-B, HLA-DMB, HLA-E, HLA-DOA, PSMB8, TAPBP, PSMB9	681	83	13528	2.15403	1	0.757957	64.8277
GOTERM_BP_FAT	GO:0007631~feeding behavior	8	0.815494	0.0574932	FOS, UCN, ADORA2A, GALR3, OXT, TH, TRH, ASIP	681	69	13528	2.30318	1	0.760685	65.4275
GOTERM_BP_FAT	GO:0051924~regulation of calcium ion transport	8	0.815494	0.0574932	CALCA, P2RX5, JPH3, P2RX7, NOS1, GNAI2, ADORA2A, NOS3	681	69	13528	2.30318	1	0.760685	65.4275
GOTERM_BP_FAT	GO:0045860~positive regulation of protein kinase activity	18	1.83486	0.0575022	ADCY3, PRKCZ, GNAI2, ADCY7, SPHK2, ADORA2A, MAP4K1, SDC4, CALCA, DGKA, MAP3K6, P2RX7, LRP1, CCND2, PRKAR1B, CD81, DGKZ, INSR	681	223	13528	1.60345	1	0.757895	65.4333
GOTERM_BP_FAT	GO:0006527~arginine catabolic process	3	0.30581	0.0577439	NOS1, NOS3, DDAH2	681	8	13528	7.44934	1	0.756551	65.592
GOTERM_BP_FAT	GO:0033993~response to lipid	4	0.407747	0.058765	OXT, TGFBR3, AANAT, ABCG1	681	18	13528	4.41442	1	0.75995	66.2547
GOTERM_BP_FAT	GO:0042491~auditory receptor cell differentiation	4	0.407747	0.058765	MCOLN3, MYO7A, CUX1, CDH23	681	18	13528	4.41442	1	0.75995	66.2547
GOTERM_BP_FAT	GO:0001837~epithelial to mesenchymal transition	4	0.407747	0.058765	S100A4, NOTCH1, TGFBR3, LEF1	681	18	13528	4.41442	1	0.75995	66.2547
GOTERM_BP_FAT	GO:0019098~reproductive behavior	4	0.407747	0.058765	AVP, CYP11A1, OXT, TH	681	18	13528	4.41442	1	0.75995	66.2547
GOTERM_BP_FAT	GO:0006873~cellular ion homeostasis	27	2.75229	0.0588068	KCNMB3, PRX, PRKCZ, JPH3, ATP6V0E1, ADORA2A, OXT, CD52, CXCL12, CALCA, KCNQ1, AVP, NTF3, TP53, ITPR1, ATXN1, CCR9, CCR7, P2RX7, PYGM, SBF2, LCK, CACNA1G, PLLP, CACNA1C, KCNH2, MON1A	681	374	13528	1.4341	1	0.757424	66.2816
GOTERM_BP_FAT	GO:0006813~potassium ion transport	14	1.42712	0.0597651	KCNMB3, FXYD2, KCNAB2, KCNA6, KCNK4, KCNJ5, KCNN4, KCNT1, KCNK7, KCNH6, KCNH2, KCNQ2, KCNQ1, KCNE3	681	160	13528	1.73818	1	0.760386	66.8921
GOTERM_BP_FAT	GO:0050801~ion homeostasis	29	2.95617	0.0601296	KCNMB3, PRX, PRKCZ, JPH3, ATP6V0E1, ADORA2A, OXT, SLC7A8, CD52, CXCL12, CALCA, KCNQ1, AVP, NTF3, TP53, ITPR1, CCR9, ATXN1, CCR7, P2RX7, PYGM, SBF2, LCK, CACNA1G, PLLP, CACNA1C, KCNH2, SLC9A1, MON1A	681	409	13528	1.40851	1	0.759805	67.1216
GOTERM_BP_FAT	GO:0035023~regulation of Rho protein signal transduction	10	1.01937	0.0608663	MCF2L2, ABR, PLEKHG7, ARHGEF18, ARHGEF19, PLEKHG5, TRIO, ARHGEF17, VAV2, MCF2L	681	99	13528	2.00656	1	0.7614	67.5808
GOTERM_BP_FAT	GO:0045638~negative regulation of myeloid cell differentiation	5	0.509684	0.0615287	CALCA, MAFB, ZBTB16, PRDM16, RUNX1	681	30	13528	3.31082	1	0.762538	67.9886
GOTERM_BP_FAT	GO:0043467~regulation of generation of precursor metabolites and energy	5	0.509684	0.0615287	HDAC4, GCK, DYRK2, PRDM16, INSR	681	30	13528	3.31082	1	0.762538	67.9886
GOTERM_BP_FAT	GO:0048667~cell morphogenesis involved in neuron differentiation	17	1.73293	0.0620435	ACTB, EFNB3, NTF3, RXRA, WNT3A, MYO7A, DSCAML1, EPHB3, CXCL12, NOTCH1, HOXA2, LAMB2, SEMA3B, SPON2, RUNX3, MYH10, CDH23	681	209	13528	1.61581	1	0.762818	68.302
GOTERM_BP_FAT	GO:0001824~blastocyst development	6	0.611621	0.0631019	NODAL, TGFBR3, CDH1, CAPN2, ADA, SMARCA4	681	43	13528	2.77185	1	0.766139	68.9375
GOTERM_BP_FAT	GO:0001838~embryonic epithelial tube formation	6	0.611621	0.0631019	WNT4, NODAL, ZIC5, TFAP2A, CELSR1, SHANK3	681	43	13528	2.77185	1	0.766139	68.9375
GOTERM_BP_FAT	GO:0051899~membrane depolarization	6	0.611621	0.0631019	ATXN1, PRKCZ, P2RX7, ADORA2A, CACNA1G, KCNQ1	681	43	13528	2.77185	1	0.766139	68.9375
GOTERM_BP_FAT	GO:0031960~response to corticosteroid stimulus	9	0.917431	0.0633924	BCKDHA, FOS, UCN, OXT, RXRA, AANAT, TRH, CNGA3, INSR	681	85	13528	2.10334	1	0.765148	69.1099
GOTERM_BP_FAT	GO:0002520~immune system development	21	2.14067	0.0642201	JARID2, CRIP2, WNT3A, LIG1, TP53, ITPKB, ZBTB16, ADA, HDAC4, CARD11, HOXA3, CLCF1, LCK, IRF8, HBZ, IRF1, TGFBR3, PBX1, IL12B, RUNX1, LTB	681	276	13528	1.51146	1	0.76712	69.5959
GOTERM_BP_FAT	GO:0048534~hemopoietic or lymphoid organ development	20	2.03874	0.0654081	JARID2, CRIP2, WNT3A, TP53, ITPKB, ZBTB16, ADA, HDAC4, CARD11, HOXA3, CLCF1, LCK, IRF8, HBZ, IRF1, TGFBR3, PBX1, IL12B, RUNX1, LTB	681	260	13528	1.52807	1	0.770982	70.2808
GOTERM_BP_FAT	GO:0043065~positive regulation of apoptosis	30	3.0581	0.0656327	PDIA3, ADORA2A, NR3C1, ZBTB16, MCF2L, AHRR, PLEKHG5, DYRK2, CD5, LTB, RUNX3, TRAF3, CFLAR, MUC2, RARG, ABR, IL2RA, RXRA, ARHGEF18, TP53, TRIO, ARHGEF17, PRKCE, VAV2, P2RX7, NOTCH1, LCK, BIK, IL12B, PRODH	681	430	13528	1.38592	1	0.76965	70.4087
GOTERM_BP_FAT	GO:0060402~calcium ion transport into cytosol	4	0.407747	0.0672698	JPH3, P2RX7, LCK, CACNA1C	681	19	13528	4.18209	1	0.775734	71.325
GOTERM_BP_FAT	GO:0051094~positive regulation of developmental process	21	2.14067	0.0679667	IL2RA, NTF3, PLXNB1, OXT, ITPKB, ADA, CALCA, NOTCH1, WNT7B, P2RX7, SERPINF1, NKX6-2, HLX, NOS3, RARA, MKL2, WNT9A, RUNX1, INSR, ZFHX3, HDAC7	681	278	13528	1.50059	1	0.776838	71.7069
GOTERM_BP_FAT	GO:0032989~cellular component morphogenesis	28	2.85423	0.0680521	S100A4, E2F4, ADORA2A, WNT3A, MYO7A, DSCAML1, EPHB3, CXCL12, HOXA2, LAMB2, CLASP1, SEMA3B, SPON2, RUNX3, CDH23, ACTB, EFNB3, NTF3, RXRA, NODAL, LEF1, WWTR1, KRT19, P2RX7, NOTCH1, TGFBR3, BIN3, MYH10	681	397	13528	1.40105	1	0.774819	71.7534
GOTERM_BP_FAT	GO:0035148~tube lumen formation	6	0.611621	0.0683879	WNT4, NODAL, ZIC5, TFAP2A, CELSR1, SHANK3	681	44	13528	2.70885	1	0.774089	71.9354
GOTERM_BP_FAT	GO:0048729~tissue morphogenesis	15	1.52905	0.0697381	RXRA, WNT3A, NODAL, LEF1, MYLK2, CELSR1, SHANK3, NOTCH1, WNT4, ZIC5, TFAP2A, TGFBR3, PBX1, RUNX3, SMARCA4	681	180	13528	1.65541	1	0.77846	72.6561
GOTERM_BP_FAT	GO:0050863~regulation of T cell activation	11	1.1213	0.0699278	CARD11, IL2RA, ADORA2A, HLX, LCK, RARA, ITPKB, IL12B, HLA-DOA, CD5, ADA	681	117	13528	1.86764	1	0.777005	72.7559
GOTERM_BP_FAT	GO:0043068~positive regulation of programmed cell death	30	3.0581	0.0702886	PDIA3, ADORA2A, NR3C1, ZBTB16, MCF2L, AHRR, PLEKHG5, DYRK2, CD5, LTB, RUNX3, TRAF3, CFLAR, MUC2, RARG, ABR, IL2RA, RXRA, ARHGEF18, TP53, TRIO, ARHGEF17, PRKCE, VAV2, P2RX7, NOTCH1, LCK, BIK, IL12B, PRODH	681	433	13528	1.37632	1	0.776409	72.9449
GOTERM_BP_FAT	GO:0016055~Wnt receptor signaling pathway	12	1.22324	0.071478	WNT10A, TBL1XR1, WNT4, WNT7B, RARG, CCDC88C, WNT3A, LEF1, WNT9A, DKK4, BCL9, LRP5	681	133	13528	1.79232	1	0.779865	73.5591
GOTERM_BP_FAT	GO:0001963~synaptic transmission, dopaminergic	3	0.30581	0.0718258	ADORA2A, TH, PARK2	681	9	13528	6.62163	1	0.779205	73.7361
GOTERM_BP_FAT	GO:0017145~stem cell division	3	0.30581	0.0718258	NOTCH1, WNT3A, ZBTB16	681	9	13528	6.62163	1	0.779205	73.7361
GOTERM_BP_FAT	GO:0051145~smooth muscle cell differentiation	3	0.30581	0.0718258	WNT4, NTF3, MKL2	681	9	13528	6.62163	1	0.779205	73.7361
GOTERM_BP_FAT	GO:0051480~cytosolic calcium ion homeostasis	11	1.1213	0.0731504	CALCA, CCR9, JPH3, AVP, P2RX7, CCR7, OXT, LCK, CACNA1G, CD52, CACNA1C	681	118	13528	1.85181	1	0.783199	74.4004
GOTERM_BP_FAT	GO:0010942~positive regulation of cell death	30	3.0581	0.0737385	PDIA3, ADORA2A, NR3C1, ZBTB16, MCF2L, AHRR, PLEKHG5, DYRK2, CD5, LTB, RUNX3, TRAF3, CFLAR, MUC2, RARG, ABR, IL2RA, RXRA, ARHGEF18, TP53, TRIO, ARHGEF17, PRKCE, VAV2, P2RX7, NOTCH1, LCK, BIK, IL12B, PRODH	681	435	13528	1.36999	1	0.783663	74.6902
GOTERM_BP_FAT	GO:0042391~regulation of membrane potential	12	1.22324	0.0745297	KCNMB3, PRX, ATXN1, PRKCZ, P2RX7, NTF3, SBF2, ADORA2A, CACNA1G, PLLP, KCNH2, KCNQ1	681	134	13528	1.77895	1	0.785059	75.0752
GOTERM_BP_FAT	GO:0001666~response to hypoxia	12	1.22324	0.0745297	HMOX2, NOS1, PYGM, TH, HIF3A, APOLD1, ABAT, NOS3, TRH, CAPN2, ITPR1, ADA	681	134	13528	1.77895	1	0.785059	75.0752
GOTERM_BP_FAT	GO:0032583~regulation of gene-specific transcription	12	1.22324	0.0745297	CDKN1C, HDAC4, TBL1XR1, NOTCH1, PSMC5, NKX6-2, RXRA, TP53, INSR, USF2, NCOR2, SMARCA4	681	134	13528	1.77895	1	0.785059	75.0752
GOTERM_BP_FAT	GO:0045582~positive regulation of T cell differentiation	5	0.509684	0.074718	IL2RA, HLX, RARA, ITPKB, ADA	681	32	13528	3.10389	1	0.783669	75.166
GOTERM_BP_FAT	GO:0043484~regulation of RNA splicing	4	0.407747	0.0762988	HNRNPF, RBM38, ESRP2, SFRS13B	681	20	13528	3.97298	1	0.788617	75.9161
GOTERM_BP_FAT	GO:0042312~regulation of vasodilation	4	0.407747	0.0762988	CALCA, UCN, NOS1, NOS3	681	20	13528	3.97298	1	0.788617	75.9161
GOTERM_BP_FAT	GO:0046638~positive regulation of alpha-beta T cell differentiation	4	0.407747	0.0762988	HLX, RARA, ITPKB, ADA	681	20	13528	3.97298	1	0.788617	75.9161
GOTERM_BP_FAT	GO:0060401~cytosolic calcium ion transport	4	0.407747	0.0762988	JPH3, P2RX7, LCK, CACNA1C	681	20	13528	3.97298	1	0.788617	75.9161
GOTERM_BP_FAT	GO:0009065~glutamine family amino acid catabolic process	4	0.407747	0.0762988	NOS1, NOS3, DDAH2, PRODH	681	20	13528	3.97298	1	0.788617	75.9161
GOTERM_BP_FAT	GO:0030030~cell projection organization	26	2.65036	0.0775356	MTSS1, E2F4, ADORA2A, WNT3A, MYO7A, DSCAML1, CDH1, EPHB3, CXCL12, CAPZB, HOXA2, LAMB2, SEMA3B, SPON2, RUNX3, CDH23, ACTB, UCN, EFNB3, NTF3, RXRA, VAV2, WWTR1, P2RX7, NOTCH1, MYH10	681	368	13528	1.4035	1	0.791895	76.4881
GOTERM_BP_FAT	GO:0040007~growth	15	1.52905	0.0775442	SHBG, ATP6V0E1, GDF2, HPN, RXRA, ICMT, NOTCH1, LAMB2, ZMIZ1, PAX7, APBA2, TGFBR3, BIN3, SLC9A1, SMARCA4	681	183	13528	1.62827	1	0.789744	76.492
GOTERM_BP_FAT	GO:0006350~transcription	120	12.2324	0.0812284	EIF2C2, SND1, CREB3L2, RARA, CREB3L3, MLL3, ZNF575, PHRF1, RARG, RCOR2, RXRA, FOXN1, ARID1A, TRERF1, ZNF236, ZNF238, TFAP2A, PRDM2, VGLL4, ZIM2, SMARCA4, AHRR, HOXA2, HOXA3, LHX3, CASZ1, HOXA10, ZNF597, RUNX1, RUNX3, TFDP1, MAFF, ZBTB46, RFX4, MAFB, RYBP, ESRRG, ARID3A, ZBTB44, USF2, SALL3, HDAC4, NOTCH1, PSMC5, SALL4, EBF4, HOXB5, HOXB6, ZNF418, EBF1, AIRE, HIVEP3, JAZF1, HIVEP2, HIVEP1, ZFHX3, …	681	2101	13528	1.1346	1	0.803267	78.1203
GOTERM_BP_FAT	GO:0001709~cell fate determination	5	0.509684	0.0818045	HOXA2, NTF3, TBX2, DSCAML1, SMARCA4	681	33	13528	3.00983	1	0.803515	78.3651
GOTERM_BP_FAT	GO:0032526~response to retinoic acid	5	0.509684	0.0818045	MUC1, RARG, OXT, RXRA, RARA	681	33	13528	3.00983	1	0.803515	78.3651
GOTERM_BP_FAT	GO:0006936~muscle contraction	13	1.32518	0.0842732	MYL6, MYL4, MYBPC1, MYLK2, PDE4D, TNNT3, MYOM2, ARG2, CKMT2, CACNA1G, KCNH2, CACNA1C, KCNQ1	681	153	13528	1.68787	1	0.811287	79.3851
GOTERM_BP_FAT	GO:0016049~cell growth	7	0.713558	0.084998	SHBG, HPN, ATP6V0E1, LAMB2, TGFBR3, BIN3, SLC9A1	681	61	13528	2.27958	1	0.812054	79.6758
GOTERM_BP_FAT	GO:0043255~regulation of carbohydrate biosynthetic process	4	0.407747	0.0858282	GCK, NR3C1, DYRK2, INSR	681	21	13528	3.78379	1	0.813213	80.0041
GOTERM_BP_FAT	GO:0046058~cAMP metabolic process	4	0.407747	0.0858282	ADCY3, ADCY7, ADORA2A, PDE4D	681	21	13528	3.78379	1	0.813213	80.0041
GOTERM_BP_FAT	GO:0051955~regulation of amino acid transport	3	0.30581	0.0868734	P2RX7, TRH, LTB	681	10	13528	5.95947	1	0.815164	80.4102
GOTERM_BP_FAT	GO:0043266~regulation of potassium ion transport	3	0.30581	0.0868734	GCK, NOS3, KCNE3	681	10	13528	5.95947	1	0.815164	80.4102
GOTERM_BP_FAT	GO:0030325~adrenal gland development	3	0.30581	0.0868734	PBX1, NR3C1, NR5A1	681	10	13528	5.95947	1	0.815164	80.4102
GOTERM_BP_FAT	GO:0045687~positive regulation of glial cell differentiation	3	0.30581	0.0868734	NOTCH1, NTF3, NKX6-2	681	10	13528	5.95947	1	0.815164	80.4102
GOTERM_BP_FAT	GO:0045725~positive regulation of glycogen biosynthetic process	3	0.30581	0.0868734	GCK, DYRK2, INSR	681	10	13528	5.95947	1	0.815164	80.4102
GOTERM_BP_FAT	GO:0009712~catechol metabolic process	5	0.509684	0.0892091	PNMT, SULT1A1, TH, MOXD2, PARK2	681	34	13528	2.92131	1	0.821793	81.2898
GOTERM_BP_FAT	GO:0031333~negative regulation of protein complex assembly	5	0.509684	0.0892091	PRKCZ, SPTBN5, SPTBN2, EPB49, CAPZB	681	34	13528	2.92131	1	0.821793	81.2898
GOTERM_BP_FAT	GO:0034311~diol metabolic process	5	0.509684	0.0892091	PNMT, SULT1A1, TH, MOXD2, PARK2	681	34	13528	2.92131	1	0.821793	81.2898
GOTERM_BP_FAT	GO:0006584~catecholamine metabolic process	5	0.509684	0.0892091	PNMT, SULT1A1, TH, MOXD2, PARK2	681	34	13528	2.92131	1	0.821793	81.2898
GOTERM_BP_FAT	GO:0032535~regulation of cellular component size	20	2.03874	0.0896132	SHBG, HPN, ATP6V0E1, AVP, GDF2, UCN, RARG, E2F4, SPTBN5, TP53, OSGIN1, EPB49, CAPZB, CXCL12, RPTOR, LAMB2, SPTBN2, TGFBR3, BIN3, SLC9A1	681	271	13528	1.46604	1	0.821297	81.4381
GOTERM_BP_FAT	GO:0040029~regulation of gene expression, epigenetic	8	0.815494	0.0916492	DNMT3A, FOS, EIF2C2, SND1, H2AFY, ARID1A, KCNQ1, SMARCA4	681	77	13528	2.06389	1	0.826575	82.1689
GOTERM_BP_FAT	GO:0008016~regulation of heart contraction	8	0.815494	0.0916492	MYL4, NOS1, OXT, TH, CACNA1G, KCNH2, KCNQ1, ADA	681	77	13528	2.06389	1	0.826575	82.1689
GOTERM_BP_FAT	GO:0032582~negative regulation of gene-specific transcription	6	0.611621	0.0918832	CDKN1C, HDAC4, TBL1XR1, RXRA, NCOR2, SMARCA4	681	48	13528	2.48311	1	0.825481	82.251
GOTERM_BP_FAT	GO:0051693~actin filament capping	4	0.407747	0.0958328	SPTBN5, SPTBN2, EPB49, CAPZB	681	22	13528	3.6118	1	0.836891	83.5859
GOTERM_BP_FAT	GO:0045619~regulation of lymphocyte differentiation	7	0.713558	0.0958391	CARD11, IL2RA, HLX, RARA, ITPKB, HLA-DOA, ADA	681	63	13528	2.20721	1	0.835076	83.5879
GOTERM_BP_FAT	GO:0051384~response to glucocorticoid stimulus	8	0.815494	0.0965761	BCKDHA, FOS, UCN, OXT, RXRA, AANAT, TRH, INSR	681	78	13528	2.03743	1	0.835642	83.8262
GOTERM_BP_FAT	GO:0018958~phenol metabolic process	5	0.509684	0.0969235	PNMT, SULT1A1, TH, MOXD2, PARK2	681	35	13528	2.83784	1	0.834948	83.9374
GOTERM_BP_FAT	GO:0010906~regulation of glucose metabolic process	5	0.509684	0.0969235	HDAC4, GCK, NR3C1, DYRK2, INSR	681	35	13528	2.83784	1	0.834948	83.9374
GOTERM_BP_FAT	GO:0045621~positive regulation of lymphocyte differentiation	5	0.509684	0.0969235	IL2RA, HLX, RARA, ITPKB, ADA	681	35	13528	2.83784	1	0.834948	83.9374
GOTERM_BP_FAT	GO:0042325~regulation of phosphorylation	31	3.16004	0.0978474	ADCY3, PRKCZ, GDF2, GNAI2, ADCY7, ADORA2A, C13ORF15, MAP4K1, ITGB2, SDC4, CALCA, DGKA, MAP3K6, CLCF1, INSR, PPP1R14B, SPHK2, IL29, CCDC88C, PRKCE, VAV2, PRKCD, ATXN1, CDKN1C, P2RX7, YWHAG, LRP1, CCND2, PRKAR1B, CD81, DGKZ	681	466	13528	1.32149	1	0.836109	84.2297
GOTERM_BP_FAT	GO:0001973~adenosine receptor signaling pathway	2	0.203874	0.0980091	GNAI2, ADORA2A	681	2	13528	19.8649	1	0.834832	84.2803
GOTERM_BP_FAT	GO:0070482~response to oxygen levels	12	1.22324	0.0981786	HMOX2, NOS1, PYGM, TH, HIF3A, APOLD1, ABAT, NOS3, TRH, CAPN2, ITPR1, ADA	681	141	13528	1.69063	1	0.833584	84.3332
GOTERM_BP_FAT	GO:0042593~glucose homeostasis	6	0.611621	0.09833	GCK, PLSCR3, RPH3AL, PFKM, CACNA1C, INSR	681	49	13528	2.43244	1	0.832285	84.3803
GOTERM_BP_FAT	GO:0033500~carbohydrate homeostasis	6	0.611621	0.09833	GCK, PLSCR3, RPH3AL, PFKM, CACNA1C, INSR	681	49	13528	2.43244	1	0.832285	84.3803
GOTERM_BP_FAT	GO:0006351~transcription, DNA-dependent	21	2.14067	0.0991258	MAFF, PHRF1, BGLAP, BRF1, GMEB2, TP53, TTF1, NFIX, NR3C1, USF2, TSC22D1, PSMC5, HIF3A, IRF1, TCEA2, NFIC, ZFHX3, RUNX3, NR5A1, TRIP13, PBX4	681	292	13528	1.42864	1	0.833051	84.6257
