# Supplementary material for: Analysis of epigenetic changes in survivors of preterm birth reveals the effect of gestational age and evidence for a long term legacy
Source: Genome Med. 2013 Oct 18;5(10):96. doi: 10.1186/gm500 (PMC3978871; doi:10.1186/gm500)
Supplement: Additional file 5: Table S4 — Birth to 18 years (age) differentially methylated probes with β > 0.2. [file gm500-S5.xlsx]

## Sheet: Age-DMPs
ID	P.Value	adj.P.Val	Genome_Build	CHR	MAPINFO	Probe_SNPs	Probe_SNPs_10	Random_Loci	Methyl27_Loci	UCSC_RefGene_Name	UCSC_RefGene_Accession	UCSC_RefGene_Group	UCSC_CpG_Islands_Name	Relation_to_UCSC_CpG_Island	Phantom	DMR	Enhancer	HMM_Island	Regulatory_Feature_Name	Regulatory_Feature_Group	DHS	PTBbirthBetaMean	TermbirthBetaMean	deltabetaB	PTB18betaMean	Term18betaMean	DeltaBeta18
cg06688910	1.20844e-35	4.20282e-30	37	8	122466955			NA	NA								TRUE				TRUE	0.869408	0.898677	0.029269	0.169408	0.156132	-0.0132767
cg05895618	7.60415e-35	1.32232e-29	37	11	19222395			NA	NA	CSRP3;CSRP3	NM_001127656;NM_003476	5'UTR;5'UTR					TRUE				NA	0.901445	0.900919	-0.000526036	0.246444	0.276602	0.0301586
cg25241559	1.57871e-34	1.83019e-29	37	2	241989379			NA	NA	SNED1	NM_001080437	Body	chr2:241989164-241989461	Island			NA	2:241637838-241638085			NA	0.0954867	0.104621	0.00913442	0.849792	0.849847	5.50775e-05
cg10767662	6.26557e-34	5.44774e-29	37	19	13127729			NA	NA	NFIX	NM_002501	Body	chr19:13120986-13124368	S_Shelf		RDMR	NA				NA	0.193063	0.259811	0.0667481	0.8646	0.867403	0.00280335
cg25556035	2.77548e-33	1.93056e-28	37	19	13127873			NA	NA	NFIX	NM_002501	Body	chr19:13120986-13124368	S_Shelf		RDMR	NA	19:12988822-12988939			NA	0.0724992	0.0764169	0.00391769	0.873524	0.864776	-0.00874826
cg02798280	3.76227e-33	2.18079e-28	37	19	39087135			NA	NA	MAP4K1;MAP4K1	NM_001042600;NM_007181	Body;Body	chr19:39086878-39087304	Island			NA	19:43778739-43779415			TRUE	0.586283	0.70399	0.117707	0.963323	0.961025	-0.00229808
cg26305174	1.77733e-32	8.83051e-28	37	7	100463583			NA	NA	SLC12A9;TRIP6	NM_020246;NM_003302	Body;TSS1500	chr7:100463758-100464146	N_Shore			NA	7:100301263-100302063			NA	0.946197	0.96133	0.015133	0.385647	0.414925	0.0292785
cg15967278	1.2401e-31	5.39118e-27	37	8	29886272			NA	NA				chr8:29884771-29885310	S_Shore			NA		8:29886173-29886517	Unclassified_Cell_type_specific	NA	0.785011	0.682152	-0.102859	0.0811064	0.0747705	-0.0063359
cg09978533	1.3349e-30	5.15849e-26	37	22	46465160			NA	NA				chr22:46465976-46468528	N_Shore		RDMR	NA				TRUE	0.842014	0.824721	-0.0172927	0.227268	0.267721	0.0404531
cg12036735	7.2938e-30	2.5367e-25	37	8	20169916			NA	NA								TRUE				NA	0.822252	0.74127	-0.0809829	0.118874	0.123322	0.00444786
cg23491743	1.14052e-28	3.60601e-24	37	2	241989271			NA	NA	SNED1	NM_001080437	Body	chr2:241989164-241989461	Island			NA	2:241637838-241638085			NA	0.229003	0.211274	-0.0177292	0.86334	0.850023	-0.0133176
cg19022697	1.52224e-28	4.41183e-24	37	1	55247140			NA	NA	TTC22	NM_001114108	Body	chr1:55246742-55247519	Island			TRUE	1:55019331-55020107			NA	0.0499724	0.0462567	-0.00371572	0.627488	0.618384	-0.00910375
cg02637282	2.1578e-28	5.77277e-24	37	12	98768240			NA	NA							DMR	NA				NA	0.794545	0.686207	-0.108337	0.169877	0.165434	-0.00444303
cg23907053	3.16979e-28	7.87442e-24	37	12	70215816	rs1000783		NA	NA	RAB3IP;RAB3IP;RAB3IP;RAB3IP;RAB3IP	NM_175625;NM_175623;NM_175624;NM_022456;NM_001024647	3'UTR;3'UTR;3'UTR;3'UTR;3'UTR					TRUE				NA	0.766829	0.695942	-0.0708869	0.143701	0.168293	0.0245922
cg16146033	5.17929e-28	1.19638e-23	37	11	62767323			NA	NA	SLC22A8	NM_004254	Body					NA				NA	0.772837	0.75752	-0.0153175	0.112397	0.0735454	-0.0388521
cg19509778	5.50395e-28	1.19638e-23	37	10	129537308			NA	NA	FOXI2	NM_207426	3'UTR	chr10:129534410-129537366	Island			NA	10:129424272-129427380			NA	0.0743301	0.0467752	-0.0275549	0.568397	0.580292	0.0118944
cg25936358	7.46327e-28	1.52685e-23	37	13	114301996			NA	NA				chr13:114302311-114302519	N_Shore			NA	13:113349988-113350086			TRUE	0.921969	0.903825	-0.0181442	0.226685	0.239999	0.0133145
cg19227031	1.38858e-27	2.68295e-23	37	6	32118315			NA	NA	PRRT1	NM_030651	Body	chr6:32118101-32118544	Island			NA	6:32226113-32226480			NA	0.136755	0.139943	0.00318856	0.524597	0.552905	0.0283081
cg04370442	2.00081e-27	3.66242e-23	37	16	58019866			NA	NA	TEPP;TEPP	NM_199456;NM_199046	Body;Body	chr16:58019663-58020012	Island		RDMR	NA	16:56577165-56577498	16:58018464-58020013	Unclassified_Cell_type_specific	NA	0.184536	0.164688	-0.0198474	0.89796	0.880546	-0.0174147
cg07813031	2.32293e-27	4.03944e-23	37	1	61298421			NA	NA								TRUE				NA	0.827117	0.69369	-0.133427	0.116688	0.123453	0.00676475
cg18623216	2.95993e-27	4.90205e-23	37	3	155421970			NA	NA	PLCH1;PLCH1	NM_014996;NM_014996	5'UTR;1stExon					TRUE				NA	0.836339	0.689926	-0.146413	0.208476	0.242255	0.033779
cg24718722	3.24177e-27	5.12479e-23	37	10	129536818			NA	NA	FOXI2	NM_207426	Body	chr10:129534410-129537366	Island			NA	10:129424272-129427380			NA	0.0834414	0.051423	-0.0320184	0.535798	0.548169	0.0123709
cg27392771	4.1178e-27	6.22663e-23	37	19	13125851	rs78236501		NA	NA	NFIX	NM_002501	Body	chr19:13120986-13124368	S_Shore		RDMR	TRUE				NA	0.389832	0.447698	0.0578666	0.900213	0.886409	-0.013804
cg12419685	5.16368e-27	7.32472e-23	37	20	33451367			NA	NA	GGT7	NM_178026	Body	chr20:33451148-33451374	Island			TRUE	20:32914815-32915035			NA	0.499096	0.61389	0.114795	0.956274	0.954572	-0.00170212
cg25491558	5.26521e-27	7.32472e-23	37	10	65472123			NA	NA								TRUE				TRUE	0.796508	0.814538	0.0180299	0.227832	0.233391	0.00555945
cg00491255	6.09603e-27	8.15435e-23	37	16	58019984			NA	NA	TEPP;TEPP	NM_199456;NM_199046	Body;Body	chr16:58019663-58020012	Island			NA	16:56577165-56577498	16:58018464-58020013	Unclassified_Cell_type_specific	NA	0.303735	0.443779	0.140044	0.913308	0.895902	-0.0174058
cg21684411	6.94386e-27	8.94444e-23	37	6	31431573			NA	NA	HCP5	NM_006674	3'UTR				DMR	NA				NA	0.763161	0.687559	-0.0756023	0.134538	0.099706	-0.0348321
cg12212198	8.03653e-27	9.9822e-23	37	13	114302021			NA	NA				chr13:114302311-114302519	N_Shore			NA	13:113349988-113350086			TRUE	0.898155	0.867705	-0.0304502	0.196378	0.232021	0.0356432
cg08943494	1.37037e-26	1.60031e-22	37	11	36422615			NA	NA	PRR5L;PRR5L;PRR5L;PRR5L;PRR5L	NM_024841;NM_001160167;NM_001160169;NM_001160169;NM_001160168	5'UTR;5'UTR;1stExon;5'UTR;Body					NA				NA	0.887491	0.636547	-0.250944	0.229195	0.248046	0.018851
cg11155924	1.38042e-26	1.60031e-22	37	11	70449258			NA	NA	SHANK2;SHANK2	NM_012309;NM_133266	Body;Body					TRUE				NA	0.793476	0.78473	-0.00874554	0.13312	0.133636	0.000516182
cg18957138	1.47162e-26	1.65101e-22	37	9	73027331		rs77667155	NA	NA	KLF9	NM_001206	Body	chr9:73027330-73029184	Island			NA	9:72217151-72217407	9:73027286-73027565	Promoter_Associated	NA	0.252393	0.308514	0.0561215	0.0376932	0.0451777	0.00748453
cg07810039	1.71995e-26	1.79117e-22	37	1	218524558			NA	NA	TGFB2;TGFB2	NM_003238;NM_001135599	Body;Body					NA		1:218524554-218525303	Promoter_Associated	NA	0.749907	0.651944	-0.0979629	0.125576	0.165232	0.0396559
cg02619205	1.73321e-26	1.79117e-22	37	9	117157157			NA	NA	AKNA	NM_030767	TSS1500	chr9:117160139-117161064	N_Shelf			NA				NA	0.82993	0.786308	-0.0436218	0.258135	0.31989	0.0617546
cg17696044	1.75413e-26	1.79117e-22	37	11	70449316			NA	NA	SHANK2;SHANK2	NM_012309;NM_133266	Body;Body					TRUE				NA	0.83828	0.820557	-0.0177233	0.201374	0.17173	-0.0296445
cg17133774	1.80255e-26	1.79117e-22	37	1	6198667			NA	NA	CHD5	NM_015557	Body	chr1:6202118-6202359	N_Shelf			NA				NA	0.643432	0.294103	-0.34933	0.059896	0.0555427	-0.00435331
cg21934230	1.92506e-26	1.83774e-22	37	1	228202608			NA	NA	WNT3A	NM_033131	Body					TRUE				TRUE	0.875652	0.871586	-0.00406616	0.539762	0.555946	0.0161843
cg00448875	1.9551e-26	1.83774e-22	37	3	133611626			NA	NA	RAB6B	NM_016577	Body	chr3:133613566-133615174	N_Shore			NA				NA	0.77296	0.739658	-0.0333025	0.216143	0.19833	-0.017813
cg19270739	2.05308e-26	1.85016e-22	37	1	1368846			NA	NA				chr1:1370767-1371449	N_Shore			TRUE		1:1368700-1369055	Unclassified_Cell_type_specific	NA	0.808245	0.805021	-0.00322345	0.457997	0.463725	0.00572813
cg02812891	2.07472e-26	1.85016e-22	37	2	233251773			NA	NA	ECEL1P2	NR_028501	TSS200	chr2:233251361-233253414	Island			TRUE	2:232959406-232961623			NA	0.0254832	0.032058	0.00657475	0.532435	0.498895	-0.0335396
cg11041817	2.22858e-26	1.93769e-22	37	17	46685327			NA	NA	HOXB7	NM_004502	Body	chr17:46685244-46685449	Island			NA	17:44040291-44040448			NA	0.138218	0.156587	0.0183694	0.754506	0.756628	0.0021224
cg02481642	2.46679e-26	2.0925e-22	37	20	43343760		rs72032494	NA	NA	WISP2	NM_003881	TSS200					TRUE				TRUE	0.81728	0.80315	-0.0141298	0.18599	0.170857	-0.015133
cg13924715	2.64068e-26	2.18666e-22	37	11	10750890			NA	NA								NA	11:10707392-10707558			NA	0.122257	0.153706	0.031449	0.843486	0.915434	0.0719483
cg05969150	2.72957e-26	2.2077e-22	37	16	72882495			NA	NA	ZFHX3;ZFHX3	NM_001164766;NM_006885	Body;Body					TRUE				TRUE	0.788969	0.68763	-0.101339	0.365473	0.34658	-0.0188925
cg03065175	2.94471e-26	2.28093e-22	37	4	155661758			NA	NA				chr4:155661678-155661984	Island		RDMR	NA	4:155881196-155881470			NA	0.272047	0.327208	0.0551611	0.823574	0.822139	-0.00143474
cg26058474	2.95127e-26	2.28093e-22	37	2	241975035			NA	NA	SNED1	NM_001080437	Body	chr2:241974906-241975143	Island			TRUE	2:241623599-241625036			TRUE	0.150543	0.156538	0.00599563	0.74241	0.750704	0.00829409
cg12634306	6.15243e-26	4.65162e-22	37	1	40098811			NA	NA	HEYL	NM_014571	Body				DMR	TRUE	1:39871182-39871469			TRUE	0.0352992	0.0546216	0.0193223	0.575774	0.551227	-0.0245467
cg26049998	6.71778e-26	4.971e-22	37	17	65602730			NA	NA	PITPNC1;PITPNC1	NM_181671;NM_012417	Body;Body					TRUE				NA	0.873758	0.839084	-0.0346743	0.317744	0.350021	0.0322767
cg11854981	7.00435e-26	5.07507e-22	37	6	42219847			NA	NA	TRERF1	NM_033502	Body					TRUE				NA	0.879824	0.812104	-0.0677197	0.342973	0.398377	0.0554044
cg01511232	7.26101e-26	5.15367e-22	37	4	155661929			NA	NA				chr4:155661678-155661984	Island		RDMR	NA	4:155881196-155881470			NA	0.166208	0.204405	0.0381972	0.776323	0.773972	-0.00235042
cg04521626	8.13714e-26	5.66002e-22	37	17	4714200			NA	NA	PLD2	NM_002663	Body	chr17:4710014-4710960	S_Shelf			NA				NA	0.776363	0.638827	-0.137535	0.292179	0.274946	-0.017233
cg18778196	8.70654e-26	5.93733e-22	37	15	67054877			NA	NA	SMAD6;SMAD6;SMAD6	NM_001142861;NR_027654;NM_005585	Body;Body;Body					TRUE				NA	0.851663	0.752293	-0.0993699	0.18242	0.199661	0.0172411
cg07276621	1.57007e-25	1.04969e-21	37	11	10750870			NA	NA								NA	11:10707392-10707558			NA	0.325041	0.476389	0.151349	0.909266	0.899268	-0.00999723
cg17945323	1.59964e-25	1.04969e-21	37	11	62767406			NA	NA	SLC22A8	NM_004254	Body					NA				NA	0.813735	0.807894	-0.00584112	0.206877	0.199174	-0.00770345
cg00049440	1.66039e-25	1.06938e-21	37	9	73026643			NA	NA	KLF9	NM_001206	Body	chr9:73027330-73029184	N_Shore		CDMR	NA				NA	0.696681	0.630063	-0.066618	0.131954	0.162677	0.0307231
cg02571874	1.91585e-25	1.21147e-21	37	3	12799985		rs57634225	NA	NA	TMEM40	NM_018306	5'UTR					TRUE				NA	0.823984	0.727611	-0.0963727	0.3036	0.309741	0.00614082
cg04742719	1.99131e-25	1.22046e-21	37	7	100463759			NA	NA	SLC12A9;TRIP6	NM_020246;NM_003302	Body;TSS1500	chr7:100463758-100464146	Island			NA	7:100301263-100302063			NA	0.828415	0.828827	0.00041185	0.346934	0.348015	0.00108167
cg22460123	2.00023e-25	1.22046e-21	37	12	52638294			NA	NA	KRT7	NM_005556	Body	chr12:52639195-52639416	N_Shore		DMR	NA		12:52637831-52638358	Unclassified	TRUE	0.799466	0.8079	0.00843328	0.284095	0.265885	-0.0182101
cg06870470	2.19694e-25	1.31736e-21	37	19	11315767			NA	NA	DOCK6	NM_020812	Body	chr19:11319444-11319753	N_Shelf			NA				TRUE	0.746841	0.421996	-0.324845	0.0474833	0.0550887	0.00760535
cg01008256	2.32262e-25	1.35768e-21	37	7	100463985			NA	NA	SLC12A9;TRIP6	NM_020246;NM_003302	Body;TSS1500	chr7:100463758-100464146	Island			NA	7:100301263-100302063			NA	0.788545	0.84123	0.0526855	0.280674	0.257728	-0.0229452
cg19279257	2.34224e-25	1.35768e-21	37	7	100463508	rs34803625		NA	NA	SLC12A9;TRIP6	NM_020246;NM_003302	Body;TSS1500	chr7:100463758-100464146	N_Shore			NA	7:100301263-100302063			NA	0.914598	0.962882	0.0482835	0.344608	0.36895	0.0243427
cg25460807	2.71269e-25	1.53039e-21	37	8	21908022			NA	NA				chr8:21905461-21905757	S_Shelf		RDMR	NA				TRUE	0.142483	0.236812	0.0943283	0.731617	0.766526	0.0349092
cg17640485	2.77756e-25	1.53039e-21	37	3	195620147			NA	NA	TNK2;TNK2	NM_001010938;NM_005781	Body;5'UTR	chr3:195622187-195623033	N_Shelf			TRUE				TRUE	0.921976	0.92609	0.00411444	0.51803	0.519647	0.00161659
cg16331674	2.78469e-25	1.53039e-21	37	22	28074071			NA	NA				chr22:28073920-28074244	Island			NA	22:26403952-26404194			NA	0.368645	0.367132	-0.0015126	0.817661	0.835906	0.0182453
cg17930194	2.81621e-25	1.53039e-21	37	9	124982834			NA	NA	LHX6;LHX6	NM_199160;NM_014368	Body;Body	chr9:124981535-124982835	Island		CDMR	NA	9:124021190-124023006			NA	0.0258826	0.0233959	-0.00248662	0.295788	0.334588	0.0387994
cg18462381	2.90013e-25	1.55175e-21	37	10	129536718			NA	NA	FOXI2	NM_207426	Body	chr10:129534410-129537366	Island			NA	10:129424272-129427380			NA	0.234276	0.339892	0.105616	0.848725	0.851342	0.00261709
cg22114489	5.22974e-25	2.75583e-21	37	7	101398177			NA	NA								NA	7:101184858-101184924			NA	0.765878	0.674872	-0.0910054	0.232044	0.222445	-0.00959927
cg17610169	1.07174e-24	5.56328e-21	37	11	10750973			NA	NA								NA	11:10707392-10707558			NA	0.482313	0.667472	0.185159	0.910479	0.912511	0.00203225
cg16312514	1.10953e-24	5.67473e-21	37	11	70650521			NA	NA	SHANK2	NM_012309	Body					NA	11:70328063-70328170			NA	0.857073	0.82375	-0.0333236	0.184533	0.173699	-0.0108333
cg13138089	1.14254e-24	5.75886e-21	37	2	233251770			NA	NA	ECEL1P2	NR_028501	TSS200	chr2:233251361-233253414	Island			TRUE	2:232959406-232961623			NA	0.0394418	0.0877038	0.048262	0.72495	0.707145	-0.0178044
cg17163527	1.36468e-24	6.68479e-21	37	1	3447348			NA	NA	MEGF6	NM_001409	Body	chr1:3447449-3447950	N_Shore			TRUE	1:3437208-3438241			NA	0.768265	0.659362	-0.108903	0.215537	0.204531	-0.0110065
cg00135497	1.38985e-24	6.71354e-21	37	4	155661849			NA	NA				chr4:155661678-155661984	Island		RDMR	NA	4:155881196-155881470			NA	0.183577	0.196457	0.0128803	0.7423	0.730046	-0.0122536
cg02630477	1.41824e-24	6.75682e-21	37	1	40388223			NA	NA								NA	1:40160736-40161022			NA	0.416804	0.54772	0.130915	0.881951	0.864758	-0.0171929
cg24466377	1.71133e-24	8.04301e-21	37	19	46268509			NA	NA	SIX5	NM_175875	3'UTR	chr19:46270162-46270420	N_Shore			TRUE				NA	0.151426	0.222804	0.0713778	0.602984	0.588913	-0.0140717
cg12577010	2.89526e-24	1.34258e-20	37	7	134832544			NA	NA	TMEM140	NM_018295	TSS1500					TRUE		7:134832501-134833286	Promoter_Associated	NA	0.590799	0.438879	-0.15192	0.108589	0.101645	-0.0069432
cg23060047	2.97273e-24	1.36037e-20	37	12	130819504			NA	NA				chr12:130822360-130822696	N_Shelf			NA	12:129385423-129385759	12:130819435-130821360	Unclassified	NA	0.879015	0.871007	-0.00800755	0.427566	0.443359	0.015793
cg17453840	3.25642e-24	1.47084e-20	37	15	83317526			NA	NA	CPEB1	NM_030594	TSS1500	chr15:83315116-83317541	Island			NA		15:83315862-83317582	Unclassified	TRUE	0.177476	0.240424	0.0629479	0.844394	0.826693	-0.0177004
cg11932158	5.22125e-24	2.32807e-20	37	3	155422129			NA	NA	PLCH1	NM_014996	TSS200					TRUE				NA	0.883397	0.732728	-0.150668	0.273053	0.260039	-0.0130137
cg03433048	5.29531e-24	2.3312e-20	37	17	4806453			NA	NA	CHRNE	NM_000080	TSS200	chr17:4802265-4805402	S_Shore			NA		17:4805744-4807225	Unclassified	NA	0.529343	0.424757	-0.104586	0.095638	0.0923162	-0.00332178
cg19592472	5.77386e-24	2.5101e-20	37	20	3052274			NA	NA	OXT;OXT	NM_000915;NM_000915	1stExon;5'UTR	chr20:3052097-3053103	Island			NA	20:3000147-3001103	20:3052273-3053455	Unclassified_Cell_type_specific	NA	0.925375	0.800751	-0.124623	0.322313	0.360591	0.038278
cg16426321	5.92385e-24	2.54352e-20	37	14	93507882			NA	NA	ITPK1;ITPK1;ITPK1	NM_001142593;NM_014216;NM_001142594	Body;Body;Body					TRUE				NA	0.821238	0.791265	-0.0299727	0.522789	0.483734	-0.0390543
cg22737154	6.56249e-24	2.78337e-20	37	2	64631614			NA	NA								TRUE				TRUE	0.85351	0.880199	0.0266896	0.533294	0.550032	0.0167381
cg02532017	6.8641e-24	2.87621e-20	37	2	241974917			NA	NA	SNED1	NM_001080437	Body	chr2:241974906-241975143	Island			TRUE				TRUE	0.414632	0.439203	0.024571	0.812448	0.803208	-0.00924022
cg10317717	7.01069e-24	2.90267e-20	37	7	48129904	rs6947955		NA	NA	UPP1;UPP1	NM_181597;NM_003364	5'UTR;5'UTR	chr7:48128727-48129961	Island		RDMR	NA	7:48096271-48096486			NA	0.309325	0.492744	0.183419	0.900138	0.903301	0.00316288
cg16356456	8.01611e-24	3.2799e-20	37	7	73720870			NA	NA	CLIP2;CLIP2	NM_032421;NM_003388	5'UTR;5'UTR	chr7:73720746-73720988	Island			TRUE				NA	0.68517	0.485929	-0.199241	0.227018	0.207181	-0.0198378
cg07700233	8.36794e-24	3.38404e-20	37	4	39171231			NA	NA				chr4:39172242-39172522	N_Shore			NA				NA	0.859412	0.852263	-0.00714931	0.302821	0.221561	-0.0812603
cg05699921	8.9598e-24	3.58175e-20	37	1	205286927			NA	NA	NUAK2	NM_030952	Body	chr1:205290232-205291035	N_Shelf			TRUE				NA	0.850747	0.843717	-0.00702993	0.490605	0.520069	0.0294647
cg19075787	9.28116e-24	3.66805e-20	37	2	105372087			NA	NA								NA	2:104738513-104738609			NA	0.82965	0.775655	-0.0539948	0.285046	0.27853	-0.00651559
cg10213875	9.91448e-24	3.87432e-20	37	7	48129814	rs1050269	rs1050268	NA	NA	UPP1;UPP1	NM_181597;NM_003364	5'UTR;5'UTR	chr7:48128727-48129961	Island		RDMR	NA	7:48096271-48096486	7:48128066-48129834	Promoter_Associated	NA	0.127601	0.187824	0.0602228	0.756539	0.694107	-0.0624325
cg26916780	1.04583e-23	4.04142e-20	37	15	64889554			NA	NA	ZNF609	NM_015042	Body					TRUE		15:64888952-64890012	Unclassified_Cell_type_specific	NA	0.803943	0.673357	-0.130586	0.226393	0.224871	-0.00152216
cg11387340	1.36716e-23	5.22508e-20	37	6	166970727			NA	NA	RPS6KA2;RPS6KA2	NM_021135;NM_001006932	Body;Body				RDMR	NA				TRUE	0.872042	0.855471	-0.0165704	0.319191	0.335274	0.016083
cg09991306	1.50861e-23	5.703e-20	37	2	241975140			NA	NA	SNED1	NM_001080437	Body	chr2:241974906-241975143	Island			TRUE	2:241623599-241625036			TRUE	0.0696532	0.0338367	-0.0358165	0.669562	0.606425	-0.0631366
cg03759346	1.64264e-23	6.14291e-20	37	3	159744064			NA	NA								TRUE				NA	0.839557	0.847688	0.00813068	0.353708	0.374091	0.0203831
cg12499872	2.02986e-23	7.51025e-20	37	16	58019893			NA	NA	TEPP;TEPP	NM_199456;NM_199046	Body;Body	chr16:58019663-58020012	Island		RDMR	NA	16:56577165-56577498	16:58018464-58020013	Unclassified_Cell_type_specific	NA	0.278153	0.309689	0.0315365	0.841614	0.84741	0.00579592
cg25730428	2.29996e-23	8.42e-20	37	6	29454755			NA	NA	MAS1L	NM_052967	1stExon					NA				NA	0.83464	0.805032	-0.029608	0.370637	0.353533	-0.0171043
cg01750375	2.43244e-23	8.81077e-20	37	20	43343365	rs73907520		NA	NA	WISP2	NM_003881	TSS1500					TRUE		20:43343344-43343589	Unclassified_Cell_type_specific	TRUE	0.755715	0.743149	-0.0125657	0.17304	0.205027	0.0319873
cg08957484	2.45737e-23	8.81077e-20	37	5	132083532			NA	NA	CCNI2	NM_001039780	1stExon	chr5:132082873-132083911	Island			NA	5:132110589-132111953	5:132082544-132084072	Promoter_Associated	TRUE	0.0448135	0.0306362	-0.0141773	0.260983	0.25842	-0.0025633
cg15572436	2.52781e-23	8.97086e-20	37	11	62767169			NA	NA	SLC22A8	NM_004254	Body					NA				NA	0.453734	0.496077	0.0423427	0.135928	0.144708	0.00878008
cg06991392	2.65365e-23	9.29184e-20	37	1	147789842	rs558833		NA	NA				chr1:147789652-147790094	Island		RDMR	NA	1:146256158-146256684			NA	0.108994	0.105732	-0.00326247	0.439061	0.416532	-0.0225294
cg00034101	2.67169e-23	9.29184e-20	37	1	40098595			NA	NA	HEYL	NM_014571	Body					TRUE	1:39871182-39871469			TRUE	0.20254	0.24247	0.0399298	0.783562	0.755261	-0.0283009
cg08123207	2.82316e-23	9.72144e-20	37	6	32118312			NA	NA	PRRT1	NM_030651	Body	chr6:32118101-32118544	Island			NA	6:32226113-32226480			NA	0.0886643	0.130611	0.0419472	0.514143	0.511464	-0.00267822
cg09258479	3.30372e-23	1.12647e-19	37	1	47655861			NA	NA	PDZK1IP1	NM_005764	TSS200					NA				TRUE	0.786236	0.705004	-0.0812312	0.225915	0.269762	0.0438464
cg20076442	3.42014e-23	1.15484e-19	37	8	72745197			NA	NA								TRUE				NA	0.896364	0.813466	-0.0828981	0.351661	0.370113	0.0184526
cg03193328	3.79265e-23	1.25853e-19	37	7	65746852			NA	NA	TPST1	NM_003596	Body					TRUE				TRUE	0.695744	0.625359	-0.0703851	0.165002	0.147351	-0.0176515
cg08217545	3.79959e-23	1.25853e-19	37	19	3388013	rs7255404		NA	NA	NFIC;NFIC	NM_005597;NM_205843	Body;Body	chr19:3387963-3388203	Island			NA	19:3338977-3339186			TRUE	0.955765	0.909433	-0.0463329	0.457828	0.499052	0.0412242
cg16744741	4.46347e-23	1.46448e-19	37	4	82126025			NA	TRUE	PRKG2	NM_006259	1stExon					NA				NA	0.873614	0.880318	0.0067044	0.473569	0.446894	-0.0266748
cg23365801	4.80172e-23	1.55134e-19	37	17	7832909			NA	NA	KCNAB3	NM_004732	TSS200	chr17:7832532-7833164	Island			NA	17:7773262-7773982			TRUE	0.0728462	0.0418715	-0.0309747	0.438004	0.522179	0.0841751
cg16069986	4.81743e-23	1.55134e-19	37	11	70650456			NA	NA	SHANK2	NM_012309	Body					NA	11:70328063-70328170			NA	0.694138	0.655705	-0.0384335	0.188815	0.184101	-0.00471462
cg03036214	5.11725e-23	1.63277e-19	37	15	63640658			NA	NA	CA12;CA12	NM_001218;NM_206925	Body;Body					TRUE				TRUE	0.873139	0.819989	-0.0531504	0.514284	0.535574	0.0212901
cg17619755	5.63505e-23	1.78164e-19	37	6	31760629	rs35196751		NA	NA	VARS	NM_006295	Body	chr6:31763240-31763905	N_Shelf			NA				NA	0.897105	0.876916	-0.0201892	0.594835	0.583035	-0.0118
cg09490371	5.99325e-23	1.87783e-19	37	2	233253024			NA	NA	ECEL1P2	NR_028501	TSS1500	chr2:233251361-233253414	Island			NA	2:232959406-232961623			NA	0.161927	0.150872	-0.0110555	0.711599	0.740583	0.028984
cg06238004	6.20604e-23	1.92714e-19	37	17	42029727			NA	NA				chr17:42030173-42030941	N_Shore			TRUE	17:39385233-39385593			TRUE	0.255824	0.419739	0.163915	0.796641	0.810276	0.0136348
cg27118035	7.52055e-23	2.31466e-19	37	16	31891978			NA	NA	ZNF267	NM_003414	Body					TRUE				NA	0.668667	0.683718	0.015051	0.169575	0.158321	-0.0112543
cg01154283	8.19438e-23	2.48674e-19	37	2	36603543			NA	NA	CRIM1	NM_016441	Body					TRUE				NA	0.846184	0.78815	-0.058034	0.474237	0.497832	0.023595
cg14469684	8.28707e-23	2.48674e-19	37	9	138997380			NA	NA				chr9:138993325-138993684	S_Shelf			NA				TRUE	0.761627	0.755056	-0.00657032	0.490349	0.474472	-0.0158764
cg08551615	8.29417e-23	2.48674e-19	37	17	47533703		rs62077741	NA	NA								TRUE				TRUE	0.497939	0.411117	-0.0868222	0.158421	0.177177	0.0187561
cg16103712	8.54294e-23	2.53944e-19	37	8	99023869			NA	NA	MATN2;MATN2	NM_030583;NM_002380	Body;Body					TRUE				TRUE	0.832789	0.61132	-0.221469	0.201156	0.216757	0.0156003
cg02535219	8.95085e-23	2.63814e-19	37	16	11876908			NA	NA	ZC3H7A	NM_014153	TSS1500					TRUE				NA	0.813383	0.701207	-0.112176	0.221771	0.186231	-0.0355398
cg04632887	9.38345e-23	2.74042e-19	37	20	3065559			NA	NA	AVP	NM_000490	TSS200	chr20:3063005-3064146	S_Shore			NA				NA	0.864788	0.771342	-0.0934461	0.398769	0.416988	0.0182196
cg14565651	9.45547e-23	2.74042e-19	37	1	9145034	rs76839349		NA	NA	SLC2A5	NR_024180	Body					TRUE				NA	0.82402	0.785777	-0.0382434	0.374798	0.350412	-0.0243862
cg03875330	9.64464e-23	2.77215e-19	37	19	11455923			NA	NA	TMEM205;TMEM205;CCDC159;TMEM205	NM_001145416;NM_033408;NM_001080503;NM_198536	Body;Body;TSS1500;Body	chr19:11456744-11457251	N_Shore			NA				NA	0.861404	0.827447	-0.0339571	0.474179	0.502612	0.0284328
cg04629204	1.02342e-22	2.91749e-19	37	1	26348325	rs35656484		NA	TRUE	EXTL1;EXTL1	NM_004455;NM_004455	1stExon;5'UTR					TRUE				NA	0.39254	0.489629	0.0970895	0.783134	0.784559	0.00142569
cg22193385	1.04125e-22	2.93872e-19	37	12	52638005			NA	NA	KRT7	NM_005556	Body	chr12:52639195-52639416	N_Shore		DMR	TRUE		12:52637831-52638358	Unclassified	TRUE	0.786131	0.720273	-0.0658576	0.171386	0.123473	-0.047913
cg12006375	1.05323e-22	2.93872e-19	37	13	51640315			NA	NA	GUCY1B2	NR_003923	TSS200					NA				NA	0.735383	0.672277	-0.0631061	0.297054	0.318257	0.0212035
cg23651872	1.05622e-22	2.93872e-19	37	17	77924733			NA	NA	TBC1D16	NM_019020	Body	chr17:77922721-77922973	S_Shore		RDMR	NA	17:75539177-75539372	17:77924526-77925975	Unclassified_Cell_type_specific	NA	0.10774	0.125326	0.017586	0.694876	0.709643	0.0147672
cg17619208	1.11787e-22	3.08559e-19	37	5	175623192			NA	NA				chr5:175621333-175621827	S_Shore			NA				TRUE	0.791878	0.751204	-0.0406746	0.436818	0.447375	0.0105569
cg04845871	1.1549e-22	3.1627e-19	37	1	207996319			NA	NA							CDMR	TRUE		1:207995893-207996505	Promoter_Associated	TRUE	0.801721	0.78852	-0.0132011	0.360874	0.35899	-0.00188429
cg22849665	1.22195e-22	3.32015e-19	37	6	32118375			NA	NA	PRRT1	NM_030651	Body	chr6:32118101-32118544	Island			NA	6:32226113-32226480			NA	0.044364	0.0533326	0.00896859	0.412102	0.366736	-0.0453659
cg08326019	1.3701e-22	3.69383e-19	37	19	11472261			NA	NA	LPPR2;LPPR2	NM_022737;NM_001170635	Body;Body	chr19:11471905-11472299	Island			TRUE	19:11332930-11333294			TRUE	0.273898	0.644846	0.370948	0.930117	0.940751	0.0106333
cg22028727	1.40202e-22	3.75083e-19	37	6	30796243	rs9380199		NA	NA								TRUE		6:30795706-30797155	Promoter_Associated	TRUE	0.809762	0.799537	-0.0102247	0.419514	0.447947	0.0284336
cg26337070	1.87323e-22	4.97318e-19	37	2	85999873			NA	NA	ATOH8	NM_032827	Body					TRUE	2:85852898-85853385			NA	0.945108	0.956807	0.0116993	0.691117	0.712065	0.0209476
cg12967723	2.06396e-22	5.39716e-19	37	7	100464145			NA	NA	SLC12A9;TRIP6	NM_020246;NM_003302	Body;TSS1500	chr7:100463758-100464146	Island			NA				NA	0.855136	0.890183	0.0350472	0.412906	0.448523	0.0356166
cg16513459	2.68341e-22	6.96463e-19	37	17	7832932			NA	NA	KCNAB3	NM_004732	TSS200	chr17:7832532-7833164	Island			NA	17:7773262-7773982			TRUE	0.0811548	0.0880972	0.00694249	0.597991	0.635424	0.0374322
cg08594681	2.73051e-22	7.03438e-19	37	8	27468684			NA	NA	CLU;CLU;CLU;CLU	NM_203339;NM_001831;NM_001171138;NM_203339	1stExon;Body;Body;5'UTR	chr8:27471954-27472523	N_Shelf			TRUE				NA	0.593907	0.572921	-0.0209859	0.173642	0.160977	-0.0126652
cg02942825	2.88647e-22	7.3815e-19	37	19	46185348			NA	NA	GIPR	NM_000164	3'UTR	chr19:46184799-46185136	S_Shore			NA		19:46184304-46185613	Promoter_Associated	NA	0.853711	0.897911	0.0442001	0.553213	0.555038	0.00182563
cg22796704	2.93255e-22	7.44458e-19	37	10	49673534	rs11101335		NA	NA	ARHGAP22	NM_021226	Body	chr10:49674243-49674776	N_Shore			NA				NA	0.950151	0.950994	0.000843464	0.731964	0.725623	-0.00634148
cg26861732	3.0525e-22	7.69295e-19	37	20	21372126			NA	NA				chr20:21372041-21372463	Island			TRUE	20:21320067-21320481			NA	0.0647018	0.0879314	0.0232296	0.475712	0.449345	-0.0263674
cg25969122	3.17517e-22	7.94452e-19	37	11	119630362	rs10892452		NA	NA							DMR	NA				TRUE	0.495898	0.525814	0.0299152	0.0837523	0.0830035	-0.000748824
cg03574306	3.22101e-22	7.95122e-19	37	16	85470662			NA	NA								TRUE	16:84027863-84028319			TRUE	0.25319	0.362123	0.108933	0.597928	0.591904	-0.00602356
cg03923640	3.22357e-22	7.95122e-19	37	16	87174624			NA	NA								NA	16:85731580-85732194			NA	0.251833	0.33397	0.0821372	0.757198	0.735472	-0.0217259
cg11573518	3.70547e-22	9.01203e-19	37	7	73721031			NA	NA	CLIP2;CLIP2	NM_032421;NM_003388	5'UTR;5'UTR	chr7:73720746-73720988	S_Shore			TRUE				TRUE	0.908715	0.882531	-0.0261841	0.544569	0.528615	-0.0159541
cg00220721	3.88251e-22	9.37704e-19	37	11	36422443			NA	NA	PRR5L;PRR5L;PRR5L;PRR5L	NM_024841;NM_001160167;NM_001160169;NM_001160168	5'UTR;5'UTR;TSS200;Body					NA				NA	0.777996	0.611127	-0.16687	0.207484	0.227243	0.0197589
cg01106572	3.97629e-22	9.53732e-19	37	7	150744384			NA	NA	ACCN3;ACCN3;ABCB8;ACCN3	NM_020322;NM_020321;NM_007188;NM_004769	TSS1500;TSS1500;3'UTR;TSS1500	chr7:150746002-150746381	N_Shore			TRUE				TRUE	0.913227	0.93071	0.0174828	0.618324	0.605794	-0.0125299
cg10533103	4.08784e-22	9.73772e-19	37	1	212688961			NA	NA				chr1:212688031-212688448	S_Shore			NA	1:210755532-210755626			NA	0.268624	0.359598	0.0909741	0.633133	0.646277	0.0131433
cg05283597	4.50684e-22	1.06628e-18	37	3	52812410			NA	NA	ITIH1;ITIH1	NM_001166434;NM_002215	TSS200;Body					NA				NA	0.843846	0.640183	-0.203663	0.399877	0.382196	-0.0176814
cg05194346	4.56893e-22	1.07366e-18	37	15	101305443	rs35997438		NA	NA								TRUE				TRUE	0.907165	0.880832	-0.0263326	0.602231	0.612704	0.0104737
cg15645660	4.79173e-22	1.11846e-18	37	1	55247356			NA	NA	TTC22	NM_001114108	Body	chr1:55246742-55247519	Island			TRUE	1:55019331-55020107			NA	0.125594	0.176321	0.0507269	0.884634	0.838973	-0.045661
cg02137956	5.49924e-22	1.27505e-18	37	7	157092982			NA	NA				chr7:157092597-157093535	Island			NA	7:156785443-156786296	7:157092510-157093005	Unclassified_Cell_type_specific	TRUE	0.887134	0.792982	-0.0941526	0.418906	0.460898	0.0419917
cg03808007	6.46211e-22	1.47859e-18	37	17	33167772			NA	NA								TRUE		17:33167699-33168226	Unclassified_Cell_type_specific	NA	0.88199	0.881735	-0.000254755	0.388279	0.458099	0.0698203
cg18033416	6.57828e-22	1.49533e-18	37	17	30592033			NA	NA	RHBDL3	NM_138328	TSS1500	chr17:30593198-30594033	N_Shore		CDMR	NA				NA	0.182001	0.287618	0.105617	0.666739	0.680933	0.0141945
cg18038207	6.88119e-22	1.55403e-18	37	12	80581062			NA	NA								TRUE				NA	0.839368	0.843222	0.00385339	0.442636	0.391474	-0.0511614
cg24146100	7.23166e-22	1.62264e-18	37	13	99737448			NA	NA	DOCK9;DOCK9	NM_015296;NM_001130049	Body;Body	chr13:99738331-99740225	N_Shore		RDMR	NA				NA	0.165807	0.174532	0.00872468	0.602686	0.56301	-0.0396759
cg19913563	8.72085e-22	1.94066e-18	37	6	30720261			NA	NA								TRUE				TRUE	0.853738	0.775008	-0.0787302	0.27229	0.295419	0.023129
cg13224583	8.80584e-22	1.94066e-18	37	1	156883745			NA	NA	PEAR1	NM_001080471	Body					TRUE				NA	0.268715	0.23506	-0.0336544	0.686581	0.696562	0.00998054
cg04188920	8.81638e-22	1.94066e-18	37	10	3138534			NA	NA	PFKP	NM_002627	Body					NA	10:3128406-3128559			NA	0.80248	0.772853	-0.0296262	0.320774	0.344414	0.0236394
cg11344997	9.38161e-22	2.05209e-18	37	19	3463788			NA	NA				chr19:3463231-3464358	Island			NA	19:3414018-3415358			NA	0.576879	0.660244	0.0833655	0.901485	0.896234	-0.00525093
cg13935577	9.48564e-22	2.06187e-18	37	12	107974897			NA	NA	BTBD11;BTBD11	NM_001017523;NM_001018072	Body;Body	chr12:107974842-107975305	Island			NA	12:106498854-106499487			NA	0.134233	0.198507	0.064274	0.765425	0.789046	0.0236214
cg04295144	1.05211e-21	2.27275e-18	37	19	10407184			NA	NA	ICAM5	NM_003259	Body	chr19:10406934-10407342	Island			NA	19:10267771-10268325			NA	0.0453751	0.0483429	0.00296778	0.285532	0.277301	-0.00823147
cg15954235	1.06591e-21	2.28834e-18	37	6	34514887	rs3798552		NA	NA	SPDEF	NM_012391	5'UTR	chr6:34512063-34512266	S_Shelf			NA				TRUE	0.842412	0.820562	-0.0218508	0.388266	0.394332	0.00606598
cg14120215	1.08037e-21	2.30515e-18	37	12	113841668			NA	NA	SDS;SDS	NM_006843;NM_006843	5'UTR;1stExon					NA		12:113841661-113841979	Unclassified	NA	0.479658	0.541049	0.0613909	0.152602	0.157326	0.00472345
cg02254407	1.1486e-21	2.4358e-18	37	11	73357159			NA	TRUE	PLEKHB1;PLEKHB1;PLEKHB1;PLEKHB1	NM_001130033;NM_021200;NM_001130035;NM_001130034	TSS200;TSS200;TSS1500;TSS1500				RDMR	NA	11:73034788-73034925			NA	0.432952	0.641071	0.208119	0.884253	0.875854	-0.00839844
cg21023831	1.17585e-21	2.47848e-18	37	2	218769784			NA	NA	TNS1	NM_022648	5'UTR					NA				NA	0.907408	0.919718	0.01231	0.63799	0.691917	0.0539272
cg06245338	1.28443e-21	2.69102e-18	37	17	74410839			NA	NA	UBE2O	NM_022066	Body					TRUE				NA	0.606554	0.555436	-0.0511183	0.217774	0.238128	0.0203535
cg13941235	1.57463e-21	3.26837e-18	37	9	137270186			NA	NA	RXRA	NM_002957	Body					TRUE				NA	0.826822	0.81307	-0.0137515	0.421529	0.436748	0.0152194
cg13511777	1.57879e-21	3.26837e-18	37	11	20134160	rs7127722	rs10766626	NA	NA	NAV2;NAV2;NAV2;NAV2	NM_182964;NM_001111018;NM_145117;NM_001111019	Body;Body;Body;Body				DMR	NA				TRUE	0.671264	0.696449	0.0251845	0.301326	0.304562	0.00323627
cg20327845	1.78142e-21	3.66603e-18	37	10	3138418			NA	NA	PFKP	NM_002627	Body					TRUE	10:3128406-3128559			NA	0.718137	0.644948	-0.0731897	0.153951	0.164337	0.0103857
cg02818170	1.87047e-21	3.82665e-18	37	19	3336941			TRUE	NA								TRUE				TRUE	0.859262	0.841251	-0.0180117	0.504066	0.56931	0.0652444
cg15442737	1.9742e-21	4.01523e-18	37	8	141370229			NA	NA	TRAPPC9;TRAPPC9	NM_001160372;NM_031466	Body;Body					TRUE				TRUE	0.820515	0.748016	-0.0724995	0.230323	0.198785	-0.0315378
cg12024104	2.11608e-21	4.27878e-18	37	12	6662581			NA	NA	IFFO1;IFFO1	NM_080730;NM_001039670	Body;Body	chr12:6664425-6665336	N_Shore		RDMR	NA				TRUE	0.871323	0.804551	-0.0667714	0.413106	0.483829	0.0707235
cg14479798	2.14926e-21	4.32075e-18	37	10	129533998			NA	NA				chr10:129534410-129537366	N_Shore			NA	10:129423721-129424000			NA	0.0862388	0.162406	0.0761671	0.633734	0.619412	-0.0143216
cg10406027	2.29385e-21	4.58492e-18	37	16	11876912			NA	NA	ZC3H7A	NM_014153	TSS1500					TRUE				NA	0.811134	0.701959	-0.109175	0.191069	0.175308	-0.0157613
cg17204652	2.38989e-21	4.74958e-18	37	2	233252706			NA	NA	ECEL1P2	NR_028501	TSS1500	chr2:233251361-233253414	Island			NA	2:232959406-232961623			NA	0.188371	0.139232	-0.0491385	0.821077	0.843569	0.0224925
cg00213295	2.52527e-21	4.99013e-18	37	17	32925561			NA	NA	TMEM132E	NM_207313	Body					TRUE				NA	0.414434	0.407769	-0.00666506	0.82268	0.818917	-0.00376288
cg16348158	2.54494e-21	5.00058e-18	37	1	3036916			NA	NA	PRDM16;PRDM16	NM_022114;NM_199454	Body;Body	chr1:3038067-3038343	N_Shore			NA	1:3026721-3027168			NA	0.853633	0.789612	-0.064021	0.321992	0.374348	0.0523567
cg18773260	2.62507e-21	5.12906e-18	37	17	46685292	rs1042216		NA	NA	HOXB7	NM_004502	Body	chr17:46685244-46685449	Island			NA	17:44040291-44040448			NA	0.213268	0.23743	0.0241618	0.621315	0.616797	-0.00451823
cg17477052	2.65705e-21	5.16252e-18	37	10	71596731			NA	NA	COL13A1;COL13A1;COL13A1;COL13A1;COL13A1;COL13A1;COL13A1;COL13A1;COL13A1;COL13A1;COL13A1;COL13A1;COL13A1;COL13A1;COL13A1;COL13A1;COL13A1;COL13A1;COL13A1;COL13A1	NM_080798;NM_080809;NM_080800;NM_080811;NM_080810;NM_080799;NM_080813;NM_005203;NM_080815;NM_080807;NM_080801;NM_080808;NM_080814;NM_080802;NM_080812;NM_080805;NM_080806;NM_080804;NM_080803;NM_001130103	Body;Body;Body;Body;Body;Body;Body;Body;Body;Body;Body;Body;Body;Body;Body;Body;Body;Body;Body;Body					TRUE				NA	0.662497	0.441419	-0.221078	0.163188	0.178328	0.0151402
cg22268510	2.71867e-21	5.25291e-18	37	6	32118420			NA	NA	PRRT1	NM_030651	Body	chr6:32118101-32118544	Island			NA	6:32226113-32226480			NA	0.0312455	0.0263208	-0.00492473	0.255113	0.248039	-0.00707336
cg21017569	3.04188e-21	5.84493e-18	37	17	7832769		rs9898955	NA	NA	KCNAB3	NM_004732	TSS200	chr17:7832532-7833164	Island			NA	17:7773262-7773982			NA	0.172419	0.121778	-0.0506406	0.837108	0.828666	-0.0084426
cg18598117	3.10116e-21	5.92609e-18	37	19	941126			NA	NA	ARID3A	NM_005224	Body	chr19:940723-942490	Island			TRUE	19:891737-892528	19:940610-941616	Unclassified	TRUE	0.952732	0.784143	-0.168589	0.0884853	0.149305	0.06082
cg26216433	3.12869e-21	5.94603e-18	37	14	104346591			NA	NA								TRUE	14:103415554-103416349	14:104345891-104347104	Unclassified_Cell_type_specific	TRUE	0.743501	0.784872	0.0413704	0.217293	0.21738	8.69019e-05
cg05515099	3.18361e-21	6.01752e-18	37	3	69482656			NA	NA								TRUE				NA	0.786384	0.707576	-0.0788071	0.254895	0.256076	0.00118092
cg24643922	3.26205e-21	6.13245e-18	37	10	134236975			NA	NA								NA	10:134086897-134086985	10:134236914-134237056	Unclassified_Cell_type_specific	NA	0.894507	0.906208	0.0117014	0.692183	0.702611	0.0104275
cg14956327	3.45668e-21	6.46341e-18	37	6	110737053			NA	NA	DDO;DDO	NM_004032;NM_003649	TSS1500;TSS1500					NA				TRUE	0.801887	0.832544	0.0306574	0.374969	0.415546	0.0405775
cg19180056	3.71764e-21	6.9142e-18	37	11	133821072			NA	NA	IGSF9B	NM_014987	Body				RDMR	TRUE	11:133326274-133326523			TRUE	0.489841	0.535211	0.0453702	0.814589	0.814807	0.000217744
cg01894038	4.01895e-21	7.43173e-18	37	11	77741873			NA	NA								TRUE				TRUE	0.848608	0.799649	-0.0489593	0.500316	0.509997	0.00968093
cg27338353	4.03865e-21	7.43173e-18	37	22	46471129			NA	NA				chr22:46465976-46468528	S_Shelf		RDMR	NA		22:46470974-46471226	Promoter_Associated_Cell_type_specific	NA	0.84709	0.826658	-0.0204319	0.359129	0.365049	0.00591906
cg27287167	4.09228e-21	7.49079e-18	37	19	18267904			NA	NA	PIK3R2	NM_005027	Body	chr19:18266682-18266889	S_Shore			NA		19:18267143-18267921	Gene_Associated	TRUE	0.791804	0.79951	0.00770609	0.36766	0.42109	0.0534295
cg05584950	4.24331e-21	7.72658e-18	37	2	86012847			NA	NA	ATOH8	NM_032827	Body					TRUE		2:86012669-86012864	Unclassified_Cell_type_specific	TRUE	0.688742	0.726227	0.0374855	0.18732	0.221707	0.0343872
cg06618629	4.27927e-21	7.74467e-18	37	17	4437077			NA	NA	SPNS2	NM_001124758	Body	chr17:4439300-4439705	N_Shelf			TRUE		17:4436749-4437674	Unclassified	NA	0.827653	0.805812	-0.0218405	0.28105	0.304848	0.0237976
cg24550149	4.29778e-21	7.74467e-18	37	1	55246954			NA	NA	TTC22	NM_001114108	Body	chr1:55246742-55247519	Island			TRUE	1:55019331-55020107			NA	0.0844787	0.129816	0.0453375	0.634513	0.626411	-0.00810245
cg13474370	4.52111e-21	8.10511e-18	37	15	65068885			NA	NA	RBPMS2	NM_194272	TSS1500	chr15:65066916-65068352	S_Shore			NA	15:62855635-62855982			NA	0.165808	0.246704	0.0808957	0.459904	0.413685	-0.0462193
cg07082267	4.5477e-21	8.11097e-18	37	16	85429035			NA	NA								TRUE				NA	0.801168	0.748991	-0.0521773	0.507683	0.511252	0.00356894
cg05038216	4.72539e-21	8.38488e-18	37	2	29339091			NA	NA	CLIP4	NM_024692	5'UTR	chr2:29337983-29338909	S_Shore		CDMR	NA	2:29191342-29192596			NA	0.513395	0.399422	-0.113973	0.0737976	0.0613681	-0.0124295
cg07618085	4.77669e-21	8.4329e-18	37	17	77924582			NA	NA	TBC1D16	NM_019020	Body	chr17:77922721-77922973	S_Shore		RDMR	NA	17:75539177-75539372	17:77924526-77925975	Unclassified_Cell_type_specific	NA	0.239892	0.269747	0.0298553	0.739579	0.759448	0.0198687
cg16672562	5.07359e-21	8.90274e-18	37	19	46801672			NA	NA	HIF3A;HIF3A;HIF3A	NM_022462;NM_152795;NM_022462	5'UTR;Body;1stExon	chr19:46800053-46800603	S_Shore			NA		19:46801645-46801676	Unclassified_Cell_type_specific	TRUE	0.922981	0.917927	-0.00505414	0.362453	0.436366	0.0739122
cg18808777	5.09402e-21	8.90274e-18	37	6	31431503			NA	NA	HCP5	NM_006674	3'UTR				DMR	NA				NA	0.782896	0.705162	-0.0777341	0.248095	0.241431	-0.00666453
cg13555278	5.17126e-21	8.99254e-18	37	1	26348484			NA	NA	EXTL1;EXTL1	NM_004455;NM_004455	1stExon;5'UTR					TRUE				TRUE	0.375622	0.433726	0.0581041	0.730003	0.722122	-0.00788082
cg07525202	5.31805e-21	9.20179e-18	37	17	30591850			NA	NA	RHBDL3	NM_138328	TSS1500	chr17:30593198-30594033	N_Shore		RDMR	NA				NA	0.438692	0.43619	-0.0025026	0.787498	0.819522	0.0320239
cg14398883	5.50975e-21	9.48628e-18	37	7	101398184			NA	NA								NA	7:101184858-101184924			NA	0.842533	0.797693	-0.04484	0.497174	0.472369	-0.0248041
cg09409484	5.73057e-21	9.81787e-18	37	1	45770648			NA	NA	LOC400752	NR_024270	Body	chr1:45769213-45769917	S_Shore			TRUE		1:45768929-45770685	Promoter_Associated	NA	0.878647	0.878823	0.000175777	0.543064	0.568646	0.0255823
cg10727673	6.43067e-21	1.09633e-17	37	3	136537267			NA	NA	TMEM22;TMEM22;TMEM22	NM_025246;NM_001097599;NM_001097600	TSS1500;TSS1500;TSS1500	chr3:136537559-136539204	N_Shore			NA		3:136537217-136537364	Unclassified_Cell_type_specific	TRUE	0.812088	0.804878	-0.00721013	0.482118	0.502246	0.0201276
cg22364219	7.05265e-21	1.1965e-17	37	1	16714091		rs61770605	NA	NA	C1orf144;C1orf144	NM_015609;NM_001114600	Body;Body					NA		1:16713772-16714467	Promoter_Associated	NA	0.57951	0.519903	-0.0596067	0.0867272	0.0829832	-0.00374397
cg01282174	7.09037e-21	1.19706e-17	37	11	119630144			NA	NA							DMR	NA				TRUE	0.855341	0.802747	-0.0525938	0.335795	0.347787	0.011992
cg09174162	7.43385e-21	1.24374e-17	37	7	2150845			NA	NA	MAD1L1;MAD1L1;MAD1L1	NM_003550;NM_001013837;NM_001013836	Body;Body;Body	chr7:2154677-2155252	N_Shelf			NA	7:2116939-2117617			NA	0.256223	0.413804	0.157582	0.774483	0.754941	-0.0195425
cg13324103	7.43834e-21	1.24374e-17	37	10	29948428			NA	NA	SVIL	NM_003174	5'UTR				DMR	NA		10:29947703-29948618	Promoter_Associated	TRUE	0.528682	0.516168	-0.0125133	0.0715064	0.0720767	0.000570262
cg01020263	7.71875e-21	1.28445e-17	37	16	50732073	rs16948754		NA	NA	NOD2	NM_022162	Body				DMR	TRUE		16:50731819-50732118	Promoter_Associated	TRUE	0.73263	0.686366	-0.0462636	0.224693	0.197455	-0.0272372
cg09113483	7.91774e-21	1.31129e-17	37	1	61517807			NA	NA				chr1:61519352-61519971	N_Shore			NA	1:61290322-61290479			NA	0.0908916	0.216496	0.125605	0.613923	0.629025	0.015102
cg07145783	8.0061e-21	1.31964e-17	37	1	160855077			NA	NA	ITLN1	NM_017625	TSS200					NA				NA	0.842202	0.78937	-0.0528321	0.399396	0.392194	-0.00720211
cg08161325	8.20976e-21	1.34682e-17	37	16	88122741			NA	NA								NA	16:86680242-86680319			NA	0.940386	0.915368	-0.0250183	0.660278	0.694829	0.0345513
cg11639950	8.51853e-21	1.39092e-17	37	12	125003407			NA	NA	NCOR2;NCOR2	NM_006312;NM_001077261	5'UTR;5'UTR	chr12:125003217-125003482	Island		RDMR	TRUE	12:123568738-123569372			NA	0.816021	0.799283	-0.0167385	0.499089	0.529333	0.0302441
cg24821554	8.64802e-21	1.39933e-17	37	13	51639953			NA	TRUE	GUCY1B2	NR_003923	Body					NA				NA	0.804142	0.781672	-0.0224701	0.299972	0.373952	0.0739801
cg13485366	8.65152e-21	1.39933e-17	37	9	137174989			NA	NA								TRUE				TRUE	0.857794	0.818391	-0.0394022	0.515437	0.496378	-0.019059
cg04503319	8.69077e-21	1.39933e-17	37	16	89368367	rs9921125		NA	NA	ANKRD11	NM_013275	Body	chr16:89371487-89371710	N_Shelf			NA				TRUE	0.859381	0.862673	0.00329129	0.616169	0.638297	0.0221279
cg23025459	9.80459e-21	1.5714e-17	37	1	3134420			NA	NA	PRDM16;PRDM16	NM_022114;NM_199454	Body;Body					NA	1:3123982-3124644			NA	0.920189	0.900337	-0.019852	0.531788	0.519735	-0.0120525
cg05302531	1.00161e-20	1.59793e-17	37	7	101936362	rs34606939		NA	NA	SH2B2	NM_020979	Body	chr7:101936317-101936548	Island			NA	7:101723065-101723182	7:101936011-101936442	Unclassified_Cell_type_specific	NA	0.25056	0.217459	-0.033101	0.491602	0.496978	0.00537613
cg03670162	1.10892e-20	1.76105e-17	37	12	108297339			NA	NA				chr12:108297426-108297743	N_Shore			NA				TRUE	0.493866	0.498014	0.00414797	0.121956	0.102985	-0.0189704
cg26129353	1.1233e-20	1.77577e-17	37	18	55316927			NA	NA	ATP8B1	NM_005603	Body	chr18:55315730-55315932	S_Shore			NA				TRUE	0.830241	0.80639	-0.0238509	0.465751	0.494408	0.0286573
cg08894487	1.2896e-20	2.02032e-17	37	19	941243		rs78841947	NA	NA	ARID3A	NM_005224	Body	chr19:940723-942490	Island		DMR	TRUE	19:891737-892528	19:940610-941616	Unclassified	TRUE	0.931648	0.748661	-0.182986	0.0645039	0.105017	0.0405129
cg04913265	1.32493e-20	2.06635e-17	37	11	133939627			NA	NA	JAM3	NM_032801	Body	chr11:133938850-133939681	Island			NA	11:133444061-133444891			TRUE	0.11411	0.194889	0.0807791	0.609128	0.624344	0.0152153
cg00700412	1.33549e-20	2.07352e-17	37	12	58011837	rs903067		NA	NA				chr12:58013171-58013652	N_Shore			NA				NA	0.2126	0.208965	-0.00363451	0.70012	0.632507	-0.0676132
cg01478234	1.40291e-20	2.16852e-17	37	12	107975299			NA	NA	BTBD11;BTBD11	NM_001017523;NM_001018072	Body;Body	chr12:107974842-107975305	Island			NA	12:106498854-106499487			NA	0.344024	0.453566	0.109543	0.834551	0.86081	0.0262591
cg21484940	1.48264e-20	2.27156e-17	37	7	48129992			NA	NA	UPP1;UPP1	NM_181597;NM_003364	5'UTR;5'UTR	chr7:48128046-48128499	S_Shore		RDMR	NA				NA	0.273827	0.399989	0.126162	0.853488	0.830201	-0.0232875
cg06119452	1.52844e-20	2.33147e-17	37	6	169621662			NA	NA	THBS2	NM_003247	Body	chr6:169622297-169622520	N_Shore			NA				NA	0.796583	0.802584	0.0060011	0.41923	0.344307	-0.0749237
cg24767131	1.55199e-20	2.35705e-17	37	2	233251881			NA	NA	ECEL1P2	NR_028501	TSS200	chr2:233251361-233253414	Island			NA	2:232959406-232961623			NA	0.055314	0.0840426	0.0287286	0.608031	0.595222	-0.0128089
cg05350293	1.59806e-20	2.41648e-17	37	16	89119002			NA	NA				chr16:89118801-89119152	Island			NA	16:87646089-87646637	16:89118712-89119741	Unclassified_Cell_type_specific	NA	0.926897	0.933974	0.00707644	0.508954	0.493447	-0.0155071
cg16725984	1.63454e-20	2.45487e-17	37	16	89735184			NA	NA	C16orf55	NM_153025	Body	chr16:89734985-89735189	Island			NA	16:88262501-88262690			NA	0.890386	0.688644	-0.201742	0.40602	0.33272	-0.0733004
cg14292870	1.70572e-20	2.54606e-17	37	12	6887543			NA	NA	LAG3	NM_002286	Body					TRUE				NA	0.208721	0.359964	0.151243	0.809301	0.820404	0.0111029
cg12361987	1.76597e-20	2.62473e-17	37	7	50109467			NA	NA	ZPBP;ZPBP	NM_001159878;NM_007009	Body;Body				DMR	NA		7:50108608-50109707	Unclassified	NA	0.658697	0.536689	-0.122007	0.243121	0.257406	0.0142851
cg13407335	1.79724e-20	2.65983e-17	37	17	7832852		rs34284903	NA	NA	KCNAB3	NM_004732	TSS200	chr17:7832532-7833164	Island			NA	17:7773262-7773982			TRUE	0.115895	0.0887379	-0.0271567	0.654294	0.722475	0.0681812
cg26024874	1.84184e-20	2.71429e-17	37	18	54541128	rs74645570		NA	NA	WDR7;WDR7	NM_052834;NM_015285	Body;Body					TRUE		18:54541094-54541320	Unclassified_Cell_type_specific	NA	0.504657	0.524154	0.0194974	0.863485	0.858075	-0.00541051
cg21067023	1.9325e-20	2.83588e-17	37	18	501513			NA	NA	COLEC12	NM_130386	TSS1500	chr18:499315-500722	S_Shore		CDMR	NA				NA	0.313009	0.274287	-0.0387221	0.786953	0.790323	0.00336996
cg23889047	1.98518e-20	2.90095e-17	37	1	7705756			NA	NA	CAMTA1	NM_015215	Body					NA		1:7705656-7705901	Unclassified_Cell_type_specific	TRUE	0.768775	0.713259	-0.0555163	0.354601	0.365103	0.0105014
cg14179401	2.0267e-20	2.94922e-17	37	17	46550107		rs62065840	NA	NA								TRUE				NA	0.783622	0.781803	-0.00181856	0.489839	0.475985	-0.0138543
cg13377102	2.13857e-20	3.09904e-17	37	17	7832764			NA	NA	KCNAB3	NM_004732	TSS200	chr17:7832532-7833164	Island			NA	17:7773262-7773982			NA	0.131957	0.0669576	-0.0649999	0.737754	0.732531	-0.0052222
cg10815657	2.31668e-20	3.34322e-17	37	19	289902			NA	NA	PPAP2C;PPAP2C;PPAP2C	NM_177543;NM_003712;NM_177526	Body;Body;5'UTR	chr19:290594-292249	N_Shore			TRUE				NA	0.196268	0.287171	0.0909029	0.759745	0.744929	-0.0148155
cg17250863	2.64363e-20	3.79928e-17	37	20	33451272			NA	NA	GGT7	NM_178026	Body	chr20:33451148-33451374	Island			TRUE	20:32914815-32915035			NA	0.296479	0.524063	0.227584	0.921168	0.9192	-0.00196787
cg09548275	2.74952e-20	3.9352e-17	37	11	47282999	rs55993545		NA	NA	NR1H3;NR1H3;NR1H3	NM_005693;NM_001130102;NM_001130101	Body;Body;Body					NA	11:47239544-47239608			NA	0.940004	0.947408	0.00740448	0.7157	0.756542	0.0408416
cg06285575	2.8124e-20	4.0087e-17	37	16	31888794			NA	NA	ZNF267	NM_003414	Body	chr16:31885042-31885600	S_Shelf			TRUE		16:31888667-31889115	Unclassified_Cell_type_specific	NA	0.630569	0.524493	-0.106075	0.223819	0.196067	-0.0277519
cg19075225	3.12334e-20	4.43373e-17	37	2	242009513			NA	NA	SNED1	NM_001080437	Body					NA	2:241658145-241658268			NA	0.529917	0.578784	0.0488668	0.8842	0.905715	0.0215144
cg22891070	3.19052e-20	4.51068e-17	37	19	46801642			NA	NA	HIF3A;HIF3A	NM_152795;NM_022462	Body;TSS200	chr19:46800053-46800603	S_Shore			NA				TRUE	0.902188	0.897138	-0.00504935	0.432696	0.490554	0.0578581
cg03803541	3.22892e-20	4.54649e-17	37	17	46681401			NA	NA	LOC404266;LOC404266;HOXB6	NR_033204;NR_033201;NM_018952	Body;Body;5'UTR	chr17:46685244-46685449	N_Shelf			NA	17:44036289-44036401			TRUE	0.107692	0.0845196	-0.0231721	0.494091	0.487519	-0.00657263
cg14644418	3.26278e-20	4.57564e-17	37	10	129536661			NA	NA	FOXI2	NM_207426	Body	chr10:129534410-129537366	Island			NA	10:129424272-129427380			NA	0.279815	0.265489	-0.0143255	0.685646	0.754742	0.0690963
cg11617964	3.4397e-20	4.80437e-17	37	6	32118399			NA	NA	PRRT1	NM_030651	Body	chr6:32118101-32118544	Island			NA	6:32226113-32226480			NA	0.10926	0.123811	0.0145509	0.628085	0.615149	-0.0129367
cg26103104	3.58213e-20	4.96345e-17	37	5	139490895			NA	NA				chr5:139492723-139492966	N_Shore		RDMR	NA				NA	0.156135	0.193298	0.0371629	0.561514	0.519963	-0.0415506
cg19377250	3.84549e-20	5.30721e-17	37	7	100463206			NA	NA	SLC12A9	NM_020246	Body	chr7:100463758-100464146	N_Shore		CDMR	NA				NA	0.921838	0.91788	-0.00395854	0.672401	0.690707	0.0183063
cg15089077	4.03281e-20	5.54374e-17	37	1	55246867			NA	NA	TTC22	NM_001114108	3'UTR	chr1:55246742-55247519	Island			TRUE	1:55019331-55020107			NA	0.218047	0.248878	0.0308302	0.643587	0.642569	-0.00101806
cg17053285	4.09582e-20	5.59015e-17	37	2	242009588		rs79672553	NA	NA	SNED1	NM_001080437	Body					NA	2:241658145-241658268			NA	0.522118	0.571197	0.0490794	0.87953	0.866679	-0.0128511
cg01362515	4.09872e-20	5.59015e-17	37	17	39782091			NA	NA	KRT17	NM_000422	TSS1500					NA				NA	0.891278	0.90724	0.0159617	0.661908	0.647865	-0.0140427
cg23469878	4.61765e-20	6.24577e-17	37	9	139640884			NA	NA	LCN6	NM_198946	Body	chr9:139640640-139640885	Island			NA	9:138760319-138760706			NA	0.885519	0.871591	-0.0139276	0.629021	0.623483	-0.00553741
cg08271909	4.62025e-20	6.24577e-17	37	4	155661691			NA	NA				chr4:155661678-155661984	Island		RDMR	NA				NA	0.480783	0.516249	0.0354659	0.916602	0.901116	-0.0154862
cg15626881	4.63329e-20	6.24577e-17	37	7	33923464			NA	NA								NA				NA	0.700277	0.698617	-0.00166026	0.224201	0.218706	-0.00549532
cg05724492	4.91415e-20	6.59879e-17	37	16	979662			NA	NA	LMF1	NM_022773	Body	chr16:979422-979663	Island			NA	16:919489-920258			NA	0.649841	0.67856	0.0287192	0.957979	0.947807	-0.0101718
cg27532360	5.10995e-20	6.83532e-17	37	17	42452994			NA	NA	ITGA2B	NM_000419	Body					TRUE		17:42452962-42453911	Unclassified_Cell_type_specific	TRUE	0.381533	0.410762	0.0292294	0.745274	0.748862	0.00358834
cg19427338	5.19979e-20	6.92884e-17	37	2	42566455			NA	NA								NA	2:42419902-42420061			NA	0.948565	0.910803	-0.0377622	0.690425	0.72205	0.0316253
cg11067714	5.23158e-20	6.94461e-17	37	5	139492230			NA	NA	PURA	NM_005859	TSS1500	chr5:139492723-139492966	N_Shore		RDMR	NA				NA	0.47248	0.508153	0.0356726	0.801322	0.805502	0.00418029
cg13100137	5.38477e-20	7.12077e-17	37	1	37937945			NA	NA				chr1:37939723-37940650	N_Shore			TRUE				NA	0.92934	0.885367	-0.0439729	0.571073	0.577395	0.00632202
cg20103692	5.48455e-20	7.22525e-17	37	6	29454672			NA	NA	MAS1L	NM_052967	1stExon					NA				NA	0.776024	0.72391	-0.0521137	0.29832	0.313977	0.015657
cg08194009	5.76158e-20	7.53459e-17	37	17	25707428			NA	NA								TRUE	17:22731521-22731663	17:25707127-25708460	Unclassified	TRUE	0.572105	0.511244	-0.0608608	0.177829	0.15328	-0.024549
cg13392258	5.76269e-20	7.53459e-17	37	17	77806190			NA	NA				chr17:77805866-77809046	Island			TRUE	17:75420495-75421529	17:77806080-77806785	Unclassified_Cell_type_specific	TRUE	0.0831847	0.0940409	0.0108562	0.424043	0.399439	-0.0246045
cg15920975	5.99738e-20	7.81207e-17	37	11	65194933			NA	NA				chr11:65190824-65191058	S_Shelf	low-CpG:64951457-64951665		NA		11:65194498-65195147	Promoter_Associated	NA	0.776213	0.642745	-0.133468	0.254609	0.29395	0.0393411
cg17179862	6.19039e-20	8.03339e-17	37	17	46681362			NA	NA	LOC404266;LOC404266;HOXB6	NR_033204;NR_033201;NM_018952	Body;Body;5'UTR	chr17:46685244-46685449	N_Shelf			NA	17:44036289-44036401			TRUE	0.0846861	0.070391	-0.0142951	0.471373	0.519664	0.0482913
cg20918682	6.41934e-20	8.29954e-17	37	20	6034694			TRUE	NA	LRRN4	NM_152611	TSS200	chr20:6032675-6033517	S_Shore	low-CpG:5982617-5982695		NA				TRUE	0.431358	0.467251	0.0358929	0.717137	0.701053	-0.0160836
cg14375747	7.04042e-20	9.06881e-17	37	12	1675969			NA	NA	FBXL14	NM_152441	Body					NA	12:1546194-1546372			NA	0.405468	0.555354	0.149886	0.82043	0.835995	0.015565
cg21163444	7.25203e-20	9.2839e-17	37	12	54765670			NA	NA	ZNF385A;ZNF385A;ZNF385A	NM_001130968;NM_001130967;NM_015481	Body;Body;Body	chr12:54764065-54764510	S_Shore			TRUE				NA	0.771497	0.747872	-0.0236243	0.405126	0.444415	0.0392891
cg12001120	7.26079e-20	9.2839e-17	37	2	219751342			NA	NA	WNT10A	NM_025216	Body	chr2:219748276-219748805	S_Shelf			NA		2:219750911-219751446	Unclassified	TRUE	0.478301	0.651964	0.173663	0.791771	0.801129	0.00935717
cg18365406	7.9161e-20	1.00847e-16	37	19	11472110			NA	NA	LPPR2;LPPR2	NM_022737;NM_001170635	Body;Body	chr19:11471905-11472299	Island			TRUE	19:11332930-11333294			TRUE	0.350471	0.519958	0.169487	0.850877	0.848874	-0.00200263
cg26988138	8.07215e-20	1.0246e-16	37	19	2639424			NA	NA	GNG7	NM_052847	5'UTR	chr19:2643287-2643633	N_Shelf			NA				TRUE	0.768343	0.651136	-0.117207	0.207435	0.205456	-0.00197921
cg00589617	8.22873e-20	1.03772e-16	37	1	230415343			NA	NA	GALNT2	NM_004481	3'UTR	chr1:230415342-230415689	Island			NA	1:228481966-228482343			NA	0.345546	0.302185	-0.043361	0.772293	0.838908	0.0666148
cg07556018	8.43694e-20	1.05931e-16	37	11	2677341			NA	NA	KCNQ1;KCNQ1OT1;KCNQ1	NM_000218;NR_002728;NM_181798	Body;Body;Body				RDMR	NA				NA	0.827231	0.804507	-0.0227237	0.457675	0.382017	-0.0756574
cg19414383	8.58474e-20	1.07399e-16	37	1	17528238			NA	NA								NA		1:17527830-17528500	Unclassified_Cell_type_specific	NA	0.184752	0.156607	-0.0281455	0.504186	0.459338	-0.0448477
cg07243147	8.84094e-20	1.10207e-16	37	7	150744274			NA	NA	ACCN3;ACCN3;ABCB8;ACCN3	NM_020322;NM_020321;NM_007188;NM_004769	TSS1500;TSS1500;3'UTR;TSS1500	chr7:150746002-150746381	N_Shore			TRUE				TRUE	0.644163	0.604766	-0.0393967	0.330188	0.33738	0.00719243
cg05985317	9.02572e-20	1.12109e-16	37	6	32118208			NA	NA	PRRT1	NM_030651	Body	chr6:32118101-32118544	Island			NA	6:32226113-32226480			NA	0.201916	0.171994	-0.0299223	0.480583	0.475376	-0.00520672
cg18559579	9.80697e-20	1.21379e-16	37	2	209224676			NA	NA				chr2:209224972-209225308	N_Shore			NA	2:208932897-208932946			NA	0.697429	0.773796	0.076367	0.31725	0.309189	-0.00806134
cg17980119	1.13956e-19	1.40541e-16	37	2	219472607			NA	NA	PLCD4	NM_032726	TSS200			low-CpG:219180845-219180887		TRUE				TRUE	0.32516	0.394642	0.0694826	0.704021	0.69488	-0.00914109
cg03390636	1.24884e-19	1.53474e-16	37	15	80843452			NA	NA	ARNT2	NM_014862	Body					TRUE				NA	0.437945	0.373843	-0.0641015	0.0799922	0.0849151	0.00492288
cg00343092	1.25718e-19	1.53956e-16	37	22	43547974	rs9333315		NA	TRUE	TSPO;TSPO	NM_000714;NM_007311	5'UTR;5'UTR	chr22:43547319-43548169	Island			TRUE	22:41877115-41878096			NA	0.521145	0.482649	-0.0384955	0.081595	0.0845027	0.00290763
cg07871633	1.28796e-19	1.57171e-16	37	19	41639260		rs59258196	NA	NA				chr19:41640631-41640836	N_Shore			NA				NA	0.813384	0.762208	-0.0511751	0.483075	0.471081	-0.0119941
cg08871545	1.35017e-19	1.63615e-16	37	1	48559803			NA	NA								NA	1:48332276-48332404	1:48559163-48560058	Unclassified	TRUE	0.726622	0.573218	-0.153404	0.200606	0.169895	-0.0307109
cg17713673	1.36486e-19	1.64821e-16	37	12	46466053	rs7133177		NA	NA								TRUE		12:46465244-46466671	Unclassified	TRUE	0.550505	0.626692	0.076187	0.219229	0.210116	-0.0091123
cg13924996	1.3737e-19	1.65314e-16	37	11	67053829			NA	NA	ADRBK1	NM_001619	3'UTR	chr11:67052394-67053110	S_Shore			NA	11:66810405-66810506	11:67053490-67054392	Promoter_Associated_Cell_type_specific	NA	0.795242	0.604717	-0.190525	0.131565	0.19008	0.0585148
cg23887948	1.55988e-19	1.87072e-16	37	15	74494854			NA	NA	STRA6;STRA6;STRA6;STRA6;STRA6	NM_001142617;NM_001142618;NM_001142619;NM_022369;NM_001142620	5'UTR;5'UTR;5'UTR;5'UTR;5'UTR			low-CpG:72281833-72282584		TRUE				TRUE	0.427382	0.5603	0.132918	0.863922	0.813982	-0.0499404
cg01890836	1.60701e-19	1.92062e-16	37	17	17055584			NA	NA	MPRIP;MPRIP	NM_015134;NM_201274	Body;Body					TRUE				TRUE	0.879861	0.908288	0.0284263	0.540782	0.556608	0.0158259
cg04079760	1.79356e-19	2.13091e-16	37	16	68269694			NA	NA	ESRP2	NM_024939	Body	chr16:68269010-68272143	Island			NA	16:66826526-66829595	16:68269566-68270537	Unclassified_Cell_type_specific	NA	0.0391045	0.0491174	0.0100129	0.277914	0.281785	0.00387053
cg23403099	1.79522e-19	2.13091e-16	37	17	32942254			NA	NA	TMEM132E	NM_207313	Body					TRUE				NA	0.128129	0.074368	-0.0537609	0.359594	0.346124	-0.01347
cg07547765	1.81935e-19	2.15221e-16	37	17	46685448			NA	NA	HOXB7	NM_004502	Body	chr17:46685244-46685449	Island			NA	17:44040291-44040448			NA	0.127738	0.173722	0.0459842	0.620296	0.617859	-0.00243684
cg10537450	1.85523e-19	2.18722e-16	37	1	147789973			NA	NA				chr1:147789652-147790094	Island		RDMR	NA	1:146256158-146256684			NA	0.102814	0.149533	0.0467187	0.358782	0.335956	-0.022826
cg24437104	1.87922e-19	2.20802e-16	37	1	227951794			NA	NA	SNAP47	NM_053052	Body					NA		1:227951696-227951860	Promoter_Associated	TRUE	0.796005	0.76806	-0.0279451	0.484809	0.478459	-0.00634948
cg03266686	1.93379e-19	2.26448e-16	37	2	47716097			NA	NA								TRUE				NA	0.796054	0.750493	-0.0455618	0.276222	0.318542	0.0423202
cg06413398	2.12331e-19	2.47806e-16	37	6	110736865			NA	NA	DDO;DDO	NM_003649;NM_004032	TSS200;TSS200					NA				TRUE	0.801535	0.809496	0.00796033	0.439182	0.447929	0.00874605
cg02567488	2.13439e-19	2.47963e-16	37	6	32822565		rs59501305	NA	NA	PSMB9;PSMB9;TAP1	NM_002800;NM_148954;NM_000593	Body;Body;TSS1500	chr6:32820849-32822370	S_Shore			NA		6:32820791-32822770	Promoter_Associated	NA	0.399096	0.225219	-0.173878	0.0588481	0.054083	-0.00476517
cg01323777	2.13891e-19	2.47963e-16	37	17	7832943			NA	NA	KCNAB3	NM_004732	TSS200	chr17:7832532-7833164	Island			NA	17:7773262-7773982			TRUE	0.134765	0.160727	0.0259619	0.738756	0.75955	0.020794
cg09029085	2.2771e-19	2.62235e-16	37	17	47094198			NA	NA	IGF2BP1;IGF2BP1	NM_006546;NM_001160423	Body;Body	chr17:47091973-47092211	S_Shore		RDMR	NA				TRUE	0.847133	0.838233	-0.00890051	0.55245	0.516035	-0.0364143
cg10404717	2.35662e-19	2.70497e-16	37	9	131154962			NA	NA	MIR219-2	NR_029837	Body	chr9:131154346-131155923	Island			NA	9:130194364-130195681			NA	0.553243	0.599872	0.0466284	0.886731	0.889967	0.00323626
cg18503234	2.50276e-19	2.85388e-16	37	11	68847839			NA	NA	TPCN2	NM_139075	Body	chr11:68849897-68850551	N_Shelf			NA		11:68847553-68848319	Unclassified_Cell_type_specific	TRUE	0.699831	0.694828	-0.00500248	0.336715	0.367573	0.0308571
cg12155547	2.7127e-19	3.08316e-16	37	11	65194965			NA	NA				chr11:65190824-65191058	S_Shelf	low-CpG:64951457-64951665		NA		11:65194498-65195147	Promoter_Associated	NA	0.804327	0.717962	-0.0863652	0.27062	0.345536	0.0749162
cg13455960	2.78305e-19	3.15281e-16	37	15	93617134			NA	NA	RGMA;RGMA;RGMA;RGMA;RGMA;RGMA;RGMA	NM_001166283;NM_020211;NM_001166283;NM_001166289;NM_001166288;NM_001166286;NM_001166287	1stExon;Body;5'UTR;TSS200;TSS200;TSS1500;5'UTR	chr15:93615622-93617185	Island			NA	15:91416627-91418161	15:93616879-93617246	Unclassified_Cell_type_specific	NA	0.609394	0.667628	0.0582344	0.29653	0.296297	-0.000233021
cg02150077	2.80277e-19	3.16485e-16	37	16	87098542			NA	NA								NA	16:85655919-85656050			NA	0.134558	0.182902	0.0483443	0.489302	0.494898	0.00559636
cg04902474	2.81859e-19	3.17241e-16	37	1	33233473			NA	NA	KIAA1522	NM_020888	Body	chr1:33235494-33235718	N_Shelf	low-CpG:33006026-33006273		NA				NA	0.686007	0.635429	-0.0505775	0.383651	0.397281	0.0136296
cg09453760	2.98928e-19	3.34289e-16	37	7	47693630			NA	NA	C7orf65	NM_001123065	TSS1500					TRUE				NA	0.54471	0.497356	-0.0473537	0.0987059	0.105836	0.00713018
cg23005885	3.0057e-19	3.35048e-16	37	15	90543450			NA	NA	ZNF710	NM_198526	TSS1500	chr15:90543410-90543835	Island			NA	15:88344415-88345165			NA	0.54415	0.790662	0.246512	0.936438	0.932432	-0.00400613
cg25557995	3.28061e-19	3.64524e-16	37	12	2761091	rs80334513		NA	NA	CACNA1C;CACNA1C;CACNA1C;CACNA1C;CACNA1C;CACNA1C;CACNA1C;CACNA1C;CACNA1C;CACNA1C;CACNA1C;CACNA1C;CACNA1C;CACNA1C;CACNA1C;CACNA1C;CACNA1C;CACNA1C;CACNA1C;CACNA1C;CACNA1C;CACNA1C;CACNA1C	NM_001129844;NM_001129827;NM_001129839;NM_001129834;NM_001129841;NM_000719;NM_001129830;NM_001167625;NM_001129843;NM_001167624;NM_001129835;NM_001129837;NM_001167623;NM_001129840;NM_199460;NM_001129833;NM_001129832;NM_001129829;NM_001129846;NM_001129836;NM_001129838;NM_001129831;NM_001129842	Body;Body;Body;Body;Body;Body;Body;Body;Body;Body;Body;Body;Body;Body;Body;Body;Body;Body;Body;Body;Body;Body;Body					NA	12:2631085-2631366			NA	0.412318	0.396422	-0.0158964	0.699926	0.685897	-0.0140295
cg10259889	3.53771e-19	3.9184e-16	37	7	101936430	rs35647990	rs1293863	NA	NA	SH2B2	NM_020979	Body	chr7:101936317-101936548	Island			NA	7:101723065-101723182	7:101936011-101936442	Unclassified_Cell_type_specific	NA	0.197193	0.183141	-0.0140516	0.627046	0.589316	-0.0377299
cg09809672	3.69967e-19	4.08477e-16	37	1	236557682			NA	TRUE	EDARADD;EDARADD;EDARADD	NM_080738;NM_145861;NM_145861	TSS1500;5'UTR;1stExon	chr1:236558459-236559336	N_Shore			NA				NA	0.909868	0.897153	-0.0127155	0.645632	0.685974	0.0403429
cg03500977	3.76413e-19	4.14279e-16	37	6	31325314			NA	NA	HLA-B	NM_005514	TSS1500	chr6:31323946-31325211	S_Shore			NA		6:31324761-31325506	Promoter_Associated	NA	0.412655	0.383774	-0.0288808	0.167355	0.176141	0.00878554
cg01586506	3.85581e-19	4.22207e-16	37	22	38379506			NA	NA	SOX10	NM_006941	Body	chr22:38379093-38379964	Island			NA	22:36709076-36710019	22:38378607-38379589	Unclassified	NA	0.407496	0.509307	0.10181	0.921487	0.937914	0.0164276
cg16617301	3.86044e-19	4.22207e-16	37	19	46999109			NA	NA	PNMAL2;PNMAL2	NM_020709;NM_020709	1stExon;5'UTR	chr19:46999028-46999290	Island			TRUE	19:51688244-51691087	19:46998994-46999364	Unclassified_Cell_type_specific	TRUE	0.0988954	0.0793742	-0.0195213	0.339393	0.27454	-0.0648532
cg00729699	3.92606e-19	4.28038e-16	37	8	21918075			NA	NA	EPB49;EPB49;EPB49;EPB49;EPB49;EPB49	NM_001114135;NM_001114136;NM_001114138;NM_001978;NM_001114139;NM_001114137	5'UTR;5'UTR;5'UTR;5'UTR;5'UTR;5'UTR	chr8:21914275-21914525	S_Shelf			TRUE		8:21916525-21918452	Unclassified_Cell_type_specific	NA	0.833434	0.770278	-0.0631559	0.402145	0.450583	0.0484381
cg03054277	3.99135e-19	4.33796e-16	37	1	228400217			NA	NA	OBSCN;OBSCN	NM_052843;NM_001098623	Body;Body	chr1:228399471-228402037	Island			NA	1:226466095-226467390			NA	0.171068	0.194179	0.0231106	0.699466	0.656868	-0.0425978
cg24176731	4.03999e-19	4.37715e-16	37	11	73357164			NA	NA	PLEKHB1;PLEKHB1;PLEKHB1;PLEKHB1	NM_001130033;NM_021200;NM_001130035;NM_001130034	TSS200;TSS200;TSS1500;TSS1500				RDMR	NA	11:73034788-73034925			NA	0.560018	0.708653	0.148634	0.929372	0.918002	-0.0113708
cg16660091	4.06142e-19	4.3867e-16	37	16	56995856			NA	NA	CETP;CETP	NM_000078;NM_000078	5'UTR;1stExon					TRUE				NA	0.903579	0.927987	0.0244077	0.517078	0.539971	0.0228936
cg11949335	4.11286e-19	4.4285e-16	37	1	55247408			NA	NA	TTC22	NM_001114108	Body	chr1:55246742-55247519	Island			NA	1:55019331-55020107			NA	0.33685	0.410553	0.0737028	0.905189	0.897583	-0.0076059
cg02186444	4.19865e-19	4.49631e-16	37	17	73120977			NA	NA	ARMC7	NM_024585	Body	chr17:73124915-73125154	N_Shelf			NA				TRUE	0.897254	0.805972	-0.091282	0.602861	0.611383	0.00852215
cg25369262	4.20169e-19	4.49631e-16	37	1	46649132			NA	NA	TSPAN1	NM_005727	Body					TRUE				TRUE	0.848441	0.842762	-0.00567941	0.546352	0.582862	0.0365098
cg03672272	4.34706e-19	4.63761e-16	37	22	46470191			NA	NA				chr22:46465976-46468528	S_Shore		RDMR	NA		22:46470144-46470314	Promoter_Associated_Cell_type_specific	NA	0.849428	0.859601	0.0101736	0.587704	0.604815	0.0171118
cg01517384	4.39949e-19	4.66945e-16	37	6	31323856			NA	NA	HLA-B	NM_005514	Body	chr6:31323946-31325211	N_Shore			NA				NA	0.874974	0.846554	-0.0284197	0.457084	0.450812	-0.00627216
cg14837974	4.40376e-19	4.66945e-16	37	14	21110908			NA	NA	OR6S1	NM_001001968	TSS1500					NA				NA	0.616067	0.668739	0.0526712	0.86742	0.873844	0.00642404
cg13428066	4.45736e-19	4.71192e-16	37	11	2677768			NA	NA	KCNQ1;KCNQ1OT1;KCNQ1	NM_000218;NR_002728;NM_181798	Body;Body;Body				RDMR	NA		11:2677727-2677806	Unclassified_Cell_type_specific	NA	0.741005	0.737294	-0.00371162	0.357648	0.309591	-0.0480564
cg24250902	4.59559e-19	4.84332e-16	37	1	230415547			NA	NA	GALNT2	NM_004481	3'UTR	chr1:230415342-230415689	Island			NA	1:228481966-228482343			NA	0.31637	0.266658	-0.0497113	0.744326	0.761004	0.0166783
cg16084133	4.65459e-19	4.89068e-16	37	22	28074146			NA	NA				chr22:28073920-28074244	Island			NA	22:26403952-26404194			NA	0.29649	0.306932	0.0104422	0.801744	0.793415	-0.00832961
cg00082897	4.68495e-19	4.90776e-16	37	22	50967392			NA	NA	TYMP;TYMP;TYMP	NM_001113756;NM_001953;NM_001113755	Body;Body;Body	chr22:50963608-50970768	Island			NA		22:50966898-50967760	Unclassified_Cell_type_specific	NA	0.482954	0.471416	-0.0115378	0.765434	0.769006	0.00357278
cg23062810	4.73894e-19	4.94941e-16	37	7	73720808			NA	NA	CLIP2;CLIP2	NM_032421;NM_003388	5'UTR;5'UTR	chr7:73720746-73720988	Island			TRUE				NA	0.732201	0.424231	-0.30797	0.137896	0.139427	0.00153149
cg04878826	4.78165e-19	4.97906e-16	37	1	117398001	rs61789066		NA	NA								TRUE				NA	0.790862	0.777275	-0.013587	0.383453	0.363475	-0.0199785
cg21566642	4.96819e-19	5.15786e-16	37	2	233284661			NA	NA				chr2:233283397-233285959	Island		DMR	NA	2:232991729-232994336			NA	0.148451	0.129899	-0.0185523	0.45815	0.482804	0.024654
cg10493186	5.02887e-19	5.20531e-16	37	1	3134756			NA	NA	PRDM16;PRDM16	NM_022114;NM_199454	Body;Body					NA	1:3123982-3124644			NA	0.813876	0.750481	-0.0633954	0.306034	0.28456	-0.0214736
cg11688949	5.10786e-19	5.27139e-16	37	8	27115956			NA	NA	STMN4	NM_030795	TSS200			low-CpG:27171806-27172057		NA				NA	0.175856	0.203508	0.0276522	0.57844	0.580282	0.00184193
cg03431918	5.14765e-19	5.29673e-16	37	17	77716367			NA	NA				chr17:77715570-77716061	S_Shore			NA		17:77715297-77716881	Unclassified	NA	0.632453	0.537879	-0.094574	0.227087	0.241409	0.0143226
cg08818195	5.38161e-19	5.52113e-16	37	12	133066505			NA	NA	FBRSL1	NM_001142641	TSS1500	chr12:133067072-133067735	N_Shore			NA	12:131575847-131577808	12:133066295-133066827	Promoter_Associated	NA	0.36269	0.358694	-0.00399608	0.124023	0.107585	-0.0164381
cg05014727	5.44162e-19	5.56628e-16	37	10	6214016	rs3814193		NA	NA	PFKFB3	NM_001145443	Body					NA	10:6253982-6254110			TRUE	0.693119	0.612454	-0.0806656	0.197246	0.233165	0.0359196
cg25763520	5.45977e-19	5.56847e-16	37	12	49687715			NA	NA	PRPH	NM_006262	TSS1500	chr12:49688873-49691360	N_Shore			TRUE				NA	0.604516	0.720518	0.116002	0.894184	0.888193	-0.00599127
cg03834031	5.65335e-19	5.74904e-16	37	22	46465717			NA	NA				chr22:46465976-46468528	N_Shore			NA				NA	0.647211	0.591796	-0.0554157	0.200621	0.217661	0.0170407
cg21784396	5.71016e-19	5.78989e-16	37	7	127991421			NA	NA	PRRT4	NM_001114726	Body	chr7:127990926-127992616	Island			NA	7:127778181-127779852	7:127991314-127992993	Unclassified_Cell_type_specific	NA	0.0808983	0.0760782	-0.00482007	0.312488	0.295443	-0.017045
cg20605134	5.82753e-19	5.87465e-16	37	6	15400462			NA	NA	JARID2	NM_004973	Body				RDMR	TRUE				TRUE	0.507612	0.574448	0.0668363	0.21606	0.250347	0.0342868
cg15961007	5.82754e-19	5.87465e-16	37	6	153023279			NA	NA	MYCT1	NM_025107	Body					TRUE				NA	0.816647	0.801863	-0.0147833	0.41782	0.466768	0.0489483
cg27162435	5.86363e-19	5.89395e-16	37	17	7833163	rs76215893		NA	NA	KCNAB3	NM_004732	TSS1500	chr17:7832532-7833164	Island			NA	17:7773262-7773982	17:7833067-7833374	Unclassified_Cell_type_specific	NA	0.0673448	0.166751	0.0994059	0.660921	0.726231	0.06531
cg08817867	5.96882e-19	5.9824e-16	37	17	19656554			NA	NA								TRUE				TRUE	0.69277	0.475811	-0.216959	0.240196	0.260165	0.0199694
cg04689048	6.04296e-19	6.0393e-16	37	19	46999289			NA	NA	PNMAL2	NM_020709	TSS200	chr19:46999028-46999290	Island			NA		19:46998994-46999364	Unclassified_Cell_type_specific	TRUE	0.0694468	0.0807562	0.0113095	0.349168	0.333194	-0.0159742
cg23786580	6.25121e-19	6.22951e-16	37	7	43204506			NA	NA	HECW1	NM_015052	5'UTR					TRUE		7:43204379-43204596	Unclassified_Cell_type_specific	TRUE	0.796196	0.792925	-0.0032713	0.282412	0.304088	0.0216767
cg03479289	6.38852e-19	6.34816e-16	37	11	33563377		rs11821853	NA	NA	C11orf41	NM_012194	TSS1500					NA				NA	0.77295	0.737657	-0.0352926	0.377672	0.415192	0.0375195
cg10397819	6.62156e-19	6.56099e-16	37	14	75447512			NA	NA				chr14:75447511-75447779	Island			TRUE				TRUE	0.358041	0.460694	0.102653	0.717011	0.709442	-0.00756915
cg14730524	6.67986e-19	6.59995e-16	37	11	92617118			NA	NA	FAT3	NM_001008781	Body	chr11:92615835-92616668	S_Shore		RDMR	NA				NA	0.854401	0.914396	0.0599948	0.607277	0.62413	0.0168529
cg06744585	6.71395e-19	6.61484e-16	37	19	13135808			NA	NA	NFIX	NM_002501	Body	chr19:13135317-13136169	Island	low-CpG:12995149-12996848		NA	19:12996280-12997294			NA	0.0892115	0.0970305	0.00781893	0.567275	0.572242	0.0049669
cg10535320	6.87568e-19	6.75504e-16	37	17	61908869			NA	NA	PSMC5	NM_002805	Body	chr17:61904726-61905184	S_Shelf			NA				NA	0.732634	0.630063	-0.102571	0.400417	0.435492	0.0350744
cg12564453	6.94529e-19	6.78972e-16	37	16	56995840			NA	TRUE	CETP;CETP	NM_000078;NM_000078	5'UTR;1stExon					TRUE				NA	0.825282	0.879138	0.0538559	0.454171	0.484183	0.0300124
cg16300030	6.95002e-19	6.78972e-16	37	6	32908980			NA	NA	HLA-DMB	NM_002118	TSS200					TRUE		6:32908496-32909716	Unclassified	TRUE	0.622286	0.398779	-0.223507	0.126343	0.124723	-0.00161956
cg08012287	7.08162e-19	6.89891e-16	37	11	66315298			NA	TRUE	ACTN3	NM_001104	Body	chr11:66313169-66313822	S_Shore			NA		11:66315239-66315593	Unclassified_Cell_type_specific	NA	0.421105	0.478856	0.0577507	0.709027	0.730325	0.0212983
cg07391913	7.19861e-19	6.99329e-16	37	3	56818298			NA	NA	ARHGEF3;ARHGEF3	NM_001128615;NM_019555	Body;Body					TRUE		3:56817601-56818515	Promoter_Associated	NA	0.54277	0.546934	0.00416307	0.143164	0.143559	0.000394868
cg15030415	7.57165e-19	7.3352e-16	37	17	2908068			TRUE	NA	RAP1GAP2;RAP1GAP2	NM_015085;NM_001100398	Body;Body					TRUE	17:2854341-2854824	17:2906861-2908415	Promoter_Associated	NA	0.900282	0.755836	-0.144446	0.515076	0.504843	-0.0102335
cg08404702	7.98934e-19	7.70364e-16	37	16	2133388			NA	NA	TSC2;TSC2;TSC2	NM_001077183;NM_000548;NM_001114382	Body;Body;Body	chr16:2134259-2134632	N_Shore			NA	16:2073313-2073803	16:2133054-2133444	Unclassified_Cell_type_specific	NA	0.475354	0.395208	-0.0801459	0.903437	0.876431	-0.0270067
cg09940188	7.99626e-19	7.70364e-16	37	17	1686671			NA	NA	SMYD4	NM_052928	Body					NA	17:1633338-1633518	17:1686655-1688004	Unclassified	NA	0.840898	0.787505	-0.0533928	0.385626	0.394253	0.00862617
cg03206537	8.51799e-19	8.16106e-16	37	20	44521739			NA	NA	CTSA;CTSA;CTSA	NM_001127695;NM_000308;NM_001167594	Body;Body;Body	chr20:44518897-44520361	S_Shore			NA		20:44521573-44521929	Promoter_Associated	NA	0.643914	0.643094	-0.000820111	0.246975	0.312304	0.0653296
cg21476940	8.62294e-19	8.23892e-16	37	1	160854954			NA	TRUE	ITLN1;ITLN1	NM_017625;NM_017625	5'UTR;1stExon					NA				NA	0.790055	0.693753	-0.0963022	0.388845	0.371645	-0.0172001
cg01794929	8.83301e-19	8.4165e-16	37	22	31500940			NA	NA	SELM	NM_080430	3'UTR	chr22:31500396-31501239	Island			TRUE	22:29830414-29831214			NA	0.379451	0.412836	0.0333848	0.786073	0.771134	-0.0149387
cg08899667	9.07315e-19	8.61136e-16	37	6	31761055			NA	NA	VARS	NM_006295	Body	chr6:31763240-31763905	N_Shelf			NA				NA	0.893282	0.825765	-0.0675177	0.549419	0.585804	0.0363846
cg02148612	9.08703e-19	8.61136e-16	37	1	248018816		rs79544956	NA	NA				chr1:248020330-248021252	N_Shore			NA				NA	0.680314	0.584208	-0.0961054	0.354964	0.349574	-0.00538969
cg20682146	9.23912e-19	8.7317e-16	37	1	164545843			NA	NA	PBX1	NM_002585	Body	chr1:164545540-164545917	Island			NA	1:162812014-162812896			NA	0.178373	0.266714	0.088341	0.522498	0.607058	0.08456
cg01243823	9.27711e-19	8.74384e-16	37	16	50732212			NA	NA	NOD2	NM_022162	Body				DMR	NA				NA	0.813065	0.746407	-0.0666575	0.408534	0.40458	-0.00395389
cg05764839	9.43543e-19	8.86902e-16	37	6	32118298			NA	NA	PRRT1	NM_030651	Body	chr6:32118101-32118544	Island			NA	6:32226113-32226480			NA	0.0424605	0.0428624	0.000401892	0.275817	0.271185	-0.00463169
cg04037585	9.82043e-19	9.20603e-16	37	16	56231292			NA	NA	GNAO1;GNAO1	NM_020988;NM_138736	Body;Body					TRUE				NA	0.548883	0.659943	0.11106	0.87326	0.863034	-0.0102263
cg16042943	1.00723e-18	9.41673e-16	37	14	69574378			NA	NA	DCAF5	NM_003861	Body					TRUE		14:69574136-69574573	Unclassified_Cell_type_specific	NA	0.597782	0.527779	-0.0700023	0.214464	0.211551	-0.00291313
cg23169111	1.01695e-18	9.48214e-16	37	20	3065582			NA	NA	AVP	NM_000490	TSS1500	chr20:3063005-3064146	S_Shore			NA				NA	0.686652	0.658402	-0.0282493	0.424766	0.443396	0.0186303
cg23381646	1.02107e-18	9.4951e-16	37	7	44187310			NA	NA	GCK;GCK;GCK	NM_000162;NM_033508;NM_033507	Body;Body;Body	chr7:44184770-44185695	S_Shore			NA	7:44153506-44153872	7:44187280-44187738	Unclassified_Cell_type_specific	NA	0.444052	0.426186	-0.0178654	0.777684	0.762909	-0.0147752
cg05211189	1.03223e-18	9.57324e-16	37	16	2055403		rs35559510	NA	NA	ZNF598	NM_178167	Body	chr16:2054011-2054288	S_Shore			TRUE	16:1995198-1995763			NA	0.785162	0.674891	-0.110271	0.31019	0.328135	0.0179448
cg14074251	1.04118e-18	9.60504e-16	37	2	220299116			NA	NA	SPEG	NM_005876	TSS1500	chr2:220299483-220300243	N_Shore			TRUE				TRUE	0.391408	0.470514	0.0791055	0.763371	0.732543	-0.0308277
cg26644674	1.05276e-18	9.68624e-16	37	10	3138505			NA	NA	PFKP	NM_002627	Body					NA	10:3128406-3128559			NA	0.836346	0.85914	0.0227932	0.405344	0.432794	0.0274506
cg10422709	1.05846e-18	9.71295e-16	37	15	53083978			NA	NA				chr15:53080458-53083699	S_Shore		RDMR	TRUE				NA	0.291677	0.289186	-0.00249081	0.729537	0.701032	-0.0285056
cg20794351	1.1016e-18	1.00822e-15	37	8	21908746			NA	NA				chr8:21905461-21905757	S_Shelf		RDMR	TRUE				NA	0.50247	0.66633	0.163859	0.875019	0.887236	0.0122166
cg05451210	1.14067e-18	1.04124e-15	37	12	98812695			NA	NA								TRUE				TRUE	0.698026	0.619993	-0.0780324	0.289352	0.297316	0.00796429
cg15548613	1.15524e-18	1.04924e-15	37	22	38610795			NA	NA	MAFF;MAFF;MAFF;MAFF	NM_001161573;NM_001161574;NM_001161572;NM_012323	Body;Body;Body;Body	chr22:38610335-38610828	Island			TRUE	22:36940282-36940816	22:38610358-38611380	Unclassified	TRUE	0.0326059	0.0431815	0.0105756	0.262951	0.225767	-0.037184
cg26749414	1.15716e-18	1.04924e-15	37	19	46807272			NA	NA	HIF3A;HIF3A;HIF3A	NM_022462;NM_152795;NM_152794	5'UTR;Body;Body	chr19:46806998-46807617	Island			NA	19:51498839-51499729			TRUE	0.519846	0.754505	0.234659	0.934091	0.928795	-0.0052969
cg02983090	1.15848e-18	1.04924e-15	37	16	27437892			NA	NA	IL21R;IL21R;IL21R	NM_021798;NM_181078;NM_181079	TSS1500;5'UTR;5'UTR					TRUE		16:27437775-27438676	Promoter_Associated	TRUE	0.482404	0.267472	-0.214933	0.0812045	0.0913687	0.0101642
cg21415060	1.17018e-18	1.05583e-15	37	1	159277295			NA	NA	FCER1A	NM_002001	Body					NA				NA	0.775233	0.790766	0.0155331	0.460574	0.456343	-0.00423112
cg22242842	1.17183e-18	1.05583e-15	37	2	85167149		rs72838114	NA	NA								TRUE		2:85166466-85167294	Unclassified	NA	0.491151	0.564302	0.0731512	0.219864	0.174555	-0.0453087
cg22510074	1.19142e-18	1.06844e-15	37	7	71803123			NA	NA	CALN1;CALN1	NM_001017440;NM_031468	TSS1500;Body	chr7:71800757-71802768	S_Shore		RDMR	NA				NA	0.838654	0.75338	-0.0852741	0.389428	0.398515	0.00908642
cg12063847	1.19197e-18	1.06844e-15	37	6	158184542			NA	NA								TRUE				TRUE	0.752095	0.743989	-0.00810611	0.28972	0.326391	0.0366717
cg05294455	1.24379e-18	1.11014e-15	37	17	45286609			NA	TRUE	MYL4;MYL4	NM_001002841;NM_002476	5'UTR;TSS200					NA				NA	0.288204	0.44678	0.158575	0.754984	0.698527	-0.0564568
cg14858616	1.24487e-18	1.11014e-15	37	10	72219819			NA	NA				chr10:72218130-72218484	S_Shore			NA	10:71889679-71889879			NA	0.308621	0.375842	0.0672214	0.603035	0.589604	-0.0134305
cg20322093	1.27498e-18	1.1312e-15	37	17	72931788			NA	NA	OTOP3	NM_178233	TSS200	chr17:72931729-72932601	Island			NA	17:70443331-70444184			TRUE	0.19091	0.163707	-0.0272024	0.426005	0.46474	0.0387353
cg15085899	1.28659e-18	1.13858e-15	37	12	125003064			NA	NA	NCOR2;NCOR2	NM_006312;NM_001077261	5'UTR;5'UTR	chr12:125002880-125003101	Island	high-CpG:123568680-123569137	RDMR	TRUE	12:123568738-123569372	12:125002434-125003313	Unclassified	NA	0.716984	0.68656	-0.0304249	0.1723	0.146484	-0.0258154
cg23534245	1.32779e-18	1.16909e-15	37	20	6751435			NA	NA	BMP2	NM_001200	Body	chr20:6748052-6749546	S_Shore		CDMR	NA				NA	0.288029	0.287788	-0.000241517	0.713255	0.736636	0.0233804
cg00522276	1.34665e-18	1.1827e-15	37	8	67452722			NA	NA				chr8:67454545-67454991	N_Shore			NA				NA	0.547086	0.384974	-0.162112	0.0878066	0.0882727	0.000466146
cg17400113	1.36119e-18	1.19246e-15	37	15	93617146			NA	NA	RGMA;RGMA;RGMA;RGMA;RGMA;RGMA;RGMA	NM_001166283;NM_001166289;NM_020211;NM_001166283;NM_001166286;NM_001166287;NM_001166288	1stExon;TSS1500;Body;5'UTR;TSS1500;5'UTR;TSS1500	chr15:93615622-93617185	Island			NA	15:91416627-91418161	15:93616879-93617246	Unclassified_Cell_type_specific	NA	0.764595	0.75347	-0.0111244	0.335986	0.340234	0.00424825
cg04859918	1.41763e-18	1.23878e-15	37	10	71893017			NA	NA	AIFM2	NM_032797	TSS1500	chr10:71892092-71892802	S_Shore			NA				NA	0.865947	0.844801	-0.0211454	0.502769	0.54516	0.0423915
cg06388350	1.42828e-18	1.24496e-15	37	4	95334135			NA	NA								TRUE				NA	0.756971	0.662626	-0.0943449	0.355939	0.370161	0.0142224
cg08899895	1.43242e-18	1.24545e-15	37	16	85684853			NA	NA	KIAA0182;KIAA0182	NM_001134473;NM_014615	Body;Body	chr16:85684107-85684491	S_Shore			NA	16:84241637-84242703	16:85684742-85684870	Unclassified	NA	0.775563	0.64993	-0.125633	0.349399	0.331565	-0.0178347
cg01146320	1.5693e-18	1.35767e-15	37	11	120080945			NA	NA	OAF	NM_178507	TSS1500	chr11:120081487-120082345	N_Shore			NA	11:119586148-119586424			NA	0.532409	0.583696	0.0512865	0.163023	0.184264	0.0212401
cg02747950	1.59992e-18	1.38073e-15	37	15	63526883			NA	NA	RAB8B	NM_016530	Body					TRUE				NA	0.75278	0.717348	-0.0354321	0.275405	0.297788	0.0223829
cg23083424	1.61782e-18	1.39095e-15	37	10	75415875			NA	NA	SYNPO2L	NM_001114133	TSS200			low-CpG:75085756-75085882		NA				NA	0.275208	0.30394	0.0287312	0.55723	0.564157	0.00692753
cg04636402	1.61976e-18	1.39095e-15	37	5	139284774			NA	NA	NRG2;NRG2;NRG2;NRG2	NM_013982;NM_013983;NM_013981;NM_004883	Body;Body;Body;Body	chr5:139283350-139284282	S_Shore			NA				TRUE	0.123291	0.0921335	-0.0311576	0.445434	0.426029	-0.0194045
cg02489552	1.63727e-18	1.40127e-15	37	19	15121531			NA	TRUE	CCDC105	NM_173482	TSS200	chr19:15121590-15122143	N_Shore			NA	19:14982516-14983143			NA	0.191315	0.182856	-0.00845939	0.595356	0.551057	-0.0442995
cg23595222	1.63984e-18	1.40127e-15	37	22	46449430			NA	NA	C22orf26;LOC150381	NM_018280;NR_027034	Body;TSS1500	chr22:46449632-46450115	N_Shore			NA	22:44828094-44829040			NA	0.612445	0.530885	-0.0815603	0.149014	0.130592	-0.0184219
cg17879376	1.65604e-18	1.41164e-15	37	1	32212024			NA	NA	BAI2	NM_001703	Body	chr1:32208486-32208704	S_Shelf			TRUE				NA	0.840578	0.812302	-0.0282764	0.544456	0.542502	-0.00195364
cg01057635	1.6655e-18	1.41624e-15	37	1	46914672	rs76885665		NA	NA				chr1:46913786-46914343	S_Shore			NA		1:46914554-46914787	Unclassified_Cell_type_specific	NA	0.610948	0.688099	0.077151	0.914927	0.906063	-0.00886453
cg15951188	1.6855e-18	1.42681e-15	37	17	7832680			NA	NA	KCNAB3	NM_004732	1stExon	chr17:7832532-7833164	Island			NA	17:7773262-7773982			NA	0.240901	0.335013	0.094112	0.63225	0.68009	0.0478396
cg11254532	1.68613e-18	1.42681e-15	37	1	61520399			NA	NA				chr1:61519352-61519971	S_Shore			NA				NA	0.604504	0.731923	0.127419	0.866152	0.873172	0.00702014
cg22894896	1.71993e-18	1.45187e-15	37	17	29886890			NA	NA	MIR193A	NR_029710	TSS200	chr17:29885900-29887377	Island			NA	17:26909942-26911490			NA	0.0744618	0.0828747	0.00841297	0.375834	0.330867	-0.0449664
cg22455527	1.77954e-18	1.49856e-15	37	7	73241878			NA	NA				chr7:73245434-73246045	N_Shelf			NA		7:73241801-73242114	Unclassified_Cell_type_specific	NA	0.762855	0.694833	-0.0680222	0.314595	0.299423	-0.0151719
cg02837935	1.97168e-18	1.65635e-15	37	16	1027604	rs2729596		NA	NA				chr16:1029878-1035327	N_Shelf			NA	16:967260-967606			NA	0.877313	0.838313	-0.039	0.578068	0.618195	0.0401267
cg09195098	2.04456e-18	1.71344e-15	37	6	10529972			NA	NA	GCNT2	NM_145649	Body					NA	6:10637921-10638022			NA	0.719496	0.701308	-0.0181882	0.215397	0.266451	0.0510543
cg27530093	2.08295e-18	1.74141e-15	37	19	41815095		rs79089568	NA	NA	CCDC97	NM_052848	TSS1500	chr19:41816025-41816350	N_Shore			TRUE		19:41814181-41815104	Promoter_Associated	NA	0.629156	0.637085	0.00792859	0.287485	0.32375	0.0362646
cg07038187	2.10663e-18	1.75318e-15	37	15	89922989			NA	NA	LOC254559	NR_015411	Body	chr15:89920793-89922768	S_Shore		RDMR	NA				NA	0.559709	0.665451	0.105743	0.899372	0.894783	-0.00458932
cg20334115	2.1374e-18	1.76991e-15	37	1	226107899	rs75484905		NA	NA	PYCR2	NM_013328	3'UTR	chr1:226111642-226112552	N_Shelf			NA		1:226107688-226107987	Gene_Associated_Cell_type_specific	TRUE	0.835522	0.645916	-0.189606	0.327831	0.341798	0.0139667
cg10040131	2.1749e-18	1.79669e-15	37	2	73178866			NA	NA	SFXN5	NM_144579	Body					TRUE				NA	0.279459	0.33775	0.0582908	0.720335	0.675579	-0.044756
cg07170300	2.20833e-18	1.81885e-15	37	12	59434386			NA	NA								TRUE				NA	0.443598	0.41776	-0.025838	0.155357	0.152929	-0.00242806
cg11039241	2.21219e-18	1.81885e-15	37	17	186214			NA	NA	RPH3AL	NM_006987	5'UTR	chr17:185075-185296	S_Shore			NA	17:185730-186314	17:185498-186563	Unclassified_Cell_type_specific	NA	0.483428	0.31643	-0.166998	0.0976541	0.131544	0.0338901
cg04882213	2.22425e-18	1.82307e-15	37	8	61880392			NA	NA								NA				NA	0.828833	0.698881	-0.129952	0.28581	0.260377	-0.0254333
cg00481600	2.2278e-18	1.82307e-15	37	15	65503829			NA	NA	CILP;CILP	NM_003613;NM_003613	5'UTR;1stExon					TRUE		15:65503680-65503871	Unclassified_Cell_type_specific	NA	0.64099	0.606105	-0.034885	0.379604	0.368081	-0.0115225
cg07372034	2.47986e-18	2.02457e-15	37	22	48486164			NA	NA							DMR	NA				NA	0.644037	0.542699	-0.101338	0.182453	0.12333	-0.0591227
cg08381918	2.55778e-18	2.07843e-15	37	21	43221841			NA	NA	PRDM15;PRDM15	NM_022115;NM_001040424	Body;Body	chr21:43221474-43221842	Island			NA	21:42094449-42095025			NA	0.912371	0.860317	-0.0520541	0.592457	0.615944	0.0234863
cg04730825	2.64588e-18	2.14002e-15	37	16	16116191			NA	NA	ABCC1;ABCC1;ABCC1;ABCC1;ABCC1	NM_019862;NM_019898;NM_019899;NM_004996;NM_019900	Body;Body;Body;Body;Body					TRUE		16:16116188-16116375	Gene_Associated_Cell_type_specific	TRUE	0.715867	0.621622	-0.0942446	0.311844	0.3512	0.0393555
cg00739778	2.6937e-18	2.17364e-15	37	17	2908023			NA	NA	RAP1GAP2;RAP1GAP2	NM_015085;NM_001100398	Body;Body					TRUE	17:2854341-2854824	17:2906861-2908415	Promoter_Associated	NA	0.732921	0.577312	-0.155609	0.219928	0.196587	-0.0233406
cg03144619	2.73383e-18	2.20092e-15	37	1	230415668			TRUE	NA	GALNT2	NM_004481	3'UTR	chr1:230415342-230415689	Island			NA	1:228481966-228482343			NA	0.434656	0.440718	0.00606226	0.872707	0.865494	-0.00721335
cg25642234	2.7513e-18	2.20986e-15	37	12	14721092			NA	NA	PLBD1	NM_024829	TSS1500	chr12:14720248-14721093	Island		CDMR	NA	12:14611516-14612398			TRUE	0.254741	0.442998	0.188257	0.696614	0.664583	-0.032031
cg22622477	3.21388e-18	2.56955e-15	37	17	46685442			NA	NA	HOXB7	NM_004502	Body	chr17:46685244-46685449	Island			NA	17:44040291-44040448			NA	0.142353	0.110158	-0.0321949	0.508539	0.412937	-0.0956017
cg00424169	3.26369e-18	2.60339e-15	37	13	31506837			NA	NA	C13orf26;C13orf26	NM_152325;NM_152325	1stExon;5'UTR					NA	13:30404752-30405018			NA	0.249769	0.353271	0.103502	0.681637	0.690703	0.00906586
cg22483030	3.36402e-18	2.67116e-15	37	6	33043849	rs41558014		NA	NA	HLA-DPB1	NM_002121	1stExon					NA		6:33043412-33043889	Unclassified	TRUE	0.584007	0.520445	-0.0635613	0.232699	0.249929	0.0172297
cg20193802	3.48158e-18	2.75821e-15	37	22	19709696			NA	NA	SEPT5;GP1BB	NM_002688;NM_000407	Body;TSS1500	chr22:19709081-19712106	Island			NA	22:18089168-18092190			NA	0.490142	0.586924	0.0967827	0.777789	0.751066	-0.0267224
cg08302325	3.58315e-18	2.83223e-15	37	6	106551827	rs17066584		NA	NA	PRDM1;PRDM1	NM_001198;NM_182907	Body;Body				CDMR	NA		6:106551283-106551970	Unclassified	NA	0.905542	0.815948	-0.0895939	0.485208	0.461319	-0.0238891
cg03732020	3.77231e-18	2.96825e-15	37	11	47282968			NA	NA	NR1H3;NR1H3;NR1H3	NM_005693;NM_001130102;NM_001130101	Body;Body;Body					NA	11:47239544-47239608			NA	0.851363	0.849876	-0.00148691	0.504334	0.50852	0.00418627
cg08052629	3.8302e-18	3.007e-15	37	19	38746615			NA	NA	PPP1R14A	NM_033256	Body	chr19:38746638-38747379	N_Shore		CDMR	NA				TRUE	0.416983	0.432142	0.0151585	0.706755	0.675196	-0.0315589
cg19481439	3.87191e-18	3.0329e-15	37	20	33451427			NA	NA	GGT7	NM_178026	Body	chr20:33451148-33451374	S_Shore			TRUE				NA	0.616631	0.757485	0.140853	0.912136	0.918719	0.00658351
cg04868238	4.07701e-18	3.18638e-15	37	8	22501100			NA	NA	FLJ14107;BIN3	NR_027715;NM_018688	TSS1500;Body					NA				NA	0.773403	0.73541	-0.037993	0.454203	0.496062	0.0418588
cg16601359	4.20061e-18	3.27562e-15	37	12	2955294			NA	NA								TRUE		12:2954428-2955839	Unclassified_Cell_type_specific	TRUE	0.131182	0.197318	0.0661365	0.509985	0.46785	-0.042135
cg27503360	4.21736e-18	3.28132e-15	37	17	43890749			NA	NA	CRHR1;CRHR1;CRHR1;CRHR1	NM_001145148;NM_004382;NM_001145147;NM_001145146	Body;Body;Body;Body					TRUE				TRUE	0.25899	0.266432	0.00744144	0.507635	0.486128	-0.0215062
cg06872257	4.24661e-18	3.2967e-15	37	8	16859636			NA	NA	FGF20;FGF20	NM_019851;NM_019851	1stExon;5'UTR	chr8:16859044-16859452	S_Shore		RDMR	NA	8:16903273-16904343	8:16859616-16860165	Unclassified_Cell_type_specific	NA	0.11111	0.145287	0.0341771	0.414913	0.398601	-0.0163125
cg02001279	4.49858e-18	3.48453e-15	37	19	940967			NA	NA	ARID3A	NM_005224	Body	chr19:940723-942490	Island			TRUE	19:891737-892528	19:940610-941616	Unclassified	TRUE	0.915796	0.56084	-0.354956	0.084449	0.186513	0.102064
cg00002033	4.51024e-18	3.4858e-15	37	19	39798481			NA	NA	LRFN1	NM_020862	Body	chr19:39797786-39799250	Island			TRUE	19:44489564-44491070			TRUE	0.0682778	0.119978	0.0517003	0.716313	0.644278	-0.0720347
cg22033281	4.53791e-18	3.49285e-15	37	11	111325754			NA	NA								TRUE		11:111325046-111326023	Unclassified_Cell_type_specific	TRUE	0.294746	0.299403	0.0046565	0.614705	0.598444	-0.0162618
cg20198242	4.53944e-18	3.49285e-15	37	6	29855110			NA	NA	HLA-H	NR_001434	TSS1500	chr6:29855295-29856565	N_Shore			NA				NA	0.73647	0.666707	-0.0697628	0.299807	0.347948	0.0481406
cg04270401	4.57462e-18	3.51214e-15	37	10	102806871			NA	NA				chr10:102807774-102808271	N_Shore		RDMR	NA	10:102796791-102796924			NA	0.256432	0.342398	0.0859659	0.750631	0.75208	0.0014496
cg09693106	4.60725e-18	3.52941e-15	37	22	46449821			NA	NA	C22orf26;LOC150381	NM_018280;NR_027034	1stExon;Body	chr22:46449632-46450115	Island			NA	22:44828094-44829040			NA	0.748062	0.635487	-0.112574	0.199041	0.202353	0.00331251
cg13038847	4.6949e-18	3.58865e-15	37	22	28073997			NA	NA				chr22:28073920-28074244	Island			NA	22:26403952-26404194			NA	0.386663	0.41805	0.0313873	0.818623	0.786214	-0.0324086
cg27262054	4.70965e-18	3.59203e-15	37	16	73067525			NA	NA	ZFHX3;ZFHX3	NM_006885;NM_001164766	5'UTR;5'UTR					TRUE				NA	0.216716	0.326138	0.109423	0.624464	0.601031	-0.023433
cg08994060	4.74466e-18	3.60576e-15	37	10	6214026	rs3814193		NA	NA	PFKFB3	NM_001145443	Body					NA	10:6253982-6254110			TRUE	0.722356	0.627762	-0.0945947	0.225156	0.257373	0.032217
cg05857996	4.74839e-18	3.60576e-15	37	20	2675418			NA	NA	EBF4	NM_001110514	Body	chr20:2672904-2674698	S_Shore		RDMR	TRUE				NA	0.0961591	0.19477	0.0986113	0.73583	0.641662	-0.0941676
cg04625615	4.82464e-18	3.65568e-15	37	15	41788368			NA	NA	ITPKA	NM_002220	Body	chr15:41785616-41788539	Island			NA	15:39572593-39575779			NA	0.415837	0.559523	0.143686	0.784845	0.765812	-0.0190332
cg14029001	4.89719e-18	3.70259e-15	37	6	41998500			NA	NA	CCND3;CCND3	NM_001136017;NM_001136126	5'UTR;5'UTR					TRUE				NA	0.764116	0.831028	0.0669124	0.558796	0.575523	0.0167276
cg23414595	4.91605e-18	3.70878e-15	37	22	30129607			NA	NA	ZMAT5;ZMAT5	NM_019103;NM_001003692	Body;Body	chr22:30125352-30125665	S_Shelf			NA				TRUE	0.601797	0.546495	-0.0553022	0.316066	0.316738	0.00067224
cg11766468	4.93047e-18	3.71161e-15	37	19	7923041			NA	NA	EVI5L;EVI5L	NM_145245;NM_001159944	Body;Body	chr19:7926590-7928752	N_Shelf		DMR	NA		19:7923033-7923363	Unclassified_Cell_type_specific	TRUE	0.242176	0.27022	0.0280446	0.743068	0.728219	-0.0148488
cg02930866	5.08793e-18	3.81364e-15	37	3	15482580			NA	NA	EAF1	NM_033083	3'UTR					NA		3:15482533-15482647	Gene_Associated_Cell_type_specific	NA	0.544408	0.650672	0.106265	0.185755	0.22714	0.0413854
cg23115387	5.1242e-18	3.83256e-15	37	1	47882936			NA	NA	FOXE3	NM_012186	1stExon	chr1:47881896-47883065	Island			TRUE	1:47654520-47655652			TRUE	0.168296	0.19221	0.0239135	0.430138	0.411228	-0.0189097
cg14619949	5.3283e-18	3.97666e-15	37	5	76116169			NA	NA	F2RL1	NM_005242	Body	chr5:76114562-76115044	S_Shore		RDMR	NA		5:76116098-76116183	Unclassified_Cell_type_specific	NA	0.819445	0.733376	-0.0860686	0.369537	0.339886	-0.029651
cg25634032	5.55608e-18	4.13778e-15	37	11	67135897			NA	NA	LOC100130987;CLCF1;CLCF1	NR_024469;NM_013246;NM_001166212	Body;Body;5'UTR	chr11:67139887-67141146	N_Shelf		CDMR	TRUE		11:67135316-67135965	Unclassified	NA	0.640321	0.574291	-0.0660298	0.374232	0.367453	-0.00677908
cg18720803	5.66768e-18	4.21187e-15	37	4	75608133			NA	NA								TRUE				TRUE	0.706932	0.674618	-0.032314	0.343421	0.344816	0.00139541
cg08305533	5.71779e-18	4.24005e-15	37	22	32007224			NA	NA	SFI1;SFI1	NM_001007467;NM_014775	Body;Body					TRUE				NA	0.849726	0.84136	-0.00836558	0.554131	0.543375	-0.0107565
cg14214856	5.74135e-18	4.24846e-15	37	10	36965362			NA	NA								TRUE				NA	0.746497	0.643005	-0.103493	0.229759	0.184614	-0.0451451
cg07264048	5.80649e-18	4.28755e-15	37	6	10556326	rs56406435	rs55775119	NA	NA	GCNT2;GCNT2;GCNT2	NM_001491;NM_001491;NM_145649	5'UTR;1stExon;Body					TRUE	6:10664312-10664510			NA	0.518015	0.674803	0.156788	0.882635	0.893882	0.0112472
cg01204844	5.90446e-18	4.35065e-15	37	22	40437423			NA	NA				chr22:40440852-40441810	N_Shelf		RDMR	NA				NA	0.861747	0.828904	-0.0328431	0.536339	0.590382	0.0540425
cg00443981	6.14904e-18	4.51175e-15	37	17	58499679			NA	NA	C17orf64	NM_181707	TSS200	chr17:58498711-58499332	S_Shore			TRUE				NA	0.442491	0.583544	0.141053	0.872432	0.845978	-0.0264543
cg24736933	6.26688e-18	4.58853e-15	37	15	40633294		rs34567466	NA	NA	C15orf52	NM_207380	TSS200					NA				NA	0.768334	0.663402	-0.104933	0.248172	0.301191	0.0530188
cg16536918	6.36228e-18	4.6486e-15	37	20	3065403			NA	TRUE	AVP	NM_000490	TSS200	chr20:3063005-3064146	S_Shore			NA				NA	0.831147	0.76371	-0.067437	0.456224	0.443499	-0.0127246
cg08576185	6.50397e-18	4.74216e-15	37	16	2055684			NA	NA	ZNF598	NM_178167	Body	chr16:2054011-2054288	S_Shore			NA	16:1995198-1995763			NA	0.844211	0.758738	-0.0854734	0.334803	0.373861	0.0390578
cg09772299	6.52732e-18	4.74923e-15	37	2	136783103			NA	NA								TRUE	2:136499463-136499849			NA	0.248856	0.314693	0.0658365	0.590751	0.556711	-0.0340401
cg14918082	6.70828e-18	4.8707e-15	37	17	7833237	rs11656822		NA	TRUE	KCNAB3	NM_004732	TSS1500	chr17:7835171-7835569	N_Shore			NA	17:7773262-7773982	17:7833067-7833374	Unclassified_Cell_type_specific	TRUE	0.117013	0.0839533	-0.0330601	0.647274	0.685951	0.0386772
cg22781074	6.92582e-18	5.01817e-15	37	16	777456			NA	NA	HAGHL;HAGHL;HAGHL;CCDC78	NM_207112;NM_032304;NM_032304;NM_001031737	5'UTR;5'UTR;1stExon;TSS1500	chr16:776636-779417	Island			NA	16:716592-719863			NA	0.521951	0.504137	-0.0178144	0.207382	0.187574	-0.0198079
cg18554395	7.29141e-18	5.26115e-15	37	19	2555791			NA	NA	GNG7	NM_052847	5'UTR	chr19:2555751-2556146	Island			TRUE	19:2506539-2508461			NA	0.41657	0.585546	0.168976	0.793796	0.784782	-0.00901438
cg14097568	7.468e-18	5.37025e-15	37	1	94792942			NA	NA								TRUE				NA	0.684985	0.585321	-0.0996638	0.209406	0.234222	0.0248163
cg09462576	7.4735e-18	5.37025e-15	37	1	228297873			NA	TRUE	MRPL55;MRPL55;MRPL55;MRPL55;MRPL55;MRPL55;MRPL55;MRPL55	NM_181441;NM_181464;NM_181456;NM_181465;NM_181462;NM_181455;NM_181454;NM_181463	TSS1500;TSS1500;TSS1500;TSS1500;TSS1500;TSS1500;TSS1500;TSS1500	chr1:228296787-228297276	S_Shore			NA		1:228296511-228297963	Promoter_Associated	NA	0.826752	0.821322	-0.00543013	0.566617	0.603167	0.0365504
cg27652459	7.57672e-18	5.43319e-15	37	11	46709238		rs56164188	NA	NA	ARHGAP1	NM_004308	Body					TRUE				TRUE	0.841921	0.824947	-0.0169735	0.545121	0.571595	0.026474
cg04999352	7.61336e-18	5.44823e-15	37	11	63304614			NA	NA	RARRES3	NM_004585	Body					TRUE		11:63304126-63304934	Promoter_Associated	TRUE	0.761239	0.598894	-0.162345	0.277437	0.275869	-0.00156831
cg18290775	7.75157e-18	5.53575e-15	37	14	69954135	rs73281410		NA	NA	FLJ44817	NM_001161498	Body	chr14:69950459-69951916	S_Shelf			NA				NA	0.207768	0.298067	0.0902988	0.688327	0.701626	0.0132991
cg21304158	7.77759e-18	5.54295e-15	37	2	241937034			NA	NA	SNED1	NM_001080437	TSS1500	chr2:241937716-241938468	N_Shore			TRUE				NA	0.81007	0.792075	-0.0179956	0.448908	0.465221	0.0163137
cg09248660	7.92272e-18	5.63484e-15	37	6	24969848			NA	NA								TRUE				NA	0.764948	0.780833	0.0158853	0.429627	0.456298	0.0266711
cg03242964	8.43213e-18	5.9849e-15	37	19	3381991		rs61731129	NA	NA	NFIC;NFIC	NM_005597;NM_205843	Body;Body	chr19:3381525-3382275	Island			TRUE	19:3332526-3333239			NA	0.606792	0.726304	0.119512	0.915021	0.893814	-0.0212061
cg05976840	8.50545e-18	6.02464e-15	37	16	67189804			NA	NA	TRADD	NM_003789	Body	chr16:67188613-67189652	S_Shore			NA	16:65747297-65747464	16:67188504-67190709	Unclassified	NA	0.377685	0.393012	0.0153274	0.710693	0.699298	-0.0113945
cg02231404	8.52877e-18	6.02889e-15	37	20	62679635			NA	NA	SOX18	NM_018419	Body	chr20:62679424-62680883	Island			NA	20:62149869-62151741			NA	0.0867765	0.073918	-0.0128585	0.434734	0.430664	-0.00407041
cg10975897	8.85778e-18	6.19632e-15	37	6	15504844	rs56186721		NA	NA	JARID2	NM_004973	Body					NA	6:15612793-15612946	6:15504449-15505198	Gene_Associated_Cell_type_specific	TRUE	0.847563	0.758209	-0.0893547	0.452539	0.487642	0.0351037
cg21386414	8.86038e-18	6.19632e-15	37	1	26421349			NA	NA								TRUE				NA	0.42255	0.528015	0.105465	0.734274	0.748337	0.0140627
cg08175536	8.86992e-18	6.19632e-15	37	15	89927750			NA	NA	LOC254559	NR_015411	Body					TRUE				NA	0.513745	0.546216	0.0324701	0.800595	0.777683	-0.0229125
cg10807309	8.87253e-18	6.19632e-15	37	6	31761062			NA	NA	VARS	NM_006295	Body	chr6:31763240-31763905	N_Shelf			NA				NA	0.808189	0.737073	-0.0711161	0.33749	0.377839	0.0403497
cg23516824	8.89291e-18	6.19811e-15	37	5	76134399			NA	NA								TRUE				NA	0.828826	0.760744	-0.068082	0.486255	0.515717	0.029462
cg14472551	8.91992e-18	6.2045e-15	37	11	33563060			NA	NA	C11orf41	NM_012194	TSS1500					NA				NA	0.797165	0.730502	-0.0666633	0.39716	0.376476	-0.0206842
cg23719157	9.01904e-18	6.26092e-15	37	15	74501584	rs28716139		NA	NA	STRA6;STRA6;STRA6	NM_001142620;NM_001142617;NM_001142619	TSS1500;TSS1500;TSS1500					TRUE				TRUE	0.431613	0.568939	0.137325	0.835602	0.834363	-0.00123864
cg03876564	9.1294e-18	6.31234e-15	37	16	29165553			NA	NA								NA	16:29073008-29073287			NA	0.783273	0.814383	0.03111	0.495016	0.487856	-0.00715979
cg22190721	1.0295e-17	7.07607e-15	37	16	68269295			NA	NA	ESRP2	NM_024939	Body	chr16:68269010-68272143	Island		RDMR	NA	16:66826526-66829595	16:68268909-68269458	Unclassified_Cell_type_specific	NA	0.515446	0.591424	0.0759779	0.906635	0.914634	0.00799913
cg11153400	1.03818e-17	7.12166e-15	37	22	46449498			NA	NA	C22orf26;LOC150381	NM_018280;NR_027034	Body;TSS1500	chr22:46449632-46450115	N_Shore			NA	22:44828094-44829040	22:46449447-46449565	Promoter_Associated	NA	0.783715	0.557416	-0.2263	0.114225	0.117847	0.00362167
cg09127448	1.06593e-17	7.2833e-15	37	10	126704108			NA	NA	CTBP2;CTBP2;CTBP2	NM_001329;NM_022802;NM_001083914	Body;Body;Body					NA	10:126693981-126694250			NA	0.75426	0.714021	-0.0402392	0.352635	0.372896	0.0202613
cg07515565	1.08726e-17	7.41443e-15	37	6	1624386			NA	NA	GMDS	NM_001500	3'UTR	chr6:1624185-1625468	Island			NA	6:1569226-1570001			TRUE	0.374727	0.532914	0.158187	0.805586	0.803666	-0.00191951
cg16334524	1.13709e-17	7.73907e-15	37	21	44898123			NA	NA	C21orf84	NR_026863	TSS200					TRUE				TRUE	0.802714	0.815247	0.0125326	0.532667	0.529289	-0.0033782
cg27585939	1.14328e-17	7.76604e-15	37	11	108983607	rs73000683		NA	NA								TRUE				NA	0.808406	0.630301	-0.178105	0.288636	0.321203	0.0325666
cg06458248	1.16302e-17	7.88472e-15	37	19	13117917			NA	NA	NFIX	NM_002501	Body	chr19:13120986-13124368	N_Shelf			TRUE				TRUE	0.385351	0.489351	0.104	0.763522	0.762537	-0.000985277
cg17214023	1.18875e-17	8.04346e-15	37	2	10176748			NA	NA								TRUE		2:10175803-10177018	Unclassified	TRUE	0.840541	0.852227	0.0116859	0.55345	0.57127	0.0178199
cg01108243	1.23129e-17	8.3151e-15	37	20	57594267			NA	NA	TUBB1	NM_030773	TSS200					NA				NA	0.760915	0.726632	-0.0342827	0.412356	0.455855	0.0434995
cg04494800	1.24717e-17	8.40605e-15	37	6	149775853			NA	NA	ZC3H12D	NM_207360	Body	chr6:149777792-149778189	N_Shore			TRUE				TRUE	0.839716	0.770141	-0.0695746	0.355049	0.366745	0.0116965
cg21233003	1.27655e-17	8.58743e-15	37	9	140057464			NA	NA	GRIN1;GRIN1;GRIN1	NM_000832;NM_007327;NM_021569	Body;Body;Body	chr9:140056283-140057837	Island			NA	9:139175190-139178840			NA	0.0406996	0.0277121	-0.0129875	0.185961	0.290542	0.10458
cg12207153	1.30141e-17	8.73774e-15	37	1	38519255	rs80234001		NA	NA								TRUE				NA	0.314562	0.301144	-0.0134174	0.649517	0.651477	0.0019604
cg24911721	1.30989e-17	8.77773e-15	37	22	46508454		rs41279815	NA	NA	MIRLET7A3;LOC400931;MIRLET7B	NR_029478;NR_027033;NR_029479	TSS200;Body;TSS1500					NA	22:44886985-44887195			NA	0.179381	0.176484	-0.00289618	0.700631	0.688415	-0.0122161
cg21915678	1.35599e-17	9.0518e-15	37	17	59494040			NA	NA				chr17:59493992-59494386	Island			NA	17:56848822-56849168	17:59493865-59495330	Unclassified	NA	0.633235	0.781666	0.148431	0.937891	0.932065	-0.00582647
cg13251842	1.37259e-17	9.14502e-15	37	22	46508469			NA	NA	MIRLET7A3;LOC400931;MIRLET7B	NR_029478;NR_027033;NR_029479	TSS200;Body;TSS1500					NA	22:44886985-44887195			NA	0.584246	0.558106	-0.0261392	0.897887	0.886434	-0.0114534
cg13496660	1.38865e-17	9.23433e-15	37	19	2424182			NA	NA	TMPRSS9	NM_182973	Body	chr19:2424005-2427983	Island			NA	19:2375057-2375531			NA	0.965012	0.900634	-0.0643781	0.593739	0.597096	0.00335669
cg07136133	1.45484e-17	9.63769e-15	37	11	36422377			NA	NA	PRR5L;PRR5L;PRR5L;PRR5L	NM_024841;NM_001160167;NM_001160169;NM_001160168	5'UTR;5'UTR;TSS200;Body					NA				NA	0.660163	0.520226	-0.139937	0.190352	0.203278	0.0129265
cg22294740	1.48133e-17	9.79449e-15	37	19	2294961			NA	NA	LINGO3	NM_001101391	5'UTR	chr19:2294886-2295101	Island			NA	19:2245859-2246093			TRUE	0.759219	0.855578	0.0963588	0.410376	0.413401	0.00302464
cg09626867	1.55597e-17	1.02685e-14	37	3	45053351			NA	NA	EXOSC7	NR_023353	Body					TRUE				TRUE	0.68516	0.562766	-0.122395	0.24738	0.26494	0.0175593
cg01143454	1.59658e-17	1.05165e-14	37	20	2795601	rs215560		NA	TRUE	C20orf141;LOC100288797	NM_080739;NM_001167670	TSS200;TSS1500					TRUE				TRUE	0.596327	0.552102	-0.0442249	0.187661	0.165755	-0.0219066
cg05082527	1.60098e-17	1.05256e-14	37	11	57407842			NA	NA	MIR130A	NR_029673	TSS1500					NA				NA	0.56168	0.702741	0.141061	0.868103	0.866691	-0.00141269
cg14614094	1.60467e-17	1.05299e-14	37	9	133567903			NA	NA	EXOSC2	NM_014285	TSS1500	chr9:133569082-133569451	N_Shore			NA	9:132557429-132557909	9:133567603-133568233	Unclassified_Cell_type_specific	NA	0.394814	0.409811	0.0149966	0.644187	0.647039	0.002852
cg18585107	1.61551e-17	1.05811e-14	37	11	64138839			NA	NA	RPS6KA4;RPS6KA4	NM_001006944;NM_003942	Body;Body	chr11:64136814-64138187	S_Shore			NA	11:63895237-63895467			NA	0.612683	0.61169	-0.000993082	0.828604	0.827001	-0.00160352
cg27508620	1.63446e-17	1.06851e-14	37	7	21209725			NA	NA								NA	7:21176244-21176307			NA	0.359474	0.523362	0.163888	0.802139	0.806324	0.00418538
cg15931839	1.63827e-17	1.06899e-14	37	6	111880530			NA	NA	TRAF3IP2;TRAF3IP2;TRAF3IP2;TRAF3IP2;TRAF3IP2	NM_001164281;NM_001164283;NR_028338;NM_001164282;NM_147686	3'UTR;3'UTR;Body;3'UTR;3'UTR					NA				NA	0.054651	0.0890064	0.0343554	0.285863	0.295637	0.00977431
cg21926626	1.66093e-17	1.08175e-14	37	8	143382226			NA	NA	TSNARE1	NM_145003	Body	chr8:143378961-143379278	S_Shelf			NA				NA	0.895861	0.798289	-0.0975719	0.44336	0.484269	0.0409087
cg27113548	1.69331e-17	1.10078e-14	37	14	106354912			NA	NA								NA				NA	0.927233	0.762039	-0.165194	0.534077	0.547517	0.0134407
cg11629889	1.71155e-17	1.11056e-14	37	17	40839022			NA	NA	CNTNAP1	NM_003632	Body	chr17:40838849-40839062	Island			NA	17:38092376-38093502			NA	0.295043	0.407133	0.112091	0.82723	0.803021	-0.0242091
cg23955979	1.72859e-17	1.11953e-14	37	17	45126661			NA	NA								NA				NA	0.818354	0.826526	0.00817249	0.567386	0.573956	0.00656956
cg13823169	1.75713e-17	1.1359e-14	37	9	139776893			NA	NA				chr9:139780406-139781527	N_Shelf			TRUE		9:139776146-139777377	Promoter_Associated	NA	0.778336	0.735344	-0.0429918	0.555066	0.547223	-0.00784351
cg18017908	1.77124e-17	1.14289e-14	37	17	16394618			NA	TRUE	C17orf76;C17orf76	NM_207387;NM_001113567	Body;Body	chr17:16394833-16395843	N_Shore			TRUE		17:16394389-16396172	Unclassified_Cell_type_specific	NA	0.7837	0.812022	0.028322	0.497607	0.492058	-0.00554948
cg20413392	1.78163e-17	1.14747e-14	37	9	131155013			NA	NA	MIR219-2	NR_029837	TSS200	chr9:131154346-131155923	Island			NA	9:130194364-130195681			NA	0.46656	0.530878	0.0643175	0.822341	0.841837	0.0194957
cg15196156	1.84803e-17	1.18803e-14	37	1	40388395			NA	NA								NA	1:40160736-40161022	1:40388304-40388422	Unclassified_Cell_type_specific	NA	0.481069	0.544647	0.0635781	0.793004	0.776842	-0.0161618
cg25875537	1.94545e-17	1.24835e-14	37	8	21909033			NA	NA				chr8:21905461-21905757	S_Shelf		RDMR	TRUE				NA	0.216093	0.236174	0.0200813	0.465111	0.479938	0.0148268
cg18151030	1.95703e-17	1.25347e-14	37	21	43222961			NA	NA	PRDM15;PRDM15	NM_022115;NM_001040424	Body;Body	chr21:43221474-43221842	S_Shore			NA	21:42095973-42096272			NA	0.936763	0.913207	-0.0235562	0.720339	0.708357	-0.0119817
cg14634687	1.97174e-17	1.2597e-14	37	17	47094252			NA	NA	IGF2BP1;IGF2BP1	NM_006546;NM_001160423	Body;Body	chr17:47091037-47091567	S_Shelf			NA				TRUE	0.719233	0.72681	0.00757746	0.451062	0.419436	-0.0316261
cg07037725	1.97401e-17	1.2597e-14	37	5	141699580			NA	NA	SPRY4;SPRY4	NM_030964;NM_001127496	5'UTR;5'UTR					TRUE				NA	0.396678	0.415629	0.0189511	0.698629	0.659965	-0.0386647
cg04349839	1.9938e-17	1.26886e-14	37	4	25789390			NA	NA	SEL1L3	NM_015187	Body					TRUE				NA	0.843498	0.78443	-0.0590684	0.45239	0.480764	0.028374
cg18507732	1.99566e-17	1.26886e-14	37	14	65345681	rs7141985		NA	NA				chr14:65346111-65347346	N_Shore		RDMR	NA				NA	0.199588	0.238013	0.0384244	0.478027	0.500487	0.0224603
cg19449917	2.07934e-17	1.31966e-14	37	3	156823356			NA	NA								TRUE		3:156822992-156823404	Unclassified_Cell_type_specific	NA	0.216542	0.172253	-0.0442892	0.572358	0.539389	-0.0329692
cg08183303	2.10987e-17	1.33659e-14	37	16	447934			NA	NA	NME4	NM_005009	Body	chr16:447160-447649	S_Shore			NA	16:387080-387936	16:446619-448593	Promoter_Associated	NA	0.709537	0.715524	0.00598758	0.361778	0.407546	0.0457685
cg04381957	2.12809e-17	1.34568e-14	37	3	16550461			NA	NA	RFTN1	NM_015150	5'UTR	chr3:16554327-16555413	N_Shelf			NA		3:16550266-16550520	Unclassified	NA	0.671438	0.630649	-0.0407899	0.264139	0.268302	0.00416278
cg04517044	2.16635e-17	1.36739e-14	37	7	150946998			NA	NA	SMARCD3;SMARCD3;SMARCD3	NM_001003802;NM_003078;NM_001003801	Body;Body;TSS1500	chr7:150948671-150948906	N_Shore			NA				NA	0.275233	0.290219	0.0149859	0.505669	0.512511	0.00684176
cg14983135	2.17511e-17	1.37043e-14	37	7	48129822	rs1050269		NA	NA	UPP1;UPP1	NM_181597;NM_003364	5'UTR;5'UTR	chr7:48128727-48129961	Island		RDMR	NA	7:48096271-48096486	7:48128066-48129834	Promoter_Associated	NA	0.215196	0.209833	-0.00536346	0.683304	0.668975	-0.0143293
cg16092017	2.22806e-17	1.40126e-14	37	5	134827643			NA	NA				chr5:134827285-134827644	Island			TRUE				TRUE	0.262149	0.319663	0.0575134	0.59864	0.566397	-0.0322439
cg18942298	2.31044e-17	1.45044e-14	37	20	42809578			NA	NA	JPH2;JPH2	NM_175913;NM_020433	Body;Body					TRUE				NA	0.205259	0.259686	0.0544279	0.548472	0.547585	-0.000887468
cg04731988	2.31801e-17	1.45257e-14	37	20	3051954			NA	NA	OXT	NM_000915	TSS1500	chr20:3052097-3053103	N_Shore			NA				NA	0.875778	0.786371	-0.0894071	0.428737	0.472495	0.0437581
cg09647375	2.37522e-17	1.48575e-14	37	8	12578896			NA	NA								TRUE				NA	0.834585	0.852057	0.0174722	0.637233	0.645456	0.00822342
cg02606058	2.41071e-17	1.50259e-14	37	16	67195658			NA	NA	FBXL8	NM_018378	5'UTR	chr16:67195600-67195827	Island			NA	16:65753081-65753328			NA	0.353209	0.480044	0.126835	0.823815	0.80383	-0.0199844
cg02341119	2.41079e-17	1.50259e-14	37	17	74866479			NA	NA	MGAT5B	NM_144677	Body	chr17:74864170-74866657	Island			NA	17:72375766-72378223			NA	0.105158	0.159332	0.0541739	0.352767	0.357096	0.0043298
cg07164639	2.4489e-17	1.52361e-14	37	6	110736958			NA	NA	DDO;DDO	NM_004032;NM_003649	TSS1500;TSS1500					NA				TRUE	0.865725	0.834039	-0.0316855	0.541848	0.560748	0.0189007
cg06783429	2.45497e-17	1.52466e-14	37	7	127673038			NA	NA	SND1	NM_014390	Body	chr7:127671158-127672853	S_Shore			NA	7:127457643-127460321			TRUE	0.196465	0.312327	0.115863	0.695915	0.683053	-0.0128623
cg21038703	2.59534e-17	1.60611e-14	37	17	42248358			NA	TRUE	ASB16	NM_080863	1stExon					TRUE				TRUE	0.559008	0.642644	0.0836366	0.868681	0.856049	-0.012632
cg10753610	2.6396e-17	1.63059e-14	37	17	45335202		rs35184018	NA	NA	ITGB3	NM_000212	Body	chr17:45330928-45331766	S_Shelf			TRUE				TRUE	0.363038	0.396866	0.0338284	0.103205	0.111329	0.00812445
cg00156995	2.71128e-17	1.6719e-14	37	13	41055588			NA	NA	LOC646982;LOC646982;LOC646982	NR_024505;NR_024507;NR_024506	TSS1500;TSS1500;TSS1500					NA				NA	0.292875	0.200959	-0.0919158	0.548017	0.564064	0.0160464
cg01176433	2.72127e-17	1.67509e-14	37	15	69754714			NA	NA								NA	15:67541622-67541824	15:69754476-69755919	Promoter_Associated	NA	0.752831	0.73634	-0.0164912	0.299107	0.337408	0.0383005
cg12882189	2.80441e-17	1.72322e-14	37	17	80402891			NA	NA	C17orf62;C17orf62;C17orf62	NM_001100407;NM_001033046;NM_001100408	Body;Body;Body	chr17:80401644-80401858	S_Shore			NA				NA	0.827272	0.80342	-0.0238522	0.373663	0.365996	-0.00766665
cg04157161	2.878e-17	1.76313e-14	37	17	7906847			NA	NA	GUCY2D	NM_000180	Body	chr17:7905927-7907445	Island			TRUE	17:7846744-7848134	17:7905262-7907043	Unclassified_Cell_type_specific	NA	0.45722	0.541931	0.084711	0.839556	0.876797	0.0372412
cg23367683	2.8795e-17	1.76313e-14	37	5	180627941			NA	NA	TRIM7;TRIM7;TRIM7;TRIM7;TRIM7	NM_203297;NM_203293;NM_203294;NM_203295;NM_203296	TSS200;Body;5'UTR;5'UTR;5'UTR	chr5:180630981-180632569	N_Shelf			NA				NA	0.522175	0.576797	0.0546227	0.806405	0.804597	-0.00180795
cg13347910	2.97844e-17	1.81413e-14	37	6	10555853	rs55908477	rs56132180	NA	NA	GCNT2;GCNT2	NM_001491;NM_145649	TSS200;Body					TRUE				NA	0.407497	0.696876	0.289379	0.844123	0.875498	0.0313746
cg14525247	3.01681e-17	1.83429e-14	37	9	131154899			NA	NA	MIR219-2	NR_029837	Body	chr9:131154346-131155923	Island			NA	9:130194364-130195681			NA	0.539456	0.640647	0.101191	0.872037	0.884681	0.0126444
cg02430430	3.17358e-17	1.92288e-14	37	15	74532450			NA	NA	CCDC33	NM_025055	Body			low-CpG:72319500-72319504		TRUE				TRUE	0.737109	0.602225	-0.134885	0.281164	0.321312	0.0401483
cg06897661	3.18888e-17	1.9288e-14	37	16	50322074			NA	NA	ADCY7;ADCY7	NM_001114;NM_001114	5'UTR;1stExon					NA				NA	0.874895	0.761718	-0.113177	0.565464	0.557529	-0.00793465
cg21631918	3.26557e-17	1.96438e-14	37	15	74501549			NA	NA	STRA6;STRA6;STRA6	NM_001142617;NM_001142619;NM_001142620	TSS200;TSS200;TSS200					TRUE				TRUE	0.322737	0.395923	0.0731858	0.576393	0.581186	0.00479382
cg09784886	3.30745e-17	1.98326e-14	37	11	71293996			NA	NA	KRTAP5-11	NM_001005405	TSS200					NA				NA	0.179721	0.139667	-0.0400542	0.462007	0.45753	-0.00447607
cg26267561	3.32284e-17	1.98906e-14	37	20	3052224			NA	TRUE	OXT	NM_000915	TSS200	chr20:3052097-3053103	Island			NA	20:3000147-3001103			NA	0.892109	0.90641	0.0143012	0.590707	0.591691	0.000984013
cg27504369	3.48855e-17	2.08467e-14	37	22	39353550	rs9622889		NA	NA	APOBEC3A;APOBEC3A	NM_145699;NM_145699	1stExon;5'UTR					NA				NA	0.690002	0.587682	-0.10232	0.229551	0.184045	-0.0455064
cg20654468	3.52645e-17	2.10371e-14	37	11	58342997			NA	TRUE	LPXN;LPXN	NM_001143995;NM_004811	Body;Body	chr11:58345673-58347321	N_Shelf		RDMR	NA				NA	0.329145	0.288087	-0.0410578	0.0742986	0.110387	0.036088
cg12214451	3.5932e-17	2.13985e-14	37	4	114900175			NA	NA	ARSJ;ARSJ	NM_024590;NM_024590	1stExon;5'UTR	chr4:114900355-114900810	N_Shore			NA	4:115119478-115119644	4:114899991-114900840	Unclassified_Cell_type_specific	NA	0.121907	0.157729	0.0358214	0.430963	0.383247	-0.0477157
cg14356799	3.79993e-17	2.2591e-14	37	6	33044345			NA	NA	HLA-DPB1	NM_002121	Body					NA				NA	0.548788	0.492362	-0.056426	0.156043	0.177031	0.0209875
cg27146050	3.81804e-17	2.26599e-14	37	19	46801557			NA	NA	HIF3A;HIF3A	NM_152795;NM_022462	Body;TSS200	chr19:46800053-46800603	S_Shore			NA				TRUE	0.572164	0.547255	-0.0249089	0.292804	0.322116	0.0293121
cg00583535	4.00017e-17	2.36601e-14	37	1	201159906			NA	NA	IGFN1	NM_001164586	TSS200					TRUE				NA	0.13491	0.203262	0.0683523	0.370972	0.364717	-0.00625514
cg13837679	4.03394e-17	2.38194e-14	37	11	44329915			NA	NA	ALX4	NM_021926	Body	chr11:44330542-44331761	N_Shore		RDMR	NA				NA	0.281427	0.362368	0.0809402	0.580122	0.601829	0.021707
cg01153817	4.10363e-17	2.41898e-14	37	11	17409509	rs41314517		NA	NA	KCNJ11;KCNJ11	NM_000525;NM_001166290	1stExon;5'UTR	chr11:17409452-17409692	Island			NA	11:17365103-17366188	11:17409500-17409655	Unclassified_Cell_type_specific	NA	0.797914	0.860169	0.0622547	0.612927	0.627117	0.0141899
cg18877271	4.36852e-17	2.57077e-14	37	11	1952638			NA	NA	TNNT3;TNNT3;TNNT3;TNNT3	NM_001042781;NM_006757;NM_001042780;NM_001042782	Body;Body;Body;Body	chr11:1950353-1950658	S_Shore			NA	11:1909189-1909342			NA	0.879114	0.889347	0.010233	0.620391	0.678317	0.057926
cg25773262	4.44881e-17	2.61359e-14	37	1	156616855	rs17850453		NA	NA	BCAN;BCAN	NM_198427;NM_021948	Body;Body	chr1:156616553-156616946	Island			NA	1:154883184-154883532			NA	0.112665	0.0932994	-0.019366	0.325014	0.326018	0.00100476
cg06687489	4.75396e-17	2.78346e-14	37	15	52587077			NA	NA	MYO5C	NM_018728	Body	chr15:52587353-52588172	N_Shore			TRUE		15:52587074-52588166	Unclassified	TRUE	0.700445	0.629976	-0.0704688	0.230873	0.236039	0.00516601
cg01429256	4.85192e-17	2.83604e-14	37	17	17687834			NA	NA	RAI1	NM_030665	5'UTR	chr17:17685016-17687240	S_Shore			TRUE		17:17687648-17689049	Unclassified	NA	0.689734	0.600499	-0.0892348	0.369034	0.372273	0.00323914
cg09841842	4.89438e-17	2.85606e-14	37	14	51974848			NA	NA	FRMD6	NM_001042481	5'UTR					TRUE				NA	0.80372	0.782467	-0.0212524	0.332698	0.398996	0.0662984
cg27009691	5.05325e-17	2.94383e-14	37	2	114361162			NA	NA	MGC13005	NR_024004	Body					NA	2:114077602-114078428	2:114360801-114362079	Promoter_Associated	NA	0.830609	0.839215	0.00860627	0.611115	0.635505	0.0243903
cg07505391	5.19736e-17	3.02272e-14	37	6	31240223		rs2524092	NA	NA	HLA-C	NM_002117	TSS1500	chr6:31238852-31240120	S_Shore			NA		6:31238958-31240545	Promoter_Associated	NA	0.428755	0.412788	-0.0159673	0.199038	0.21464	0.0156016
cg00476955	5.23108e-17	3.03725e-14	37	11	3648013			NA	NA	TRPC2	NR_002720	Body					NA				NA	0.776158	0.834815	0.0586567	0.225003	0.275732	0.0507288
cg20271330	5.31592e-17	3.08136e-14	37	1	204338515			NA	NA	LOC127841	NR_027022	Body					NA				NA	0.645516	0.685337	0.0398209	0.40528	0.385351	-0.0199294
cg21527370	5.41682e-17	3.13462e-14	37	6	109750590			NA	NA	PPIL6;PPIL6	NM_001111298;NM_173672	Body;Body					TRUE				NA	0.851011	0.850411	-0.000600687	0.65847	0.619144	-0.0393262
cg12109823	5.52679e-17	3.19295e-14	37	8	67454595			NA	NA				chr8:67454545-67454991	Island			TRUE	8:67617100-67617150			TRUE	0.198156	0.260072	0.0619157	0.675702	0.623532	-0.0521707
cg13034073	5.84269e-17	3.35794e-14	37	7	2769681	rs77615213		NA	NA	GNA12	NM_007353	3'UTR					TRUE	7:2736072-2736937			NA	0.731426	0.700909	-0.0305168	0.464614	0.442004	-0.0226096
cg05280698	5.87877e-17	3.36776e-14	37	19	37825388			NA	NA	HKR1	NM_181786	TSS200	chr19:37825101-37825756	Island			NA	19:42516880-42517585	19:37825305-37826089	Promoter_Associated	NA	0.0316166	0.0396224	0.00800586	0.265413	0.31598	0.0505673
cg13708645	5.88746e-17	3.36776e-14	37	12	121974305			NA	NA	KDM2B;KDM2B	NM_032590;NM_001005366	Body;Body	chr12:121975028-121976140	N_Shore			TRUE	12:120458393-120458794	12:121974073-121974609	Promoter_Associated	NA	0.169595	0.146607	-0.0229884	0.478085	0.480385	0.00230044
cg04772575	6.1843e-17	3.53174e-14	37	12	123431865	rs73408862		NA	NA	ABCB9;ABCB9;ABCB9	NM_203444;NM_019625;NM_019624	Body;Body;Body					NA		12:123430750-123432264	Unclassified	NA	0.722995	0.659833	-0.0631622	0.399368	0.424908	0.0255399
cg19727396	6.20874e-17	3.53989e-14	37	1	230415185			NA	NA	GALNT2	NM_004481	Body	chr1:230415342-230415689	N_Shore			NA	1:228481742-228481849			NA	0.599473	0.520037	-0.0794362	0.888179	0.8656	-0.0225789
cg11754060	6.37475e-17	3.62859e-14	37	6	12012057			NA	NA	HIVEP1	NM_002114	TSS1500	chr6:12012543-12013379	N_Shore	high-CpG:12119804-12120250		NA	6:12119503-12121471	6:12011161-12012463	Promoter_Associated	NA	0.361027	0.516832	0.155806	0.188482	0.188221	-0.000261134
cg10295552	6.38851e-17	3.63048e-14	37	17	35464574			NA	NA	ACACA;ACACA;ACACA;ACACA;ACACA	NM_198838;NM_198839;NM_198837;NM_198834;NM_198836	Body;Body;Body;Body;Body					TRUE				NA	0.916456	0.877397	-0.0390588	0.64263	0.649568	0.00693762
cg13921420	6.60309e-17	3.7463e-14	37	13	27551747			NA	NA								TRUE				NA	0.788976	0.79946	0.0104834	0.533842	0.581566	0.0477232
cg20729813	6.804e-17	3.854e-14	37	4	7502429		rs75325764	NA	NA	SORCS2	NM_020777	Body					NA	4:7553329-7553866			NA	0.631052	0.683275	0.0522237	0.357763	0.369278	0.0115159
cg12695465	6.88029e-17	3.89088e-14	37	6	10556147	rs56342502	rs55736740	NA	NA	GCNT2;GCNT2;GCNT2	NM_001491;NM_001491;NM_145649	5'UTR;1stExon;Body					TRUE				NA	0.39302	0.626398	0.233378	0.857931	0.863177	0.0052458
cg16695380	6.93547e-17	3.91571e-14	37	1	11743020			NA	NA	MAD2L2	NM_001127325	5'UTR	chr1:11740828-11741717	S_Shore			TRUE				NA	0.57103	0.716119	0.145089	0.888903	0.887127	-0.00177622
cg08731696	7.04382e-17	3.96402e-14	37	1	59280489			NA	NA				chr1:59280240-59280490	Island			TRUE	1:59052829-59053438			NA	0.286349	0.53682	0.250472	0.824074	0.844422	0.0203479
cg15657704	7.1602e-17	4.023e-14	37	10	116164955			NA	NA	AFAP1L2;AFAP1L2	NM_032550;NM_001001936	TSS1500;TSS1500	chr10:116163391-116164599	S_Shore		RDMR	NA	10:116153327-116154982			NA	0.14345	0.206167	0.062717	0.447577	0.475468	0.0278903
cg11934771	7.57056e-17	4.22626e-14	37	6	31021796			NA	NA	HCG22	NR_003948	TSS200					NA				NA	0.449493	0.318959	-0.130534	0.136465	0.165122	0.0286568
cg14605021	7.66928e-17	4.27451e-14	37	8	16859754			NA	TRUE	FGF20	NM_019851	TSS200	chr8:16859044-16859452	S_Shore		RDMR	NA	8:16903273-16904343	8:16859616-16860165	Unclassified_Cell_type_specific	NA	0.089245	0.114078	0.0248332	0.358302	0.315105	-0.0431968
cg04272820	7.75186e-17	4.31362e-14	37	17	38228538			NA	NA	THRA;THRA	NM_003250;NM_199334	5'UTR;5'UTR					TRUE				NA	0.811569	0.70612	-0.105449	0.391195	0.419811	0.028616
cg26596307	7.92682e-17	4.3969e-14	37	16	57411505			NA	NA	CX3CL1	NM_002996	Body					TRUE		16:57410988-57411850	Unclassified_Cell_type_specific	TRUE	0.271458	0.288901	0.017443	0.542996	0.521005	-0.0219916
cg13155490	7.95759e-17	4.40694e-14	37	2	241623510		rs72518225	NA	NA	AQP12B	NM_001102467	TSS1500					NA		2:241623445-241624097	Unclassified_Cell_type_specific	NA	0.842708	0.776368	-0.0663399	0.483396	0.459101	-0.024295
cg04731861	8.36004e-17	4.62247e-14	37	2	219085781			NA	NA	ARPC2;ARPC2	NM_152862;NM_005731	Body;Body	chr2:219081653-219082032	S_Shelf			NA		2:219085674-219085784	Promoter_Associated_Cell_type_specific	NA	0.649963	0.591805	-0.0581583	0.28246	0.258001	-0.0244587
cg08900409	8.47809e-17	4.67813e-14	37	19	18475669			NA	NA	PGPEP1	NM_017712	3'UTR					TRUE				TRUE	0.754488	0.7634	0.00891207	0.351395	0.395507	0.0441118
cg00646396	8.48762e-17	4.67813e-14	37	1	26482755			NA	NA								TRUE				NA	0.251588	0.329746	0.0781583	0.522767	0.512597	-0.0101703
cg21213853	8.51509e-17	4.68585e-14	37	3	51741473			NA	NA	GRM2;GRM2	NM_000839;NM_001130063	5'UTR;5'UTR	chr3:51740740-51741413	S_Shore			TRUE				NA	0.241975	0.29805	0.0560755	0.623632	0.583987	-0.0396444
cg26394940	8.58385e-17	4.71622e-14	37	22	46449461			NA	TRUE	C22orf26;LOC150381	NM_018280;NR_027034	Body;TSS1500	chr22:46449632-46450115	N_Shore			NA	22:44828094-44829040	22:46449447-46449565	Promoter_Associated	NA	0.758174	0.692011	-0.0661631	0.15505	0.138567	-0.0164826
cg20593826	8.6164e-17	4.72664e-14	37	1	59280370			NA	NA				chr1:59280240-59280490	Island			TRUE	1:59052829-59053438			NA	0.155475	0.310609	0.155133	0.650324	0.657539	0.00721526
cg12860635	8.69455e-17	4.75451e-14	37	6	30095140			NA	NA				chr6:30095173-30095610	N_Shore			NA	6:30202926-30203329			NA	0.570875	0.673077	0.102202	0.879465	0.880067	0.000601618
cg21052766	8.90281e-17	4.86075e-14	37	11	20134289			NA	NA	NAV2;NAV2;NAV2;NAV2	NM_182964;NM_001111018;NM_145117;NM_001111019	Body;Body;Body;Body				DMR	NA				TRUE	0.673314	0.671538	-0.00177579	0.434169	0.448663	0.0144933
cg03485667	9.01184e-17	4.91257e-14	37	16	75143200	rs11647917		NA	NA	ZNRF1	NM_032268	3'UTR					TRUE		16:75142688-75143212	Promoter_Associated_Cell_type_specific	TRUE	0.789248	0.739493	-0.0497545	0.46269	0.466448	0.00375805
cg16624888	9.08208e-17	4.94311e-14	37	12	109711141			NA	NA								NA	12:108195520-108195681			NA	0.181104	0.194139	0.0130349	0.508668	0.475208	-0.0334601
cg17471939	9.22523e-17	5.01318e-14	37	1	3600879		rs78551809	NA	NA	TP73	NM_005427	Body					NA	1:3590595-3590796			TRUE	0.0646398	0.0545655	-0.0100742	0.302517	0.297297	-0.00522059
cg07652628	9.35814e-17	5.07747e-14	37	12	53343514			NA	NA	KRT18;KRT18	NM_000224;NM_199187	Body;Body	chr12:53342805-53343162	S_Shore			NA				TRUE	0.843091	0.885828	0.0427361	0.607616	0.630291	0.0226744
cg26426488	9.42925e-17	5.10808e-14	37	7	100461644			NA	NA	SLC12A9	NM_020246	Body	chr7:100463758-100464146	N_Shelf			NA				NA	0.642811	0.667304	0.0244932	0.252434	0.284033	0.031599
cg08937102	9.60995e-17	5.18981e-14	37	1	1690389			NA	NA	NADK	NM_023018	Body	chr1:1691767-1692063	N_Shore			NA	1:1680159-1681902			TRUE	0.68141	0.622014	-0.0593962	0.391376	0.409525	0.0181491
cg24408769	9.70684e-17	5.234e-14	37	6	15506085			NA	NA	JARID2	NM_004973	Body					NA	6:15613912-15614065			NA	0.883686	0.788054	-0.0956321	0.518178	0.543533	0.025355
cg09559780	1.00521e-16	5.41178e-14	37	16	50727221			NA	NA								NA	16:49284651-49285074	16:50727152-50728045	Unclassified_Cell_type_specific	TRUE	0.560307	0.568963	0.00865614	0.3384	0.349607	0.0112066
cg01229865	1.01026e-16	5.43057e-14	37	13	113528751			NA	NA	ATP11A;ATP11A	NM_015205;NM_032189	Body;Body					NA	13:112576078-112576753	13:113528716-113529216	Unclassified	NA	0.829299	0.740072	-0.0892271	0.330976	0.333218	0.00224225
cg20996314	1.01817e-16	5.46466e-14	37	8	21989292			NA	NA	HR;HR	NM_018411;NM_005144	TSS1500;TSS1500	chr8:21987532-21989013	S_Shore			TRUE				NA	0.285432	0.424868	0.139436	0.685837	0.672973	-0.0128635
cg08420135	1.03086e-16	5.51719e-14	37	12	52717725	rs74093170		NA	NA				chr12:52714800-52715051	S_Shelf			NA				NA	0.57069	0.673664	0.102974	0.909639	0.904265	-0.00537363
cg03609639	1.03272e-16	5.51719e-14	37	10	101291397			NA	NA	NKX2-3	NM_145285	TSS1500	chr10:101292436-101292851	N_Shore			NA				NA	0.843115	0.814765	-0.0283501	0.44631	0.46847	0.0221597
cg09476130	1.05829e-16	5.63888e-14	37	1	159870086			NA	NA	CCDC19	NM_012337	TSS200	chr1:159869901-159870143	Island			TRUE	1:158136551-158136767			TRUE	0.104029	0.156743	0.0527144	0.467889	0.477871	0.00998221
cg01644611	1.05874e-16	5.63888e-14	37	20	3052253			NA	NA	OXT	NM_000915	TSS200	chr20:3052097-3053103	Island			NA	20:3000147-3001103			NA	0.93492	0.91701	-0.0179104	0.669899	0.676682	0.00678286
cg19439123	1.12471e-16	5.98109e-14	37	17	17687621			NA	NA	RAI1	NM_030665	5'UTR	chr17:17685016-17687240	S_Shore			TRUE	17:17628117-17628360			NA	0.641675	0.42362	-0.218055	0.187168	0.202632	0.0154636
cg19373090	1.12652e-16	5.98155e-14	37	19	797215			NA	NA	PTBP1;PTBP1;PTBP1;PTBP1	NM_031991;NM_002819;NM_175847;NM_031990	TSS200;TSS200;TSS200;TSS200	chr19:796506-798936	Island			NA	19:747058-749404	19:796619-798569	Promoter_Associated	NA	0.297486	0.356377	0.0588906	0.0864574	0.0696552	-0.0168022
cg24577220	1.14708e-16	6.08144e-14	37	21	46387052			NA	NA	C21orf70	NM_058190	Body	chr21:46387051-46387302	Island			NA	21:45211357-45211639			NA	0.84237	0.871554	0.0291842	0.613112	0.655222	0.0421105
cg24421410	1.15415e-16	6.10959e-14	37	6	32920220		rs55750436	NA	TRUE	HLA-DMA	NM_006120	Body					NA				NA	0.561578	0.481395	-0.080183	0.159337	0.198794	0.0394568
cg09470638	1.18067e-16	6.2405e-14	37	19	15121509			NA	NA	CCDC105	NM_173482	TSS200	chr19:15121590-15122143	N_Shore			NA				NA	0.457367	0.431267	-0.0261001	0.719607	0.717523	-0.00208418
cg16761096	1.18258e-16	6.24107e-14	37	7	51383119			NA	NA	COBL	NM_015198	Body	chr7:51383311-51384938	N_Shore			NA				TRUE	0.539259	0.531457	-0.00780167	0.796578	0.814845	0.0182669
cg07651048	1.19238e-16	6.28327e-14	37	12	49735444			NA	NA				chr12:49735719-49736875	N_Shore		RDMR	NA		12:49735041-49735690	Unclassified	NA	0.470503	0.566396	0.0958931	0.807975	0.815675	0.00769904
cg02849695	1.27583e-16	6.71286e-14	37	1	159869960	rs12404795		NA	TRUE	CCDC19	NM_012337	TSS200	chr1:159869901-159870143	Island			TRUE	1:158136551-158136767			TRUE	0.0390646	0.0762458	0.0371812	0.264949	0.277174	0.0122245
cg17239103	1.28211e-16	6.73568e-14	37	1	159870074			NA	NA	CCDC19	NM_012337	TSS200	chr1:159869901-159870143	Island			TRUE	1:158136551-158136767			TRUE	0.170382	0.268424	0.0980418	0.477794	0.492357	0.0145622
cg13492133	1.35392e-16	7.10222e-14	37	1	183516266			NA	NA	SMG7;SMG7;SMG7	NM_201569;NM_201568;NM_173156	Body;Body;Body					TRUE				NA	0.458277	0.661258	0.202981	0.811282	0.831422	0.0201398
cg25432738	1.36935e-16	7.17236e-14	37	13	21009861			NA	NA	CRYL1	NM_015974	Body	chr13:21009774-21010338	Island			NA	13:19907471-19908390			NA	0.217743	0.342424	0.124681	0.6969	0.761075	0.0641754
cg18900591	1.38325e-16	7.23426e-14	37	20	50419193			NA	NA	SALL4	NM_020436	TSS200	chr20:50417312-50419045	S_Shore		RDMR	NA	20:49852600-49852656			NA	0.420281	0.638635	0.218354	0.835936	0.823429	-0.0125069
cg25035376	1.41592e-16	7.394e-14	37	12	57943261			NA	NA	KIF5A	NM_004984	TSS1500	chr12:57943662-57943926	N_Shore			NA		12:57943078-57944368	Unclassified_Cell_type_specific	NA	0.587494	0.654422	0.0669286	0.861184	0.872121	0.0109376
cg13963033	1.42891e-16	7.44183e-14	37	5	126220247			NA	NA	2003-03-01	NM_178450	Body					TRUE				TRUE	0.802713	0.868135	0.0654218	0.564231	0.617682	0.0534517
cg04340651	1.43645e-16	7.45643e-14	37	15	93617080	rs11854629		NA	NA	RGMA;RGMA;RGMA;RGMA;RGMA;RGMA;RGMA	NM_001166283;NM_020211;NM_001166283;NM_001166289;NM_001166288;NM_001166286;NM_001166287	1stExon;Body;5'UTR;TSS200;TSS200;TSS1500;5'UTR	chr15:93615622-93617185	Island			NA	15:91416627-91418161	15:93616879-93617246	Unclassified_Cell_type_specific	NA	0.388886	0.289671	-0.0992152	0.0815829	0.07765	-0.00393292
cg02222982	1.51565e-16	7.85581e-14	37	11	67207599			NA	NA	CORO1B;CORO1B	NM_001018070;NM_020441	Body;Body	chr11:67203319-67203662	S_Shelf			NA	11:66964001-66964228	11:67207594-67208409	Unclassified	NA	0.874768	0.790132	-0.0846351	0.522623	0.497048	-0.0255744
cg13058819	1.53704e-16	7.95486e-14	37	1	234350834		rs74147564	NA	NA	SLC35F3	NM_173508	Body	chr1:234349884-234350471	S_Shore			NA				NA	0.119077	0.242639	0.123562	0.605416	0.609393	0.00397715
cg25938530	1.54556e-16	7.98706e-14	37	3	52812367	rs34925267		NA	NA	ITIH1;ITIH1	NM_001166434;NM_002215	TSS200;Body					NA				NA	0.801372	0.669785	-0.131586	0.319779	0.353749	0.0339701
cg04155862	1.55498e-16	8.02384e-14	37	3	127541172			NA	NA	MGLL;MGLL;MGLL	NM_001003794;NM_007283;NM_007283	5'UTR;5'UTR;1stExon	chr3:127541270-127542048	N_Shore			NA				TRUE	0.490477	0.401947	-0.0885297	0.10323	0.0914608	-0.0117691
cg06303238	1.55904e-16	8.03286e-14	37	20	50418959			NA	TRUE	SALL4;SALL4	NM_020436;NM_020436	1stExon;5'UTR	chr20:50417312-50419045	Island		RDMR	NA	20:49850919-49852452			NA	0.277444	0.431121	0.153677	0.784424	0.767582	-0.0168423
cg01397325	1.57035e-16	8.07914e-14	37	11	20386022			NA	NA	HTATIP2;HTATIP2;HTATIP2;HTATIP2;HTATIP2	NM_001098522;NM_001098520;NM_001098523;NM_006410;NM_001098521	Body;Body;Body;Body;Body	chr11:20385161-20385673	S_Shore			TRUE		11:20384340-20386184	Promoter_Associated	TRUE	0.812851	0.794182	-0.0186699	0.57537	0.522412	-0.0529576
cg24878115	1.61688e-16	8.30626e-14	37	19	18545062			NA	NA	SSBP4;SSBP4	NM_032627;NM_001009998	3'UTR;3'UTR	chr19:18543828-18549161	Island			NA	19:18404916-18406072	19:18543757-18545095	Unclassified_Cell_type_specific	NA	0.94159	0.929554	-0.0120361	0.68698	0.700862	0.013883
cg16066219	1.64642e-16	8.44534e-14	37	10	114135054			NA	NA	ACSL5;ACSL5;ACSL5;ACSL5	NM_016234;NM_203380;NM_203379;NM_203380	TSS1500;1stExon;5'UTR;5'UTR			low-CpG:114124839-114125160		NA		10:114134365-114136516	Promoter_Associated	NA	0.420887	0.397396	-0.0234902	0.130575	0.158757	0.0281821
cg13420364	1.64881e-16	8.44534e-14	37	1	234857659			NA	NA								TRUE				NA	0.850127	0.85386	0.00373259	0.60241	0.593574	-0.00883645
cg04396112	1.6563e-16	8.46829e-14	37	7	2151007			NA	NA	MAD1L1;MAD1L1;MAD1L1	NM_003550;NM_001013837;NM_001013836	Body;Body;Body	chr7:2154677-2155252	N_Shelf			NA	7:2116939-2117617			NA	0.237615	0.257232	0.0196166	0.749305	0.71636	-0.0329443
cg12899065	1.65816e-16	8.46829e-14	37	22	19710163			NA	NA	GP1BB;SEPT5	NM_000407;NM_002688	TSS1500;3'UTR	chr22:19709081-19712106	Island	high-CpG:18090158-18090169		NA	22:18089168-18092190			TRUE	0.273299	0.486631	0.213332	0.771611	0.807813	0.0362028
cg09366730	1.67019e-16	8.51719e-14	37	4	2341370			NA	NA	ZFYVE28	NM_020972	Body	chr4:2341195-2341569	Island			NA	4:2310994-2311314	4:2341253-2341485	Unclassified_Cell_type_specific	NA	0.493363	0.544266	0.050903	0.798359	0.813521	0.0151623
cg13916835	1.71999e-16	8.75831e-14	37	17	2078431			NA	NA	SMG6;SMG6	NM_017575;NM_001170957	Body;Body					TRUE		17:2077941-2078890	Unclassified_Cell_type_specific	TRUE	0.412452	0.46465	0.0521974	0.726527	0.711444	-0.0150833
cg26262157	1.74076e-16	8.85114e-14	37	10	6214079			NA	NA	PFKFB3	NM_001145443	Body					NA	10:6253982-6254110			TRUE	0.68385	0.619883	-0.0639666	0.242346	0.28879	0.0464441
cg01986016	1.77848e-16	9.0297e-14	37	17	46681154			NA	NA	LOC404266;LOC404266;HOXB6	NR_033204;NR_033201;NM_018952	Body;Body;5'UTR					NA	17:44036110-44036154			TRUE	0.151826	0.19751	0.0456834	0.502285	0.53208	0.0297951
cg07807026	1.7841e-16	9.04505e-14	37	12	2041581			NA	NA							DMR	NA	12:1911668-1911969			NA	0.734587	0.579637	-0.15495	0.257291	0.267074	0.00978348
cg03773647	1.83904e-16	9.29687e-14	37	11	57417949			NA	NA	YPEL4	NM_145008	TSS1500	chr11:57414400-57414664	S_Shelf			NA				NA	0.344637	0.369126	0.0244884	0.711564	0.698838	-0.0127261
cg08550394	1.83912e-16	9.29687e-14	37	16	4013659			NA	NA	ADCY9	NM_001116	3'UTR	chr16:4015001-4015232	N_Shore			TRUE	16:3953281-3953701	16:4012669-4013695	Unclassified_Cell_type_specific	NA	0.126163	0.0948599	-0.0313033	0.385655	0.357781	-0.0278741
cg24067118	1.85249e-16	9.35089e-14	37	10	102806933			NA	NA				chr10:102807774-102808271	N_Shore		RDMR	NA	10:102796791-102796924			NA	0.352148	0.461704	0.109556	0.763162	0.773094	0.00993215
cg06285727	1.97687e-16	9.96428e-14	37	11	72524028			NA	NA	ATG16L2	NM_033388	TSS1500	chr11:72525005-72526098	N_Shore			NA		11:72523538-72524820	Promoter_Associated	NA	0.493813	0.475082	-0.0187301	0.130869	0.157406	0.0265377
cg23847017	1.99447e-16	1.00305e-13	37	1	28764854			NA	NA	PHACTR4;PHACTR4;PHACTR4	NM_023923;NM_023923;NM_001048183	1stExon;5'UTR;Body					NA				TRUE	0.669502	0.597423	-0.0720789	0.228624	0.236547	0.007923
cg12018809	1.99578e-16	1.00305e-13	37	12	6745171		rs7298989	NA	NA	LPAR5;LPAR5	NM_020400;NM_020400	1stExon;5'UTR					NA		12:6745147-6745407	Unclassified	NA	0.230043	0.187638	-0.0424056	0.480469	0.450741	-0.0297275
cg20563269	2.01281e-16	1.01015e-13	37	2	129104576	rs62158106		NA	NA				chr2:129103077-129104287	S_Shore			NA	2:128820889-128821089			NA	0.875161	0.874492	-0.000668783	0.496117	0.486738	-0.00937928
cg16116321	2.02498e-16	1.01479e-13	37	2	225244609	rs74999600		NA	NA	FAM124B;FAM124B	NM_001122779;NM_024785	Body;3'UTR					NA				NA	0.864423	0.860221	-0.00420133	0.636548	0.62138	-0.0151678
cg01568317	2.04766e-16	1.02468e-13	37	14	74895911			NA	NA				chr14:74892466-74893184	S_Shelf			TRUE				NA	0.578911	0.625354	0.0464434	0.869719	0.852454	-0.0172652
cg15195412	2.07232e-16	1.03553e-13	37	16	57406955			NA	TRUE	CX3CL1	NM_002996	Body					TRUE				NA	0.833684	0.812013	-0.0216713	0.566847	0.547397	-0.0194496
cg23928512	2.08553e-16	1.04064e-13	37	17	79970192			NA	NA	ASPSCR1	NM_024083	Body	chr17:79966854-79967138	S_Shelf			NA	17:77563350-77563603			TRUE	0.508247	0.530686	0.0224392	0.794596	0.799073	0.00447632
cg01739167	2.11613e-16	1.05439e-13	37	17	4806344	rs77481135		NA	TRUE	CHRNE	NM_000080	1stExon	chr17:4802265-4805402	S_Shore			NA		17:4805744-4807225	Unclassified	NA	0.779195	0.687442	-0.0917532	0.4422	0.419025	-0.0231757
cg20467658	2.12216e-16	1.05589e-13	37	15	89933347			NA	NA	LOC254559	NR_015411	Body					TRUE				NA	0.269401	0.246942	-0.0224598	0.732725	0.717923	-0.0148025
cg09253473	2.12815e-16	1.05736e-13	37	17	79877389			NA	NA	MAFG;MAFG;SIRT7	NM_002359;NM_032711;NM_016538	3'UTR;3'UTR;TSS1500	chr17:79875425-79876124	S_Shore			NA		17:79877285-79877469	Gene_Associated_Cell_type_specific	NA	0.877776	0.907766	0.0299899	0.674348	0.674301	-4.71e-05
cg10723431	2.20432e-16	1.09364e-13	37	14	66460413	rs78556313	rs76504314	NA	NA								TRUE				NA	0.806468	0.783603	-0.022865	0.433505	0.436647	0.00314233
cg25153824	2.23377e-16	1.10667e-13	37	1	159870077			NA	NA	CCDC19	NM_012337	TSS200	chr1:159869901-159870143	Island			TRUE	1:158136551-158136767			TRUE	0.13483	0.196168	0.0613378	0.407211	0.434639	0.0274284
cg26256793	2.32457e-16	1.15002e-13	37	1	103574469			NA	TRUE	COL11A1;COL11A1;COL11A1;COL11A1	NM_001168249;NM_080629;NM_080630;NM_001854	TSS1500;TSS1500;TSS1500;TSS1500					TRUE	1:103346256-103347121			NA	0.113242	0.133768	0.0205255	0.393349	0.377713	-0.0156364
cg27448161	2.33686e-16	1.15323e-13	37	12	53472792			NA	NA	SPRYD3	NM_032840	Body	chr12:53472814-53473491	N_Shore			NA		12:53472361-53473969	Promoter_Associated	NA	0.491002	0.386704	-0.104298	0.176673	0.193651	0.0169783
cg00944421	2.33771e-16	1.15323e-13	37	16	68269483			NA	NA	ESRP2	NM_024939	Body	chr16:68269010-68272143	Island		RDMR	NA	16:66826526-66829595			NA	0.183363	0.348726	0.165363	0.860635	0.839381	-0.0212547
cg26127778	2.37117e-16	1.16643e-13	37	15	93617141			NA	NA	RGMA;RGMA;RGMA;RGMA;RGMA;RGMA;RGMA	NM_001166283;NM_001166289;NM_020211;NM_001166283;NM_001166286;NM_001166287;NM_001166288	1stExon;TSS1500;Body;5'UTR;TSS1500;5'UTR;TSS1500	chr15:93615622-93617185	Island			NA	15:91416627-91418161	15:93616879-93617246	Unclassified_Cell_type_specific	NA	0.63975	0.603968	-0.0357812	0.151131	0.133562	-0.0175697
cg14553765	2.39095e-16	1.1745e-13	37	22	19513078			NA	NA	CLDN5;CLDN5	NM_003277;NM_001130861	TSS1500;TSS1500	chr22:19510871-19512254	S_Shore			NA		22:19512893-19513221	Unclassified_Cell_type_specific	NA	0.503137	0.624577	0.12144	0.795622	0.795999	0.000376519
cg19504184	2.41095e-16	1.18265e-13	37	17	1170806			NA	NA				chr17:1171408-1171946	N_Shore			NA		17:1170752-1171060	Unclassified_Cell_type_specific	NA	0.737222	0.707884	-0.0293379	0.292616	0.278131	-0.0144853
cg02466798	2.43007e-16	1.18868e-13	37	19	941571	rs10415976		NA	NA	ARID3A	NM_005224	Body	chr19:940723-942490	Island			NA		19:940610-941616	Unclassified	TRUE	0.739925	0.777808	0.0378834	0.519233	0.532494	0.0132615
cg24013213	2.44442e-16	1.19402e-13	37	13	51640142			NA	NA	GUCY1B2	NR_003923	Body					NA				NA	0.668693	0.586743	-0.08195	0.264785	0.246238	-0.0185471
cg20191959	2.51314e-16	1.22587e-13	37	2	132430691			NA	NA				chr2:132431210-132431768	N_Shore			NA	2:132146151-132147252	2:132430195-132432081	Unclassified	NA	0.665327	0.637609	-0.0277179	0.41507	0.391246	-0.0238239
cg20752878	2.55308e-16	1.24226e-13	37	17	7080538		rs2230869	NA	NA	ASGR1	NM_001671	Body	chr17:7077021-7077888	S_Shelf			NA		17:7080282-7081668	Unclassified	NA	0.324033	0.402887	0.0788541	0.724185	0.721574	-0.0026112
cg25741116	2.55389e-16	1.24226e-13	37	17	78418034			NA	NA				chr17:78417835-78418089	Island			TRUE				NA	0.138153	0.147674	0.00952026	0.480769	0.457417	-0.0233519
cg12315284	2.59837e-16	1.26213e-13	37	7	101936318			NA	NA	SH2B2	NM_020979	Body	chr7:101936317-101936548	Island			NA		7:101936011-101936442	Unclassified_Cell_type_specific	NA	0.269571	0.309385	0.0398146	0.62838	0.602556	-0.0258243
cg09986680	2.61227e-16	1.26711e-13	37	19	39737861			NA	NA				chr19:39737689-39739288	Island		DMR	TRUE	19:44429360-44431345			TRUE	0.182927	0.136055	-0.046872	0.382597	0.411469	0.0288717
cg01332054	2.6768e-16	1.2966e-13	37	15	74494861	rs35794319		NA	NA	STRA6;STRA6;STRA6;STRA6;STRA6	NM_001142617;NM_001142618;NM_001142619;NM_022369;NM_001142620	5'UTR;5'UTR;5'UTR;5'UTR;5'UTR			low-CpG:72281833-72282584		TRUE				TRUE	0.251787	0.368415	0.116628	0.707955	0.628858	-0.0790967
cg10239319	2.71724e-16	1.31284e-13	37	4	6073656			NA	NA	JAKMIP1;JAKMIP1	NM_144720;NM_001099433	Body;Body					TRUE				NA	0.735457	0.624553	-0.110904	0.415092	0.42604	0.010948
cg23523668	2.71787e-16	1.31284e-13	37	11	65194989		rs73484381	NA	NA				chr11:65190824-65191058	S_Shelf	low-CpG:64951457-64951665		NA		11:65194498-65195147	Promoter_Associated	NA	0.688095	0.563588	-0.124507	0.14588	0.178887	0.0330074
cg25843003	2.90246e-16	1.39812e-13	37	6	31431312	rs79999641		NA	NA	HCP5	NM_006674	3'UTR					TRUE		6:31430369-31431494	Promoter_Associated	NA	0.719002	0.63252	-0.0864825	0.237477	0.268887	0.0314103
cg12635937	2.94957e-16	1.41689e-13	37	4	81184925			NA	NA				chr4:81187494-81187913	N_Shelf		RDMR	NA	4:81403796-81404264			NA	0.231051	0.276156	0.0451042	0.486137	0.440808	-0.0453293
cg08412913	2.95844e-16	1.41758e-13	37	16	85429522	rs60576237		NA	NA								TRUE				NA	0.437923	0.310705	-0.127218	0.130279	0.124591	-0.00568786
cg21109038	2.96169e-16	1.41758e-13	37	15	90543610			NA	NA	ZNF710	NM_198526	TSS1500	chr15:90543410-90543835	Island			NA	15:88344415-88345165			NA	0.540681	0.799816	0.259135	0.935829	0.950645	0.0148163
cg05376219	2.96323e-16	1.41758e-13	37	19	2346279	rs72987477		NA	NA	SPPL2B;SPPL2B	NM_001077238;NM_152988	Body;Body	chr19:2347135-2349732	N_Shore			NA				TRUE	0.855966	0.883341	0.0273755	0.627353	0.634093	0.00673927
cg00374672	2.96878e-16	1.41828e-13	37	7	100463416			NA	NA	SLC12A9	NM_020246	Body	chr7:100463758-100464146	N_Shore		CDMR	NA	7:100301263-100302063			NA	0.738872	0.748361	0.00948985	0.275601	0.324561	0.0489605
cg20129806	2.98767e-16	1.42535e-13	37	11	67758754	rs10896285		NA	NA	UNC93B1	NM_030930	3'UTR	chr11:67758154-67759445	Island			NA	11:67514669-67516123			TRUE	0.123959	0.153533	0.0295744	0.391285	0.401253	0.0099683
cg16634404	3.0861e-16	1.47029e-13	37	6	33161438	rs2975108		NA	NA	COL11A2;RXRB;COL11A2;COL11A2;COL11A2	NM_080679;NM_021976;NM_001163771;NM_080681;NM_080680	TSS1500;3'UTR;TSS1500;TSS1500;TSS1500	chr6:33159991-33160263	S_Shore			NA				TRUE	0.824033	0.851687	0.0276545	0.583731	0.6081	0.0243688
cg13582028	3.13356e-16	1.48882e-13	37	8	631115			NA	NA	ERICH1	NM_207332	Body					TRUE				TRUE	0.729119	0.66916	-0.0599586	0.362306	0.40408	0.0417739
cg04641860	3.21163e-16	1.52106e-13	37	10	43891547			NA	NA	HNRNPF;HNRNPF;HNRNPF;HNRNPF;HNRNPF;HNRNPF	NM_001098207;NM_001098205;NM_001098208;NM_001098206;NM_001098204;NM_004966	5'UTR;5'UTR;5'UTR;5'UTR;5'UTR;5'UTR	chr10:43891546-43892917	Island			NA	10:43211345-43213022			TRUE	0.324578	0.540526	0.215948	0.783559	0.761216	-0.0223426
cg17344906	3.21454e-16	1.52106e-13	37	19	13202507			NA	NA	NFIX	NM_002501	3'UTR	chr19:13198699-13198999	S_Shelf			NA		19:13202502-13202723	Unclassified_Cell_type_specific	NA	0.175556	0.264825	0.0892692	0.493323	0.510173	0.0168499
cg05415549	3.22345e-16	1.52321e-13	37	7	73242574			NA	NA				chr7:73245434-73246045	N_Shelf			NA		7:73242399-73242896	Unclassified_Cell_type_specific	TRUE	0.612349	0.502075	-0.110274	0.309417	0.269897	-0.0395198
cg12167564	3.25394e-16	1.53553e-13	37	1	236047034			NA	TRUE								NA				NA	0.862154	0.846959	-0.0151952	0.621048	0.662443	0.0413951
cg21361322	3.26173e-16	1.53712e-13	37	22	31500896			NA	NA	SELM	NM_080430	3'UTR	chr22:31500396-31501239	Island			TRUE	22:29830414-29831214			NA	0.531306	0.572746	0.0414395	0.845297	0.889074	0.043777
cg00804078	3.27275e-16	1.54023e-13	37	6	110736941			NA	NA	DDO;DDO	NM_003649;NM_004032	TSS200;TSS200					NA				TRUE	0.825827	0.803635	-0.0221918	0.464297	0.487289	0.0229921
cg06619077	3.29002e-16	1.54559e-13	37	1	47656003	rs72896513		NA	NA	PDZK1IP1	NM_005764	TSS1500					NA				TRUE	0.736575	0.767887	0.0313115	0.467383	0.500605	0.0332217
cg07518532	3.35692e-16	1.5723e-13	37	11	1989507			NA	NA				chr11:1990899-1991211	N_Shore			NA	11:1945651-1946084			NA	0.118741	0.109043	-0.009698	0.405606	0.393344	-0.0122625
cg19873297	3.35974e-16	1.5723e-13	37	5	171616388	rs17700489		NA	NA	STK10	NM_005990	TSS1500	chr5:171614430-171615939	S_Shore		RDMR	NA	5:171548858-171549194	5:171615117-171616622	Promoter_Associated	NA	0.635459	0.761552	0.126094	0.91005	0.912296	0.00224644
cg26716902	3.3635e-16	1.5723e-13	37	17	40835920		rs2271029	NA	NA	CNTNAP1	NM_003632	Body	chr17:40835731-40836267	Island			NA	17:38089348-38089793			TRUE	0.0509448	0.0425055	-0.00843934	0.329536	0.236708	-0.0928277
cg07770777	3.3894e-16	1.58228e-13	37	13	113528375	rs78269219		NA	NA	ATP11A;ATP11A	NM_015205;NM_032189	Body;Body					NA	13:112576078-112576753	13:113527687-113528477	Unclassified	NA	0.776048	0.755832	-0.0202156	0.31218	0.303479	-0.00870037
cg14699734	3.40111e-16	1.583e-13	37	19	5806164			NA	NA				chr19:5803734-5806023	S_Shore			NA		19:5805920-5806167	Unclassified	NA	0.119428	0.150433	0.031005	0.433893	0.455726	0.0218331
cg21700214	3.40453e-16	1.583e-13	37	18	72252164			NA	NA	CNDP1	NM_032649	3'UTR					NA				NA	0.827856	0.724743	-0.103113	0.367788	0.429881	0.062093
cg14434062	3.4046e-16	1.583e-13	37	15	70767419			NA	NA							RDMR	TRUE	15:68554213-68554474			TRUE	0.510916	0.436105	-0.074811	0.186811	0.180792	-0.00601903
cg14099845	3.43355e-16	1.59433e-13	37	19	3464314	rs7258954	rs3746298	NA	NA				chr19:3463231-3464358	Island	high-CpG:3415049-3416116		NA	19:3414018-3415358			NA	0.67245	0.776214	0.103764	0.945642	0.934189	-0.0114529
cg07928502	3.47974e-16	1.61362e-13	37	19	54683678			NA	NA	MBOAT7;MBOAT7;MBOAT7;MBOAT7	NM_001146083;NM_001146082;NM_001146056;NM_024298	Body;Body;Body;Body	chr19:54684476-54684876	N_Shore			TRUE		19:54682775-54684324	Gene_Associated_Cell_type_specific	TRUE	0.345712	0.315693	-0.0300196	0.578671	0.575103	-0.00356803
cg01090821	3.49766e-16	1.61977e-13	37	2	239066990			NA	NA				chr2:239067512-239068028	N_Shore			NA	2:238731568-238732767	2:239066916-239068496	Unclassified_Cell_type_specific	NA	0.496021	0.553504	0.0574832	0.757206	0.741752	-0.015454
cg08558323	3.51954e-16	1.62557e-13	37	6	43097370			NA	NA	PTK7;PTK7;PTK7;PTK7	NM_002821;NM_152881;NM_152882;NM_152880	Body;Body;Body;Body					TRUE		6:43097147-43098429	Unclassified	TRUE	0.399767	0.377338	-0.0224287	0.152305	0.164176	0.0118717
cg01101873	3.57086e-16	1.64709e-13	37	1	3269478			NA	NA	PRDM16;PRDM16	NM_022114;NM_199454	Body;Body					TRUE	1:3259175-3259339			TRUE	0.799414	0.86706	0.0676465	0.499398	0.501064	0.001666
cg03579624	3.58111e-16	1.64963e-13	37	3	75717248			NA	NA				chr3:75718116-75719159	N_Shore			NA	3:75799748-75800353	3:75717230-75717487	NonGene_Associated	NA	0.105135	0.100611	-0.00452423	0.366012	0.363054	-0.0029587
cg17837526	3.6368e-16	1.67086e-13	37	5	172410489	rs6895379		NA	NA	ATP6V0E1	NM_003945	TSS1500	chr5:172410691-172411161	N_Shore			NA		5:172410351-172411937	Promoter_Associated	NA	0.432085	0.384805	-0.0472802	0.0747581	0.0726396	-0.00211853
cg07317843	3.72914e-16	1.71102e-13	37	10	116307714			NA	NA	ABLIM1;ABLIM1;ABLIM1	NM_001003408;NM_001003407;NM_002313	Body;Body;Body					NA	10:116297415-116297761			NA	0.872345	0.925984	0.053639	0.658349	0.675583	0.0172341
cg17514528	3.7593e-16	1.72032e-13	37	1	11862907	rs1413355		NA	NA	MTHFR	NM_005957	Body	chr1:11865462-11866566	N_Shelf			NA		1:11862848-11862968	Gene_Associated_Cell_type_specific	NA	0.73705	0.711269	-0.0257801	0.371589	0.444197	0.0726084
cg02360300	3.83032e-16	1.74822e-13	37	16	577976			NA	NA	SOLH;SOLH;C16orf10	NM_005632;NM_005632;NR_024121	1stExon;5'UTR;TSS1500	chr16:576725-577927	S_Shore			NA	16:516757-518635			NA	0.428527	0.452266	0.0237389	0.234332	0.218536	-0.0157956
cg15628633	3.9433e-16	1.79743e-13	37	6	29706377			NA	NA	LOC285830;LOC285830	NR_026972;NR_026973	Body;Body					TRUE		6:29705398-29706747	Unclassified	NA	0.62616	0.705261	0.0791018	0.887392	0.896577	0.00918502
cg21292067	4.14037e-16	1.88358e-13	37	17	3880172			NA	NA								TRUE				NA	0.713417	0.721674	0.00825688	0.445021	0.465968	0.0209474
cg08282819	4.14315e-16	1.88358e-13	37	16	27437900			NA	NA	IL21R;IL21R;IL21R	NM_021798;NM_181078;NM_181079	TSS1500;5'UTR;5'UTR					TRUE		16:27437775-27438676	Promoter_Associated	TRUE	0.446642	0.157947	-0.288695	0.0547609	0.0548634	0.000102499
cg01577760	4.15937e-16	1.88849e-13	37	11	67776123			NA	NA	ALDH3B1;ALDH3B1	NM_001161473;NM_001161473	1stExon;5'UTR					NA				NA	0.898131	0.850658	-0.0474733	0.649642	0.588807	-0.060835
cg13269407	4.24238e-16	1.92116e-13	37	22	46450107			NA	TRUE	C22orf26;LOC150381	NM_018280;NR_027034	TSS200;Body	chr22:46449632-46450115	Island			NA	22:44828094-44829040			NA	0.43604	0.439466	0.00342641	0.127194	0.139246	0.0120515
cg14459158	4.491e-16	2.02584e-13	37	9	96720562			NA	NA				chr9:96720586-96723189	N_Shore			NA				NA	0.17648	0.22295	0.0464695	0.516898	0.528735	0.0118363
cg08119655	4.62672e-16	2.08435e-13	37	11	7595925			NA	NA	PPFIBP2	NM_003621	Body					TRUE				NA	0.245045	0.223459	-0.0215862	0.60773	0.615316	0.00758569
cg02566861	4.67307e-16	2.10193e-13	37	17	46679516			NA	NA	LOC404266;LOC404266;LOC404266;LOC404266;HOXB6;LOC404266	NR_033203;NR_033205;NR_033204;NR_033201;NM_018952;NR_033202	Body;Body;Body;Body;5'UTR;Body	chr17:46675044-46675589	S_Shelf			NA	17:44034457-44035153	17:46679300-46680932	Unclassified	NA	0.0939452	0.141888	0.0479425	0.453865	0.482332	0.0284674
cg21355487	4.67783e-16	2.10193e-13	37	10	49688893			NA	NA	ARHGAP22	NM_021226	Body	chr10:49687661-49687870	S_Shore			NA				NA	0.744549	0.707512	-0.0370371	0.34153	0.354182	0.0126526
cg14518658	4.72961e-16	2.11972e-13	37	22	37726676			NA	NA				chr22:37730551-37731415	N_Shelf			TRUE		22:37726405-37727254	Unclassified_Cell_type_specific	TRUE	0.169684	0.182322	0.0126377	0.481148	0.467578	-0.01357
cg26313955	4.94611e-16	2.21106e-13	37	1	117112616			NA	NA	CD58;CD58;CD58	NM_001779;NR_026665;NM_001144822	Body;Body;Body	chr1:117112960-117113883	N_Shore			NA	1:116914139-116914251	1:117112354-117114126	Promoter_Associated	NA	0.429535	0.37186	-0.0576747	0.177469	0.178145	0.000676345
cg01970040	4.99689e-16	2.22916e-13	37	17	27396961			NA	NA								NA	17:24421043-24421200			NA	0.659949	0.690922	0.0309729	0.895372	0.895227	-0.000144728
cg13895343	5.10208e-16	2.27202e-13	37	17	26708773			NA	NA	SARM1	NM_015077	Body	chr17:26708225-26708805	Island			NA	17:23732353-23732911			NA	0.14291	0.110783	-0.0321274	0.421271	0.415137	-0.0061345
cg24277817	5.17605e-16	2.29907e-13	37	19	13135662			NA	NA	NFIX	NM_002501	Body	chr19:13135317-13136169	Island	low-CpG:12995149-12996848		NA	19:12996280-12997294			NA	0.0880823	0.103456	0.0153733	0.345698	0.366619	0.0209206
cg02409722	5.22435e-16	2.31461e-13	37	4	140429978			NA	NA	SETD7	NM_030648	3'UTR			low-CpG:140649296-140649484		NA				NA	0.511031	0.624779	0.113748	0.882161	0.883188	0.00102739
cg00792107	5.29402e-16	2.33655e-13	37	12	133181600			NA	NA				chr12:133179886-133180351	S_Shore			NA		12:133181562-133181772	Unclassified_Cell_type_specific	NA	0.717713	0.626745	-0.0909678	0.374397	0.346061	-0.0283359
cg19136673	5.4601e-16	2.4068e-13	37	6	32813337			NA	NA	PSMB8;TAP1	NM_004159;NM_000593	TSS1500;3'UTR	chr6:32811494-32811839	S_Shore			NA				NA	0.494148	0.233891	-0.260257	0.129666	0.101751	-0.0279148
cg05207048	5.49422e-16	2.41877e-13	37	5	167513456			NA	NA	ODZ2	NM_001122679	Body					TRUE				NA	0.499585	0.59846	0.0988752	0.18973	0.184764	-0.00496572
cg17001566	5.52658e-16	2.42994e-13	37	1	2990490			NA	NA	PRDM16;PRDM16	NM_022114;NM_199454	Body;Body	chr1:2990030-2990718	Island			NA	1:2979921-2980557	1:2990417-2990514	Unclassified_Cell_type_specific	NA	0.509399	0.507712	-0.00168625	0.178182	0.179676	0.00149351
cg17430979	5.54983e-16	2.43708e-13	37	4	6034828			TRUE	NA	JAKMIP1	NM_001099433	Body					NA				NA	0.889419	0.886094	-0.00332411	0.634559	0.592896	-0.0416628
cg03785076	5.66935e-16	2.48643e-13	37	2	241936915			NA	NA	SNED1	NM_001080437	TSS1500	chr2:241937716-241938468	N_Shore			TRUE				NA	0.868125	0.879444	0.0113193	0.646176	0.657581	0.0114047
cg04542977	5.86992e-16	2.56792e-13	37	1	51982669			NA	NA	EPS15	NM_001981	Body	chr1:51984547-51985216	N_Shore			NA				NA	0.659948	0.663297	0.0033489	0.331541	0.317065	-0.0144766
cg11540997	5.93772e-16	2.59106e-13	37	15	45407818			NA	TRUE	DUOX2;DUOXA2	NM_014080;NM_207581	TSS1500;Body	chr15:45408573-45409528	N_Shore			TRUE		15:45407677-45408128	Unclassified_Cell_type_specific	NA	0.342316	0.388418	0.0461025	0.592844	0.607332	0.014488
cg01080924	5.98983e-16	2.60494e-13	37	22	46449550			NA	NA	C22orf26;LOC150381	NM_018280;NR_027034	Body;TSS200	chr22:46449632-46450115	N_Shore			NA	22:44828094-44829040	22:46449447-46449565	Promoter_Associated	NA	0.650679	0.513246	-0.137433	0.173877	0.17149	-0.00238694
cg24591105	5.99199e-16	2.60494e-13	37	1	230415225	rs2273968		NA	NA	GALNT2	NM_004481	3'UTR	chr1:230415342-230415689	N_Shore			NA	1:228481742-228481849			NA	0.489639	0.45964	-0.0299986	0.860728	0.85455	-0.00617877
cg24577455	6.00944e-16	2.60926e-13	37	1	2069012			NA	NA	PRKCZ;PRKCZ;PRKCZ	NM_001033582;NM_002744;NM_001033581	5'UTR;Body;5'UTR	chr1:2066367-2066666	S_Shelf			NA		1:2068894-2069102	Unclassified_Cell_type_specific	NA	0.357716	0.390643	0.0329262	0.685922	0.669792	-0.0161293
cg05369327	6.01699e-16	2.60928e-13	37	14	95826853			NA	NA				chr14:95826675-95826941	Island			NA	14:94896470-94896754			NA	0.030976	0.0672225	0.0362465	0.273071	0.235836	-0.0372348
cg14160518	6.07454e-16	2.63096e-13	37	20	50418952			NA	NA	SALL4;SALL4	NM_020436;NM_020436	1stExon;5'UTR	chr20:50417312-50419045	Island		RDMR	NA	20:49850919-49852452			NA	0.338083	0.518871	0.180787	0.842151	0.812879	-0.0292728
cg19496364	6.26215e-16	2.70546e-13	37	8	94551463			NA	NA								TRUE				NA	0.304508	0.408256	0.103747	0.735108	0.787198	0.0520903
cg27300045	6.2737e-16	2.70546e-13	37	19	47610813			NA	NA	ZC3H4	NM_015168	Body	chr19:47614408-47614661	N_Shelf			TRUE		19:47610799-47611360	Promoter_Associated	NA	0.454883	0.411276	-0.0436062	0.158313	0.163756	0.00544278
cg18147098	6.27767e-16	2.70546e-13	37	1	212688916			NA	NA				chr1:212688031-212688448	S_Shore			NA	1:210755532-210755626			NA	0.314432	0.441467	0.127035	0.742731	0.782941	0.0402103
cg11882607	6.3053e-16	2.714e-13	37	3	12858926	rs17037287		NA	NA	CAND2;CAND2	NM_001162499;NM_012298	Body;Body	chr3:12856649-12856863	S_Shelf			NA	3:12833887-12833969			NA	0.832352	0.745856	-0.0864962	0.516704	0.527846	0.0111413
cg03254465	6.32911e-16	2.72088e-13	37	1	3240227			NA	NA	PRDM16;PRDM16	NM_022114;NM_199454	Body;Body	chr1:3239915-3240261	Island			NA	1:3229442-3230111			NA	0.554904	0.578089	0.0231846	0.214185	0.200154	-0.0140316
cg13607248	6.36817e-16	2.7343e-13	37	3	183874556			NA	NA	DVL3	NM_004423	Body	chr3:183872925-183873712	S_Shore			NA		3:183874365-183874663	Promoter_Associated	NA	0.470281	0.332199	-0.138082	0.150197	0.151289	0.00109165
cg10549018	6.42859e-16	2.75684e-13	37	10	98176740			NA	NA	TLL2	NM_012465	Body					TRUE				NA	0.7749	0.728166	-0.046734	0.524004	0.504145	-0.0198591
cg06678242	6.72739e-16	2.87556e-13	37	15	93614758			NA	NA	RGMA;RGMA;RGMA;RGMA;RGMA;RGMA	NM_001166289;NM_001166288;NM_020211;NM_001166286;NM_001166283;NM_001166287	Body;Body;Body;Body;Body;Body	chr15:93615622-93617185	N_Shore		RDMR	NA				NA	0.351172	0.418224	0.0670522	0.787377	0.779442	-0.00793543
cg03655701	6.73025e-16	2.87556e-13	37	1	24885664			NA	NA	C1orf130	NM_001010980	5'UTR					TRUE				TRUE	0.647254	0.722161	0.074907	0.313756	0.356528	0.0427726
cg23948843	6.947e-16	2.96453e-13	37	2	164204752			NA	NA				chr2:164204740-164205039	Island			TRUE	2:163912941-163913285			TRUE	0.195997	0.318866	0.122869	0.495871	0.522276	0.0264053
cg03979241	7.09519e-16	3.02035e-13	37	8	21916824			NA	NA	EPB49;EPB49;EPB49;EPB49;EPB49;EPB49;EPB49;EPB49	NM_001978;NM_001114136;NM_001114138;NM_001114135;NM_001978;NM_001114138;NM_001114137;NM_001114139	1stExon;5'UTR;1stExon;5'UTR;5'UTR;5'UTR;5'UTR;5'UTR	chr8:21914275-21914525	S_Shelf	low-CpG:21972673-21972818		NA		8:21916525-21918452	Unclassified_Cell_type_specific	NA	0.792391	0.839904	0.0475136	0.38513	0.441995	0.0568657
cg06340942	7.10726e-16	3.02179e-13	37	22	19513106			NA	NA	CLDN5;CLDN5	NM_003277;NM_001130861	TSS1500;TSS1500	chr22:19510871-19512254	S_Shore			NA		22:19512893-19513221	Unclassified_Cell_type_specific	NA	0.39112	0.51187	0.12075	0.68608	0.695257	0.00917692
cg04027736	7.21354e-16	3.0595e-13	37	7	27143403			NA	NA	HOXA2	NM_006735	TSS1500	chr7:27143181-27143479	Island		RDMR	NA	7:27109739-27110004			NA	0.216694	0.260594	0.0439001	0.486263	0.533259	0.0469969
cg13419986	7.27916e-16	3.08357e-13	37	2	218769406			NA	NA	TNS1	NM_022648	5'UTR					NA				NA	0.749511	0.771454	0.0219427	0.55579	0.550919	-0.00487116
cg08620329	7.43651e-16	3.14639e-13	37	8	67454546			NA	NA				chr8:67454545-67454991	Island			TRUE	8:67617100-67617150			TRUE	0.318499	0.284338	-0.0341612	0.670331	0.670314	-1.67528e-05
cg07262247	7.49679e-16	3.16804e-13	37	5	131593730			NA	NA	PDLIM4;PDLIM4	NM_003687;NM_001131027	Body;Body	chr5:131593039-131593813	Island			NA	5:131620939-131621630			TRUE	0.62277	0.739468	0.116698	0.900339	0.919686	0.0193466
cg09137533	7.61172e-16	3.19345e-13	37	22	46469091			NA	NA				chr22:46465976-46468528	S_Shore		RDMR	NA				NA	0.724656	0.738061	0.0134051	0.378049	0.363283	-0.0147656
cg00403478	7.61201e-16	3.19345e-13	37	6	33040769			NA	NA	HLA-DPA1	NM_033554	Body					NA				NA	0.646279	0.544415	-0.101864	0.228034	0.238496	0.0104626
cg25447164	7.69107e-16	3.21841e-13	37	17	78417789			NA	NA				chr17:78417835-78418089	N_Shore			TRUE				NA	0.145216	0.157446	0.0122302	0.480397	0.435429	-0.0449686
cg07298299	7.77603e-16	3.24271e-13	37	11	45943237			NA	NA	GYLTL1B;GYLTL1B	NM_152312;NM_152312	1stExon;5'UTR	chr11:45943513-45944852	N_Shore			NA				TRUE	0.514772	0.731534	0.216762	0.860739	0.862763	0.0020238
cg20480274	7.99413e-16	3.32967e-13	37	17	27313125	rs3941115		NA	NA	SEZ6;SEZ6	NM_001098635;NM_178860	Body;Body	chr17:27312969-27313283	Island			TRUE	17:24337096-24337252			NA	0.472363	0.496534	0.0241708	0.809264	0.81804	0.0087763
cg08039587	8.03841e-16	3.3441e-13	37	6	29911334	rs17878838		NA	NA	HLA-A	NM_002116	Body	chr6:29910202-29911367	Island			NA	6:30018182-30019314			NA	0.883237	0.782013	-0.101224	0.551145	0.573732	0.0225869
cg11199014	8.05668e-16	3.34641e-13	37	19	39798563			NA	NA	LRFN1	NM_020862	Body	chr19:39797786-39799250	Island			TRUE	19:44489564-44491070			NA	0.200585	0.337492	0.136906	0.794053	0.796249	0.00219606
cg24296397	8.0632e-16	3.34641e-13	37	3	49692537			NA	NA	BSN	NM_003458	Body	chr3:49690022-49690329	S_Shelf			NA				NA	0.862389	0.731732	-0.130658	0.528519	0.483983	-0.0445359
cg26170244	8.13408e-16	3.3718e-13	37	15	65176353			NA	NA							DMR	NA		15:65176225-65176697	Unclassified	TRUE	0.528443	0.485527	-0.042916	0.261609	0.299356	0.0377479
cg24434387	8.27675e-16	3.42686e-13	37	17	45051692	rs79849610		NA	NA				chr17:45055317-45056838	N_Shelf			NA				NA	0.909355	0.888674	-0.0206815	0.673533	0.700938	0.0274055
cg23490796	8.53772e-16	3.53071e-13	37	2	220282914		rs2854886	NA	NA	DES	NM_001927	TSS200	chr2:220283200-220283750	N_Shore			TRUE				TRUE	0.380997	0.341533	-0.0394639	0.590216	0.57245	-0.0177661
cg24536146	8.65975e-16	3.57692e-13	37	1	207997166			NA	NA							CDMR	NA	1:206063625-206063801	1:207997043-207997878	Unclassified	TRUE	0.64381	0.546381	-0.0974296	0.177361	0.21193	0.0345691
cg14794735	8.7226e-16	3.5986e-13	37	7	129415968	rs78257223		NA	NA	MIR183;MIR96	NR_029615;NR_029512	TSS1500;TSS1500	chr7:129418286-129422509	N_Shelf			NA		7:129415897-129416024	Unclassified_Cell_type_specific	NA	0.579156	0.681125	0.101969	0.840505	0.852741	0.0122364
cg16709353	8.87226e-16	3.65601e-13	37	11	68856817	rs78862120		NA	NA	TPCN2	NM_139075	3'UTR				RDMR	NA	11:68613393-68613501	11:68855179-68856886	Unclassified	NA	0.641324	0.698786	0.0574616	0.342067	0.356351	0.0142837
cg16568681	8.98327e-16	3.69738e-13	37	11	33758505			NA	NA	CD59;CD59;CD59;CD59	NM_000611;NM_203330;NM_203329;NM_203331	TSS1500;TSS1500;TSS1500;TSS1500	chr11:33757476-33758122	S_Shore		RDMR	NA		11:33757349-33758674	Promoter_Associated	NA	0.707214	0.71395	0.00673663	0.270068	0.300199	0.0301309
cg01181681	9.0851e-16	3.73487e-13	37	1	223317364			NA	NA	TLR5	NM_003268	TSS1500	chr1:223316185-223316689	S_Shore			NA				NA	0.169391	0.168915	-0.00047616	0.49393	0.442059	-0.0518711
cg27187555	9.13813e-16	3.75223e-13	37	1	3269252			NA	NA	PRDM16;PRDM16	NM_022114;NM_199454	Body;Body					TRUE	1:3258881-3259113			TRUE	0.595684	0.728024	0.13234	0.410388	0.40276	-0.00762736
cg11229399	9.318e-16	3.81708e-13	37	1	228689056			NA	NA								TRUE		1:228688544-228689322	Unclassified	NA	0.447025	0.428098	-0.0189269	0.118407	0.0834479	-0.0349593
cg16171137	9.54935e-16	3.89807e-13	37	6	31607634	rs28732154		NA	NA	BAT3;BAT3;BAT3;BAT3	NM_004639;NM_080702;NM_080703;NM_001098534	Body;Body;Body;Body					NA				TRUE	0.713681	0.757197	0.0435158	0.374824	0.467437	0.092613
cg07835443	9.63952e-16	3.93027e-13	37	16	89734986			NA	NA	C16orf55	NM_153025	Body	chr16:89734985-89735189	Island			NA				NA	0.790942	0.391313	-0.399629	0.281186	0.207657	-0.0735289
cg07502868	9.67138e-16	3.93864e-13	37	16	979898			NA	NA	LMF1	NM_022773	Body	chr16:979785-980198	Island			NA	16:919489-920258			NA	0.576305	0.695303	0.118998	0.885735	0.873915	-0.01182
cg24222580	9.71209e-16	3.95059e-13	37	13	113639509			NA	NA	MCF2L;MCF2L	NM_001112732;NM_024979	Body;Body	chr13:113635654-113635899	S_Shelf			NA	13:112687452-112687840	13:113639277-113639516	Unclassified_Cell_type_specific	NA	0.245245	0.312197	0.0669515	0.53538	0.520945	-0.0144353
cg27592309	9.81944e-16	3.9896e-13	37	16	55326700	rs258602		NA	NA								TRUE				NA	0.477487	0.464978	-0.0125086	0.706285	0.705251	-0.00103463
cg01228134	1.00326e-15	4.06671e-13	37	2	233351921			NA	NA	ECEL1	NM_004826	5'UTR	chr2:233350278-233352974	Island		DMR	NA	2:233058523-233061084			NA	0.109189	0.0597912	-0.0493975	0.391348	0.360153	-0.0311951
cg06503831	1.02147e-15	4.1357e-13	37	17	26634225			NA	NA	FLJ40504	NR_028334	Body	chr17:26633894-26634470	Island			NA	17:23658070-23658593			NA	0.0991703	0.137125	0.0379549	0.351402	0.365173	0.0137703
cg23109891	1.05953e-15	4.27982e-13	37	22	38379218			NA	NA	SOX10	NM_006941	Body	chr22:38379093-38379964	Island			NA	22:36709076-36710019	22:38378607-38379589	Unclassified	NA	0.491723	0.564677	0.0729543	0.880288	0.850616	-0.0296725
cg19717773	1.07555e-15	4.33948e-13	37	7	2847554			NA	NA	GNA12	NM_007353	Body					NA	7:2814039-2814102			NA	0.838217	0.820411	-0.017806	0.535904	0.511293	-0.0246108
cg24159436	1.09442e-15	4.41051e-13	37	3	16974681	rs55835744		NA	NA	PLCL2;PLCL2;PLCL2	NM_015184;NM_001144382;NM_015184	1stExon;Body;5'UTR					NA				NA	0.814283	0.697408	-0.116876	0.37408	0.394845	0.0207646
cg18062721	1.09614e-15	4.4121e-13	37	3	11643427			NA	NA	VGLL4;VGLL4	NM_014667;NM_001128219	Body;Body					TRUE	3:11618325-11618631			NA	0.128083	0.158102	0.0300194	0.366446	0.371979	0.00553362
cg05991401	1.09735e-15	4.4121e-13	37	17	72741152			NA	NA	RAB37;RAB37;RAB37;RAB37	NM_001006638;NM_175738;NM_001163990;NM_001163989	Body;Body;Body;Body	chr17:72744428-72745952	N_Shelf			NA		17:72740505-72741221	Promoter_Associated	NA	0.775776	0.83545	0.0596731	0.542746	0.565918	0.0231719
cg01213599	1.12296e-15	4.50983e-13	37	10	126704259			NA	NA	CTBP2;CTBP2;CTBP2	NM_001329;NM_022802;NM_001083914	Body;Body;Body					NA	10:126693981-126694250			NA	0.862336	0.820645	-0.0416913	0.592151	0.546348	-0.045803
cg24954207	1.15682e-15	4.64047e-13	37	3	128217091			NA	NA				chr3:128215212-128216905	S_Shore			NA		3:128215812-128217433	Unclassified_Cell_type_specific	TRUE	0.608443	0.60604	-0.00240247	0.22821	0.255392	0.0271823
cg14244636	1.16495e-15	4.66769e-13	37	10	100055918			NA	NA								TRUE				NA	0.390921	0.415545	0.0246238	0.743883	0.75986	0.0159772
cg15555527	1.20031e-15	4.80386e-13	37	4	80885981			NA	NA	ANTXR2	NM_058172	Body	chr4:80885844-80886148	Island			TRUE	4:81104591-81105315			NA	0.254005	0.489087	0.235082	0.829496	0.859405	0.0299087
cg01278041	1.20736e-15	4.82652e-13	37	4	184018527			NA	NA	C4orf38	NR_024008	Body	chr4:184018830-184021379	N_Shore		RDMR	NA	4:184255454-184258400			NA	0.165626	0.251881	0.0862555	0.718918	0.660745	-0.0581733
cg02556393	1.29307e-15	5.15729e-13	37	3	168866705	rs61416664		NA	NA	MECOM;MECOM	NM_004991;NM_001164000	Body;TSS1500	chr3:168867211-168867413	N_Shore		RDMR	TRUE		3:168866624-168867660	Unclassified	NA	0.762285	0.675618	-0.0866672	0.359924	0.464444	0.104521
cg21691065	1.30214e-15	5.18752e-13	37	1	2804835			NA	NA								NA		1:2804670-2804890	Unclassified_Cell_type_specific	NA	0.733416	0.473502	-0.259914	0.17167	0.186677	0.0150076
cg22277154	1.34111e-15	5.32446e-13	37	13	31020468			NA	NA				chr13:31019860-31020137	S_Shore			TRUE		13:31020415-31020812	Unclassified_Cell_type_specific	TRUE	0.816982	0.858139	0.0411577	0.522484	0.559595	0.0371114
cg20471691	1.35794e-15	5.38514e-13	37	17	46681316	rs57016617		NA	NA	LOC404266;LOC404266;HOXB6	NR_033204;NR_033201;NM_018952	Body;Body;5'UTR	chr17:46685244-46685449	N_Shelf			NA	17:44036289-44036401			TRUE	0.191678	0.214239	0.0225608	0.640887	0.679887	0.039
cg07855221	1.38183e-15	5.46119e-13	37	17	79877314			NA	NA	MAFG;MAFG;SIRT7	NM_002359;NM_032711;NM_016538	3'UTR;3'UTR;TSS1500	chr17:79875425-79876124	S_Shore			NA		17:79877285-79877469	Gene_Associated_Cell_type_specific	NA	0.805222	0.825156	0.0199346	0.530925	0.535725	0.00480032
cg24851513	1.38567e-15	5.47016e-13	37	3	52099522			NA	NA	C3orf74	NR_027331	TSS1500					NA				NA	0.5093	0.516175	0.00687516	0.249678	0.254935	0.00525702
cg21946195	1.38936e-15	5.47851e-13	37	2	86012225			NA	NA	ATOH8	NM_032827	Body					TRUE				TRUE	0.861056	0.843027	-0.0180288	0.613561	0.583813	-0.0297475
cg18419358	1.40536e-15	5.52906e-13	37	6	158384009			NA	NA								TRUE				TRUE	0.867261	0.841824	-0.0254368	0.555602	0.568694	0.013092
cg22505962	1.41459e-15	5.55909e-13	37	3	45067627			NA	NA	CLEC3B	NM_003278	TSS200					TRUE				NA	0.574271	0.528902	-0.0453694	0.288025	0.27155	-0.0164743
cg07408456	1.43543e-15	5.63461e-13	37	19	15590532			NA	TRUE	PGLYRP2	NM_052890	TSS1500					NA				NA	0.630725	0.706198	0.0754735	0.357639	0.38135	0.0237104
cg06768010	1.48843e-15	5.82949e-13	37	2	74729502			NA	NA	LOC151534;LBX2	NR_024606;NM_001009812	TSS1500;Body	chr2:74729399-74731166	Island			NA	2:74582608-74584778	2:74729254-74730700	Unclassified	NA	0.115356	0.113063	-0.00229312	0.409097	0.374515	-0.034582
cg06069616	1.49607e-15	5.84626e-13	37	21	33783773	rs55654110		NA	NA	C21orf63	NM_058187	TSS1500	chr21:33783914-33785717	N_Shore			NA				NA	0.602326	0.606318	0.00399127	0.254992	0.241577	-0.0134152
cg07352054	1.50713e-15	5.88285e-13	37	7	157092682			NA	NA				chr7:157092597-157093535	Island		DMR	NA	7:156785443-156786296	7:157092510-157093005	Unclassified_Cell_type_specific	TRUE	0.852457	0.869964	0.0175064	0.480089	0.517429	0.0373403
cg15059804	1.51272e-15	5.89805e-13	37	1	33766318			NA	NA	ZNF362	NM_152493	3'UTR					TRUE		1:33765773-33766322	Unclassified_Cell_type_specific	NA	0.843157	0.846362	0.00320479	0.546038	0.560921	0.014883
cg20534570	1.51869e-15	5.91471e-13	37	22	41763093			NA	NA	TEF	NM_001145398	TSS1500					TRUE		22:41763076-41763760	Unclassified_Cell_type_specific	NA	0.475748	0.396292	-0.0794564	0.195295	0.177735	-0.0175593
cg04036920	1.56294e-15	6.08024e-13	37	11	33562503			NA	NA	C11orf41	NM_012194	TSS1500					NA				NA	0.813875	0.788061	-0.0258141	0.523389	0.496428	-0.0269618
cg23075506	1.60924e-15	6.25337e-13	37	1	212688997			NA	NA				chr1:212688031-212688448	S_Shore			NA	1:210755532-210755626			NA	0.505293	0.721318	0.216025	0.895907	0.907985	0.0120782
cg09655403	1.6284e-15	6.32075e-13	37	5	78985495			NA	NA	CMYA5	NM_153610	TSS200			high-CpG:79021199-79021441		TRUE	5:79021181-79022014	5:78985346-78985548	Unclassified_Cell_type_specific	NA	0.211831	0.368491	0.15666	0.74307	0.763072	0.0200017
cg26435928	1.63359e-15	6.33197e-13	37	3	75668758			NA	NA				chr3:75667777-75669067	Island		DMR	NA	3:75750468-75751800			TRUE	0.0747182	0.0666662	-0.00805202	0.310992	0.301482	-0.00951001
cg24499605	1.63493e-15	6.33197e-13	37	1	3142925			NA	NA	PRDM16;PRDM16	NM_022114;NM_199454	Body;Body					NA	1:3132785-3132879			NA	0.831295	0.828484	-0.00281188	0.54796	0.49857	-0.0493902
cg21089930	1.67992e-15	6.49173e-13	37	11	58965571			NA	NA	DTX4	NM_015177	Body					TRUE				TRUE	0.857696	0.88229	0.0245949	0.569025	0.600103	0.0310783
cg04451175	1.78276e-15	6.87389e-13	37	8	16860088	rs12718379		NA	NA	FGF20	NM_019851	TSS1500	chr8:16859044-16859452	S_Shore		RDMR	NA		8:16859616-16860165	Unclassified_Cell_type_specific	NA	0.196573	0.257527	0.0609543	0.646569	0.575834	-0.0707345
cg11878045	1.79894e-15	6.92857e-13	37	11	2482536	rs2075873		NA	NA	KCNQ1;KCNQ1	NM_000218;NM_181798	Body;TSS200					NA				NA	0.521786	0.654881	0.133095	0.807876	0.808694	0.000817708
cg22273555	1.8386e-15	7.05788e-13	37	6	33130034			NA	NA				chr6:33129291-33129718	S_Shore			TRUE		6:33128418-33130669	Unclassified	NA	0.682322	0.724549	0.0422263	0.429182	0.407482	-0.0216998
cg12419863	1.85842e-15	7.12611e-13	37	6	144263450			NA	NA	PLAGL1;PLAGL1;PLAGL1;PLAGL1;PLAGL1;PLAGL1;PLAGL1;PLAGL1	NM_001080952;NM_001080956;NM_001080951;NM_002656;NM_006718;NM_001080954;NM_001080953;NM_001080955	Body;Body;Body;Body;Body;Body;Body;Body					NA		6:144262872-144263921	Unclassified	NA	0.737893	0.65288	-0.0850122	0.267476	0.277014	0.00953797
cg01483824	1.97502e-15	7.55656e-13	37	19	48945886			NA	NA	GRIN2D	NM_000836	Body	chr19:48945800-48947636	Island			NA	19:53636919-53639697			NA	0.71114	0.741762	0.0306213	0.948307	0.934431	-0.0138763
cg15428620	2.00943e-15	7.67552e-13	37	10	102792835			NA	NA	SFXN3	NM_030971	Body	chr10:102790820-102791049	S_Shore		RDMR	NA				NA	0.680529	0.656073	-0.0244562	0.416451	0.403367	-0.0130838
cg16363586	2.01053e-15	7.67552e-13	37	19	17516329			NA	TRUE	BST2	NM_004335	1stExon					TRUE		19:17515879-17517070	Promoter_Associated	NA	0.412085	0.387321	-0.0247641	0.140555	0.167774	0.0272189
cg21393163	2.01896e-15	7.69925e-13	37	1	12217629			NA	NA								NA		1:12217465-12217731	Unclassified_Cell_type_specific	NA	0.465668	0.479808	0.0141395	0.11183	0.160793	0.0489629
cg26388730	2.02977e-15	7.73199e-13	37	11	64405764			NA	NA	NRXN2;NRXN2;NRXN2	NM_138734;NM_138732;NM_015080	Body;Body;Body	chr11:64405451-64406006	Island			NA	11:64162110-64162537			TRUE	0.48753	0.515773	0.0282435	0.702768	0.723887	0.021119
cg27331665	2.03409e-15	7.73997e-13	37	11	316456	rs79196191		NA	NA				chr11:315739-316539	Island			NA	11:305780-306470	11:316185-316760	Unclassified_Cell_type_specific	NA	0.143973	0.156145	0.0121721	0.409425	0.378287	-0.0311388
cg23135908	2.04652e-15	7.77875e-13	37	11	1989715			NA	NA				chr11:1990899-1991211	N_Shore			TRUE	11:1946149-1946597			NA	0.502719	0.506826	0.00410742	0.756463	0.730004	-0.0264583
cg17156491	2.05479e-15	7.80166e-13	37	2	43259508			NA	NA								TRUE		2:43259438-43259626	Unclassified_Cell_type_specific	NA	0.602981	0.67117	0.0681889	0.369459	0.350692	-0.0187666
cg09477019	2.07908e-15	7.88529e-13	37	16	56681945			NA	NA								NA	16:55239368-55239512			NA	0.0753385	0.123144	0.0478053	0.288461	0.341719	0.0532584
cg14064024	2.11623e-15	8.01743e-13	37	14	100771096			NA	NA	SLC25A29	NM_001039355	Body	chr14:100771820-100773673	N_Shore			NA				NA	0.716713	0.71078	-0.00593233	0.439236	0.423482	-0.0157546
cg25293806	2.14917e-15	8.13337e-13	37	19	55889387			NA	NA	TMEM190	NM_139172	Body	chr19:55889005-55889476	Island			NA	19:60580847-60581288			NA	0.171764	0.259434	0.0876697	0.488739	0.453241	-0.0354986
cg23279355	2.15733e-15	8.14654e-13	37	5	78985592			NA	NA	CMYA5	NM_153610	TSS200			high-CpG:79021199-79021441		TRUE	5:79021181-79022014			NA	0.101122	0.256223	0.155101	0.640519	0.602889	-0.0376298
cg10949576	2.16653e-15	8.17241e-13	37	11	61248556			NA	NA	C11orf66;C11orf66	NM_001170753;NM_145017	TSS200;TSS200					NA				TRUE	0.389487	0.423435	0.0339483	0.717432	0.71544	-0.0019916
cg13274149	2.16991e-15	8.17629e-13	37	9	140175393			NA	NA	C9orf167	NM_017723	3'UTR	chr9:140172613-140176105	Island			NA	9:139294792-139295880	9:140175293-140175762	Unclassified_Cell_type_specific	NA	0.185443	0.114429	-0.0710138	0.406287	0.398439	-0.00784743
cg01076459	2.18116e-15	8.20443e-13	37	17	2908230			NA	NA	RAP1GAP2;RAP1GAP2	NM_015085;NM_001100398	Body;Body					TRUE	17:2854906-2855120	17:2906861-2908415	Promoter_Associated	NA	0.904641	0.805993	-0.0986482	0.61676	0.629591	0.0128301
cg02736016	2.1821e-15	8.20443e-13	37	12	1017144			NA	NA	WNK1	NM_018979	Body			low-CpG:887401-887414		NA				NA	0.644054	0.671429	0.0273757	0.332169	0.35483	0.022661
cg16205352	2.2333e-15	8.38786e-13	37	12	49688176			NA	NA	PRPH	NM_006262	TSS1500	chr12:49688873-49691360	N_Shore			TRUE				NA	0.364291	0.464362	0.10007	0.748954	0.750886	0.00193194
cg19420720	2.24887e-15	8.43723e-13	37	17	79816504			NA	NA	P4HB	NM_000918	Body	chr17:79818230-79819299	N_Shore			NA	17:77409743-77409968			NA	0.773951	0.760944	-0.0130067	0.551506	0.534871	-0.0166348
cg16236263	2.3363e-15	8.74638e-13	37	6	32908605			NA	NA	HLA-DMB;HLA-DMB	NM_002118;NM_002118	1stExon;5'UTR					TRUE		6:32908496-32909716	Unclassified	NA	0.402086	0.245387	-0.156698	0.0722016	0.0819087	0.00970706
cg19542841	2.39231e-15	8.93684e-13	37	11	64073530			NA	NA	ESRRA	NM_004451	5'UTR	chr11:64072064-64073914	Island			NA	11:63828526-63830490	11:64071124-64074258	Promoter_Associated	NA	0.644376	0.629524	-0.0148517	0.306536	0.298847	-0.00768879
cg00303541	2.46391e-15	9.17143e-13	37	3	51741280			NA	NA	GRM2;GRM2	NM_000839;NM_001130063	5'UTR;5'UTR	chr3:51740740-51741413	Island			TRUE	3:51715881-51716416			NA	0.17036	0.162524	-0.00783596	0.400096	0.386696	-0.0134
cg11905611	2.46566e-15	9.17143e-13	37	12	14720974			NA	NA	PLBD1	NM_024829	TSS200	chr12:14720248-14721093	Island			NA	12:14611516-14612398			TRUE	0.165175	0.216745	0.05157	0.509376	0.557059	0.0476835
cg07131210	2.49659e-15	9.27656e-13	37	7	1025825			NA	NA	CYP2W1	NM_017781	Body	chr7:1026167-1026395	N_Shore			NA	7:992286-992352			TRUE	0.880327	0.845958	-0.0343693	0.656882	0.590892	-0.0659894
cg08360771	2.53652e-15	9.39531e-13	37	11	128779655			NA	NA	KCNJ5	NM_000890	5'UTR					NA				NA	0.596545	0.526304	-0.0702406	0.181825	0.184001	0.00217586
cg17205324	2.53665e-15	9.39531e-13	37	14	23835595			NA	NA	EFS;EFS	NM_032459;NM_005864	TSS1500;TSS1500	chr14:23834435-23835947	Island	high-CpG:22904163-22905667		NA	14:22904057-22905751			NA	0.0993579	0.183174	0.0838165	0.421731	0.421225	-0.000506721
cg06260709	2.56824e-15	9.50219e-13	37	20	48626621			NA	NA				chr20:48626436-48626976	Island			NA	20:48059844-48060360			NA	0.0745421	0.150169	0.0756264	0.395354	0.396085	0.00073161
cg04413853	2.59023e-15	9.57335e-13	37	17	58499706	rs11658642		NA	NA	C17orf64	NM_181707	TSS200	chr17:58498711-58499332	S_Shore			TRUE				NA	0.41466	0.533571	0.118911	0.758592	0.742839	-0.0157524
cg08379987	2.61805e-15	9.66591e-13	37	13	31507139	rs74043598		NA	NA	C13orf26	NM_152325	Body					TRUE				NA	0.172912	0.254514	0.0816019	0.593729	0.632426	0.0386972
cg27035734	2.62933e-15	9.69726e-13	37	12	86230557			NA	NA	RASSF9	NM_005447	TSS1500					NA				NA	0.788619	0.818878	0.0302588	0.548329	0.550659	0.00233076
cg22726349	2.72602e-15	1.00432e-12	37	1	2990678			NA	NA	PRDM16;PRDM16	NM_022114;NM_199454	Body;Body	chr1:2990030-2990718	Island			NA	1:2979921-2980557			NA	0.751774	0.785237	0.0334628	0.45311	0.438812	-0.0142972
cg25537245	2.74659e-15	1.01083e-12	37	17	56413890			NA	NA								NA				TRUE	0.515408	0.446029	-0.0693788	0.136028	0.142229	0.00620013
cg02691192	2.79937e-15	1.02916e-12	37	17	59693501			NA	NA								TRUE				NA	0.477633	0.287952	-0.189682	0.0810796	0.0782681	-0.0028115
cg00684075	2.81439e-15	1.03359e-12	37	2	85969661	rs2366813		NA	NA								TRUE				TRUE	0.710124	0.744498	0.0343741	0.412406	0.40415	-0.00825595
cg20529923	2.83282e-15	1.03817e-12	37	11	32110187			NA	NA				chr11:32112394-32113277	N_Shelf		RDMR	TRUE				TRUE	0.515192	0.57315	0.0579584	0.266744	0.256246	-0.0104982
cg16426670	2.85274e-15	1.04437e-12	37	20	2675996	rs76701206		NA	NA	EBF4	NM_001110514	Body	chr20:2672904-2674698	S_Shore		RDMR	NA		20:2675996-2676198	Unclassified_Cell_type_specific	NA	0.31585	0.494828	0.178978	0.70135	0.728571	0.0272211
cg27246129	2.859e-15	1.04556e-12	37	6	170595947			NA	NA	DLL1	NM_005618	Body	chr6:170597246-170597499	N_Shore			TRUE	6:170437809-170437895			NA	0.116394	0.13395	0.0175563	0.373728	0.360025	-0.0137027
cg01137047	2.90835e-15	1.06249e-12	37	6	2970877			NA	NA	SERPINB6	NM_004568	5'UTR	chr6:2971086-2971962	N_Shore		RDMR	NA				NA	0.768096	0.726188	-0.0419079	0.420562	0.434607	0.0140453
cg13718185	2.91674e-15	1.06444e-12	37	8	22877275	rs76699064		NA	NA	RHOBTB2;RHOBTB2;RHOBTB2	NM_015178;NM_001160036;NM_001160037	3'UTR;3'UTR;3'UTR					TRUE		8:22875426-22877717	Promoter_Associated	NA	0.520682	0.509029	-0.0116526	0.233906	0.233633	-0.000272973
cg13614409	2.92589e-15	1.06666e-12	37	13	31506752			NA	NA	C13orf26	NM_152325	TSS200					NA	13:30404752-30405018			NA	0.0958474	0.168299	0.0724513	0.482046	0.489857	0.0078114
cg22386583	2.97107e-15	1.082e-12	37	17	78753756			NA	NA	RPTOR;RPTOR	NM_001163034;NM_020761	Body;Body					TRUE	17:76368289-76368495			NA	0.75738	0.816069	0.0586882	0.428728	0.531183	0.102455
cg17199483	3.02883e-15	1.09958e-12	37	16	16042767			NA	TRUE	ABCC1;ABCC1;ABCC1;ABCC1;ABCC1	NM_019899;NM_019862;NM_019898;NM_019900;NM_004996	TSS1500;TSS1500;TSS1500;TSS1500;TSS1500	chr16:16043218-16043927	N_Shore			NA		16:16042736-16042874	Promoter_Associated	NA	0.536147	0.518126	-0.0180218	0.216315	0.235542	0.0192269
cg01242676	3.04298e-15	1.10319e-12	37	17	13413600	rs10521223		NA	NA	HS3ST3A1	NM_006042	Body					TRUE				NA	0.515486	0.579672	0.0641862	0.276146	0.262162	-0.0139849
cg27567561	3.04514e-15	1.10319e-12	37	12	107974733			NA	NA	BTBD11;BTBD11	NM_001018072;NM_001017523	Body;1stExon	chr12:107974842-107975305	N_Shore			NA	12:106498854-106499487			NA	0.540714	0.548597	0.00788342	0.87685	0.865596	-0.011254
cg11202871	3.09199e-15	1.119e-12	37	7	134851177			NA	NA	C7orf49;C7orf49;C7orf49	NR_024185;NR_024186;NM_024033	Body;Body;3'UTR	chr7:134854975-134855696	N_Shelf			NA				NA	0.790807	0.804482	0.0136741	0.538638	0.529894	-0.00874362
cg05714552	3.09723e-15	1.11973e-12	37	6	32118295			NA	NA	PRRT1	NM_030651	Body	chr6:32118101-32118544	Island			NA	6:32226113-32226480			NA	0.1091	0.0816524	-0.027448	0.340425	0.345474	0.00504909
cg22454769	3.18611e-15	1.14947e-12	37	2	106015767			NA	NA	FHL2;FHL2;FHL2;FHL2	NM_001039492;NM_001450;NM_201557;NM_201555	TSS200;TSS200;5'UTR;TSS200	chr2:106014878-106015884	Island			NA	2:105381311-105382817	2:106014507-106016259	Unclassified_Cell_type_specific	TRUE	0.0808942	0.1059	0.0250059	0.31434	0.311083	-0.00325753
cg06547541	3.26595e-15	1.17082e-12	37	8	962834	rs6985741		NA	NA				chr8:962315-962747	S_Shore			NA				NA	0.521496	0.550178	0.0286828	0.771778	0.750946	-0.0208319
cg00079023	3.31971e-15	1.1866e-12	37	5	139492535			NA	NA	PURA	NM_005859	TSS1500	chr5:139492723-139492966	N_Shore			NA				NA	0.328489	0.389564	0.0610746	0.587795	0.574777	-0.0130182
cg20629183	3.33814e-15	1.19196e-12	37	17	41985830			NA	NA	MPP2	NM_005374	TSS1500	chr17:41984148-41985012	S_Shore			NA				TRUE	0.124049	0.179965	0.0559165	0.421534	0.369578	-0.051956
cg26776957	3.35597e-15	1.19624e-12	37	11	73357183			NA	NA	PLEKHB1;PLEKHB1;PLEKHB1;PLEKHB1	NM_001130033;NM_021200;NM_001130035;NM_001130034	TSS200;TSS200;TSS1500;TSS1500				RDMR	NA	11:73034788-73034925			NA	0.396856	0.545991	0.149135	0.731526	0.755031	0.0235047
cg14716990	3.35702e-15	1.19624e-12	37	10	129533731			NA	NA				chr10:129534410-129537366	N_Shore			NA	10:129423721-129424000			NA	0.0986477	0.0954359	-0.00321176	0.36985	0.362498	-0.00735242
cg08066376	3.40378e-15	1.21166e-12	37	11	59577361			NA	NA	MRPL16	NM_017840	Body	chr11:59578090-59578379	N_Shore		CDMR	NA				NA	0.827405	0.815578	-0.0118275	0.554814	0.547833	-0.0069809
cg17516330	3.44356e-15	1.22457e-12	37	15	74494781			NA	NA	STRA6;STRA6;STRA6;STRA6;STRA6	NM_001142617;NM_001142618;NM_001142619;NM_022369;NM_001142620	5'UTR;5'UTR;5'UTR;5'UTR;5'UTR			low-CpG:72281833-72282584		TRUE				TRUE	0.469591	0.518687	0.0490959	0.765447	0.757284	-0.00816317
cg16292768	3.46337e-15	1.23036e-12	37	8	27467783			NA	NA	CLU;CLU;CLU	NM_001831;NM_203339;NM_001171138	Body;Body;Body					TRUE				NA	0.827297	0.842521	0.0152238	0.576277	0.585846	0.00956937
cg07747220	3.56826e-15	1.26633e-12	37	20	3052115			NA	NA	OXT	NM_000915	TSS200	chr20:3052097-3053103	Island			NA				NA	0.893851	0.905582	0.0117315	0.600285	0.636097	0.0358118
cg12065777	3.57448e-15	1.26724e-12	37	17	16311838		rs11429566	NA	NA				chr17:16310306-16310914	S_Shore			NA		17:16311793-16311874	Unclassified_Cell_type_specific	TRUE	0.698981	0.758667	0.0596853	0.44504	0.438301	-0.00673933
cg15656686	3.63567e-15	1.28631e-12	37	6	30854551			NA	NA	DDR1;DDR1	NM_013993;NM_001954	5'UTR;5'UTR	chr6:30852102-30852676	S_Shore			TRUE				NA	0.315627	0.415286	0.0996599	0.594209	0.617482	0.0232727
cg16824126	3.74038e-15	1.32201e-12	37	22	41626394			NA	NA	CHADL;L3MBTL2	NM_138481;NM_031488	Body;3'UTR					NA				NA	0.841996	0.795734	-0.0462627	0.573317	0.590501	0.0171846
cg07541020	3.86973e-15	1.36601e-12	37	10	44068714			NA	NA	ZNF239;ZNF239;ZNF239	NM_001099284;NM_001099282;NM_001099283	5'UTR;5'UTR;5'UTR	chr10:44069359-44070179	N_Shore		RDMR	TRUE				NA	0.768188	0.773253	0.00506505	0.47556	0.527008	0.0514472
cg23414580	3.87272e-15	1.36601e-12	37	4	4145323	rs74601481	rs74344185	NA	NA				chr4:4144575-4145667	Island		DMR	NA	4:4195255-4196600			NA	0.0885385	0.0944253	0.00588683	0.399572	0.411968	0.0123959
cg11324953	3.91943e-15	1.38109e-12	37	4	3077939	rs28656215		NA	NA	HTT	NM_002111	Body	chr4:3076186-3076558	S_Shore		RDMR	NA				NA	0.853839	0.882646	0.0288074	0.649966	0.674679	0.024713
cg02279625	3.92696e-15	1.38234e-12	37	15	78384520			NA	NA	SH2D7	NM_001101404	TSS1500					NA				NA	0.818359	0.812803	-0.00555576	0.48243	0.527878	0.0454477
cg13903421	3.99061e-15	1.40333e-12	37	2	219738714			NA	NA	WNT6	NM_006522	3'UTR	chr2:219738081-219738788	Island			NA	2:219446326-219447007	2:219737881-219738801	Unclassified_Cell_type_specific	NA	0.114114	0.105998	-0.0081156	0.430498	0.385902	-0.044596
cg12902896	4.02406e-15	1.41356e-12	37	3	37987838			NA	NA	CTDSPL;CTDSPL	NM_005808;NM_001008392	Body;Body					TRUE				TRUE	0.860689	0.870111	0.00942171	0.601513	0.659256	0.0577426
cg02493846	4.02783e-15	1.41356e-12	37	1	151809534			NA	NA	LOC100132111	NR_024237	TSS1500	chr1:151810460-151811684	N_Shore			NA				NA	0.664233	0.600957	-0.0632767	0.35324	0.327913	-0.0253269
cg04322363	4.03498e-15	1.41368e-12	37	3	159757071			TRUE	NA				chr3:159756632-159756997	S_Shore			TRUE				NA	0.402743	0.283866	-0.118878	0.12544	0.139336	0.0138962
cg12731671	4.03631e-15	1.41368e-12	37	20	6033516			NA	NA	LRRN4	NM_152611	5'UTR	chr20:6032675-6033517	Island		RDMR	TRUE	20:5980676-5981517			NA	0.144659	0.0774738	-0.0671854	0.356066	0.344464	-0.0116017
cg13089335	4.09142e-15	1.43154e-12	37	1	167203243	rs35870957		NA	NA	POU2F1	NM_002697	5'UTR					TRUE				NA	0.714061	0.708906	-0.00515528	0.428162	0.444777	0.0166149
cg00346985	4.12684e-15	1.44103e-12	37	1	46940516			NA	NA				chr1:46940236-46940437	S_Shore			NA				NA	0.164897	0.14747	-0.0174269	0.476678	0.431544	-0.0451343
cg08753172	4.16743e-15	1.45203e-12	37	17	1401405			NA	NA	INPP5K;INPP5K;INPP5K	NM_130766;NM_001135642;NM_016532	Body;Body;Body					TRUE				NA	0.0801871	0.0959879	0.0158008	0.31783	0.319594	0.00176359
cg13919466	4.18349e-15	1.45497e-12	37	1	32135498			NA	NA	COL16A1	NM_001856	Body					TRUE		1:32135426-32136756	Unclassified	TRUE	0.513554	0.43017	-0.0833841	0.196792	0.174498	-0.0222935
cg17159161	4.2058e-15	1.46127e-12	37	6	31323760	rs41558520	rs41560418	NA	NA	HLA-B	NM_005514	Body	chr6:31323946-31325211	N_Shore			NA				NA	0.554605	0.282518	-0.272088	0.0734699	0.0722964	-0.00117354
cg27512510	4.23219e-15	1.46768e-12	37	1	149670340	rs12117366		NA	NA				chr1:149671991-149673412	N_Shore			NA	1:147936821-147937182			TRUE	0.458628	0.59483	0.136202	0.758487	0.751237	-0.00724982
cg23602058	4.2443e-15	1.47024e-12	37	17	48154061			NA	NA	ITGA3;ITGA3	NM_005501;NM_002204	Body;Body					NA	17:45508757-45509530			NA	0.183816	0.191219	0.00740327	0.611945	0.561422	-0.0505231
cg24423806	4.25628e-15	1.47292e-12	37	11	66310467			NA	NA	ZDHHC24	NM_207340	Body	chr11:66313169-66313822	N_Shelf			NA		11:66310250-66312147	Promoter_Associated	NA	0.848354	0.847673	-0.00068097	0.573141	0.596202	0.0230611
cg03746976	4.27431e-15	1.47769e-12	37	16	58035805			NA	NA	C16orf57	NM_024598	Body	chr16:58033947-58035548	S_Shore			NA		16:58034030-58036150	Promoter_Associated	NA	0.760859	0.795951	0.0350928	0.482452	0.506283	0.0238309
cg16980380	4.34584e-15	1.49944e-12	37	17	78417883			NA	NA				chr17:78417835-78418089	Island			TRUE	17:76032464-76032616			NA	0.145893	0.198739	0.0528455	0.536599	0.52456	-0.0120386
cg12131208	4.46224e-15	1.53655e-12	37	17	58499700	rs11658642		NA	NA	C17orf64	NM_181707	TSS200	chr17:58498711-58499332	S_Shore			TRUE				NA	0.227266	0.361051	0.133785	0.721212	0.698257	-0.0229555
cg09341448	4.58928e-15	1.57873e-12	37	19	49164383			NA	NA	SEC1	NR_004401	Body	chr19:49164755-49165293	N_Shore			NA		19:49163935-49164993	Unclassified	NA	0.402454	0.240746	-0.161709	0.0850793	0.0752136	-0.00986565
cg24496745	4.79967e-15	1.64623e-12	37	1	57285156			NA	NA	C1orf168;C1orf168	NM_001004303;NM_001004303	1stExon;5'UTR					TRUE				NA	0.553091	0.593566	0.0404752	0.796385	0.784136	-0.0122489
cg11199639	4.81856e-15	1.65108e-12	37	8	39172111			NA	NA	ADAM5P	NR_001448	TSS200					NA	8:39291177-39291296			NA	0.244781	0.300699	0.0559187	0.512894	0.504436	-0.00845768
cg16026647	4.8407e-15	1.65678e-12	37	17	15689920	rs533073		NA	NA	MEIS3P1	NR_002211	TSS1500	chr17:15689697-15690227	Island			NA	17:15630242-15631595			TRUE	0.538247	0.656816	0.118569	0.805077	0.794285	-0.0107924
cg11787522	4.84474e-15	1.65678e-12	37	15	74495109			NA	TRUE	STRA6;STRA6;STRA6;STRA6;STRA6;STRA6	NM_001142617;NM_001142618;NM_001142619;NM_022369;NM_022369;NM_001142620	5'UTR;5'UTR;5'UTR;1stExon;5'UTR;5'UTR			low-CpG:72281833-72282584		NA				TRUE	0.120971	0.150491	0.0295197	0.408494	0.393064	-0.0154296
cg05578595	4.92154e-15	1.68139e-12	37	3	186542905			NA	NA				chr3:186544916-186545471	N_Shelf			NA				NA	0.164127	0.224777	0.0606504	0.393192	0.406905	0.0137126
cg02980249	4.96715e-15	1.69365e-12	37	6	31760762			NA	NA	VARS	NM_006295	Body	chr6:31763240-31763905	N_Shelf			NA				NA	0.817029	0.815456	-0.00157373	0.545302	0.584755	0.0394539
cg06276663	5.24e-15	1.78493e-12	37	10	105579899			NA	NA	SH3PXD2A	NM_014631	Body					TRUE				NA	0.818197	0.849557	0.03136	0.53031	0.524373	-0.00593767
cg13327545	5.2471e-15	1.7856e-12	37	10	22623548			NA	NA				chr10:22623350-22625875	Island			TRUE	10:22663357-22663769			NA	0.0646521	0.0991995	0.0345475	0.278479	0.308382	0.0299021
cg09481121	5.28589e-15	1.79529e-12	37	5	78985425			NA	NA	CMYA5	NM_153610	TSS1500					TRUE	5:79021181-79022014	5:78985346-78985548	Unclassified_Cell_type_specific	NA	0.335173	0.554264	0.219091	0.790342	0.813564	0.0232217
cg09912552	5.29212e-15	1.79565e-12	37	8	134250937			NA	NA	NDRG1;NDRG1	NM_006096;NM_001135242	3'UTR;3'UTR					NA	8:134319935-134320509			NA	0.755957	0.814762	0.0588047	0.50187	0.543287	0.0414164
cg25560398	5.44155e-15	1.84276e-12	37	2	233252170			NA	NA	ECEL1P2	NR_028501	TSS1500	chr2:233251361-233253414	Island			NA	2:232959406-232961623			NA	0.218244	0.152068	-0.0661769	0.550219	0.551353	0.00113354
cg12242345	5.5023e-15	1.86152e-12	37	10	100061625			NA	NA								TRUE				NA	0.430995	0.465516	0.0345209	0.680965	0.663069	-0.0178963
cg16308533	5.56034e-15	1.87863e-12	37	17	40838983			NA	NA	CNTNAP1	NM_003632	Body	chr17:40838849-40839062	Island			NA	17:38092376-38093502			NA	0.306357	0.461039	0.154683	0.808004	0.830818	0.0228136
cg00227093	5.56413e-15	1.87863e-12	37	5	149979838			NA	NA	SYNPO	NM_001166208	TSS1500					TRUE		5:149979821-149979979	Unclassified_Cell_type_specific	TRUE	0.706539	0.709418	0.00287856	0.396477	0.447239	0.0507623
cg07150862	5.63411e-15	1.89872e-12	37	16	23520705			NA	NA	GGA2	NM_015044	Body	chr16:23521573-23521899	N_Shore			NA	16:23427968-23428251	16:23520705-23520837	Promoter_Associated_Cell_type_specific	NA	0.0414952	0.074383	0.0328877	0.254978	0.260118	0.00513985
cg21853707	5.67273e-15	1.90804e-12	37	1	164676874	rs1780366		NA	NA	PBX1	NM_002585	Body					TRUE				NA	0.855426	0.835442	-0.0199844	0.583264	0.642967	0.0597033
cg05899103	5.82463e-15	1.95724e-12	37	15	65394570			NA	NA	LOC390595	NM_001163692	Body	chr15:65394413-65395041	Island			TRUE	15:63181395-63182080			NA	0.527355	0.700409	0.173054	0.917547	0.93302	0.0154734
cg04154027	6.02397e-15	2.01837e-12	37	5	78985588			NA	NA	CMYA5	NM_153610	TSS200			high-CpG:79021199-79021441		TRUE	5:79021181-79022014			NA	0.164973	0.340913	0.17594	0.726842	0.707853	-0.018989
cg21249091	6.03445e-15	2.01994e-12	37	2	173204540			NA	NA								TRUE				NA	0.626951	0.676073	0.0491223	0.341192	0.331174	-0.0100179
cg12990614	6.05754e-15	2.02377e-12	37	22	38379749			NA	NA	SOX10	NM_006941	Body	chr22:38379093-38379964	Island			NA	22:36709076-36710019			NA	0.24103	0.22473	-0.0163	0.592164	0.619639	0.0274752
cg24890964	6.14845e-15	2.04647e-12	37	20	36153642			NA	NA	BLCAP;BLCAP;BLCAP;BLCAP;BLCAP	NM_001167821;NM_001167823;NM_001167820;NM_001167822;NM_006698	5'UTR;TSS1500;5'UTR;5'UTR;5'UTR	chr20:36156022-36156669	N_Shelf			TRUE				TRUE	0.716366	0.735048	0.0186816	0.467178	0.478687	0.0115089
cg09411730	6.16692e-15	2.04901e-12	37	11	65190946			NA	NA	NEAT1	NR_028272	Body	chr11:65190824-65191058	Island		RDMR	NA	11:64947401-64947660	11:65188622-65191947	Promoter_Associated	NA	0.498377	0.400596	-0.0977815	0.0627279	0.0599155	-0.00281238
cg17896927	6.16844e-15	2.04901e-12	37	15	93617030			NA	NA	RGMA;RGMA;RGMA;RGMA;RGMA;RGMA;RGMA	NM_001166283;NM_020211;NM_001166283;NM_001166289;NM_001166288;NM_001166286;NM_001166287	1stExon;Body;5'UTR;TSS200;TSS200;TSS1500;5'UTR	chr15:93615622-93617185	Island			NA	15:91416627-91418161	15:93616879-93617246	Unclassified_Cell_type_specific	NA	0.344893	0.227277	-0.117617	0.0530827	0.0505838	-0.00249892
cg16448636	6.19526e-15	2.05596e-12	37	7	21209509			NA	NA								NA	7:21175616-21176056			NA	0.219569	0.292774	0.0732055	0.655454	0.642094	-0.0133596
cg19317715	6.26322e-15	2.07653e-12	37	17	40996578	rs35154433		NA	TRUE	AOC2;AOC2	NM_001158;NM_009590	TSS200;TSS200					NA				NA	0.658629	0.653751	-0.00487777	0.276026	0.303151	0.0271249
cg21806580	6.29333e-15	2.08254e-12	37	5	18746010			NA	NA							DMR	NA				NA	0.716491	0.58713	-0.129361	0.375786	0.344953	-0.0308334
cg25290178	6.30301e-15	2.08376e-12	37	15	93591806			NA	NA	RGMA;RGMA;RGMA;RGMA;RGMA;RGMA	NM_001166289;NM_001166288;NM_020211;NM_001166286;NM_001166283;NM_001166287	Body;Body;Body;Body;Body;Body	chr15:93595240-93595691	N_Shelf			NA	15:91392735-91392830			TRUE	0.86455	0.913751	0.0492014	0.461226	0.517299	0.0560734
cg04384810	6.3753e-15	2.10566e-12	37	14	91621555			NA	NA	C14orf159;C14orf159;C14orf159;C14orf159;C14orf159	NM_001102367;NM_001102366;NM_001102369;NM_024952;NM_001102368	5'UTR;5'UTR;5'UTR;5'UTR;5'UTR					TRUE				NA	0.522488	0.489815	-0.0326737	0.171505	0.167208	-0.00429704
cg04474832	6.55697e-15	2.16361e-12	37	3	52008487			NA	TRUE	ABHD14B;ABHD14B;ABHD14B;ABHD14A;ABHD14B;ABHD14B	NM_001146314;NR_027476;NM_032750;NM_015407;NM_032750;NM_001146314	1stExon;Body;5'UTR;TSS1500;1stExon;5'UTR	chr3:52008943-52009339	N_Shore			TRUE	3:51982751-51985402	3:52007848-52009460	Promoter_Associated	NA	0.524344	0.512801	-0.0115434	0.308189	0.29451	-0.0136786
cg22919728	6.69505e-15	2.20707e-12	37	3	126242490			NA	TRUE	CHST13	NM_152889	TSS1500	chr3:126242783-126243358	N_Shore			TRUE				NA	0.781805	0.77505	-0.00675507	0.370288	0.384	0.0137118
cg03531211	6.82469e-15	2.24768e-12	37	6	32920102			NA	NA	HLA-DMA	NM_006120	Body					NA				NA	0.879959	0.883937	0.00397827	0.647525	0.670332	0.0228065
cg18369516	6.8986e-15	2.26987e-12	37	20	62406721	rs3810494		NA	NA	ZBTB46	NM_025224	Body	chr20:62406463-62407179	Island		DMR	TRUE	20:61876872-61878110	20:62406414-62406819	Unclassified	TRUE	0.0518693	0.0608452	0.00897591	0.279538	0.291338	0.0117993
cg05310240	6.93724e-15	2.28043e-12	37	17	47979069			NA	NA				chr17:47979465-47979740	N_Shore			NA		17:47978774-47979640	Unclassified_Cell_type_specific	TRUE	0.312788	0.348366	0.0355779	0.676639	0.67019	-0.00644906
cg12352038	7.03383e-15	2.31e-12	37	20	62114621			NA	NA				chr20:62111291-62111516	S_Shelf			NA		20:62114557-62114623	Unclassified_Cell_type_specific	TRUE	0.460185	0.263097	-0.197088	0.0725166	0.0603283	-0.0121883
cg27033805	7.08904e-15	2.32593e-12	37	8	145499436	rs7817480		NA	NA	BOP1	NM_015201	Body	chr8:145498785-145499042	S_Shore			NA		8:145497840-145499772	Unclassified	NA	0.830882	0.818271	-0.0126105	0.52141	0.533429	0.0120189
cg20167366	7.17068e-15	2.34829e-12	37	6	30094980			NA	NA				chr6:30095173-30095610	N_Shore			NA	6:30202926-30203329			NA	0.321124	0.396682	0.0755581	0.681834	0.603665	-0.0781687
cg20118840	7.18798e-15	2.35174e-12	37	11	119928838			NA	NA								TRUE				NA	0.3225	0.378335	0.0558343	0.685152	0.663742	-0.0214098
cg14171514	7.30596e-15	2.38484e-12	37	11	62308492			NA	NA	AHNAK;AHNAK	NM_024060;NM_001620	5'UTR;5'UTR				RDMR	NA				NA	0.692213	0.703877	0.0116643	0.413025	0.429451	0.0164258
cg09278098	7.33426e-15	2.3906e-12	37	12	84902512	rs75104394		NA	NA								TRUE				NA	0.498687	0.572807	0.07412	0.156081	0.185855	0.0297735
cg10403394	7.42785e-15	2.41884e-12	37	15	63349192			NA	NA	TPM1;TPM1;TPM1;TPM1;TPM1;TPM1;TPM1	NM_001018007;NM_001018020;NM_001018004;NM_001018005;NM_000366;NM_001018008;NM_001018006	Body;Body;Body;Body;Body;Body;Body			low-CpG:61136237-61136371		NA				NA	0.729034	0.759159	0.030125	0.353247	0.379471	0.0262246
cg09239106	7.46791e-15	2.42961e-12	37	12	49937997			NA	NA	KCNH3	NM_012284	Body					NA	12:48224047-48224402			NA	0.351026	0.431274	0.080248	0.611543	0.59373	-0.0178137
cg16057826	7.50242e-15	2.43856e-12	37	21	36041334			NA	NA	CLIC6	NM_053277	TSS1500	chr21:36041305-36043224	Island			NA	21:34963183-34965119			NA	0.155672	0.257978	0.102306	0.500759	0.484333	-0.016426
cg21519787	7.67108e-15	2.48641e-12	37	19	49133421	rs35746286		NA	NA	SPHK2	NM_020126	3'UTR	chr19:49132603-49134291	Island		RDMR	NA	19:53824332-53825752	19:49133377-49134426	Gene_Associated	TRUE	0.382285	0.677527	0.295241	0.889233	0.902493	0.0132596
cg04173586	7.7191e-15	2.49965e-12	37	19	2167496			NA	NA	DOT1L	NM_032482	Body	chr19:2163632-2165603	S_Shore			NA	19:2118147-2118591			TRUE	0.89446	0.864358	-0.0301012	0.499002	0.499785	0.000783649
cg08883485	7.74265e-15	2.50286e-12	37	1	201619787			NA	NA	NAV1	NM_020443	Body	chr1:201617041-201619788	Island			NA				NA	0.211154	0.259732	0.0485781	0.452532	0.440012	-0.0125203
cg15260428	7.74343e-15	2.50286e-12	37	12	132381902	rs9652059		NA	NA	ULK1	NM_003565	Body	chr12:132379542-132380052	S_Shore			NA	12:130947855-130948008			NA	0.861702	0.81719	-0.0445119	0.576555	0.591234	0.014679
cg10476085	7.92862e-15	2.56034e-12	37	5	142065737			NA	NA	FGF1;FGF1;FGF1;FGF1;FGF1;FGF1;FGF1	NM_033136;NM_001144935;NM_001144934;NM_033136;NR_026696;NR_026695;NM_000800	5'UTR;5'UTR;5'UTR;1stExon;Body;Body;TSS200					TRUE				NA	0.739967	0.766331	0.0263649	0.51866	0.554861	0.0362014
cg05438378	7.94099e-15	2.56196e-12	37	15	67383736	rs5022159		NA	NA	SMAD3	NM_005902	Body					TRUE		15:67383633-67383868	Unclassified	TRUE	0.630375	0.628555	-0.00181959	0.248034	0.332682	0.0846479
cg18061327	8.0061e-15	2.57818e-12	37	18	2916738			NA	NA				chr18:2913059-2913307	S_Shelf			TRUE				NA	0.541633	0.580582	0.0389487	0.245418	0.262629	0.0172112
cg22670033	8.0773e-15	2.5987e-12	37	5	180646608			NA	NA				chr5:180646688-180647049	N_Shore			NA	5:180579043-180579655			NA	0.399346	0.56114	0.161794	0.858	0.852187	-0.00581352
cg14422782	8.13814e-15	2.61585e-12	37	15	74312279			NA	NA	PML;PML;PML;PML;PML;PML;PML;PML;PML	NM_033247;NM_033244;NM_002675;NM_033238;NM_033246;NM_033250;NM_033239;NM_033249;NM_033240	Body;Body;Body;Body;Body;Body;Body;Body;Body	chr15:74315178-74315711	N_Shelf			NA				NA	0.780034	0.781099	0.00106483	0.432824	0.454003	0.0211788
cg11442608	8.37183e-15	2.68601e-12	37	15	81456832			NA	NA								TRUE				TRUE	0.70097	0.696624	-0.00434599	0.368216	0.367603	-0.000612345
cg07539583	8.3894e-15	2.68916e-12	37	6	27215397			NA	NA	PRSS16	NM_005865	TSS200	chr6:27218792-27219813	N_Shelf			NA				NA	0.321458	0.324484	0.00302576	0.550175	0.541184	-0.00899108
cg03573390	8.40769e-15	2.69254e-12	37	16	57294639			NA	NA	PLLP	NM_015993	Body					TRUE		16:57294421-57294640	Unclassified_Cell_type_specific	TRUE	0.381511	0.54184	0.160329	0.730369	0.72633	-0.00403844
cg06012804	8.49641e-15	2.71845e-12	37	3	193849318			NA	NA				chr3:193851699-193852042	N_Shelf			TRUE		3:193848889-193849398	Unclassified_Cell_type_specific	NA	0.266063	0.343437	0.0773734	0.631188	0.610293	-0.0208949
cg22288613	8.60352e-15	2.75019e-12	37	4	190962249			NA	NA				chr4:190962111-190962689	Island			NA	4:191199121-191199676			NA	0.237461	0.307739	0.0702778	0.615455	0.599704	-0.0157515
cg19907915	8.93099e-15	2.84702e-12	37	11	133821252	rs77825526	rs11223642	NA	NA	IGSF9B	NM_014987	Body				RDMR	TRUE	11:133326274-133326523			TRUE	0.259257	0.343639	0.0843821	0.689185	0.709975	0.02079
cg02672759	8.95167e-15	2.851e-12	37	19	39739058			NA	NA				chr19:39737689-39739288	Island			NA	19:44429360-44431345			TRUE	0.507585	0.589882	0.0822967	0.859225	0.850146	-0.00907904
cg25551168	8.99923e-15	2.86353e-12	37	20	3065343			NA	TRUE	AVP;AVP	NM_000490;NM_000490	5'UTR;1stExon	chr20:3063005-3064146	S_Shore			NA				NA	0.596306	0.542717	-0.0535884	0.327002	0.304719	-0.0222828
cg08701183	9.04736e-15	2.87621e-12	37	7	21209781			NA	NA								NA	7:21176244-21176307			NA	0.16848	0.315992	0.147512	0.586752	0.611633	0.0248809
cg24024661	9.09449e-15	2.88855e-12	37	19	1074425			NA	NA	HMHA1	NM_012292	Body	chr19:1074726-1075071	N_Shore			NA	19:1025332-1025431	19:1074369-1075290	Promoter_Associated	TRUE	0.787655	0.583715	-0.20394	0.180069	0.173081	-0.00698782
cg24986840	9.33237e-15	2.95601e-12	37	11	112693829			NA	NA								TRUE				NA	0.632721	0.612129	-0.020592	0.32246	0.365832	0.0433723
cg19483007	9.50359e-15	3.0075e-12	37	3	149327651			NA	NA	WWTR1;WWTR1;WWTR1	NM_015472;NM_001168278;NM_001168280	Body;Body;Body					TRUE		3:149327380-149327656	Unclassified_Cell_type_specific	NA	0.257462	0.344611	0.0871493	0.610751	0.622926	0.0121745
cg07225966	9.53432e-15	3.01448e-12	37	10	94820376			NA	NA	CYP26C1	NM_183374	TSS1500	chr10:94820026-94823252	Island			NA	10:94809776-94811385			NA	0.0745139	0.0738913	-0.000622584	0.299909	0.280384	-0.0195245
cg10855531	9.57347e-15	3.02411e-12	37	2	62702472			NA	NA								TRUE				NA	0.488969	0.518473	0.0295041	0.232	0.232088	8.83605e-05
cg09717923	9.66527e-15	3.04757e-12	37	16	1440498			NA	NA				chr16:1440474-1440689	Island			NA	16:1380386-1380673			NA	0.58252	0.402859	-0.179662	0.863553	0.855891	-0.00766284
cg24349631	9.68987e-15	3.05256e-12	37	22	46449752			NA	NA	C22orf26;LOC150381	NM_018280;NR_027034	1stExon;Body	chr22:46449632-46450115	Island	high-CpG:44828338-44828438		NA	22:44828094-44829040			NA	0.675544	0.556518	-0.119026	0.210892	0.218643	0.00775109
cg09423126	9.88836e-15	3.10434e-12	37	8	22735333			NA	NA	PEBP4	NM_144962	Body					TRUE				NA	0.0899429	0.0800593	-0.00988362	0.291129	0.314118	0.0229886
cg26612794	9.89884e-15	3.10434e-12	37	16	88148745		rs11642340	NA	NA							CDMR	NA				NA	0.704725	0.564708	-0.140017	0.294884	0.295653	0.000769497
cg24569831	9.91781e-15	3.10748e-12	37	15	93617168	rs77650454		NA	NA	RGMA;RGMA;RGMA;RGMA;RGMA;RGMA;RGMA	NM_001166283;NM_001166289;NM_020211;NM_001166283;NM_001166286;NM_001166287;NM_001166288	1stExon;TSS1500;Body;5'UTR;TSS1500;5'UTR;TSS1500	chr15:93615622-93617185	Island			NA		15:93616879-93617246	Unclassified_Cell_type_specific	NA	0.836823	0.833096	-0.0037271	0.356164	0.379326	0.0231627
cg07048479	1.00257e-14	3.13563e-12	37	10	134351208			NA	NA	INPP5A	NM_005539	TSS200	chr10:134350302-134351119	S_Shore			NA	10:134200293-134201685	10:134350087-134351822	Promoter_Associated	NA	0.376011	0.322058	-0.0539525	0.12322	0.120326	-0.00289366
cg05526498	1.0043e-14	3.13821e-12	37	17	49012893			NA	NA				chr17:49008487-49009155	S_Shelf			NA				TRUE	0.788009	0.751628	-0.036381	0.50102	0.534568	0.0335473
cg16098332	1.02991e-14	3.20959e-12	37	2	201730594			NA	NA	CLK1;CLK1;CLK1;CLK1	NM_004071;NR_027856;NM_001162407;NR_027855	TSS1500;TSS1500;TSS1500;TSS1500	chr2:201728892-201729577	S_Shore			NA				NA	0.723711	0.807318	0.083607	0.516319	0.552671	0.0363525
cg03326252	1.0315e-14	3.21167e-12	37	11	133821166			NA	NA	IGSF9B	NM_014987	Body				RDMR	TRUE	11:133326274-133326523			TRUE	0.364326	0.332071	-0.032255	0.599887	0.61739	0.0175026
cg14034325	1.03949e-14	3.22902e-12	37	10	43891459			NA	NA	HNRNPF;HNRNPF;HNRNPF;HNRNPF;HNRNPF;HNRNPF	NM_001098207;NM_001098205;NM_001098208;NM_001098206;NM_001098204;NM_004966	5'UTR;5'UTR;5'UTR;5'UTR;5'UTR;5'UTR	chr10:43891546-43892917	N_Shore			NA	10:43211345-43213022			TRUE	0.104233	0.13005	0.0258174	0.495673	0.487943	-0.00773008
cg03630821	1.03985e-14	3.22902e-12	37	19	58861702	rs2241788		NA	NA	A1BG	NM_130786	Body	chr19:58861341-58862406	Island			NA	19:63553154-63554218			NA	0.125198	0.143453	0.0182551	0.473793	0.467393	-0.00640008
cg23691090	1.06053e-14	3.29028e-12	37	22	46449981			NA	NA	C22orf26;C22orf26;LOC150381	NM_018280;NM_018280;NR_027034	1stExon;5'UTR;Body	chr22:46449632-46450115	Island			NA	22:44828094-44829040			NA	0.406802	0.437689	0.0308871	0.117552	0.111684	-0.00586747
cg11808699	1.07835e-14	3.34257e-12	37	15	81528661			NA	NA	IL16	NM_172217	Body					TRUE				TRUE	0.85275	0.836084	-0.0166661	0.456363	0.478825	0.0224618
cg04566512	1.08153e-14	3.34946e-12	37	22	46457588			NA	NA				chr22:46457095-46458028	Island			TRUE	22:44835760-44836802			TRUE	0.107798	0.297458	0.18966	0.646208	0.652937	0.00672893
cg06518251	1.11372e-14	3.44301e-12	37	11	67776030			NA	NA	ALDH3B1	NM_001161473	TSS200			low-CpG:67532592-67532618		NA				NA	0.565888	0.406295	-0.159593	0.203935	0.230614	0.0266793
cg00538381	1.11493e-14	3.44371e-12	37	2	20864068			NA	NA				chr2:20865289-20867589	N_Shore			TRUE				NA	0.550335	0.631498	0.0811625	0.830317	0.84772	0.0174035
cg12695707	1.12269e-14	3.46458e-12	37	19	15121333			NA	NA	CCDC105	NM_173482	TSS1500	chr19:15121590-15122143	N_Shore			NA				NA	0.464648	0.439984	-0.0246639	0.774374	0.73822	-0.0361546
cg15451250	1.12453e-14	3.46718e-12	37	4	6955660			NA	NA	TBC1D14;TBC1D14	NM_001113361;NM_020773	Body;Body					TRUE	4:7006435-7006914			TRUE	0.865241	0.880285	0.0150434	0.557989	0.632204	0.0742149
cg05331731	1.15899e-14	3.56711e-12	37	18	11147146			NA	NA	FAM38B	NM_022068	Body	chr18:11148307-11149936	N_Shore		RDMR	TRUE				NA	0.453079	0.529135	0.0760561	0.814057	0.80561	-0.008447
cg26242531	1.17534e-14	3.61424e-12	37	14	104190678			NA	NA	ZFYVE21	NM_024071	Body	chr14:104193901-104194627	N_Shelf			TRUE	14:103260376-103260683	14:104190262-104191015	Unclassified_Cell_type_specific	TRUE	0.736103	0.849769	0.113665	0.461221	0.458826	-0.0023948
cg04999637	1.17754e-14	3.61779e-12	37	17	76930245			NA	NA								TRUE				NA	0.603823	0.683535	0.0797114	0.360734	0.39523	0.0344965
cg07013104	1.19924e-14	3.67799e-12	37	11	73357095			NA	NA	PLEKHB1;PLEKHB1;PLEKHB1;PLEKHB1	NM_001130033;NM_021200;NM_001130035;NM_001130034	TSS200;TSS200;TSS1500;TSS1500				RDMR	NA				NA	0.261969	0.342991	0.0810222	0.590252	0.617522	0.0272702
cg05673882	1.20859e-14	3.70338e-12	37	5	74862702			NA	NA	POLK	NM_016218	Body					TRUE				NA	0.719431	0.648258	-0.0711733	0.403057	0.442239	0.0391828
cg12935478	1.2236e-14	3.74607e-12	37	21	44898206			NA	NA	C21orf84	NR_026863	TSS200					TRUE				NA	0.748412	0.801316	0.0529041	0.546421	0.535945	-0.0104766
cg17711527	1.22587e-14	3.74972e-12	37	1	203734396			NA	NA	LAX1;LAX1;LAX1;LAX1	NM_017773;NM_001136190;NM_001136190;NM_017773	1stExon;1stExon;5'UTR;5'UTR					NA		1:203733611-203735088	Promoter_Associated	NA	0.202744	0.181639	-0.0211051	0.458711	0.486189	0.0274774
cg22204103	1.23631e-14	3.77504e-12	37	4	41540115			NA	NA	LIMCH1;LIMCH1;LIMCH1	NM_014988;NM_001112718;NM_001112717	Body;Body;Body					NA				NA	0.796998	0.783904	-0.0130944	0.553582	0.547353	-0.00622966
cg11864574	1.25487e-14	3.82162e-12	37	10	22635028			NA	NA	SPAG6;SPAG6	NM_012443;NM_172242	Body;Body	chr10:22634000-22634862	S_Shore			NA		10:22633823-22635248	Unclassified_Cell_type_specific	NA	0.351385	0.445703	0.0943176	0.748298	0.726028	-0.02227
cg04512704	1.25682e-14	3.8242e-12	37	19	54694060			NA	NA	MBOAT7;MBOAT7;MBOAT7;MBOAT7;TSEN34;TSEN34	NM_024298;NM_001146056;NM_001146082;NM_001146083;NM_024075;NM_001077446	TSS1500;TSS1500;TSS1500;TSS1500;TSS200;TSS1500	chr19:54693034-54695497	Island			NA	19:59384692-59387309	19:54693005-54694530	Promoter_Associated	NA	0.37587	0.368078	-0.00779151	0.173412	0.151341	-0.0220717
cg05825244	1.2604e-14	3.83177e-12	37	20	2730488			NA	NA	EBF4	NM_001110514	Body	chr20:2729997-2730797	Island			NA	20:2678063-2679833			NA	0.0359015	0.0572408	0.0213393	0.41571	0.314658	-0.101053
cg19080839	1.27314e-14	3.86711e-12	37	7	150939592	rs1050101		NA	NA	SMARCD3;SMARCD3;SMARCD3	NM_001003802;NM_001003801;NM_003078	Body;Body;Body	chr7:150942304-150943033	N_Shelf			NA				NA	0.280113	0.340721	0.0606087	0.719275	0.696963	-0.0223121
cg12554483	1.34164e-14	4.06099e-12	37	10	135051351			NA	NA	VENTX	NM_014468	TSS200	chr10:135048797-135052077	Island			TRUE	10:134898799-134902145			NA	0.0627628	0.12148	0.0587176	0.299281	0.329876	0.0305949
cg18091083	1.34612e-14	4.07101e-12	37	17	78819092			NA	NA	RPTOR;RPTOR	NM_001163034;NM_020761	Body;Body	chr17:78818440-78818696	S_Shore			NA	17:76433449-76433753			NA	0.191017	0.250363	0.059346	0.67401	0.637863	-0.0361475
cg15435170	1.34771e-14	4.07228e-12	37	17	46681135			NA	NA	LOC404266;LOC404266;HOXB6	NR_033204;NR_033201;NM_018952	Body;Body;5'UTR					NA	17:44036110-44036154			TRUE	0.174518	0.230875	0.0563573	0.496477	0.528928	0.0324512
cg08362283	1.35397e-14	4.08765e-12	37	16	89119663			NA	NA				chr16:89119306-89119664	Island			NA	16:87646786-87648030	16:89118712-89119741	Unclassified_Cell_type_specific	NA	0.861866	0.881529	0.0196628	0.627148	0.622845	-0.0043023
cg26350754	1.35599e-14	4.0902e-12	37	6	33043868	rs11551416		NA	NA	HLA-DPB1	NM_002121	1stExon					NA		6:33043412-33043889	Unclassified	TRUE	0.626373	0.510847	-0.115526	0.277307	0.258868	-0.0184394
cg17514431	1.38394e-14	4.15646e-12	37	6	29717656			NA	NA	LOC285830;LOC285830	NR_026972;NR_026973	TSS1500;TSS1500	chr6:29716468-29717158	S_Shore			NA				NA	0.821526	0.800878	-0.0206482	0.610841	0.580048	-0.0307936
cg27066989	1.39808e-14	4.1917e-12	37	13	51640362			NA	NA	GUCY1B2	NR_003923	TSS200					TRUE				NA	0.471769	0.390325	-0.0814442	0.115114	0.096137	-0.0189772
cg26096752	1.40485e-14	4.20838e-12	37	5	66530611			NA	NA								TRUE				NA	0.621936	0.542172	-0.0797634	0.21781	0.27333	0.0555198
cg21187669	1.42058e-14	4.24817e-12	37	17	17929033			NA	NA	ATPAF2	NM_145691	Body					TRUE				TRUE	0.80698	0.841774	0.034794	0.557318	0.622396	0.0650777
cg06913958	1.44715e-14	4.3239e-12	37	1	85744641			NA	NA	BCL10	NM_003921	TSS1500	chr1:85741865-85742535	S_Shelf			NA				TRUE	0.335736	0.426556	0.0908198	0.116251	0.0886533	-0.027598
cg21700511	1.455e-14	4.34363e-12	37	20	3713032			NA	NA	HSPA12B	NM_052970	TSS1500	chr20:3713159-3713515	N_Shore			NA		20:3712909-3713381	Unclassified_Cell_type_specific	NA	0.258624	0.283097	0.0244724	0.558029	0.554236	-0.00379278
cg10090414	1.46251e-14	4.36231e-12	37	8	142309652			NA	NA								TRUE	8:142378672-142378870	8:142309178-142310227	Gene_Associated_Cell_type_specific	TRUE	0.474557	0.7065	0.231943	0.888388	0.88392	-0.00446713
cg17459387	1.4685e-14	4.3763e-12	37	17	79134666			NA	NA	AATK	NM_001080395	Body	chr17:79133094-79133348	S_Shore			NA	17:76748645-76749389	17:79134028-79134941	Unclassified_Cell_type_specific	NA	0.947577	0.917875	-0.0297022	0.711618	0.723707	0.0120882
cg06800658	1.46972e-14	4.3763e-12	37	5	134881970			NA	NA				chr5:134879443-134879819	S_Shelf		RDMR	NA				NA	0.171034	0.166562	-0.00447241	0.389413	0.373637	-0.015776
cg08234504	1.52945e-14	4.53681e-12	37	5	139013317			NA	NA				chr5:139017133-139017668	N_Shelf			TRUE		5:139013288-139013559	Unclassified	NA	0.693486	0.629036	-0.0644507	0.390798	0.382272	-0.00852583
cg12477880	1.54572e-14	4.57128e-12	37	21	36259241			NA	NA	RUNX1;RUNX1;RUNX1	NM_001001890;NM_001122607;NM_001754	1stExon;1stExon;Body	chr21:36258952-36259472	Island			NA	21:35180642-35181494			NA	0.053309	0.0521094	-0.00119959	0.322976	0.308947	-0.0140296
cg10292855	1.54892e-14	4.57688e-12	37	16	8807018			NA	NA	ABAT;ABAT;ABAT	NM_020686;NM_000663;NM_000663	5'UTR;1stExon;5'UTR			low-CpG:8714165-8715094		TRUE				NA	0.325185	0.345222	0.0200377	0.550422	0.579561	0.0291384
cg02416781	1.57253e-14	4.64268e-12	37	5	82331856			NA	NA								TRUE				NA	0.84682	0.871643	0.024823	0.643648	0.635631	-0.00801754
cg25744552	1.57489e-14	4.6457e-12	37	1	117368140			NA	NA								TRUE				NA	0.718855	0.792729	0.0738746	0.420028	0.431691	0.011663
cg20052079	1.61691e-14	4.76158e-12	37	6	15504923			NA	NA	JARID2	NM_004973	Body					NA	6:15612793-15612946	6:15504449-15505198	Gene_Associated_Cell_type_specific	TRUE	0.80432	0.797637	-0.00668262	0.452627	0.465452	0.0128248
cg00115178	1.62464e-14	4.77458e-12	37	10	12648176			NA	NA	CAMK1D;CAMK1D	NM_020397;NM_153498	Body;Body					TRUE	10:12688103-12688687	10:12647615-12648843	Promoter_Associated	TRUE	0.327278	0.156451	-0.170827	0.0419476	0.0395895	-0.00235807
cg25760227	1.62544e-14	4.77458e-12	37	8	130691556			NA	NA								TRUE				NA	0.605784	0.73734	0.131556	0.336584	0.39139	0.054806
cg02086195	1.63721e-14	4.80145e-12	37	1	12656232			NA	NA	DHRS3	NM_004753	Body	chr1:12655926-12656248	Island			NA	1:12577822-12578955			TRUE	0.144852	0.259225	0.114373	0.485411	0.462575	-0.0228363
cg03500056	1.63735e-14	4.80145e-12	37	16	8814507			NA	NA	ABAT;ABAT;ABAT	NM_020686;NM_001127448;NM_000663	5'UTR;TSS200;5'UTR					NA				NA	0.141619	0.136818	-0.00480175	0.358733	0.32714	-0.031593
cg11368628	1.65407e-14	4.84639e-12	37	11	1856183	rs3758960		NA	NA	SYT8	NM_138567	Body					NA				NA	0.644158	0.687208	0.0430503	0.369475	0.412845	0.0433703
cg13120986	1.66589e-14	4.87692e-12	37	12	7168012			NA	NA	C1S;C1S;C1S;C1S	NM_001734;NM_201442;NM_201442;NM_001734	1stExon;1stExon;5'UTR;5'UTR			low-CpG:7038265-7038335		TRUE				TRUE	0.619728	0.660842	0.0411137	0.320037	0.316223	-0.0038143
cg10724867	1.67488e-14	4.8991e-12	37	7	27218867			NA	NA	HOXA10	NM_153715	Body	chr7:27219309-27219750	N_Shore			NA	7:27185284-27185393	7:27218624-27220804	Unclassified	NA	0.456072	0.584228	0.128156	0.797921	0.804724	0.00680306
cg25520960	1.67803e-14	4.90421e-12	37	2	219863984			NA	NA				chr2:219866131-219868054	N_Shelf			NA		2:219863951-219864066	Unclassified_Cell_type_specific	NA	0.482828	0.585592	0.102764	0.787234	0.740248	-0.0469852
cg13285174	1.68574e-14	4.92259e-12	37	20	3052221			NA	NA	OXT	NM_000915	TSS200	chr20:3052097-3053103	Island			NA	20:3000147-3001103			NA	0.897531	0.892705	-0.00482591	0.532465	0.548065	0.0156004
cg08059112	1.70607e-14	4.97779e-12	37	19	2294887			NA	NA	LINGO3	NM_001101391	5'UTR	chr19:2294886-2295101	Island			NA	19:2245859-2246093			TRUE	0.807906	0.780487	-0.0274186	0.532281	0.563318	0.031037
cg17473673	1.73681e-14	5.06324e-12	37	19	15590570			NA	NA	PGLYRP2	NM_052890	TSS1500					NA				NA	0.616203	0.610161	-0.00604261	0.319972	0.332479	0.0125072
cg00116430	1.74065e-14	5.07019e-12	37	1	94188268			NA	NA								TRUE				NA	0.217928	0.232118	0.0141906	0.426021	0.461266	0.0352443
cg20512303	1.74289e-14	5.07075e-12	37	5	131592959			NA	TRUE	PDLIM4;PDLIM4	NM_001131027;NM_003687	TSS1500;TSS1500	chr5:131593039-131593813	N_Shore			NA				NA	0.550908	0.653596	0.102687	0.816279	0.819056	0.00277733
cg00541544	1.74376e-14	5.07075e-12	37	22	39150255			NA	NA	UNC84B	NM_015374	5'UTR	chr22:39151457-39152476	N_Shore			NA				NA	0.445818	0.348573	-0.0972454	0.142538	0.137919	-0.00461949
cg01940273	1.75655e-14	5.10368e-12	37	2	233284934			NA	NA				chr2:233283397-233285959	Island			NA	2:232991729-232994336			NA	0.333028	0.36769	0.0346617	0.61342	0.653876	0.0404565
cg06401979	1.76638e-14	5.12794e-12	37	7	27143717			NA	NA	HOXA2	NM_006735	TSS1500	chr7:27143181-27143479	S_Shore		CDMR	TRUE				NA	0.23329	0.268273	0.0349825	0.565085	0.571894	0.00680916
cg09120934	1.78766e-14	5.1808e-12	37	11	120187999			NA	NA	POU2F3	NM_014352	Body					TRUE				NA	0.251017	0.27084	0.0198233	0.546715	0.545872	-0.000842621
cg25426302	1.78906e-14	5.1808e-12	37	6	32120826			NA	TRUE	PPT2;PRRT1;PPT2	NM_005155;NM_030651;NM_138717	TSS1500;TSS1500;TSS1500	chr6:32121829-32122529	N_Shore			TRUE	6:32228737-32228912	6:32120376-32123743	Promoter_Associated	NA	0.550954	0.685734	0.13478	0.924567	0.909522	-0.0150446
cg17421623	1.82045e-14	5.26295e-12	37	3	119187570			NA	TRUE	KTELC1;KTELC1	NR_024265;NM_152305	TSS1500;TSS1500	chr3:119187747-119188308	N_Shore			TRUE		3:119187358-119188910	Promoter_Associated_Cell_type_specific	NA	0.633342	0.691005	0.0576632	0.282141	0.369348	0.0872071
cg06893296	1.83542e-14	5.30183e-12	37	6	30095136			NA	NA				chr6:30095173-30095610	N_Shore			NA	6:30202926-30203329			NA	0.527144	0.563085	0.035941	0.815344	0.827339	0.0119954
cg03213259	1.87278e-14	5.39979e-12	37	16	67189948	rs13312726		NA	NA	TRADD	NM_003789	Body	chr16:67188613-67189652	S_Shore			NA	16:65747297-65747464	16:67188504-67190709	Unclassified	NA	0.27471	0.372655	0.0979452	0.602919	0.600911	-0.00200798
cg17892169	1.87399e-14	5.39979e-12	37	17	7452644			NA	NA	TNFSF12;TNFSF12-TNFSF13	NM_003809;NM_172089	Body;Body	chr17:7452150-7452645	Island			TRUE	17:7392888-7393581	17:7451854-7453481	Unclassified	TRUE	0.60435	0.517646	-0.0867045	0.335755	0.334575	-0.0011797
cg08860498	1.89602e-14	5.45422e-12	37	17	40838861			NA	NA	CNTNAP1	NM_003632	Body	chr17:40838849-40839062	Island			NA	17:38092376-38093502			NA	0.349759	0.571516	0.221757	0.839157	0.841352	0.00219528
cg21757368	1.91516e-14	5.50017e-12	37	6	121656329			NA	NA	C6orf170	NM_152730	TSS1500	chr6:121655615-121656022	S_Shore		CDMR	TRUE		6:121655171-121656657	Promoter_Associated	NA	0.462511	0.369768	-0.0927433	0.176306	0.193031	0.0167246
cg11399254	1.92876e-14	5.53012e-12	37	1	47694517			NA	NA	TAL1	NM_003189	5'UTR	chr1:47696504-47698197	N_Shore		RDMR	NA				NA	0.703204	0.775319	0.0721155	0.507565	0.53856	0.0309945
cg25043050	1.9418e-14	5.55833e-12	37	10	129534107			NA	NA	FOXI2	NM_207426	TSS1500	chr10:129534410-129537366	N_Shore			NA	10:129424097-129424218			NA	0.33567	0.327206	-0.00846411	0.674269	0.719748	0.0454786
cg14973055	1.94379e-14	5.55945e-12	37	17	72306038			NA	NA	DNAI2	NM_023036	Body					NA				NA	0.844643	0.864063	0.0194194	0.626567	0.599621	-0.0269456
cg00611789	1.95575e-14	5.58448e-12	37	5	78985432			NA	NA	CMYA5	NM_153610	TSS1500					TRUE	5:79021181-79022014	5:78985346-78985548	Unclassified_Cell_type_specific	NA	0.127124	0.252118	0.124993	0.639699	0.633685	-0.00601348
cg20112500	1.97991e-14	5.64883e-12	37	6	31021744			NA	NA	HCG22	NR_003948	TSS1500					NA				NA	0.421874	0.29125	-0.130624	0.111857	0.111148	-0.000709191
cg09022808	1.98185e-14	5.64973e-12	37	22	30960857			NA	TRUE	GAL3ST1;GAL3ST1	NM_004861;NM_004861	5'UTR;1stExon					NA				NA	0.556626	0.574407	0.0177815	0.776713	0.801629	0.0249155
cg03887528	2.003e-14	5.70067e-12	37	2	231090531			NA	NA	SP140;SP140;SP140;SP140	NM_007237;NM_007237;NM_001005176;NM_001005176	5'UTR;1stExon;1stExon;5'UTR					NA		2:231090068-231091293	Promoter_Associated	NA	0.682881	0.659805	-0.0230756	0.404439	0.39795	-0.00648913
cg15128226	2.01228e-14	5.7224e-12	37	4	123747672			NA	NA	FGF2	NM_002006	TSS200	chr4:123747740-123748980	N_Shore			NA	4:123967060-123968430			TRUE	0.110623	0.204723	0.0941007	0.464099	0.423347	-0.040752
cg11693709	2.01896e-14	5.73671e-12	37	15	40542019	rs76619549		NA	NA	PAK6;PAK6;PAK6	NM_020168;NM_001128628;NM_001128629	5'UTR;5'UTR;5'UTR	chr15:40544352-40545512	N_Shelf			NA				TRUE	0.849095	0.819386	-0.0297086	0.616796	0.586942	-0.0298541
cg21302812	2.05696e-14	5.83513e-12	37	19	10506915			NA	NA	CDC37	NM_007065	Body	chr19:10506260-10506993	Island			NA	19:10367261-10367982			NA	0.89557	0.887763	-0.00780644	0.620359	0.683524	0.0631656
cg02742555	2.06901e-14	5.855e-12	37	11	15200692			NA	NA	INSC;INSC	NM_001031853;NM_001042536	Body;Body					TRUE				NA	0.453008	0.414123	-0.0388852	0.169492	0.170247	0.0007551
cg16894439	2.08739e-14	5.89741e-12	37	1	228634806			NA	NA				chr1:228633382-228634127	S_Shore			NA	1:226701287-226701435			NA	0.479163	0.561209	0.082046	0.755476	0.740157	-0.0153188
cg20704602	2.1557e-14	6.08053e-12	37	6	29635371			NA	NA	MOG;MOG;MOG;MOG;MOG;MOG;MOG;MOG;MOG;MOG;MOG	NM_206813;NM_001170418;NM_206814;NM_206811;NM_206810;NM_206809;NM_001170417;NM_001008229;NM_001008228;NM_206812;NM_002433	3'UTR;Body;3'UTR;Body;Body;Body;Body;Body;Body;Body;Body					NA				NA	0.516505	0.485828	-0.0306777	0.802019	0.801924	-9.5455e-05
cg07107113	2.18054e-14	6.1405e-12	37	1	16087752			TRUE	NA	FBLIM1	NM_017556	5'UTR	chr1:16085147-16085862	S_Shore			NA				TRUE	0.486851	0.534095	0.047244	0.754913	0.74534	-0.00957319
cg19335130	2.18226e-14	6.1405e-12	37	5	146256776	rs79343193		NA	NA	PPP2R2B;PPP2R2B;PPP2R2B;PPP2R2B;PPP2R2B;PPP2R2B;PPP2R2B	NM_181674;NM_001127381;NM_181677;NM_181678;NM_181676;NM_181675;NM_004576	Body;Body;Body;5'UTR;Body;Body;Body	chr5:146257346-146258575	N_Shore			NA				NA	0.745993	0.649738	-0.0962555	0.434267	0.393358	-0.0409086
cg03662049	2.19659e-14	6.17581e-12	37	2	164204829			NA	NA				chr2:164204740-164205039	Island			TRUE	2:163912941-163913285			TRUE	0.164571	0.213407	0.0488352	0.390245	0.448139	0.0578939
cg09168805	2.24852e-14	6.31163e-12	37	1	94514548			NA	NA	ABCA4	NM_000350	Body					TRUE				NA	0.573556	0.666593	0.0930363	0.823045	0.822476	-0.000569575
cg10454258	2.31469e-14	6.49212e-12	37	16	27443933	rs78464636		NA	NA	IL21R;IL21R;IL21R	NM_181078;NM_181079;NM_021798	Body;Body;Body					TRUE				TRUE	0.697664	0.621415	-0.0762487	0.360638	0.365985	0.00534715
cg01252023	2.34484e-14	6.57138e-12	37	11	67207574			NA	NA	CORO1B;CORO1B	NM_001018070;NM_020441	Body;Body	chr11:67203319-67203662	S_Shelf			NA	11:66964001-66964228			NA	0.906428	0.844485	-0.0619427	0.543707	0.541568	-0.00213929
cg06960794	2.34817e-14	6.57541e-12	37	6	149022017			NA	NA								TRUE		6:149021960-149022280	Unclassified	TRUE	0.446984	0.237453	-0.209531	0.118087	0.115594	-0.00249214
cg00582562	2.43632e-14	6.8095e-12	37	17	46388465			NA	NA	SKAP1;SKAP1	NM_003726;NM_001075099	Body;Body					NA	17:43743386-43743485			NA	0.628118	0.705662	0.0775434	0.890557	0.895255	0.00469727
cg06872964	2.4364e-14	6.8095e-12	37	1	79085250			NA	NA	IFI44L	NM_006820	TSS1500					NA				NA	0.825195	0.796631	-0.0285649	0.573123	0.593939	0.0208166
cg22452230	2.47071e-14	6.8853e-12	37	15	69754698			NA	NA								NA	15:67541622-67541824	15:69754476-69755919	Promoter_Associated	NA	0.736331	0.699957	-0.0363745	0.362739	0.407456	0.0447168
cg25607876	2.52107e-14	7.00881e-12	37	15	93580312			NA	NA								TRUE	15:91381189-91381391	15:93580201-93580636	Unclassified	NA	0.852597	0.87331	0.0207131	0.630366	0.665364	0.034998
cg16214053	2.53879e-14	7.05243e-12	37	4	10462849			NA	NA				chr4:10462832-10463689	Island			NA		4:10462512-10463643	Unclassified_Cell_type_specific	TRUE	0.412934	0.47624	0.0633064	0.653309	0.66886	0.0155507
cg21117965	2.54371e-14	7.06046e-12	37	2	220325369			NA	NA	SPEG	NM_005876	Body					TRUE				NA	0.169424	0.244415	0.0749911	0.608968	0.574492	-0.0344762
cg27427318	2.54586e-14	7.06079e-12	37	1	61509328			NA	NA				chr1:61508642-61509282	S_Shore			TRUE	1:61281121-61282300	1:61507908-61509406	Unclassified	NA	0.16584	0.153404	-0.0124354	0.398454	0.368848	-0.0296061
cg08415592	2.56015e-14	7.09477e-12	37	22	36648973			NA	NA	APOL1;APOL1;APOL1;APOL1	NM_001136541;NM_003661;NM_001136540;NM_145343	TSS200;TSS200;TSS200;TSS200					NA		22:36648819-36649508	Unclassified	TRUE	0.563471	0.588885	0.0254141	0.276156	0.269131	-0.00702419
cg01373189	2.6126e-14	7.22858e-12	37	13	33002820			NA	NA	N4BP2L1;N4BP2L1	NM_052818;NM_001079691	TSS1500;TSS1500	chr13:33001249-33002078	S_Shore			NA				NA	0.704672	0.712018	0.00734608	0.323328	0.389948	0.0666202
cg21433558	2.65108e-14	7.32339e-12	37	17	40837037			NA	NA	CNTNAP1	NM_003632	Body	chr17:40837022-40837525	Island			NA	17:38090530-38091051			NA	0.557968	0.728531	0.170563	0.911666	0.933542	0.0218761
cg01902066	2.69048e-14	7.42246e-12	37	16	50727242			NA	NA								NA	16:49284651-49285074	16:50727152-50728045	Unclassified_Cell_type_specific	TRUE	0.547269	0.484937	-0.0623322	0.264783	0.261666	-0.00311753
cg16588163	2.69121e-14	7.42246e-12	37	3	190251464			NA	NA	IL1RAP;IL1RAP;IL1RAP;IL1RAP;IL1RAP;IL1RAP	NM_001167929;NM_001167931;NM_001167930;NM_001167928;NM_134470;NM_002182	5'UTR;5'UTR;5'UTR;5'UTR;5'UTR;5'UTR					TRUE				TRUE	0.547938	0.650294	0.102356	0.279543	0.298065	0.0185223
cg15889649	2.70738e-14	7.46114e-12	37	15	79055693			NA	NA	ADAMTS7	NM_014272	Body	chr15:79056311-79056547	N_Shore			NA	15:76842735-76842971			NA	0.457956	0.494178	0.0362215	0.684581	0.723389	0.0388077
cg26135172	2.8585e-14	7.85842e-12	37	3	45595231			NA	NA								TRUE		3:45595119-45595453	Unclassified_Cell_type_specific	NA	0.584008	0.538963	-0.0450452	0.262495	0.259088	-0.00340697
cg23754918	2.87871e-14	7.90199e-12	37	7	2653733			NA	NA	IQCE;IQCE	NM_152558;NM_001100390	3'UTR;3'UTR				RDMR	TRUE	7:2620167-2620260			TRUE	0.315338	0.560122	0.244784	0.73663	0.729696	-0.00693442
cg04111478	2.95614e-14	8.10174e-12	37	11	1991677			NA	NA				chr11:1990899-1991211	S_Shore			NA	11:1948110-1948605			NA	0.148919	0.116195	-0.0327241	0.384396	0.321187	-0.0632093
cg13985518	2.98218e-14	8.16668e-12	37	7	27143788	rs11974233		NA	NA	HOXA2	NM_006735	TSS1500	chr7:27143181-27143479	S_Shore		CDMR	TRUE				NA	0.520223	0.54618	0.0259568	0.79666	0.793096	-0.00356417
cg01542019	2.99568e-14	8.19075e-12	37	19	14673053			NA	NA	TECR	NM_138501	Body	chr19:14676201-14676542	N_Shelf			TRUE				TRUE	0.842553	0.799942	-0.0426107	0.544126	0.532955	-0.011171
cg01164574	3.00696e-14	8.21515e-12	37	21	22368940		rs78693771	NA	NA				chr21:22369423-22370582	N_Shore			NA				NA	0.552668	0.530278	-0.0223898	0.823538	0.793544	-0.0299939
cg23901918	3.02597e-14	8.24764e-12	37	10	105420747			NA	NA	SH3PXD2A	NM_014631	Body	chr10:105420685-105421076	Island		RDMR	TRUE	10:105410630-105411686	10:105419167-105420771	Promoter_Associated	NA	0.581754	0.583988	0.00223348	0.210803	0.226856	0.0160531
cg05249026	3.03146e-14	8.24968e-12	37	16	11031524			NA	NA	DEXI	NM_014015	3'UTR	chr16:11035496-11036696	N_Shelf			NA		16:11031403-11031601	Promoter_Associated_Cell_type_specific	NA	0.697307	0.548608	-0.148699	0.285466	0.268289	-0.0171774
cg17830682	3.03675e-14	8.2576e-12	37	1	202182642			NA	NA	LGR6;LGR6;LGR6	NM_001017404;NM_021636;NM_001017403	TSS1500;Body;Body	chr1:202183193-202183526	N_Shore			NA				TRUE	0.449356	0.477195	0.0278391	0.782257	0.814942	0.0326847
cg23464284	3.05431e-14	8.29503e-12	37	6	166996837			NA	NA	RPS6KA2;RPS6KA2	NM_021135;NM_001006932	Body;Body					TRUE				NA	0.90058	0.856517	-0.0440633	0.680803	0.658948	-0.0218549
cg19007269	3.05528e-14	8.29503e-12	37	10	105420501			NA	NA	SH3PXD2A	NM_014631	Body	chr10:105420685-105421076	N_Shore		RDMR	TRUE		10:105419167-105420771	Promoter_Associated	NA	0.589661	0.505635	-0.0840262	0.150352	0.120267	-0.0300847
cg14753356	3.06207e-14	8.30696e-12	37	6	30720108			NA	NA								TRUE				TRUE	0.742175	0.774747	0.0325721	0.467221	0.513442	0.0462211
cg19782271	3.09532e-14	8.39064e-12	37	5	171616253			NA	NA	STK10	NM_005990	TSS1500	chr5:171614430-171615939	S_Shore		RDMR	NA	5:171548858-171549194	5:171615117-171616622	Promoter_Associated	NA	0.341098	0.417569	0.0764713	0.67249	0.713616	0.0411258
cg08357990	3.14785e-14	8.51688e-12	37	2	33359550			NA	NA	LTBP1;LTBP1;LTBP1;LTBP1;LTBP1	NM_001166265;NM_000627;NM_206943;NM_001166264;NM_001166266	TSS200;TSS200;Body;TSS200;TSS200					TRUE		2:33359167-33360132	Unclassified_Cell_type_specific	TRUE	0.44033	0.453807	0.0134773	0.224083	0.188466	-0.0356167
cg26581729	3.14924e-14	8.51688e-12	37	9	139939792			NA	TRUE	NPDC1	NM_015392	Body	chr9:139939783-139941141	Island			NA				NA	0.853428	0.824832	-0.0285962	0.502042	0.541934	0.0398923
cg26915924	3.15183e-14	8.51726e-12	37	16	8807043	rs74008009		NA	NA	ABAT;ABAT;ABAT	NM_020686;NM_000663;NM_000663	5'UTR;1stExon;5'UTR			low-CpG:8714165-8715094		TRUE				NA	0.628221	0.719027	0.0908054	0.884111	0.886532	0.00242088
cg24914185	3.18868e-14	8.59679e-12	37	2	200663789			NA	NA								TRUE				NA	0.757845	0.714309	-0.0435356	0.470792	0.458836	-0.0119553
cg24185397	3.22296e-14	8.67577e-12	37	17	25659609			NA	NA				chr17:25659784-25660164	N_Shore			TRUE		17:25659310-25660649	Promoter_Associated	NA	0.403919	0.416661	0.012742	0.148888	0.184916	0.0360277
cg08813888	3.30466e-14	8.88883e-12	37	2	662396	rs72003364		NA	NA				chr2:660666-660909	S_Shore			NA	2:652396-652444			NA	0.467806	0.412845	-0.054961	0.203384	0.217517	0.0141333
cg13586051	3.31735e-14	8.91606e-12	37	3	58200471			NA	NA	DNASE1L3	NM_004944	TSS200					NA		3:58200233-58200942	Unclassified_Cell_type_specific	NA	0.494755	0.423103	-0.0716515	0.185524	0.201809	0.016285
cg03025830	3.38705e-14	9.08934e-12	37	8	21905599			NA	NA	FGF17	NM_003867	Body	chr8:21905461-21905757	Island			NA	8:21961332-21962032			TRUE	0.0607028	0.0693597	0.00865691	0.326193	0.345761	0.0195685
cg04337618	3.39327e-14	9.09901e-12	37	16	777215			NA	NA	HAGHL;HAGHL;CCDC78	NM_032304;NM_207112;NM_001031737	TSS200;5'UTR;TSS1500	chr16:776636-779417	Island			NA	16:716592-719863	16:777142-777456	Promoter_Associated	NA	0.397733	0.417474	0.0197412	0.154231	0.153466	-0.000764327
cg00186909	3.40842e-14	9.12556e-12	37	12	93129288			NA	NA	PLEKHG7	NM_001004330	TSS1500					TRUE				NA	0.820603	0.61341	-0.207194	0.331492	0.371903	0.0404113
cg00546897	3.42087e-14	9.14551e-12	37	21	45232232			NA	TRUE	LOC284837	NR_026961	Body					NA	21:44056524-44056696			NA	0.750827	0.68442	-0.0664065	0.456954	0.475488	0.018534
cg05396397	3.42113e-14	9.14551e-12	37	1	11908164		rs41307784	NA	NA	NPPA	NM_006172	TSS1500					TRUE				NA	0.739406	0.767454	0.0280476	0.399124	0.404969	0.00584489
cg26203136	3.50779e-14	9.35559e-12	37	7	739057	rs73047928		NA	NA	PRKAR1B;PRKAR1B;PRKAR1B;PRKAR1B;PRKAR1B;PRKAR1B	NM_001164759;NM_001164762;NM_001164758;NM_001164760;NM_001164761;NM_002735	Body;Body;Body;Body;Body;Body					TRUE				NA	0.366471	0.528334	0.161863	0.716836	0.732922	0.0160865
cg18618815	3.54175e-14	9.43895e-12	37	17	48275324	rs72667033		NA	NA	COL1A1	NM_000088	Body	chr17:48276877-48279008	N_Shore		RDMR	NA		17:48274372-48276037	Unclassified	NA	0.745505	0.732562	-0.0129434	0.479891	0.494963	0.0150717
cg17953764	3.5446e-14	9.43929e-12	37	4	48492845			NA	NA	ZAR1	NM_175619	1stExon	chr4:48492117-48493589	Island			NA	4:48186588-48188436	4:48491431-48493275	Unclassified_Cell_type_specific	TRUE	0.0518967	0.0631743	0.0112776	0.279556	0.249053	-0.0305027
cg03985415	3.61006e-14	9.59892e-12	37	1	229340974			NA	NA								TRUE		1:229340687-229341089	Unclassified_Cell_type_specific	NA	0.412426	0.421088	0.00866165	0.625106	0.62386	-0.00124622
cg17791651	3.64e-14	9.66375e-12	37	1	38513489			NA	TRUE	POU3F1	NM_002699	TSS1500	chr1:38510102-38513642	Island			NA	1:38283566-38286148	1:38511718-38513530	Unclassified	NA	0.173952	0.132872	-0.0410806	0.459736	0.43547	-0.0242653
cg26767614	3.64343e-14	9.66549e-12	37	19	13136168			NA	NA	NFIX	NM_002501	Body	chr19:13135317-13136169	Island			NA	19:12996280-12997294			NA	0.590102	0.835082	0.244981	0.92645	0.934244	0.00779343
cg19837174	3.66325e-14	9.70727e-12	37	10	6389707			NA	NA								TRUE		10:6389403-6390715	Unclassified	NA	0.8755	0.867137	-0.00836352	0.643642	0.639647	-0.00399457
cg13734401	3.69895e-14	9.76808e-12	37	9	138881660		rs79599570	NA	NA				chr9:138881791-138882027	N_Shore			NA		9:138881239-138882787	Unclassified_Cell_type_specific	NA	0.845096	0.738029	-0.107067	0.554052	0.507593	-0.0464591
cg23580000	3.75041e-14	9.89636e-12	37	16	50322156	rs61731918		NA	TRUE	ADCY7	NM_001114	1stExon					NA				NA	0.908158	0.804795	-0.103362	0.59674	0.58242	-0.0143202
cg06013494	3.75322e-14	9.89636e-12	37	17	72528764			NA	NA	CD300LB	NM_174892	TSS1500					NA				NA	0.585618	0.606963	0.0213457	0.256645	0.256251	-0.000394292
cg26137276	3.84747e-14	1.01295e-11	37	6	84144469			NA	NA				chr6:84140412-84140998	S_Shelf			NA				NA	0.518089	0.515071	-0.00301774	0.287403	0.286811	-0.000592113
cg14194983	3.92512e-14	1.03261e-11	37	1	11908298			NA	NA	NPPA	NM_006172	TSS1500					TRUE				NA	0.662853	0.588966	-0.0738869	0.320953	0.287596	-0.0333566
cg24453664	3.95033e-14	1.03768e-11	37	11	33758413	rs76662945		NA	TRUE	CD59;CD59;CD59;CD59	NM_000611;NM_203330;NM_203329;NM_203331	TSS1500;TSS1500;TSS1500;TSS1500	chr11:33757476-33758122	S_Shore			NA		11:33757349-33758674	Promoter_Associated	NA	0.558931	0.581672	0.0227419	0.252907	0.290387	0.0374797
cg12233487	3.96465e-14	1.04065e-11	37	20	2517085			NA	NA	TMC2	NM_080751	TSS200					NA				NA	0.316724	0.377788	0.0610639	0.701938	0.646584	-0.0553543
cg00394823	4.03804e-14	1.05912e-11	37	16	20775166			NA	NA	ACSM3;ACSM3	NM_202000;NM_005622	TSS200;TSS200					TRUE		16:20774762-20775659	Promoter_Associated	TRUE	0.329656	0.313446	-0.0162097	0.106974	0.12859	0.0216161
cg23287992	4.14474e-14	1.08302e-11	37	6	31734390			NA	NA	C6orf27	NM_025258	Body					NA	6:31841737-31842381			TRUE	0.281989	0.369708	0.087719	0.600658	0.627313	0.0266551
cg18899220	4.17693e-14	1.09061e-11	37	13	20392529			NA	NA				chr13:20392430-20392707	Island			NA	13:19290475-19290665	13:20392161-20393010	Unclassified	NA	0.675546	0.703016	0.0274702	0.921947	0.948705	0.0267576
cg08719380	4.22748e-14	1.10298e-11	37	2	152830505			NA	NA	CACNB4;CACNB4;CACNB4;CACNB4	NM_000726;NM_001145798;NM_001005746;NM_001005747	Body;Body;Body;TSS200					NA				NA	0.328595	0.448993	0.120398	0.68257	0.684737	0.00216665
cg23878768	4.33728e-14	1.12572e-11	37	11	64073542			NA	NA	ESRRA	NM_004451	5'UTR	chr11:64072064-64073914	Island			NA	11:63828526-63830490	11:64071124-64074258	Promoter_Associated	NA	0.778214	0.773504	-0.00471037	0.407714	0.387008	-0.0207065
cg21820873	4.37211e-14	1.13229e-11	37	11	64138719			NA	NA	RPS6KA4;RPS6KA4	NM_001006944;NM_003942	Body;Body	chr11:64136814-64138187	S_Shore			NA	11:63895237-63895467			NA	0.584325	0.637759	0.0534338	0.858267	0.871742	0.013475
cg24524285	4.37236e-14	1.13229e-11	37	11	64405919			NA	NA	NRXN2;NRXN2;NRXN2	NM_138734;NM_138732;NM_015080	Body;Body;Body	chr11:64405451-64406006	Island			NA	11:64162110-64162537			TRUE	0.193795	0.315465	0.121669	0.590596	0.611807	0.0212111
cg05021771	4.39535e-14	1.13739e-11	37	2	71129289		rs3755341	NA	NA	VAX2	NM_012476	Body	chr2:71131200-71132256	N_Shore			NA				NA	0.430533	0.456016	0.0254833	0.744952	0.681648	-0.0633047
cg04742397	4.44378e-14	1.14907e-11	37	14	95986554	rs61983379	rs76883386	NA	NA				chr14:95982498-95983533	S_Shelf			NA		14:95985857-95986582	Unclassified_Cell_type_specific	NA	0.680194	0.605467	-0.074727	0.379228	0.425994	0.0467658
cg02396676	4.46024e-14	1.15247e-11	37	3	45067564			NA	NA	CLEC3B	NM_003278	TSS200					TRUE				NA	0.391043	0.424126	0.033083	0.164304	0.149317	-0.0149864
cg26565054	4.49051e-14	1.15943e-11	37	6	19312030		rs79487365	NA	NA								TRUE				NA	0.425098	0.397329	-0.0277692	0.639232	0.624494	-0.0147383
cg05508862	4.56211e-14	1.17443e-11	37	17	18885437			NA	NA	SLC5A10;FAM83G;SLC5A10	NM_001042450;NM_001039999;NM_152351	Body;Body;Body					TRUE		17:18885373-18885614	Unclassified_Cell_type_specific	TRUE	0.685697	0.700932	0.0152346	0.455981	0.477407	0.0214256
cg14565465	4.59809e-14	1.18194e-11	37	9	74298933			NA	NA	TMEM2;TMEM2	NM_001135820;NM_013390	3'UTR;3'UTR					TRUE				NA	0.652349	0.654259	0.00190941	0.270393	0.311602	0.041209
cg01435643	4.62207e-14	1.18635e-11	37	13	113689776			NA	NA	MCF2L;MCF2L	NM_001112732;NM_024979	Body;Body	chr13:113687421-113687828	S_Shore			NA	13:112737729-112737803	13:113689104-113689853	Unclassified_Cell_type_specific	TRUE	0.776067	0.788204	0.0121367	0.457436	0.443878	-0.0135582
cg07013148	4.69071e-14	1.20219e-11	37	8	146233339			NA	NA								NA	8:146203731-146204148			NA	0.203833	0.23233	0.028497	0.660758	0.620689	-0.0400689
cg12301563	4.70112e-14	1.20325e-11	37	17	78418076			NA	NA				chr17:78417835-78418089	Island			TRUE				NA	0.537891	0.611965	0.0740745	0.80546	0.803011	-0.00244869
cg08293303	4.70175e-14	1.20325e-11	37	5	176731731	rs11545840		NA	NA	PRELID1;RAB24;RAB24	NM_013237;NM_130781;NM_001031677	Body;TSS1500;TSS1500	chr5:176730031-176731130	S_Shore		RDMR	NA				NA	0.647991	0.644901	-0.00308988	0.368632	0.383023	0.014391
cg03698343	4.79096e-14	1.22428e-11	37	9	139921892			NA	NA	ABCA2;C9orf139;ABCA2	NM_001606;NM_207511;NM_212533	Body;TSS200;Body	chr9:139922197-139923447	N_Shore			NA		9:139921780-139922052	Promoter_Associated_Cell_type_specific	NA	0.660179	0.682069	0.0218903	0.434546	0.439065	0.0045192
cg18328334	4.81884e-14	1.2305e-11	37	2	218808652			NA	TRUE	TNS1;TNS1	NM_022648;NM_022648	1stExon;5'UTR					NA				TRUE	0.704406	0.711743	0.00733692	0.532699	0.466731	-0.0659681
cg14360917	4.86338e-14	1.24005e-11	37	17	45992122			NA	TRUE	SP2	NM_003110	Body					NA				NA	0.814155	0.805625	-0.00853035	0.602061	0.579368	-0.0226928
cg10636246	5.01062e-14	1.27572e-11	37	1	159046973	rs3834102		NA	TRUE	AIM2	NM_004833	TSS1500					NA		1:159046463-159047507	Promoter_Associated	NA	0.668337	0.685568	0.0172312	0.439522	0.417956	-0.0215663
cg17768691	5.09176e-14	1.29354e-11	37	12	14720948			NA	NA	PLBD1	NM_024829	TSS200	chr12:14720248-14721093	Island			NA	12:14611516-14612398			TRUE	0.181823	0.243811	0.0619877	0.506623	0.445759	-0.0608641
cg10740660	5.14802e-14	1.30688e-11	37	6	31740849			NA	NA	C6orf27	NM_025258	Body					NA		6:31740179-31741223	Unclassified	TRUE	0.692326	0.684887	-0.00743932	0.443471	0.472346	0.0288752
cg26363759	5.21751e-14	1.32355e-11	37	1	9377984			NA	NA	SPSB1	NM_025106	5'UTR					TRUE	1:9300564-9300609			TRUE	0.75417	0.635794	-0.118376	0.261427	0.299714	0.0382871
cg23771661	5.22429e-14	1.32431e-11	37	19	17905332			NA	TRUE	B3GNT3	NM_014256	TSS1500	chr19:17905579-17906317	N_Shore			NA				NA	0.818546	0.800131	-0.018415	0.451838	0.440793	-0.0110451
cg18533225	5.30309e-14	1.3433e-11	37	22	50986813			NA	TRUE	KLHDC7B	NM_138433	1stExon	chr22:50984972-50988141	Island			NA		22:50986445-50987897	Promoter_Associated	NA	0.187654	0.235847	0.0481925	0.472914	0.490633	0.0177191
cg04459939	5.35671e-14	1.35491e-11	37	15	90291141			NA	NA				chr15:90293221-90294733	N_Shelf		RDMR	TRUE				NA	0.382134	0.437729	0.055595	0.807034	0.774746	-0.0322885
cg03048432	5.38255e-14	1.36046e-11	37	14	51290751			NA	NA	NIN;NIN;NIN;NIN	NM_182946;NM_020921;NM_016350;NM_182944	5'UTR;5'UTR;TSS1500;5'UTR					NA		14:51290568-51290914	Promoter_Associated	NA	0.712542	0.621709	-0.0908327	0.429172	0.414705	-0.014467
cg26047066	5.39694e-14	1.36311e-11	37	1	221069136			NA	NA				chr1:221068782-221069159	Island		RDMR	NA	1:219135406-219135851			NA	0.496489	0.848755	0.352266	0.934433	0.931169	-0.00326399
cg19240637	5.44559e-14	1.3734e-11	37	2	7172297			NA	NA	RNF144A	NM_014746	Body	chr2:7172296-7172512	Island			NA	2:7089681-7090207			NA	0.822613	0.801047	-0.0215663	0.540645	0.570281	0.0296366
cg23548163	5.45609e-14	1.37505e-11	37	19	46807119			NA	NA	HIF3A;HIF3A;HIF3A	NM_022462;NM_152795;NM_152794	5'UTR;Body;Body	chr19:46806998-46807617	Island			NA	19:51498839-51499729			TRUE	0.36272	0.608188	0.245469	0.887007	0.882673	-0.00433405
cg10549986	5.53596e-14	1.39215e-11	37	2	7018153			NA	NA	RSAD2	NM_080657	1stExon					NA		2:7017313-7018189	Unclassified_Cell_type_specific	NA	0.555681	0.412148	-0.143533	0.156862	0.167737	0.0108754
cg23732182	5.59662e-14	1.40468e-11	37	21	44898090			NA	TRUE	C21orf84	NR_026863	Body				DMR	TRUE				TRUE	0.752376	0.769461	0.0170854	0.521584	0.512656	-0.00892768
cg10257870	5.59791e-14	1.40468e-11	37	5	78985484			NA	NA	CMYA5	NM_153610	TSS200			high-CpG:79021199-79021441		TRUE	5:79021181-79022014	5:78985346-78985548	Unclassified_Cell_type_specific	NA	0.253659	0.441264	0.187605	0.7246	0.730201	0.00560116
cg01177100	5.62479e-14	1.40939e-11	37	3	9176211			NA	NA	SRGAP3;SRGAP3	NM_001033117;NM_014850	Body;Body	chr3:9177691-9178189	N_Shore			NA				NA	0.663985	0.695561	0.0315768	0.434433	0.458764	0.0243307
cg13359765	5.65209e-14	1.41521e-11	37	1	234350988			NA	NA	SLC35F3	NM_173508	Body	chr1:234349884-234350471	S_Shore			NA				NA	0.195875	0.379409	0.183533	0.488516	0.519289	0.0307723
cg01221157	5.71421e-14	1.42974e-11	37	16	8807011			NA	NA	ABAT;ABAT;ABAT	NM_020686;NM_000663;NM_000663	5'UTR;1stExon;5'UTR			low-CpG:8714165-8715094		TRUE				NA	0.537657	0.5713	0.0336439	0.843317	0.818681	-0.0246358
cg26686150	5.78364e-14	1.4444e-11	37	12	93637466			NA	NA								TRUE		12:93637366-93637485	Unclassified_Cell_type_specific	NA	0.383514	0.47102	0.087506	0.175339	0.173791	-0.00154707
cg00994804	5.78505e-14	1.4444e-11	37	21	36259383			NA	NA	RUNX1;RUNX1;RUNX1	NM_001001890;NM_001122607;NM_001754	1stExon;1stExon;Body	chr21:36258952-36259472	Island			TRUE	21:35180642-35181494			NA	0.0381535	0.0479345	0.00978101	0.3282	0.260764	-0.0674367
cg12364131	5.78527e-14	1.4444e-11	37	15	89922792			NA	NA	LOC254559	NR_015411	Body	chr15:89920793-89922768	S_Shore		RDMR	TRUE	15:87721814-87723857			NA	0.120322	0.116918	-0.00340424	0.304901	0.347758	0.0428561
cg12613020	5.97373e-14	1.48825e-11	37	5	134881662			NA	NA				chr5:134879443-134879819	S_Shore		RDMR	NA				NA	0.126635	0.181786	0.0551516	0.482615	0.477846	-0.00476873
cg10536276	6.04012e-14	1.50264e-11	37	2	113956344			NA	NA	PSD4;LOC440839	NM_012455;NR_029399	Body;Body	chr2:113956343-113957042	Island			NA	2:113672726-113673466			NA	0.650581	0.809389	0.158809	0.447072	0.46951	0.0224376
cg12500956	6.04509e-14	1.5028e-11	37	2	135428796			NA	NA	TMEM163	NM_030923	Body					TRUE		2:135427610-135428980	Unclassified	NA	0.807202	0.764426	-0.0427756	0.514023	0.51653	0.00250706
cg16290689	6.19132e-14	1.53695e-11	37	13	31506685			NA	NA	C13orf26	NM_152325	TSS200					NA				NA	0.269928	0.301058	0.0311304	0.568827	0.625478	0.0566503
cg02143404	6.31038e-14	1.56114e-11	37	16	85607651			NA	NA								TRUE	16:84165063-84165215			TRUE	0.609562	0.64138	0.0318173	0.392095	0.395327	0.00323191
cg15534366	6.31117e-14	1.56114e-11	37	20	59826207			NA	TRUE	CDH4	NM_001794	TSS1500	chr20:59826977-59828978	N_Shore			NA				NA	0.585331	0.498229	-0.0871024	0.81593	0.808323	-0.00760684
cg06767142	6.34412e-14	1.56817e-11	37	11	63821400			NA	NA	MACROD1	NM_014067	Body					TRUE				NA	0.512274	0.59111	0.0788363	0.93693	0.918635	-0.0182948
cg07338715	6.36804e-14	1.57188e-11	37	2	109649281			NA	NA				chr2:109647955-109648230	S_Shore		RDMR	NA				NA	0.79912	0.706068	-0.0930512	0.491798	0.532661	0.040863
cg17870997	6.36816e-14	1.57188e-11	37	2	121498521	rs62150663		NA	NA				chr2:121499228-121499578	N_Shore		RDMR	NA				NA	0.521473	0.448787	-0.0726857	0.81055	0.71602	-0.0945308
cg03841312	6.59711e-14	1.62608e-11	37	22	46508486			NA	NA	MIRLET7A3;LOC400931;MIRLET7B	NR_029478;NR_027033;NR_029479	TSS200;Body;TSS1500					NA	22:44886985-44887195			NA	0.592813	0.629011	0.0361984	0.819757	0.85268	0.0329226
cg26771557	6.67613e-14	1.64325e-11	37	17	16955261			NA	NA	MPRIP;MPRIP	NM_015134;NM_201274	Body;Body					TRUE				TRUE	0.759795	0.639355	-0.120439	0.387431	0.420321	0.0328899
cg02389949	6.67621e-14	1.64325e-11	37	7	30176264	rs10233683		NA	NA	C7orf41	NM_152793	Body	chr7:30174230-30176169	S_Shore		CDMR	NA		7:30176155-30176910	Promoter_Associated	NA	0.713364	0.781429	0.0680647	0.431676	0.430213	-0.00146308
cg07187855	6.70881e-14	1.65011e-11	37	6	30854161			NA	NA	DDR1;DDR1	NM_013993;NM_001954	5'UTR;5'UTR	chr6:30852102-30852676	S_Shore			TRUE				NA	0.229995	0.294357	0.0643621	0.58913	0.65901	0.0698806
cg11585805	6.78809e-14	1.66725e-11	37	1	47973566			NA	NA				chr1:47973709-47973952	N_Shore			NA				NA	0.208519	0.226377	0.017858	0.483052	0.490637	0.00758489
cg24769849	6.82341e-14	1.67356e-11	37	4	6072170			NA	NA	JAKMIP1;JAKMIP1	NM_144720;NM_001099433	Body;Body					NA	4:6123064-6123136			NA	0.747964	0.687595	-0.0603688	0.49878	0.458738	-0.0400428
cg04033732	6.84658e-14	1.67806e-11	37	16	67707096			NA	NA								TRUE		16:67706217-67707166	Unclassified	NA	0.733523	0.698082	-0.0354411	0.420545	0.410086	-0.0104594
cg05697274	6.88716e-14	1.68682e-11	37	1	230415377			NA	NA	GALNT2	NM_004481	3'UTR	chr1:230415342-230415689	Island			NA	1:228481966-228482343			NA	0.445789	0.419088	-0.0267009	0.73117	0.793321	0.0621507
cg27642528	6.92026e-14	1.69373e-11	37	10	88814651			NA	NA	GLUD1	NM_005271	Body					TRUE				NA	0.547156	0.474493	-0.0726625	0.253629	0.220764	-0.0328646
cg20026178	6.96046e-14	1.70206e-11	37	6	2768054			NA	NA	WRNIP1;WRNIP1	NM_130395;NM_020135	Body;Body	chr6:2765203-2766775	S_Shore		RDMR	NA				NA	0.669648	0.708217	0.0385688	0.265448	0.321654	0.0562064
cg17183905	6.98323e-14	1.70504e-11	37	12	110253842			NA	NA	TRPV4;TRPV4	NM_147204;NM_021625	5'UTR;5'UTR					NA				NA	0.49396	0.456655	-0.0373054	0.224637	0.249648	0.0250113
cg04299080	7.01604e-14	1.71115e-11	37	1	38274753			NA	NA	C1orf122;C1orf122;YRDC	NM_198446;NM_001142726;NM_024640	3'UTR;3'UTR;TSS1500	chr1:38273374-38274402	S_Shore			NA		1:38272955-38274948	Promoter_Associated	NA	0.606008	0.652973	0.0469643	0.379754	0.390183	0.010429
cg06398236	7.14996e-14	1.73893e-11	37	4	100738139	rs80272570		NA	NA	DAPP1	NM_014395	1stExon					NA		4:100737619-100738227	Promoter_Associated	NA	0.566932	0.519742	-0.04719	0.282251	0.315173	0.0329217
cg24636368	7.23509e-14	1.75841e-11	37	17	46388447			NA	NA	SKAP1;SKAP1	NM_003726;NM_001075099	Body;Body					NA	17:43743386-43743485			NA	0.593054	0.66077	0.0677159	0.869426	0.848427	-0.0209988
cg21333338	7.25338e-14	1.76162e-11	37	17	2808456	rs72819281		NA	NA	RAP1GAP2;RAP1GAP2	NM_015085;NM_001100398	Body;Body					TRUE				NA	0.836006	0.79	-0.0460058	0.56286	0.565172	0.00231154
cg18520238	7.33251e-14	1.77836e-11	37	11	36422557			NA	NA	PRR5L;PRR5L;PRR5L;PRR5L;PRR5L	NM_024841;NM_001160167;NM_001160169;NM_001160169;NM_001160168	5'UTR;5'UTR;1stExon;5'UTR;Body					NA				NA	0.494935	0.345394	-0.149541	0.0903276	0.0831932	-0.00713434
cg14900246	7.40738e-14	1.79401e-11	37	2	112655153			NA	NA	MERTK	NM_006343	TSS1500	chr2:112655491-112655727	N_Shore			NA	2:112371519-112371625			NA	0.698631	0.761409	0.0627783	0.41627	0.470077	0.0538069
cg20222376	7.42667e-14	1.79743e-11	37	19	15530606			NA	NA	AKAP8L	NM_014371	TSS1500	chr19:15529290-15529902	S_Shore		RDMR	NA		19:15529161-15530745	Promoter_Associated	NA	0.41129	0.541711	0.130421	0.246618	0.254991	0.00837254
cg23681440	7.53539e-14	1.82248e-11	37	13	27498239			NA	NA								TRUE				NA	0.715333	0.698804	-0.0165291	0.505151	0.480857	-0.0242942
cg00222472	7.64269e-14	1.84715e-11	37	1	164545783			NA	NA	PBX1	NM_002585	Body	chr1:164545540-164545917	Island			NA	1:162812014-162812896			NA	0.390376	0.578778	0.188402	0.832254	0.87658	0.044326
cg06636541	7.65747e-14	1.84943e-11	37	17	79374515			NA	NA	BAHCC1	NM_001080519	Body	chr17:79366806-79374742	Island		DMR	NA	17:76988852-76989337			NA	0.0991319	0.132985	0.033853	0.308738	0.362244	0.053506
cg20782117	7.86063e-14	1.89399e-11	37	7	95865631			NA	NA	SLC25A13;SLC25A13;SLC25A13	NM_014251;NM_001160210;NR_027662	Body;Body;Body					TRUE				NA	0.833706	0.769433	-0.0642737	0.502434	0.546364	0.0439294
cg15078284	7.89451e-14	1.90009e-11	37	19	36004994			NA	NA	DMKN;DMKN;DMKN;DMKN	NM_033317;NM_001126057;NM_001126058;NM_001126056	TSS1500;TSS1500;TSS1500;TSS1500					TRUE				TRUE	0.148936	0.154473	0.00553675	0.42767	0.339447	-0.0882228
cg17986992	8.04767e-14	1.93294e-11	37	1	159825761			NA	NA	VSIG8;C1orf204	NM_001013661;NM_001134233	Body;TSS1500	chr1:159824006-159825011	S_Shore			NA	1:158092152-158092464			NA	0.529606	0.761846	0.23224	0.961098	0.933205	-0.0278931
cg14652587	8.08889e-14	1.9415e-11	37	17	75692571			NA	NA								NA	17:73203906-73204176	17:75692553-75692694	Unclassified_Cell_type_specific	NA	0.117892	0.169666	0.0517734	0.364135	0.414298	0.0501635
cg05077231	8.10247e-14	1.94218e-11	37	13	49793054			NA	NA	MLNR	NM_001507	TSS1500	chr13:49794125-49795542	N_Shore			NA	13:48691055-48691172			NA	0.249319	0.334953	0.085634	0.723797	0.715797	-0.00800027
cg04396765	8.10291e-14	1.94218e-11	37	10	76585478			NA	NA	MYST4	NM_012330	TSS1500	chr10:76584625-76586746	Island			NA	10:76254642-76256901	10:76585333-76586716	Promoter_Associated	NA	0.295352	0.336392	0.0410399	0.0929898	0.0854138	-0.00757599
cg05006142	8.20107e-14	1.96435e-11	37	6	170536124			NA	NA								NA	6:170377958-170378050			NA	0.901174	0.814118	-0.0870565	0.597769	0.673736	0.0759671
cg13423770	8.26624e-14	1.9786e-11	37	1	156338775			NA	NA	RHBG;RHBG	NR_026549;NM_020407	TSS1500;TSS1500	chr1:156338758-156339251	Island			NA				NA	0.751386	0.736898	-0.0144883	0.488023	0.491282	0.00325841
cg05168015	8.28843e-14	1.98255e-11	37	5	171880461			NA	NA	SH3PXD2B	NM_001017995	Body	chr5:171881182-171881547	N_Shore			NA				TRUE	0.374735	0.517352	0.142617	0.758536	0.743543	-0.0149926
cg11527913	8.31076e-14	1.98652e-11	37	1	230410329			NA	NA	GALNT2	NM_004481	Body					NA	1:228476877-228476997			NA	0.655182	0.521291	-0.133891	0.284075	0.281912	-0.00216226
cg00973876	8.3967e-14	2.00431e-11	37	17	77899208		rs75515979	NA	NA				chr17:77901065-77901333	N_Shore			TRUE				TRUE	0.759271	0.755617	-0.00365416	0.519669	0.525604	0.00593563
cg12160087	8.46242e-14	2.01585e-11	37	12	120531986			NA	NA	CCDC64	NM_207311	3'UTR	chr12:120534552-120535017	N_Shelf			TRUE				TRUE	0.383028	0.424073	0.0410456	0.657347	0.635769	-0.0215777
cg03140135	8.50914e-14	2.02454e-11	37	12	13350820			NA	NA	EMP1	NM_001423	5'UTR					TRUE				NA	0.464589	0.454187	-0.0104023	0.243258	0.239821	-0.00343783
cg11321035	8.58721e-14	2.03925e-11	37	19	13944814			NA	NA				chr19:13944139-13944695	S_Shore			TRUE		19:13943925-13945168	Promoter_Associated	NA	0.458044	0.42581	-0.032234	0.2452	0.209801	-0.0353995
cg07052568	8.68432e-14	2.06024e-11	37	19	13116804			NA	NA	NFIX	NM_002501	Body	chr19:13112170-13112809	S_Shelf			NA				NA	0.612946	0.686458	0.0735119	0.90518	0.88966	-0.0155198
cg26775538	8.88393e-14	2.10472e-11	37	19	815090		rs351988	NA	NA	LPPR3	NM_024888	Body	chr19:814444-815238	Island	high-CpG:766088-766093		NA	19:765478-766738	19:814156-815760	Gene_Associated	NA	0.814767	0.878443	0.0636756	0.559718	0.571609	0.011891
cg21664281	8.94221e-14	2.11709e-11	37	3	193561005			NA	NA								TRUE				NA	0.866307	0.881	0.0146931	0.662835	0.605501	-0.0573339
cg17397159	9.06935e-14	2.14427e-11	37	4	720144			NA	NA	PCGF3	NM_006315	5'UTR	chr4:716281-716977	S_Shelf			TRUE	4:710112-710263			TRUE	0.828624	0.846294	0.01767	0.600681	0.642177	0.0414962
cg25264948	9.20143e-14	2.17254e-11	37	6	31734232			NA	NA	C6orf27	NM_025258	Body					NA	6:31841737-31842381			TRUE	0.333958	0.357091	0.0231333	0.637748	0.655437	0.0176886
cg15946312	9.26009e-14	2.18491e-11	37	5	180646880			NA	NA				chr5:180646688-180647049	Island			NA	5:180579043-180579655			NA	0.659188	0.667783	0.00859418	0.868454	0.887258	0.0188036
cg17846127	9.33273e-14	2.20056e-11	37	15	89940505			NA	NA	LOC254559	NR_015411	Body	chr15:89942592-89943853	N_Shelf		RDMR	NA				NA	0.373387	0.305539	-0.0678484	0.704559	0.692539	-0.0120199
cg25207224	9.44275e-14	2.22499e-11	37	6	34211189	rs41269028		NA	NA	HMGA1;HMGA1;HMGA1;HMGA1;HMGA1;HMGA1	NM_002131;NM_145905;NM_145901;NM_145899;NM_145902;NM_145903	Body;Body;Body;Body;Body;Body					TRUE		6:34211127-34212211	Gene_Associated	NA	0.799017	0.813624	0.0146073	0.52469	0.56816	0.0434698
cg24070990	9.6959e-14	2.2789e-11	37	1	228634724			NA	NA				chr1:228633382-228634127	S_Shore			NA	1:226701287-226701435	1:228634713-228634753	Unclassified_Cell_type_specific	NA	0.21828	0.236932	0.0186523	0.453353	0.444907	-0.00844655
cg27229664	9.73549e-14	2.28358e-11	37	16	85096666		rs28678628	NA	NA	KIAA0513	NM_014732	5'UTR					TRUE				NA	0.447737	0.536477	0.0887404	0.749836	0.737567	-0.0122694
cg21629821	9.87236e-14	2.31368e-11	37	19	46713473	rs2286801		NA	NA	DKFZp434J0226	NR_027003	TSS200					NA				NA	0.599418	0.580567	-0.0188512	0.230077	0.284467	0.0543901
cg23733845	9.91558e-14	2.32224e-11	37	7	101936527			NA	NA	SH2B2	NM_020979	Body	chr7:101936317-101936548	Island			NA				NA	0.219576	0.242665	0.0230891	0.574052	0.558099	-0.0159527
cg04123409	1.0004e-13	2.34138e-11	37	12	113841617			NA	TRUE	SDS;SDS	NM_006843;NM_006843	5'UTR;1stExon					NA				NA	0.613901	0.622516	0.00861565	0.373292	0.40022	0.0269278
cg01215511	1.01521e-13	2.37284e-11	37	16	2975552			NA	NA	FLYWCH1;FLYWCH1	NM_020912;NM_032296	5'UTR;5'UTR					TRUE	16:2914782-2915651			NA	0.381853	0.422904	0.041051	0.743736	0.742322	-0.00141335
cg27471246	1.01863e-13	2.37923e-11	37	21	39776434			NA	NA	ERG;ERG;ERG;ERG	NM_004449;NM_182918;NM_001136155;NM_001136154	Body;Body;Body;Body					NA				NA	0.603897	0.442016	-0.16188	0.2986	0.315783	0.0171828
cg05563558	1.0323e-13	2.40955e-11	37	12	3445716			NA	NA								TRUE				NA	0.28337	0.337167	0.053797	0.698372	0.703397	0.00502553
cg06112654	1.03879e-13	2.42144e-11	37	10	35505599			NA	NA				chr10:35503808-35504021	S_Shore			NA				NA	0.35217	0.317588	-0.0345825	0.113285	0.117841	0.00455632
cg16361867	1.04817e-13	2.44167e-11	37	11	120581355			NA	NA	GRIK4	NM_014619	Body					TRUE				TRUE	0.431093	0.51416	0.0830673	0.781422	0.726762	-0.0546598
cg09983216	1.05083e-13	2.44622e-11	37	17	46679715			NA	NA	LOC404266;LOC404266;HOXB6	NR_033204;NR_033201;NM_018952	Body;Body;5'UTR					NA	17:44034457-44035153	17:46679300-46680932	Unclassified	TRUE	0.283161	0.219028	-0.0641327	0.559116	0.553392	-0.00572386
cg07738730	1.05428e-13	2.45263e-11	37	17	47077165			NA	NA	IGF2BP1;IGF2BP1	NM_006546;NM_001160423	Body;Body	chr17:47072820-47076042	S_Shore		RDMR	NA		17:47077075-47077331	Promoter_Associated_Cell_type_specific	NA	0.27164	0.473128	0.201488	0.658085	0.687778	0.0296927
cg21837069	1.07649e-13	2.50261e-11	37	1	1369466			NA	NA	VWA1;VWA1	NM_199121;NM_022834	TSS1500;TSS1500	chr1:1370767-1371449	N_Shore			TRUE				NA	0.400691	0.38485	-0.0158409	0.113404	0.14798	0.0345757
cg21606036	1.0796e-13	2.50816e-11	37	5	78985900			NA	NA	CMYA5	NM_153610	Body					TRUE	5:79021181-79022014			NA	0.381653	0.496832	0.11518	0.774121	0.730171	-0.0439501
cg11831006	1.08672e-13	2.52303e-11	37	3	125100635			NA	NA								TRUE		3:125100591-125100840	Unclassified_Cell_type_specific	NA	0.664467	0.506494	-0.157974	0.314286	0.311744	-0.00254203
cg05463027	1.09566e-13	2.54209e-11	37	6	17988748			NA	NA	KIF13A;KIF13A;KIF13A;KIF13A	NM_001105567;NM_001105566;NM_001105568;NM_022113	TSS1500;TSS1500;TSS1500;TSS1500	chr6:17987415-17988405	S_Shore			NA				NA	0.662143	0.641183	-0.02096	0.351834	0.332827	-0.0190071
cg23615741	1.10029e-13	2.55112e-11	37	10	101297642			NA	NA				chr10:101297438-101297703	Island		CDMR	TRUE	10:101286334-101287693	10:101297571-101297739	Unclassified_Cell_type_specific	TRUE	0.780858	0.77682	-0.0040372	0.43575	0.448009	0.0122592
cg01243072	1.11149e-13	2.57365e-11	37	2	43398171			NA	NA				chr2:43398040-43398276	Island			NA	2:43251583-43251695			NA	0.879371	0.82982	-0.0495512	0.527634	0.541239	0.0136046
cg14359680	1.1296e-13	2.61213e-11	37	14	105532208			NA	NA	GPR132	NM_013345	TSS1500					NA		14:105531503-105533362	Promoter_Associated	TRUE	0.53489	0.53666	0.00176991	0.2782	0.304824	0.0266239
cg01234420	1.14318e-13	2.64046e-11	37	22	46453808			NA	NA	LOC150381	NR_027034	Body	chr22:46457095-46458028	N_Shelf		RDMR	NA				TRUE	0.79705	0.816412	0.019362	0.534177	0.551232	0.0170546
cg23739746	1.14338e-13	2.64046e-11	37	13	114905867			NA	NA								NA	13:113923878-113923970	13:114905617-114905978	Unclassified_Cell_type_specific	NA	0.416006	0.20023	-0.215776	0.0782016	0.0662173	-0.0119842
cg00968616	1.17662e-13	2.71183e-11	37	17	55942898			NA	NA	CUEDC1	NM_017949	3'UTR	chr17:55939088-55939591	S_Shelf			NA				NA	0.7588	0.771578	0.0127773	0.490066	0.555151	0.0650844
cg01185345	1.18833e-13	2.73519e-11	37	13	99218287			NA	NA	STK24	NM_001032296	Body					TRUE				NA	0.696339	0.623741	-0.0725975	0.430298	0.448077	0.0177788
cg23378033	1.18965e-13	2.73643e-11	37	12	65672031			NA	NA	MSRB3;MSRB3	NM_198080;NM_001031679	TSS1500;TSS1500	chr12:65672391-65673250	N_Shore		RDMR	NA		12:65671961-65672217	Unclassified_Cell_type_specific	NA	0.73888	0.710698	-0.0281826	0.301355	0.398896	0.097541
cg02849507	1.1918e-13	2.73898e-11	37	16	14051717			NA	NA								TRUE		16:14051477-14051838	Unclassified_Cell_type_specific	NA	0.657313	0.6885	0.0311874	0.381527	0.459757	0.0782303
cg25767870	1.19234e-13	2.73898e-11	37	1	118188756			NA	NA								TRUE				NA	0.845755	0.803439	-0.0423162	0.553519	0.633457	0.0799379
cg05840541	1.20042e-13	2.75391e-11	37	22	50482925			NA	NA	TTLL8	NM_001080447	Body	chr22:50483350-50483579	N_Shore		CDMR	NA				NA	0.754101	0.597906	-0.156195	0.28373	0.330025	0.0462947
cg17178468	1.23738e-13	2.83309e-11	37	17	43049442			NA	NA				chr17:43047547-43047954	S_Shore		RDMR	TRUE				NA	0.115279	0.187967	0.0726872	0.442937	0.400766	-0.0421712
cg06419432	1.24245e-13	2.84284e-11	37	17	25707535	rs322187		NA	NA								TRUE	17:22731521-22731663	17:25707127-25708460	Unclassified	TRUE	0.694433	0.641848	-0.0525849	0.256296	0.232665	-0.0236302
cg06025835	1.2498e-13	2.8559e-11	37	5	76507298			NA	NA	PDE8B;PDE8B;PDE8B;PDE8B;PDE8B	NM_001029853;NM_001029854;NM_003719;NM_001029851;NM_001029852	Body;Body;Body;Body;Body	chr5:76506029-76507189	S_Shore		DMR	NA				TRUE	0.41193	0.433894	0.0219638	0.219769	0.192288	-0.0274819
cg03704673	1.25206e-13	2.85729e-11	37	17	4692287			NA	NA	GLTPD2;GLTPD2	NM_001014985;NM_001014985	5'UTR;1stExon	chr17:4692249-4693977	Island			NA	17:4639027-4640717			NA	0.248326	0.310739	0.0624129	0.689599	0.653546	-0.0360536
cg03809021	1.2581e-13	2.86732e-11	37	16	89831123	rs35943345		NA	NA	FANCA	NM_000135	Body					NA	16:88358617-88358734	16:89831086-89831238	Unclassified_Cell_type_specific	NA	0.783573	0.702282	-0.0812907	0.372405	0.374355	0.00194946
cg13283635	1.26033e-13	2.87053e-11	37	20	61450653			NA	NA	COL9A3	NM_001853	Body	chr20:61447685-61448891	S_Shore			TRUE		20:61450378-61450690	Unclassified_Cell_type_specific	NA	0.593956	0.548068	-0.0458883	0.266717	0.279314	0.0125966
cg17792616	1.26215e-13	2.87121e-11	37	15	93580327			NA	NA								TRUE	15:91381189-91381391	15:93580201-93580636	Unclassified	NA	0.874205	0.863229	-0.0109763	0.56282	0.633771	0.0709508
cg12564285	1.26228e-13	2.87121e-11	37	5	131593104			NA	NA	PDLIM4;PDLIM4	NM_001131027;NM_003687	TSS1500;TSS1500	chr5:131593039-131593813	Island			NA	5:131620939-131621630			TRUE	0.117756	0.109592	-0.00816406	0.336484	0.329126	-0.00735871
cg07740525	1.2738e-13	2.89551e-11	37	9	116861532			NA	NA	KIF12	NM_138424	TSS200	chr9:116860979-116861591	Island		RDMR	NA	9:115900078-115901368			NA	0.419243	0.461168	0.0419248	0.659313	0.634613	-0.0247005
cg20704654	1.28871e-13	2.92367e-11	37	20	30072118			NA	NA	NCRNA00028;REM1	NR_024358;NM_014012	TSS1500;Body	chr20:30071912-30072315	Island			NA	20:29535602-29536093			NA	0.331535	0.441809	0.110274	0.684301	0.671934	-0.0123673
cg15035133	1.29983e-13	2.94698e-11	37	22	37962637			NA	NA	CDC42EP1	NM_152243	Body	chr22:37962481-37962819	Island			NA	22:36292396-36292623	22:37962079-37964287	Unclassified	NA	0.438689	0.284177	-0.154512	0.118665	0.11192	-0.00674439
cg02699829	1.30446e-13	2.95555e-11	37	19	13216355			NA	NA	TRMT1;TRMT1;TRMT1	NM_001142554;NM_017722;NM_001136035	Body;Body;Body	chr19:13215244-13215543	S_Shore			NA		19:13215068-13216529	Promoter_Associated	NA	0.43327	0.37146	-0.0618106	0.16272	0.194165	0.0314445
cg06190046	1.32053e-13	2.98612e-11	37	16	83986382			NA	NA	OSGIN1;OSGIN1;OSGIN1	NM_182980;NM_182981;NM_013370	5'UTR;TSS1500;Body					NA				NA	0.744548	0.567636	-0.176912	0.35567	0.303738	-0.0519322
cg13544075	1.33393e-13	3.0107e-11	37	9	139644102			NA	NA	LCN6	NM_198946	TSS1500	chr9:139640640-139640885	S_Shelf			NA				NA	0.884129	0.826384	-0.0577449	0.570554	0.589805	0.0192509
cg01304182	1.33399e-13	3.0107e-11	37	16	30409908			NA	NA	ZNF48	NM_152652	Body	chr16:30411425-30412120	N_Shore			NA	16:30317409-30317592			NA	0.895726	0.88161	-0.014116	0.67945	0.645337	-0.0341131
cg05004818	1.35862e-13	3.06033e-11	37	4	8539015			NA	NA								TRUE				TRUE	0.796103	0.722715	-0.0733872	0.491098	0.483867	-0.0072303
cg02046143	1.36018e-13	3.06185e-11	37	11	133797911			NA	NA	IGSF9B	NM_014987	Body	chr11:133800684-133800931	N_Shelf			TRUE	11:133303046-133303162	11:133797084-133799070	Promoter_Associated	NA	0.723714	0.568239	-0.155474	0.341129	0.328808	-0.0123214
cg26236972	1.3738e-13	3.09052e-11	37	2	237921310			NA	NA								TRUE				NA	0.542772	0.52359	-0.0191822	0.318047	0.325771	0.00772373
cg09496748	1.38395e-13	3.10931e-11	37	2	198029215			NA	NA	ANKRD44	NM_153697	Body	chr2:198029068-198029438	Island			TRUE	2:197737203-197737644			NA	0.445915	0.600897	0.154982	0.782922	0.745466	-0.0374563
cg22948959	1.40275e-13	3.14343e-11	37	1	2509272			NA	NA								NA	1:2499057-2499133			TRUE	0.156921	0.184619	0.0276977	0.469737	0.442794	-0.0269429
cg04611437	1.41663e-13	3.17045e-11	37	10	102279697			NA	NA	SEC31B	NM_015490	TSS200	chr10:102279162-102279730	Island			TRUE	10:102269153-102269720			NA	0.0852895	0.0891605	0.00387094	0.299533	0.274781	-0.0247522
cg06885459	1.44077e-13	3.22033e-11	37	13	113689728	rs74680370		NA	NA	MCF2L;MCF2L	NM_001112732;NM_024979	Body;Body	chr13:113687421-113687828	S_Shore			NA	13:112737729-112737803	13:113689104-113689853	Unclassified_Cell_type_specific	TRUE	0.858831	0.81341	-0.045421	0.611763	0.635809	0.0240465
cg26392102	1.45207e-13	3.24351e-11	37	6	31238751			NA	NA	HLA-C	NM_002117	Body	chr6:31238852-31240120	N_Shore			NA				NA	0.840928	0.737594	-0.103334	0.510188	0.492021	-0.0181664
cg21144493	1.45538e-13	3.24673e-11	37	1	7130061			NA	NA	CAMTA1	NM_015215	Body					TRUE	1:7052615-7052948			NA	0.0663694	0.0881227	0.0217534	0.29138	0.282458	-0.00892162
cg00597876	1.45638e-13	3.24688e-11	37	15	74494909	rs11639369		NA	NA	STRA6;STRA6;STRA6;STRA6;STRA6	NM_001142617;NM_001142618;NM_001142619;NM_022369;NM_001142620	5'UTR;5'UTR;5'UTR;5'UTR;5'UTR			low-CpG:72281833-72282584		TRUE				TRUE	0.334562	0.487578	0.153016	0.786984	0.776	-0.0109841
cg10872075	1.46125e-13	3.25566e-11	37	14	106362691	rs12433228		NA	NA								NA				NA	0.443926	0.270356	-0.17357	0.11509	0.0898654	-0.0252249
cg21333674	1.46928e-13	3.26935e-11	37	8	96705765			NA	NA								TRUE				NA	0.824679	0.833191	0.0085113	0.574739	0.604697	0.029958
cg17736526	1.47085e-13	3.27076e-11	37	7	1329387			NA	NA				chr7:1329381-1329673	Island			NA	7:1295908-1296003			TRUE	0.249648	0.298361	0.0487139	0.639343	0.646914	0.00757094
cg03684807	1.4721e-13	3.27144e-11	37	22	46457384			NA	NA				chr22:46457095-46458028	Island			TRUE	22:44835760-44836802			TRUE	0.194333	0.334899	0.140566	0.569503	0.631814	0.0623106
cg10900641	1.47763e-13	3.28163e-11	37	11	1767793			NA	NA	HCCA2;LOC402778	NM_053005;NM_001170820	Body;Body	chr11:1768979-1770712	N_Shore			NA	11:1724335-1724431			TRUE	0.931979	0.913728	-0.0182513	0.688719	0.71807	0.0293508
cg00990385	1.48201e-13	3.28926e-11	37	12	113587690		rs80304876	NA	NA	CCDC42B	NM_001144872	1stExon	chr12:113590806-113591304	N_Shelf			TRUE				NA	0.363633	0.499047	0.135414	0.731117	0.788333	0.0572161
cg21972382	1.48739e-13	3.29909e-11	37	2	29339076			NA	TRUE	CLIP4	NM_024692	5'UTR	chr2:29337983-29338909	S_Shore		CDMR	NA	2:29191342-29192596			NA	0.245408	0.284932	0.039524	0.0594165	0.0632544	0.00383784
cg17819250	1.49733e-13	3.31903e-11	37	8	36380237		rs56253817	NA	NA								TRUE				NA	0.350399	0.454744	0.104344	0.683034	0.688722	0.00568749
cg27616541	1.50857e-13	3.34181e-11	37	17	40837288			NA	NA	CNTNAP1	NM_003632	Body	chr17:40837022-40837525	Island			NA	17:38090530-38091051			NA	0.516896	0.714346	0.19745	0.905918	0.901956	-0.00396148
cg15840985	1.5239e-13	3.36932e-11	37	3	32023475			NA	TRUE	ZNF860;OSBPL10	NM_001137674;NM_017784	5'UTR;TSS1500	chr3:32021969-32023364	S_Shore		RDMR	NA	3:31996991-31998480			NA	0.398704	0.449614	0.0509101	0.673697	0.706326	0.0326291
cg13464573	1.54367e-13	3.41087e-11	37	2	7172097			NA	NA	RNF144A	NM_014746	Body	chr2:7172296-7172512	N_Shore			NA	2:7089367-7089549	2:7171709-7172166	Unclassified_Cell_type_specific	TRUE	0.61191	0.615953	0.00404338	0.367795	0.369575	0.00177961
cg00072689	1.54557e-13	3.4129e-11	37	17	46681111			NA	NA	LOC404266;LOC404266;HOXB6	NR_033204;NR_033201;NM_018952	Body;Body;5'UTR					NA	17:44036110-44036154			TRUE	0.200735	0.173383	-0.0273514	0.421687	0.47362	0.0519328
cg01836137	1.57991e-13	3.48651e-11	37	14	105167300			NA	NA	INF2;INF2;INF2	NM_022489;NM_032714;NM_001031714	5'UTR;5'UTR;5'UTR	chr14:105167277-105167501	Island			TRUE	14:104238323-104239146			NA	0.728644	0.76539	0.0367463	0.456853	0.460309	0.00345656
cg20110347	1.58593e-13	3.49719e-11	37	19	59069832			NA	NA	UBE2M;UBE2M;LOC100131691	NM_003969;NM_003969;NR_027334	5'UTR;1stExon;TSS1500	chr19:59070085-59071100	N_Shore			NA	19:63761463-63762890	19:59069692-59071174	Promoter_Associated	NA	0.672854	0.657281	-0.0155731	0.361981	0.324333	-0.0376481
cg19901523	1.606e-13	3.53737e-11	37	14	107253273	rs73387527		NA	NA							DMR	NA	14:106323850-106324588			NA	0.312696	0.147359	-0.165337	0.0291514	0.0226462	-0.00650526
cg08570034	1.62651e-13	3.57801e-11	37	5	175227702			NA	NA	CPLX2	NM_006650	5'UTR	chr5:175223609-175224679	S_Shelf			NA				NA	0.854288	0.926247	0.0719588	0.644247	0.692446	0.0481994
cg00701706	1.64217e-13	3.60947e-11	37	17	72931632			NA	NA	OTOP3	NM_178233	TSS1500	chr17:72931729-72932601	N_Shore			NA				TRUE	0.303268	0.348973	0.0457055	0.633719	0.637295	0.00357569
cg22786748	1.64289e-13	3.60947e-11	37	6	31034042		rs76410669	NA	NA								NA				NA	0.30746	0.384457	0.0769977	0.573662	0.546997	-0.0266649
cg03985801	1.67079e-13	3.66614e-11	37	1	202182603			NA	NA	LGR6;LGR6;LGR6	NM_001017404;NM_021636;NM_001017403	TSS1500;Body;Body	chr1:202183193-202183526	N_Shore			NA				TRUE	0.343016	0.403484	0.0604675	0.590896	0.599889	0.0089927
cg00383763	1.67306e-13	3.66879e-11	37	1	202682124			NA	NA				chr1:202678881-202679769	S_Shelf			NA				NA	0.397226	0.449963	0.0527369	0.64232	0.662597	0.0202764
cg01055562	1.68151e-13	3.68269e-11	37	1	230777685			NA	NA	COG2;COG2	NM_001145036;NM_007357	TSS1500;TSS1500	chr1:230778077-230778593	N_Shore			NA		1:230777418-230779332	Promoter_Associated	NA	0.235863	0.225011	-0.0108524	0.490205	0.445627	-0.0445779
cg05308656	1.69104e-13	3.70122e-11	37	2	235406291			NA	NA	ARL4C	NM_005737	TSS1500	chr2:235404502-235406541	Island		DMR	NA	2:235069078-235071448	2:235405028-235406635	Promoter_Associated_Cell_type_specific	NA	0.129755	0.194321	0.0645657	0.426071	0.419918	-0.00615282
cg14600987	1.71136e-13	3.73864e-11	37	11	1952678			NA	NA	TNNT3;TNNT3;TNNT3;TNNT3	NM_001042781;NM_006757;NM_001042780;NM_001042782	Body;Body;Body;Body	chr11:1948915-1949188	S_Shelf			NA	11:1909189-1909342			NA	0.677877	0.63705	-0.0408267	0.292965	0.359694	0.0667291
cg10161743	1.7135e-13	3.74097e-11	37	19	48917816			NA	NA	GRIN2D	NM_000836	Body	chr19:48918115-48918340	N_Shore			TRUE	19:53609522-53609700			NA	0.235787	0.203055	-0.032732	0.493585	0.506518	0.0129331
cg14246703	1.74417e-13	3.80316e-11	37	9	138869077			NA	NA								TRUE				NA	0.384286	0.490595	0.106309	0.737574	0.749761	0.0121874
cg04189665	1.7453e-13	3.80322e-11	37	20	16555226			NA	NA	KIF16B	NM_024704	TSS1500	chr20:16555518-16555779	N_Shore		CDMR	NA		20:16555043-16556452	Unclassified	NA	0.49598	0.461074	-0.0349062	0.728415	0.692486	-0.035929
cg27111444	1.77921e-13	3.87469e-11	37	12	54590808			NA	NA								TRUE				NA	0.595371	0.546213	-0.0491584	0.818362	0.813792	-0.00456995
cg11155784	1.78249e-13	3.87737e-11	37	1	164572163			NA	NA	PBX1	NM_002585	Body					TRUE				NA	0.650529	0.639946	-0.0105828	0.366756	0.306566	-0.0601894
cg08504583	1.7861e-13	3.88241e-11	37	13	78315584	rs11838602		NA	TRUE	SLAIN1;SLAIN1	NM_001040153;NM_144595	Body;5'UTR					NA				NA	0.898669	0.880094	-0.0185748	0.707897	0.645606	-0.0622908
cg02879960	1.78816e-13	3.88445e-11	37	22	50483545			NA	NA	TTLL8	NM_001080447	Body	chr22:50483350-50483579	Island			NA	22:48825416-48825839			NA	0.524422	0.352319	-0.172103	0.131246	0.161419	0.0301734
cg09427311	1.80799e-13	3.92508e-11	37	9	129885730			NA	TRUE	ANGPTL2;RALGPS1	NM_012098;NM_014636	TSS1500;Body					TRUE				NA	0.766688	0.803735	0.0370469	0.479252	0.50865	0.0293987
cg09884635	1.84011e-13	3.99233e-11	37	5	132084068			NA	NA	CCNI2	NM_001039780	Body	chr5:132082873-132083911	S_Shore			NA		5:132082544-132084072	Promoter_Associated	NA	0.524798	0.584004	0.0592057	0.830553	0.861075	0.0305217
cg01071966	1.85701e-13	4.02571e-11	37	5	76248923			NA	NA	CRHBP;CRHBP	NM_001882;NM_001882	1stExon;5'UTR	chr5:76249435-76250528	N_Shore			TRUE				NA	0.575416	0.428013	-0.147403	0.108297	0.111395	0.00309863
cg27614723	1.85781e-13	4.02571e-11	37	15	92399897	rs7162591		NA	NA	SLCO3A1;SLCO3A1	NM_001145044;NM_013272	Body;Body	chr15:92396013-92397682	S_Shelf		CDMR	NA				NA	0.813525	0.791916	-0.0216095	0.593295	0.584822	-0.00847269
cg17142723	1.88325e-13	4.0783e-11	37	17	41324085			NA	NA	NBR1;NBR1;NBR1	NM_031858;NM_031862;NM_005899	5'UTR;5'UTR;5'UTR	chr17:41322972-41323363	S_Shore		RDMR	NA		17:41322021-41324107	Promoter_Associated	TRUE	0.598042	0.551872	-0.0461709	0.34912	0.341877	-0.00724263
cg00589520	1.89286e-13	4.09656e-11	37	7	23513039			NA	NA				chr7:23513534-23514412	N_Shore			NA				NA	0.19139	0.191842	0.000452271	0.404046	0.446368	0.0423221
cg01025774	1.90518e-13	4.11809e-11	37	5	42944457	rs6860784		NA	NA				chr5:42944266-42944582	Island			TRUE	5:42979785-42980339	5:42944044-42945209	Unclassified_Cell_type_specific	NA	0.249339	0.335896	0.0865563	0.570804	0.558587	-0.0122168
cg09152259	1.90799e-13	4.12161e-11	37	2	128156114			NA	NA				chr2:128158437-128158912	N_Shelf			NA		2:128155907-128156124	Unclassified_Cell_type_specific	NA	0.756236	0.69297	-0.063266	0.404668	0.387656	-0.0170123
cg24550212	1.92421e-13	4.15407e-11	37	20	45170494			NA	NA	C20orf123	NM_080721	Body	chr20:45170253-45170467	S_Shore			NA				NA	0.645163	0.657464	0.0123009	0.878763	0.896178	0.0174148
cg03440588	1.93806e-13	4.18136e-11	37	1	47900320			NA	NA	FOXD2;MGC12982	NM_004474;NR_026878	TSS1500;TSS200	chr1:47899661-47900385	Island		CDMR	NA	1:47670913-47672951			TRUE	0.15242	0.163415	0.010995	0.402075	0.367391	-0.0346844
cg24592500	1.96535e-13	4.23498e-11	37	1	2863801			NA	NA								NA	1:2853599-2853706			NA	0.851307	0.820853	-0.0304541	0.584566	0.664774	0.0802077
cg10148841	1.96735e-13	4.23668e-11	37	11	124767455			NA	TRUE	ROBO4	NM_019055	Body					NA				NA	0.655394	0.707886	0.0524921	0.480809	0.464785	-0.0160247
cg22156456	1.98769e-13	4.27518e-11	37	17	39844239			NA	NA	EIF1	NM_005801	TSS1500	chr17:39844833-39845950	N_Shore			NA		17:39844212-39846513	Promoter_Associated	NA	0.514062	0.598667	0.0846043	0.2196	0.2763	0.0566996
cg21186098	1.99256e-13	4.28037e-11	37	8	108208344			NA	NA								TRUE				NA	0.532226	0.579214	0.0469881	0.315502	0.29817	-0.0173329
cg25157472	2.00925e-13	4.30914e-11	37	3	12996362			NA	NA	IQSEC1;IQSEC1	NM_001134382;NM_014869	Body;Body					TRUE		3:12996265-12996417	Unclassified_Cell_type_specific	TRUE	0.814263	0.758936	-0.0553275	0.533188	0.554164	0.0209757
cg22290284	2.00968e-13	4.30914e-11	37	3	49726443			NA	NA	MST1;RNF123	NM_020998;NM_022064	TSS1500;TSS1500	chr3:49726686-49727340	N_Shore			NA		3:49726286-49727585	Promoter_Associated	NA	0.614345	0.65641	0.0420651	0.405971	0.414943	0.00897183
cg17280106	2.01336e-13	4.31439e-11	37	17	77767084			NA	NA				chr17:77763364-77767356	Island			TRUE				NA	0.0904118	0.166354	0.0759417	0.422726	0.379806	-0.0429204
cg08176258	2.02693e-13	4.34078e-11	37	7	1938450			NA	NA	MAD1L1;MAD1L1;MAD1L1	NM_003550;NM_001013837;NM_001013836	Body;Body;Body	chr7:1937738-1937946	S_Shore			TRUE	7:1904933-1905429			TRUE	0.86053	0.865487	0.0049566	0.624418	0.642514	0.0180964
cg14731462	2.04569e-13	4.37827e-11	37	10	129789429			NA	NA	PTPRE	NM_006504	5'UTR					TRUE		10:129789140-129789783	Unclassified_Cell_type_specific	TRUE	0.707484	0.66019	-0.0472933	0.442671	0.433729	-0.00894157
cg02247178	2.04734e-13	4.37911e-11	37	13	31506687			NA	NA	C13orf26	NM_152325	TSS200					NA				NA	0.170149	0.310738	0.140589	0.585555	0.588901	0.00334681
cg16254756	2.05932e-13	4.39835e-11	37	1	154943676			NA	NA	SHC1;SHC1;SHC1;SHC1	NM_003029;NM_001130041;NM_001130040;NM_183001	5'UTR;5'UTR;TSS1500;TSS1500	chr1:154946237-154946498	N_Shelf			NA				NA	0.730369	0.814673	0.0843039	0.554576	0.555354	0.00077777
cg19106478	2.06821e-13	4.41018e-11	37	17	40800053			NA	NA								NA				NA	0.588064	0.59009	0.00202569	0.387893	0.367791	-0.0201023
cg13622265	2.10918e-13	4.48928e-11	37	9	124584474			NA	NA	TTLL11	NM_001139442	3'UTR					NA				NA	0.439331	0.654768	0.215437	0.831762	0.829114	-0.00264731
cg19727499	2.11236e-13	4.4933e-11	37	19	49628740	rs61438183		NA	NA	PPFIA3	NM_003660	5'UTR	chr19:49631105-49631494	N_Shelf			NA				NA	0.616374	0.731898	0.115524	0.88407	0.865212	-0.0188579
cg04276536	2.14694e-13	4.55851e-11	37	16	57567813			NA	NA	CCDC102A	NM_033212	5'UTR	chr16:57569848-57570844	N_Shelf			TRUE		16:57567597-57568315	Unclassified_Cell_type_specific	NA	0.682186	0.483253	-0.198932	0.321613	0.335934	0.0143213
cg06437747	2.19213e-13	4.64878e-11	37	1	2890836			NA	NA				chr1:2886589-2886923	S_Shelf			NA		1:2890751-2890936	Unclassified_Cell_type_specific	NA	0.621223	0.65212	0.030897	0.341485	0.330453	-0.0110318
cg18028767	2.20161e-13	4.66603e-11	37	11	859873	rs36002505		NA	NA	TSPAN4;TSPAN4;TSPAN4;TSPAN4;TSPAN4;TSPAN4;TSPAN4	NM_001025239;NM_001025237;NM_001025234;NM_001025235;NM_001025236;NM_001025238;NM_003271	5'UTR;Body;Body;Body;Body;Body;Body	chr11:858575-858932	S_Shore			TRUE				TRUE	0.487531	0.386004	-0.101526	0.139916	0.164882	0.0249657
cg05855490	2.25825e-13	4.78315e-11	37	12	65511674			NA	NA	WIF1	NM_007191	Body	chr12:65514878-65515863	N_Shelf			NA				NA	0.563885	0.674709	0.110823	0.837754	0.819529	-0.0182249
cg00563932	2.27056e-13	4.8063e-11	37	9	139871049			NA	TRUE	PTGDS	NM_000954	TSS1500	chr9:139872237-139873143	N_Shore			NA		9:139871010-139871250	Unclassified_Cell_type_specific	NA	0.788597	0.774999	-0.0135971	0.534081	0.513939	-0.0201415
cg08166631	2.30077e-13	4.85607e-11	37	1	40599011			NA	NA				chr1:40598508-40599209	Island			NA	1:40370964-40371787			NA	0.625494	0.689528	0.0640345	0.855109	0.891752	0.0366435
cg06379435	2.30105e-13	4.85607e-11	37	19	3344273			NA	NA							DMR	NA		19:3343759-3344580	Unclassified_Cell_type_specific	NA	0.750577	0.605759	-0.144818	0.35919	0.388188	0.0289982
cg15013527	2.31298e-13	4.87829e-11	37	11	316339			NA	NA				chr11:315739-316539	Island			NA	11:305780-306470	11:316185-316760	Unclassified_Cell_type_specific	NA	0.175762	0.253857	0.0780949	0.524978	0.502939	-0.022039
cg13584882	2.33474e-13	4.91821e-11	37	10	74836656			NA	NA	P4HA1;P4HA1;P4HA1;P4HA1	NM_001017962;NM_001142596;NM_001142595;NM_000917	5'UTR;5'UTR;5'UTR;5'UTR					TRUE				NA	0.670473	0.679061	0.00858849	0.367249	0.396528	0.0292796
cg17813891	2.34634e-13	4.93667e-11	37	14	100532036			NA	TRUE	EVL	NM_016337	Body					NA		14:100531453-100532105	Promoter_Associated	NA	0.438201	0.447193	0.00899252	0.720214	0.675746	-0.0444682
cg05809437	2.36804e-13	4.9763e-11	37	8	1450031			NA	NA	DLGAP2	NM_004745	5'UTR					NA				NA	0.509587	0.41514	-0.0944476	0.790678	0.804442	0.0137644
cg04347477	2.37081e-13	4.97911e-11	37	12	125002007			NA	NA	NCOR2;NCOR2	NM_006312;NM_001077261	5'UTR;5'UTR	chr12:125002006-125002433	Island			NA	12:123567923-123568665			NA	0.815995	0.52097	-0.295025	0.241503	0.225291	-0.0162119
cg04720348	2.37534e-13	4.98563e-11	37	5	72922873			NA	NA	RGNEF	NM_001080479	5'UTR	chr5:72921593-72922527	S_Shore		CDMR	NA				NA	0.485149	0.60643	0.12128	0.849299	0.864075	0.0147761
cg22040889	2.41183e-13	5.0561e-11	37	11	64073594			NA	NA	ESRRA	NM_004451	5'UTR	chr11:64072064-64073914	Island			NA	11:63828526-63830490	11:64071124-64074258	Promoter_Associated	NA	0.724335	0.661819	-0.062516	0.38419	0.306699	-0.0774918
cg22820108	2.43596e-13	5.10222e-11	37	12	125003218			NA	TRUE	NCOR2;NCOR2	NM_006312;NM_001077261	5'UTR;5'UTR	chr12:125003217-125003482	Island		RDMR	TRUE	12:123568738-123569372	12:125002434-125003313	Unclassified	NA	0.663147	0.589651	-0.0734958	0.363555	0.379202	0.0156469
cg01418153	2.48638e-13	5.19693e-11	37	1	3240129			NA	NA	PRDM16;PRDM16	NM_022114;NM_199454	Body;Body	chr1:3239915-3240261	Island			NA	1:3229442-3230111			NA	0.57068	0.601284	0.0306046	0.350579	0.347928	-0.002651
cg16228356	2.50714e-13	5.23397e-11	37	17	43848958	rs62055937		NA	NA								TRUE				NA	0.180115	0.142534	-0.0375802	0.403291	0.413532	0.0102411
cg07839457	2.5146e-13	5.24624e-11	37	16	57023022			NA	NA	NLRC5	NM_032206	TSS1500	chr16:57023190-57023768	N_Shore			TRUE		16:57022646-57024641	Promoter_Associated	NA	0.815581	0.836913	0.0213323	0.574307	0.535253	-0.0390542
cg06458258	2.52281e-13	5.26022e-11	37	16	1440604			NA	NA				chr16:1440474-1440689	Island			NA	16:1380386-1380673			NA	0.607535	0.590631	-0.0169041	0.859687	0.836745	-0.0229426
cg20141108	2.58379e-13	5.36167e-11	37	1	165907859			NA	NA				chr1:165910640-165910978	N_Shelf			NA				NA	0.780827	0.736094	-0.0447332	0.452164	0.518874	0.0667099
cg05308819	2.59935e-13	5.38858e-11	37	1	155959156			NA	NA								TRUE		1:155958631-155960320	Unclassified	TRUE	0.864713	0.82294	-0.041773	0.564886	0.573589	0.0087033
cg14977069	2.60141e-13	5.38858e-11	37	20	62367698			NA	NA	LIME1	NM_017806	TSS1500	chr20:62368955-62371962	N_Shore			NA		20:62367587-62368260	Promoter_Associated	NA	0.791023	0.809157	0.0181336	0.555381	0.4944	-0.060981
cg11604426	2.66185e-13	5.50393e-11	37	17	30592406			NA	NA	RHBDL3	NM_138328	TSS1500	chr17:30593198-30594033	N_Shore		CDMR	NA				TRUE	0.0966018	0.166148	0.0695457	0.437276	0.445586	0.00830999
cg13447080	2.67055e-13	5.5179e-11	37	8	131054408			NA	NA								TRUE		8:131054319-131055116	Unclassified	TRUE	0.817279	0.777607	-0.0396718	0.587499	0.565892	-0.0216066
cg17583504	2.73541e-13	5.64262e-11	37	19	49669542			NA	NA	TRPM4	NM_017636	Body	chr19:49669275-49669552	Island			NA				NA	0.514948	0.600075	0.0851268	0.820924	0.827718	0.00679387
cg19708554	2.77126e-13	5.70979e-11	37	1	166136816			NA	NA	FAM78B	NM_001017961	TSS1500	chr1:166134258-166136448	S_Shore			NA		1:166135744-166136945	Unclassified	NA	0.586183	0.636307	0.0501237	0.283323	0.312939	0.0296166
cg19576697	2.78206e-13	5.72527e-11	37	5	176837920		rs76255934	NA	NA	F12	NM_000505	TSS1500					NA				NA	0.624942	0.581378	-0.0435643	0.322191	0.353063	0.0308722
cg13136716	2.79951e-13	5.75436e-11	37	2	42275153			NA	NA	PKDCC	NM_138370	TSS200			high-CpG:42128521-42129015		NA	2:42127750-42129487			NA	0.318294	0.387117	0.0688235	0.146795	0.143497	-0.00329807
cg16170346	2.80919e-13	5.77086e-11	37	19	2424006			NA	NA	TMPRSS9	NM_182973	Body	chr19:2424005-2427983	Island			NA				NA	0.775953	0.661644	-0.114309	0.357711	0.345895	-0.0118156
cg14684457	2.8237e-13	5.79723e-11	37	7	26192966			NA	NA	NFE2L3	NM_004289	Body	chr7:26191794-26192757	S_Shore		RDMR	NA	7:26159491-26159644			NA	0.404124	0.276392	-0.127732	0.122681	0.12531	0.00262936
cg11067407	2.82857e-13	5.80381e-11	37	11	113599852			NA	NA								TRUE				NA	0.729662	0.767696	0.038034	0.492225	0.497329	0.00510388
cg13811936	2.85005e-13	5.84273e-11	37	9	141017001			NA	NA	CACNA1B	NM_000718	3'UTR	chr9:141014643-141014870	S_Shelf			NA	9:140135798-140136823			NA	0.416775	0.391576	-0.0251988	0.12337	0.173109	0.0497395
cg00547103	2.88039e-13	5.89623e-11	37	4	159092089			NA	NA	FAM198B;FAM198B;FAM198B	NM_001031700;NM_001128424;NM_016613	Body;Body;Body					TRUE	4:159311251-159311987	4:159091601-159092250	Unclassified_Cell_type_specific	NA	0.441959	0.445125	0.00316636	0.132764	0.179741	0.0469768
cg12930882	2.88562e-13	5.90346e-11	37	5	37825585			NA	NA	GDNF;GDNF;GDNF	NM_199231;NM_000514;NM_199234	Body;Body;Body					TRUE				NA	0.305518	0.251176	-0.0543421	0.529645	0.52421	-0.00543533
cg23166773	2.92886e-13	5.97785e-11	37	1	243659016			NA	NA	SDCCAG8;AKT3	NM_006642;NM_181690	Body;3'UTR					NA	1:241725244-241725709			NA	0.843054	0.817032	-0.0260221	0.546023	0.550078	0.00405473
cg04387597	2.9797e-13	6.07093e-11	37	17	72443179			NA	NA	GPRC5C;GPRC5C	NM_022036;NM_018653	3'UTR;3'UTR	chr17:72442927-72443194	Island			NA		17:72443164-72443304	Unclassified_Cell_type_specific	NA	0.639017	0.637743	-0.00127408	0.387971	0.392607	0.00463543
cg12210618	3.07206e-13	6.25177e-11	37	1	85515536			NA	NA	MCOLN3	NM_018298	TSS1500	chr1:85513509-85514555	S_Shore			NA				NA	0.229783	0.246061	0.0162784	0.554443	0.48526	-0.0691824
cg09001440	3.14205e-13	6.38674e-11	37	16	87952767			NA	NA	CA5A	NM_001739	Body					NA	16:86509919-86510752			TRUE	0.772642	0.759562	-0.0130807	0.478051	0.522262	0.0442118
cg20072118	3.18695e-13	6.47423e-11	37	12	52653637			NA	NA				chr12:52652018-52652743	S_Shore			TRUE		12:52653442-52653665	Unclassified_Cell_type_specific	NA	0.601981	0.417377	-0.184604	0.214787	0.188158	-0.0266289
cg24471894	3.19952e-13	6.49595e-11	37	9	2838508			NA	TRUE	KIAA0020	NM_014878	5'UTR					NA				NA	0.547816	0.450328	-0.0974875	0.182756	0.168599	-0.0141568
cg00658151	3.30317e-13	6.68689e-11	37	1	31368797	rs75214128		NA	NA	SDC3	NM_014654	Body					TRUE				NA	0.154574	0.140712	-0.0138622	0.397517	0.40297	0.00545244
cg19458787	3.30586e-13	6.68843e-11	37	5	173116776			NA	NA								TRUE				NA	0.672121	0.710309	0.0381876	0.445898	0.367886	-0.0780116
cg19744173	3.31118e-13	6.69531e-11	37	2	112913178			NA	NA	FBLN7;FBLN7	NM_153214;NM_001128165	Body;Body	chr2:112917110-112917475	N_Shelf			TRUE				NA	0.56116	0.321067	-0.240092	0.206892	0.200477	-0.00641497
cg05765011	3.33549e-13	6.73662e-11	37	16	4103225			NA	NA	ADCY9	NM_001116	Body					TRUE	16:4043135-4043227			TRUE	0.881614	0.825342	-0.0562715	0.618959	0.617317	-0.00164219
cg00076653	3.35471e-13	6.76611e-11	37	4	15341878			NA	NA	C1QTNF7	NM_001135170	Body					NA				NA	0.740123	0.69576	-0.0443626	0.46104	0.460308	-0.000731428
cg17232357	3.35787e-13	6.76611e-11	37	15	67012832		rs75765310	NA	NA	SMAD6;SMAD6;SMAD6	NM_001142861;NR_027654;NM_005585	Body;Body;Body					TRUE				TRUE	0.807425	0.788475	-0.0189502	0.545551	0.567439	0.0218874
cg17329393	3.39166e-13	6.81446e-11	37	13	32820875			NA	NA	FRY	NM_023037	Body					TRUE		13:32820559-32820892	Gene_Associated	TRUE	0.519065	0.540051	0.0209856	0.721385	0.757506	0.0361209
cg09122035	3.39446e-13	6.81615e-11	37	11	319667	rs61876245	rs8710	NA	NA				chr11:318361-319052	S_Shore			NA	11:309358-309687			NA	0.79069	0.753482	-0.0372083	0.450884	0.486377	0.0354922
cg16003238	3.44084e-13	6.89732e-11	37	15	65670876			NA	TRUE	IGDCC3	NM_004884	TSS1500	chr15:65669310-65670617	S_Shore			NA				NA	0.336051	0.371646	0.0355946	0.681353	0.662772	-0.0185808
cg05514299	3.48433e-13	6.97645e-11	37	17	74868670			NA	NA	MGAT5B;MGAT5B	NM_144677;NM_198955	Body;TSS200	chr17:74864170-74866657	S_Shelf			TRUE		17:74868371-74868780	Unclassified_Cell_type_specific	TRUE	0.586303	0.373405	-0.212898	0.170621	0.171996	0.00137563
cg22535403	3.51833e-13	7.02785e-11	37	9	136150032			NA	NA	ABO	NM_020469	Body	chr9:136150031-136151365	Island			NA				NA	0.705404	0.777569	0.0721645	0.436465	0.391796	-0.0446693
cg13462082	3.5201e-13	7.02785e-11	37	7	106820841			NA	NA	HBP1	NM_012257	Body					TRUE				NA	0.738306	0.701914	-0.0363912	0.444407	0.489204	0.0447972
cg04247152	3.54477e-13	7.06899e-11	37	16	88590325			NA	NA	ZFPM1	NM_153813	Body	chr16:88590204-88590410	Island			NA	16:87117783-87117969			NA	0.736316	0.777463	0.0411471	0.435671	0.44836	0.0126883
cg01812571	3.55322e-13	7.07773e-11	37	12	132970724			NA	NA				chr12:132972695-132972941	N_Shore			NA	12:131480715-131481101			TRUE	0.818807	0.778814	-0.0399928	0.532069	0.552575	0.0205059
cg12080906	3.58771e-13	7.13825e-11	37	1	156646065			NA	NA	NES	NM_006617	Body	chr1:156646292-156647260	N_Shore			NA		1:156646042-156646103	Unclassified_Cell_type_specific	NA	0.400186	0.463726	0.0635406	0.816939	0.779366	-0.0375731
cg15890734	3.60697e-13	7.16837e-11	37	5	79947234			NA	NA	DHFR	NM_000791	Body	chr5:79950003-79950873	N_Shelf			NA	5:79982978-79983116			NA	0.456436	0.484846	0.0284098	0.193708	0.186071	-0.00763731
cg02283735	3.61525e-13	7.18071e-11	37	1	44011587			NA	NA	PTPRF;PTPRF	NM_002840;NM_130440	Body;Body					TRUE				TRUE	0.199442	0.346297	0.146855	0.567537	0.583717	0.0161801
cg00034559	3.6729e-13	7.28275e-11	37	2	39892124	rs13383590		NA	NA	TMEM178;TMEM178	NM_152390;NM_001167959	TSS1500;TSS1500	chr2:39893121-39893496	N_Shore			NA				NA	0.439662	0.488316	0.0486535	0.791478	0.774734	-0.0167436
cg12229151	3.6852e-13	7.30298e-11	37	11	6340283			NA	NA	PRKCDBP	NM_145040	3'UTR	chr11:6340445-6341909	N_Shore			NA				NA	0.646717	0.665824	0.0191071	0.886996	0.879918	-0.00707858
cg13027206	3.68944e-13	7.30721e-11	37	14	91866325			NA	NA	CCDC88C	NM_001080414	Body				DMR	NA		14:91866155-91866847	Unclassified_Cell_type_specific	NA	0.408743	0.279638	-0.129105	0.149359	0.142715	-0.00664419
cg13066703	3.69243e-13	7.30897e-11	37	1	211526705			NA	NA	TRAF5;TRAF5;TRAF5	NM_004619;NM_145759;NM_001033910	Body;Body;Body					NA		1:211526145-211527390	Promoter_Associated	NA	0.408825	0.168323	-0.240503	0.0854128	0.0830205	-0.00239239
cg00989365	3.74198e-13	7.40284e-11	37	14	70014548			NA	NA				chr14:70014543-70014993	Island			NA	14:69084207-69084718			NA	0.128816	0.109258	-0.0195583	0.346117	0.338415	-0.00770147
cg23738842	3.77643e-13	7.4625e-11	37	13	20135942	rs9551706		NA	NA				chr13:20135399-20136041	Island			NA	13:19033400-19033999			TRUE	0.852381	0.830571	-0.02181	0.589093	0.552742	-0.0363506
cg05820959	3.78432e-13	7.47385e-11	37	7	151248135			NA	NA								TRUE				NA	0.676503	0.660291	-0.016212	0.403333	0.423194	0.0198608
cg13222915	3.78727e-13	7.47542e-11	37	1	184598594			NA	NA								TRUE				NA	0.726741	0.734481	0.00774002	0.486917	0.537366	0.0504489
cg02753354	3.79746e-13	7.49129e-11	37	19	1074727			NA	NA	HMHA1	NM_012292	Body	chr19:1074726-1075071	Island			NA	19:1025669-1026108	19:1074369-1075290	Promoter_Associated	TRUE	0.494115	0.128333	-0.365781	0.0899227	0.080633	-0.00928973
cg06800840	3.82171e-13	7.53059e-11	37	12	121476549			NA	NA	OASL;OASL	NM_003733;NM_198213	Body;Body					NA		12:121476358-121477383	Promoter_Associated	NA	0.313261	0.205156	-0.108105	0.0508969	0.0568581	0.00596114
cg09915396	3.94748e-13	7.76082e-11	37	17	2907895			NA	NA	RAP1GAP2;RAP1GAP2	NM_015085;NM_001100398	Body;Body					TRUE	17:2854341-2854824	17:2906861-2908415	Promoter_Associated	NA	0.64083	0.418227	-0.222604	0.276218	0.267831	-0.00838673
cg14635466	3.99508e-13	7.84553e-11	37	8	101661245			NA	NA	SNX31	NM_152628	Body	chr8:101661671-101662022	N_Shore		RDMR	TRUE	8:101730421-101731168	8:101661196-101661486	Unclassified_Cell_type_specific	TRUE	0.192374	0.270872	0.0784979	0.499396	0.507606	0.00820989
cg05851442	4.01731e-13	7.88474e-11	37	7	27153212		rs80287504	NA	NA	HOXA3;HOXA3;HOXA3	NM_153631;NM_030661;NM_153632	5'UTR;5'UTR;5'UTR	chr7:27153187-27153647	Island			NA	7:27119621-27120312			TRUE	0.63675	0.787225	0.150474	0.934684	0.940418	0.00573397
cg02420480	4.04983e-13	7.93514e-11	37	7	41919892			NA	NA								TRUE				NA	0.656534	0.690969	0.0344343	0.356991	0.391947	0.0349559
cg02743878	4.10822e-13	8.045e-11	37	2	169937094			NA	NA	DHRS9;DHRS9;DHRS9;DHRS9	NM_001142271;NM_005771;NM_199204;NM_001142270	TSS1500;5'UTR;5'UTR;5'UTR					NA				NA	0.545226	0.478264	-0.0669611	0.242946	0.269232	0.0262863
cg16318112	4.13824e-13	8.09468e-11	37	1	969254			NA	NA	AGRN	NM_198576	Body	chr1:967966-970238	Island	high-CpG:959100-959386		NA	1:957926-960044	1:967503-969528	Unclassified	TRUE	0.252244	0.281358	0.0291146	0.0679084	0.0596568	-0.00825157
cg17743381	4.15405e-13	8.12104e-11	37	1	39024825			NA	NA								TRUE		1:39024629-39026177	Unclassified	NA	0.179054	0.194191	0.0151364	0.408231	0.394147	-0.014084
cg16738646	4.19477e-13	8.19605e-11	37	1	43409193			NA	NA	SLC2A1	NM_006516	Body					TRUE				TRUE	0.557878	0.49579	-0.0620874	0.247701	0.251158	0.00345783
cg15197065	4.28475e-13	8.34372e-11	37	5	78985562			NA	NA	CMYA5	NM_153610	TSS200			high-CpG:79021199-79021441		TRUE	5:79021181-79022014			NA	0.148505	0.271618	0.123113	0.551948	0.539512	-0.0124356
cg04332619	4.31044e-13	8.38905e-11	37	16	8806966			NA	NA	ABAT;ABAT;ABAT	NM_020686;NM_000663;NM_000663	5'UTR;1stExon;5'UTR			low-CpG:8714165-8715094		TRUE				NA	0.328786	0.425442	0.096656	0.657932	0.69939	0.0414576
cg23657179	4.31402e-13	8.39133e-11	37	10	77165025			NA	NA	C10orf41;C10orf41	NR_024421;NR_024422	Body;Body	chr10:77155128-77169600	Island			NA	10:76834952-76835038			NA	0.149602	0.22013	0.0705272	0.436062	0.477977	0.0419153
cg08477768	4.32694e-13	8.40706e-11	37	5	57925482			NA	NA	RAB3C	NM_138453	Body					TRUE				NA	0.591854	0.618528	0.0266735	0.353732	0.337239	-0.0164939
cg10665390	4.34158e-13	8.42608e-11	37	6	33085521	rs72873014		NA	NA	HLA-DPB2	NR_001435	Body	chr6:33084740-33084995	S_Shore			NA		6:33085206-33086718	Unclassified	NA	0.169197	0.212687	0.0434891	0.440504	0.421927	-0.0185773
cg01498832	4.36805e-13	8.47273e-11	37	17	78682934			NA	NA	RPTOR;RPTOR	NM_001163034;NM_020761	Body;Body					NA	17:76297373-76297530			NA	0.788032	0.658339	-0.129693	0.364367	0.376221	0.011854
cg14071650	4.45028e-13	8.6178e-11	37	9	129379319			NA	NA	LMX1B	NM_002316	Body	chr9:129372737-129378106	S_Shore		RDMR	NA				NA	0.196794	0.248682	0.0518879	0.522788	0.509667	-0.0131219
cg10010533	4.4697e-13	8.6438e-11	37	11	82445170			NA	NA	FAM181B	NM_175885	TSS1500	chr11:82443435-82444976	S_Shore			NA		11:82443579-82445199	Unclassified_Cell_type_specific	TRUE	0.139107	0.145599	0.00649156	0.365788	0.38405	0.0182621
cg19757382	4.47116e-13	8.6438e-11	37	2	241076313			NA	NA	MYEOV2;MYEOV2	NM_138336;NM_001163424	TSS1500;TSS1500	chr2:241075403-241075916	S_Shore		DMR	NA	2:240723796-240725257			NA	0.352182	0.31932	-0.0328611	0.124324	0.124403	7.88444e-05
cg00003625	4.51642e-13	8.71677e-11	37	17	48912543			NA	NA	WFIKKN2	NM_175575	TSS200					TRUE	17:46267446-46268031			NA	0.5473	0.597703	0.0504038	0.834608	0.76175	-0.0728575
cg11529819	4.67899e-13	9.00294e-11	37	1	27695677			NA	NA	FCN3;FCN3	NM_173452;NM_003665	3'UTR;3'UTR	chr1:27692412-27693243	S_Shelf			NA		1:27694823-27695908	Unclassified_Cell_type_specific	NA	0.54715	0.505806	-0.0413438	0.267224	0.285353	0.0181294
cg01877936	4.68023e-13	9.00294e-11	37	6	4254352			NA	NA				chr6:4254856-4255309	N_Shore			TRUE		6:4253797-4255201	Unclassified_Cell_type_specific	TRUE	0.651934	0.610194	-0.0417398	0.322843	0.319376	-0.00346732
cg09753657	4.73878e-13	9.09545e-11	37	1	159869927	rs3820101		NA	NA	CCDC19	NM_012337	TSS200	chr1:159869901-159870143	Island			TRUE	1:158136551-158136767			TRUE	0.180338	0.22669	0.0463522	0.435196	0.46402	0.0288238
cg11666770	4.74617e-13	9.10461e-11	37	19	42430910			NA	NA				chr19:42431916-42432376	N_Shore			NA	19:47122674-47122792	19:42430402-42430971	Unclassified_Cell_type_specific	NA	0.351166	0.498373	0.147208	0.768492	0.719105	-0.0493873
cg12157673	4.81221e-13	9.22113e-11	37	19	52996617			NA	NA	ZNF578	NM_001099694	5'UTR	chr19:52995940-52996595	S_Shore			TRUE	19:57688201-57688586			TRUE	0.115651	0.154893	0.0392412	0.367421	0.370223	0.00280232
cg12678686	4.81723e-13	9.22566e-11	37	3	127327369			NA	NA	MCM2	NM_004526	Body	chr3:127323457-127324038	S_Shelf			NA				NA	0.727806	0.655888	-0.0719178	0.342375	0.380917	0.0385426
cg07318398	4.83858e-13	9.24618e-11	37	17	39993101			NA	NA	KLHL10;NT5C3L	NM_152467;NM_052935	TSS1500;TSS1500	chr17:39992021-39992627	S_Shore		DMR	NA				NA	0.786747	0.693512	-0.0932354	0.565914	0.511556	-0.0543578
cg16733203	4.8723e-13	9.30039e-11	37	1	11398011			NA	NA								NA		1:11397315-11398073	Unclassified_Cell_type_specific	TRUE	0.865367	0.763827	-0.10154	0.607645	0.594253	-0.0133921
cg26910511	4.92576e-13	9.39729e-11	37	19	39799037			NA	NA	LRFN1	NM_020862	Body	chr19:39797786-39799250	Island			NA	19:44489564-44491070			TRUE	0.198505	0.26945	0.0709448	0.751518	0.711492	-0.0400265
cg04134279	4.99872e-13	9.53126e-11	37	8	496327			NA	NA	C8orf42	NM_175075	TSS1500	chr8:494155-496083	S_Shore			NA	8:486292-486528			TRUE	0.170253	0.239172	0.0689182	0.446556	0.445262	-0.00129435
cg00989249	5.0061e-13	9.54009e-11	37	5	177548398			NA	NA	N4BP3	NM_015111	Body					TRUE	5:177480770-177481520	5:177547863-177548412	Promoter_Associated	NA	0.643865	0.475782	-0.168084	0.302411	0.275927	-0.0264843
cg07554046	5.0338e-13	9.58762e-11	37	11	15933403			NA	NA								TRUE				NA	0.479636	0.514322	0.0346854	0.182808	0.188607	0.00579904
cg04308040	5.1426e-13	9.78949e-11	37	13	44942303			NA	NA								TRUE				NA	0.827316	0.834466	0.00714969	0.611778	0.632929	0.0211503
cg22842797	5.21827e-13	9.91725e-11	37	17	48912621			NA	NA	WFIKKN2;WFIKKN2	NM_175575;NM_175575	1stExon;5'UTR					TRUE	17:46267446-46268031			NA	0.394195	0.350478	-0.043718	0.613979	0.571812	-0.0421662
cg26232308	5.24134e-13	9.9511e-11	37	1	18201537			NA	NA								TRUE		1:18201450-18201606	Unclassified_Cell_type_specific	TRUE	0.238413	0.170812	-0.0676011	0.454696	0.372148	-0.0825484
cg05228408	5.25484e-13	9.9704e-11	37	1	11865352	rs45504095		NA	TRUE	CLCN6;CLCN6;MTHFR;CLCN6;CLCN6	NM_001286;NM_021736;NM_005957;NM_021737;NM_021735	TSS1500;TSS1500;5'UTR;TSS1500;TSS1500	chr1:11865462-11866566	N_Shore			NA				NA	0.703557	0.647157	-0.0564	0.437328	0.442541	0.00521262
cg23009780	5.31839e-13	1.008e-10	37	2	96774492			NA	NA								TRUE				NA	0.334571	0.461619	0.127048	0.661694	0.673627	0.0119328
cg08893853	5.38611e-13	1.02028e-10	37	1	151701251			NA	NA	C1orf230	NM_001144956	Body					TRUE				NA	0.471606	0.490052	0.0184458	0.764449	0.739517	-0.0249324
cg03438552	5.40228e-13	1.02236e-10	37	6	32805548			NA	NA	TAP2;TAP2	NM_000544;NM_018833	Body;Body	chr6:32806284-32806669	N_Shore			NA				NA	0.782064	0.76874	-0.0133234	0.481052	0.518134	0.0370816
cg24165747	5.40298e-13	1.02236e-10	37	19	42440198	rs76853613		NA	NA				chr19:42440030-42440234	Island			TRUE		19:42439953-42440303	Unclassified	NA	0.704051	0.702308	-0.00174292	0.464944	0.461362	-0.00358156
cg13707760	5.43272e-13	1.02743e-10	37	9	95986383			NA	NA	WNK2	NM_006648	Body					TRUE				TRUE	0.799713	0.780523	-0.0191901	0.483668	0.503342	0.0196742
cg25698975	5.47001e-13	1.03336e-10	37	3	139440415			NA	NA								TRUE				NA	0.502448	0.4653	-0.0371481	0.708189	0.676242	-0.0319468
cg20547777	5.54697e-13	1.04733e-10	37	8	119086580			NA	NA	EXT1	NM_000127	Body					TRUE	8:119155761-119155977			NA	0.366323	0.48374	0.117417	0.700268	0.737686	0.0374184
cg18257485	5.57903e-13	1.05281e-10	37	4	2956627			NA	NA	NOP14	NM_003703	Body	chr4:2956706-2957325	N_Shore			NA		4:2956291-2957793	Promoter_Associated	NA	0.768302	0.759287	-0.00901487	0.491311	0.553147	0.0618366
cg09294072	5.59878e-13	1.05596e-10	37	14	106366523			NA	NA								NA	14:105437522-105437586			NA	0.676741	0.328458	-0.348284	0.122334	0.111957	-0.0103767
cg14991769	5.64851e-13	1.06419e-10	37	7	150497157		rs11769511	NA	NA	TMEM176B;TMEM176B;TMEM176A;TMEM176B;TMEM176B;TMEM176B	NM_001101313;NM_001101311;NM_018487;NM_014020;NM_001101312;NM_001101314	TSS1500;5'UTR;TSS1500;5'UTR;5'UTR;5'UTR	chr7:150496809-150498206	Island			NA	7:150127743-150129409	7:150497044-150498923	Unclassified_Cell_type_specific	TRUE	0.079329	0.164846	0.0855167	0.352047	0.31673	-0.0353174
cg05087455	5.70407e-13	1.07328e-10	37	2	7171869			NA	NA	RNF144A	NM_014746	Body	chr2:7172296-7172512	N_Shore			NA		2:7171709-7172166	Unclassified_Cell_type_specific	TRUE	0.473814	0.486939	0.0131259	0.251743	0.245978	-0.00576464
cg22878489	5.70601e-13	1.07328e-10	37	6	33245701			NA	NA	B3GALT4	NM_003782	1stExon	chr6:33244677-33245554	S_Shore			TRUE	6:33352687-33353910	6:33244505-33246488	Promoter_Associated	TRUE	0.798979	0.760231	-0.0387472	0.442389	0.489368	0.0469791
cg05258935	5.71409e-13	1.07421e-10	37	19	39086923			NA	NA	MAP4K1;MAP4K1	NM_001042600;NM_007181	Body;Body	chr19:39086878-39087304	Island			NA	19:43778739-43779415			TRUE	0.66325	0.801265	0.138015	0.939001	0.929721	-0.00927996
cg02657865	5.73026e-13	1.07667e-10	37	6	32077744	rs75814244		NA	NA	TNXB	NM_019105	TSS1500					NA				NA	0.659301	0.726118	0.0668173	0.889288	0.908457	0.0191683
cg17158750	5.79428e-13	1.08753e-10	37	20	61924382			NA	NA	COL20A1	NM_020882	TSS200	chr20:61927194-61927482	N_Shelf			TRUE		20:61924317-61924927	Unclassified_Cell_type_specific	NA	0.517888	0.441002	-0.076886	0.182109	0.154181	-0.0279279
cg24657127	5.91116e-13	1.10648e-10	37	6	30585059			NA	NA	MRPS18B;PPP1R10	NM_014046;NM_002714	TSS1500;TSS200	chr6:30584885-30585677	Island			NA	6:30692865-30693273	6:30584892-30585925	NonGene_Associated	TRUE	0.572204	0.600148	0.0279447	0.383624	0.366869	-0.0167547
cg18556455	5.94579e-13	1.11236e-10	37	2	45178474			NA	NA				chr2:45179364-45180394	N_Shore		RDMR	NA		2:45178423-45180272	Unclassified	NA	0.533432	0.626717	0.0932851	0.835795	0.834046	-0.00174977
cg21644740	5.95035e-13	1.11262e-10	37	6	29599248			NA	NA	GABBR1;GABBR1	NM_021904;NM_001470	Body;Body	chr6:29600192-29600661	N_Shore		RDMR	NA				NA	0.142094	0.408602	0.266508	0.577876	0.576446	-0.00142968
cg09619598	5.9556e-13	1.113e-10	37	9	115512530		rs75985351	NA	NA	SNX30	NM_001012994	TSS1500	chr9:115512611-115513757	N_Shore			NA				NA	0.144289	0.161145	0.0168557	0.373119	0.397789	0.0246702
cg09363342	6.00998e-13	1.12256e-10	37	4	1765091			NA	NA				chr4:1765009-1765508	Island			NA	4:1734808-1735384	4:1764322-1765773	Unclassified	NA	0.622818	0.602159	-0.0206592	0.388325	0.382242	-0.00608257
cg01899542	6.0428e-13	1.12748e-10	37	16	49732224			NA	NA	ZNF423	NM_015069	Body	chr16:49732348-49732712	N_Shore			NA	16:48289670-48290213			NA	0.612637	0.490996	-0.121641	0.28627	0.27237	-0.0138995
cg26969888	6.08216e-13	1.13421e-10	37	19	14064254			NA	NA	PODNL1;DCAF15;PODNL1	NM_001146255;NM_138353;NM_001146254	TSS200;Body;TSS200	chr19:14062785-14063430	S_Shore			TRUE				NA	0.797468	0.770668	-0.0268003	0.597989	0.565095	-0.032894
cg25583651	6.11054e-13	1.13823e-10	37	6	29570040			NA	NA	GABBR1;GABBR1;GABBR1	NM_021904;NM_021903;NM_001470	3'UTR;3'UTR;3'UTR					NA				NA	0.63919	0.482453	-0.156737	0.25394	0.209911	-0.0440289
cg13764516	6.11351e-13	1.13823e-10	37	9	139648911		rs2282261	NA	NA	LCN8	NM_178469	3'UTR					NA				NA	0.620319	0.500738	-0.119582	0.331821	0.337551	0.00573029
cg03892457	6.16139e-13	1.14592e-10	37	1	159157066			NA	NA	CADM3;CADM3	NM_001127173;NM_021189	Body;Body	chr1:159158228-159158498	N_Shore			TRUE				NA	0.539492	0.588536	0.0490445	0.763868	0.775311	0.011443
cg13492245	6.18266e-13	1.14864e-10	37	9	130566157	rs2183471		NA	NA	FPGS;FPGS	NM_004957;NM_001018078	Body;5'UTR	chr9:130564863-130565566	S_Shore			NA		9:130566103-130566726	Promoter_Associated	NA	0.447105	0.394657	-0.0524485	0.135773	0.141477	0.00570442
cg08812802	6.19812e-13	1.15016e-10	37	12	49686619			NA	NA				chr12:49688873-49691360	N_Shelf			NA				NA	0.546877	0.612732	0.0658554	0.834	0.811678	-0.0223222
cg22840076	6.20114e-13	1.15016e-10	37	19	41782156			NA	NA	HNRNPUL1;HNRNPUL1	NM_007040;NM_144732	Body;Body			low-CpG:46473910-46474044		NA				NA	0.719418	0.785698	0.0662805	0.484717	0.536058	0.0513407
cg15701111	6.20407e-13	1.15016e-10	37	12	52685334			NA	TRUE	KRT81	NM_002281	TSS200	chr12:52684945-52685222	S_Shore			NA				NA	0.529696	0.581911	0.0522146	0.832695	0.823323	-0.00937179
cg08598221	6.23046e-13	1.15444e-10	37	8	121824929			NA	TRUE	SNTB1	NM_021021	TSS1500	chr8:121823534-121824720	S_Shore	high-CpG:121892494-121894279		NA				NA	0.792099	0.711407	-0.0806922	0.477358	0.497921	0.0205634
cg24152732	6.29056e-13	1.16434e-10	37	19	4180820	rs352493		NA	NA	SIRT6	NM_016539	Body	chr19:4182259-4182803	N_Shore			NA		19:4180616-4180918	Unclassified_Cell_type_specific	NA	0.869806	0.856712	-0.0130948	0.580703	0.641618	0.0609153
cg16600996	6.34782e-13	1.17369e-10	37	22	29699230			NA	NA				chr22:29702245-29704723	N_Shelf			NA				NA	0.46019	0.432277	-0.027913	0.222781	0.237335	0.0145537
cg14443470	6.42744e-13	1.18651e-10	37	9	129252572	rs7040421		NA	NA	FAM125B	NM_033446	Body					NA	9:128292156-128292690	9:129252461-129252742	Unclassified_Cell_type_specific	NA	0.813848	0.828383	0.0145351	0.545921	0.611664	0.0657428
cg10536999	6.4499e-13	1.18895e-10	37	7	26193109			NA	NA	NFE2L3	NM_004289	Body	chr7:26191794-26192757	S_Shore		RDMR	NA	7:26159491-26159644			NA	0.396223	0.261642	-0.134581	0.0635983	0.0723254	0.00872713
cg12828729	6.45009e-13	1.18895e-10	37	5	134823969			NA	NA				chr5:134824503-134824779	N_Shore		RDMR	TRUE		5:134823694-134824343	Unclassified	NA	0.276093	0.267011	-0.00908149	0.543419	0.528507	-0.0149112
cg05350800	6.45087e-13	1.18895e-10	37	1	178550844			NA	NA								TRUE		1:178550396-178550849	Unclassified_Cell_type_specific	NA	0.396436	0.458924	0.0624887	0.652894	0.643129	-0.00976464
cg25623524	6.48287e-13	1.19358e-10	37	19	58862063	rs78109376		NA	NA	NCRNA00181;A1BG	NR_015380;NM_130786	TSS1500;Body	chr19:58861341-58862406	Island			NA	19:63553154-63554218			NA	0.201659	0.300516	0.0988566	0.637899	0.615487	-0.022412
cg02063695	6.5172e-13	1.19863e-10	37	1	17012568			NA	NA								NA	1:16885140-16885323			NA	0.184684	0.185947	0.00126355	0.490164	0.461277	-0.0288878
cg26959655	6.55107e-13	1.20359e-10	37	8	103379529			NA	NA	UBR5	NM_015902	Body					TRUE				NA	0.700926	0.740466	0.0395395	0.432024	0.441828	0.00980367
cg04218880	6.56782e-13	1.20562e-10	37	1	40388264	rs76782473		NA	NA								NA	1:40160736-40161022			NA	0.451791	0.613366	0.161575	0.859308	0.820571	-0.0387371
cg19818308	6.57199e-13	1.20562e-10	37	14	75946745			NA	NA								TRUE				NA	0.234466	0.376766	0.1423	0.552755	0.606382	0.0536274
cg10099601	6.57256e-13	1.20562e-10	37	7	28998577			NA	NA	TRIL	NM_014817	TSS1500	chr7:28995305-28998541	S_Shore			NA				NA	0.287364	0.322775	0.0354113	0.646223	0.629652	-0.016571
cg12195314	6.57985e-13	1.2063e-10	37	19	2491255			NA	NA				chr19:2489064-2489641	S_Shore			NA				TRUE	0.658311	0.700025	0.041714	0.440795	0.401494	-0.039301
cg18947553	6.59901e-13	1.20729e-10	37	1	227747468			NA	NA				chr1:227747213-227747575	Island			NA	1:225812781-225814221			NA	0.267768	0.266209	-0.00155854	0.501454	0.478987	-0.0224671
cg22962123	6.71081e-13	1.22671e-10	37	7	27153605			NA	NA	HOXA3;HOXA3;HOXA3;HOXA3	NM_153631;NM_153632;NM_030661;NM_153632	5'UTR;1stExon;5'UTR;5'UTR	chr7:27153187-27153647	Island			NA	7:27119621-27120312			TRUE	0.612309	0.767175	0.154866	0.913502	0.900679	-0.012823
cg02964555	6.71863e-13	1.22724e-10	37	2	157184401			NA	NA	NR4A2	NM_006186	Body	chr2:157184389-157184632	Island			NA				NA	0.195279	0.146728	-0.0485513	0.405226	0.390289	-0.0149366
cg06722121	7.02378e-13	1.27761e-10	37	17	72934409	rs2131049		NA	NA	OTOP3	NM_178233	Body	chr17:72931729-72932601	S_Shore		RDMR	NA				NA	0.336932	0.393112	0.0561798	0.598079	0.632193	0.0341139
cg03489965	7.03779e-13	1.27949e-10	37	15	65368982			NA	NA	LOC390594	NM_001101362	TSS200	chr15:65369126-65370453	N_Shore			NA		15:65368964-65369044	Unclassified_Cell_type_specific	NA	0.828984	0.817619	-0.0113652	0.585418	0.557338	-0.0280798
cg07698196	7.10795e-13	1.2909e-10	37	7	150485638			NA	NA	LOC100128542	NM_001162367	Body					TRUE				NA	0.846491	0.86588	0.0193888	0.634791	0.664097	0.0293056
cg12622182	7.1711e-13	1.29897e-10	37	1	38513641			NA	NA	POU3F1	NM_002699	TSS1500	chr1:38510102-38513642	Island			NA				NA	0.182455	0.226506	0.044051	0.513376	0.489816	-0.0235603
cg26306437	7.26782e-13	1.31444e-10	37	20	24930041	rs73342985		NA	NA	CST7;CST7	NM_003650;NM_003650	1stExon;5'UTR					NA		20:24929462-24930064	Promoter_Associated_Cell_type_specific	NA	0.353522	0.360886	0.00736328	0.0833655	0.0702588	-0.0131067
cg07056299	7.3203e-13	1.32324e-10	37	7	73393148			NA	NA								NA	7:73030917-73031112			TRUE	0.71506	0.69569	-0.0193701	0.457563	0.449361	-0.00820203
cg26992566	7.34218e-13	1.32651e-10	37	16	85814166			NA	NA	COX4NB;COX4NB	NM_001142288;NM_006067	Body;Body					NA	16:84371330-84371700			NA	0.816439	0.809884	-0.00655563	0.536248	0.625868	0.0896199
cg24277586	7.57593e-13	1.36308e-10	37	3	52099561			NA	NA	C3orf74	NR_027331	TSS1500					NA				NA	0.723591	0.716639	-0.00695209	0.466713	0.467957	0.00124473
cg04914013	8.05783e-13	1.44232e-10	37	1	7763567			NA	NA	CAMTA1	NM_015215	Body	chr1:7764593-7765856	N_Shore			NA		1:7763540-7763640	Unclassified_Cell_type_specific	NA	0.5191	0.565267	0.0461673	0.765928	0.787434	0.0215067
cg02577773	8.13198e-13	1.45335e-10	37	2	208027870			NA	NA	KLF7	NM_003709	Body	chr2:208030852-208031477	N_Shelf		RDMR	NA				NA	0.760511	0.795069	0.0345585	0.541404	0.609023	0.067619
cg11391665	8.19902e-13	1.46382e-10	37	1	3417081			NA	NA	MEGF6	NM_001409	Body					NA	1:3406910-3407216			NA	0.708343	0.594829	-0.113514	0.87035	0.878408	0.00805872
cg05591701	8.27302e-13	1.47628e-10	37	6	30569211			NA	NA	PPP1R10	NM_002714	3'UTR					TRUE				NA	0.705617	0.556219	-0.149398	0.374972	0.402497	0.0275251
cg22159815	8.43551e-13	1.50219e-10	37	1	207975264			NA	NA	MIR29C	NR_029832	Body					NA				NA	0.654048	0.499643	-0.154405	0.268977	0.272618	0.00364113
cg26688911	8.44107e-13	1.50241e-10	37	20	39969536	rs6093470		NA	NA	LPIN3	NM_022896	TSS200	chr20:39968607-39968860	S_Shore			TRUE		20:39968185-39969763	Unclassified	NA	0.177485	0.213215	0.0357296	0.39093	0.401639	0.0107087
cg06159340	8.46298e-13	1.50554e-10	37	16	30907560			TRUE	NA	CTF1;CTF1	NM_001142544;NM_001330	TSS1500;TSS1500	chr16:30905549-30905783	S_Shore			NA	16:30815030-30816041			NA	0.777643	0.798989	0.0213459	0.534276	0.575329	0.0410532
cg26312951	8.5387e-13	1.51823e-10	37	21	42797847			NA	NA	MX1;MX1	NM_002462;NM_001144925	TSS200;5'UTR	chr21:42798146-42798884	N_Shore			TRUE		21:42797543-42799269	Promoter_Associated_Cell_type_specific	TRUE	0.764084	0.723601	-0.040483	0.429721	0.447675	0.0179535
cg00581154	8.60663e-13	1.52797e-10	37	1	3123695			NA	NA	PRDM16;PRDM16	NM_022114;NM_199454	Body;Body					NA	1:3113154-3113614			NA	0.831556	0.822301	-0.00925542	0.605044	0.569214	-0.0358303
cg20224218	8.79104e-13	1.55674e-10	37	9	129261375			NA	NA	FAM125B	NM_033446	Body	chr9:129261861-129262156	N_Shore			NA		9:129261021-129262902	Unclassified	NA	0.622271	0.529547	-0.0927245	0.310519	0.304559	-0.00596019
cg13271643	9.10664e-13	1.6082e-10	37	13	21036583			NA	NA	CRYL1	NM_015974	Body					TRUE				NA	0.771575	0.784172	0.0125975	0.55926	0.527305	-0.0319551
cg06770878	9.1094e-13	1.6082e-10	37	2	105372265			NA	NA								NA				NA	0.862663	0.828709	-0.0339541	0.600465	0.603982	0.00351643
cg02294302	9.17117e-13	1.61746e-10	37	1	47906276			NA	NA	FOXD2;FOXD2	NM_004474;NM_004474	3'UTR;1stExon	chr1:47902793-47905518	S_Shore		RDMR	NA				NA	0.132026	0.188568	0.0565419	0.443769	0.420838	-0.022931
cg10587449	9.2125e-13	1.62393e-10	37	17	2654874			NA	NA				chr17:2652454-2653372	S_Shore			NA				NA	0.558767	0.592437	0.0336701	0.843656	0.812413	-0.0312434
cg10078415	9.29048e-13	1.63601e-10	37	16	20775011			NA	TRUE	ACSM3;ACSM3	NM_202000;NM_005622	TSS1500;TSS1500					TRUE		16:20774762-20775659	Promoter_Associated	TRUE	0.416877	0.26073	-0.156148	0.0772049	0.0883616	0.0111567
cg02854922	9.30828e-13	1.63832e-10	37	1	144930964		rs74442487	NA	NA	PDE4DIP;PDE4DIP;PDE4DIP	NM_001002811;NM_001002812;NM_014644	1stExon;Body;Body	chr1:144931339-144932626	N_Shore		RDMR	NA				NA	0.536298	0.500284	-0.0360139	0.265067	0.256977	-0.00808956
cg02555807	9.32015e-13	1.63958e-10	37	15	40615100			NA	NA				chr15:40615099-40616913	Island			NA		15:40614181-40615842	Promoter_Associated	NA	0.443079	0.556078	0.112999	0.830611	0.766018	-0.0645931
cg17453456	9.3597e-13	1.64404e-10	37	1	156094519			NA	NA	LMNA;LMNA;LMNA	NM_005572;NM_170707;NM_170708	Body;Body;Body					NA		1:156094516-156094572	Unclassified_Cell_type_specific	NA	0.793596	0.775237	-0.018359	0.507483	0.450073	-0.0574099
cg04369306	9.40598e-13	1.64848e-10	37	16	88254988		rs71372753	NA	NA								NA	16:86812403-86812490			NA	0.314312	0.421511	0.107199	0.583343	0.577582	-0.00576099
cg08334034	9.53001e-13	1.66806e-10	37	15	93615039			NA	NA	RGMA;RGMA;RGMA;RGMA;RGMA;RGMA	NM_001166289;NM_001166288;NM_020211;NM_001166286;NM_001166283;NM_001166287	Body;Body;Body;Body;Body;Body	chr15:93615622-93617185	N_Shore			NA	15:91415974-91416161			NA	0.259354	0.379376	0.120021	0.728631	0.730054	0.00142302
cg21767759	9.61858e-13	1.68271e-10	37	17	48154356			NA	NA	ITGA3;ITGA3	NM_005501;NM_002204	Body;Body					NA	17:45508757-45509530			NA	0.19258	0.234161	0.041581	0.622491	0.568452	-0.0540388
cg23378165	9.70222e-13	1.69649e-10	37	17	9550256			NA	NA	USP43	NM_153210	Body	chr17:9548389-9549616	S_Shore		RDMR	NA	17:9490833-9490987			NA	0.323717	0.369516	0.0457994	0.622845	0.61081	-0.0120355
cg00022866	9.76434e-13	1.70564e-10	37	11	64108440			NA	TRUE	CCDC88B	NM_032251	Body	chr11:64109822-64110228	N_Shore			NA	11:63864757-63865127	11:64106983-64111798	Promoter_Associated	NA	0.225694	0.257461	0.0317662	0.424161	0.478716	0.0545551
cg26703182	9.81445e-13	1.71267e-10	37	19	51601884			NA	NA	CTU1	NM_145232	Body	chr19:51601822-51602260	Island			NA	19:56293635-56294253			NA	0.924783	0.904934	-0.019849	0.693424	0.722226	0.0288025
cg18390495	9.82529e-13	1.71371e-10	37	20	239809		rs79298157	NA	NA	DEFB132	NM_207469	Body					NA				NA	0.390043	0.340995	-0.0490481	0.144465	0.146763	0.00229796
cg15090440	9.90652e-13	1.72614e-10	37	1	3099233			NA	NA	PRDM16;PRDM16	NM_022114;NM_199454	Body;Body	chr1:3102540-3103352	N_Shelf			NA		1:3099210-3099402	Unclassified_Cell_type_specific	NA	0.784729	0.809596	0.0248673	0.59	0.596565	0.00656492
cg15028458	9.91748e-13	1.72719e-10	37	3	58860290			NA	NA	C3orf67	NM_198463	Body					TRUE				NA	0.843667	0.841441	-0.00222597	0.625551	0.608608	-0.0169428
cg01157559	9.93328e-13	1.72907e-10	37	16	29166162			NA	NA				chr16:29169898-29170414	N_Shelf			TRUE	16:29073495-29073664			NA	0.789999	0.784244	-0.00575555	0.565477	0.561311	-0.00416647
cg14736365	1.00014e-12	1.73919e-10	37	5	173947646			NA	NA							DMR	TRUE				NA	0.403405	0.463301	0.0598965	0.761925	0.736165	-0.0257594
cg20236750	1.0128e-12	1.76032e-10	37	10	95516908			NA	NA	LGI1	NM_005097	TSS1500					TRUE				NA	0.454905	0.482723	0.0278179	0.748869	0.731215	-0.0176533
cg11366363	1.02124e-12	1.77322e-10	37	13	51641069			NA	NA	GUCY1B2	NR_003923	TSS1500					TRUE				NA	0.736921	0.73653	-0.000390629	0.483709	0.456808	-0.0269011
cg25844590	1.03077e-12	1.78888e-10	37	11	7621556			NA	NA	PPFIBP2	NM_003621	Body					TRUE				NA	0.653469	0.649077	-0.00439212	0.408303	0.455491	0.0471875
cg24757978	1.0399e-12	1.80292e-10	37	3	69003455			NA	NA								TRUE				NA	0.289993	0.312816	0.0228224	0.650497	0.625793	-0.0247035
cg09932758	1.06521e-12	1.84404e-10	37	12	58022542			NA	NA	B4GALNT1	NM_001478	Body	chr12:58021294-58022037	S_Shore			NA	12:56308677-56308894			NA	0.298478	0.348527	0.050049	0.651292	0.66684	0.0155489
cg05757757	1.07429e-12	1.85724e-10	37	10	80008637			NA	NA								TRUE	10:79678479-79678688			NA	0.31414	0.338723	0.0245833	0.136225	0.0990823	-0.0371429
cg18318818	1.07444e-12	1.85724e-10	37	17	48640257			NA	NA	CACNA1G;CACNA1G;CACNA1G;CACNA1G;CACNA1G;CACNA1G;CACNA1G;CACNA1G;CACNA1G;CACNA1G;CACNA1G;CACNA1G;CACNA1G;CACNA1G;CACNA1G	NM_198384;NM_198379;NM_198380;NM_198377;NM_198385;NM_018896;NM_198396;NM_198386;NM_198376;NM_198397;NM_198388;NM_198383;NM_198382;NM_198378;NM_198387	Body;Body;Body;Body;Body;Body;Body;Body;Body;Body;Body;Body;Body;Body;Body	chr17:48636103-48639279	S_Shore		RDMR	NA				NA	0.19005	0.237384	0.0473337	0.425202	0.413678	-0.0115242
cg09982224	1.07509e-12	1.85745e-10	37	11	67775972			NA	NA	ALDH3B1	NM_001161473	TSS200					NA				NA	0.856077	0.697216	-0.15886	0.485786	0.483513	-0.00227384
cg05156137	1.08451e-12	1.87093e-10	37	21	35898975			NA	NA	RCAN1;RCAN1;RCAN1	NM_203417;NM_004414;NM_203418	5'UTR;Body;1stExon					TRUE				TRUE	0.779033	0.750184	-0.0288486	0.403594	0.443065	0.0394709
cg18306406	1.08662e-12	1.87327e-10	37	17	76168382	rs11557902		NA	NA	SYNGR2	NM_004710	3'UTR	chr17:76164395-76165272	S_Shelf			NA				NA	0.802319	0.758323	-0.0439961	0.540844	0.543941	0.00309703
cg10783149	1.10427e-12	1.9022e-10	37	14	55707866	rs73273692		NA	NA								NA	14:54777445-54777630			NA	0.563293	0.618484	0.055191	0.851671	0.877086	0.0254147
cg22926842	1.10761e-12	1.907e-10	37	22	42336869			NA	NA	CENPM;CENPM;CENPM	NM_001110215;NM_001002876;NM_024053	TSS1500;Body;Body					NA		22:42336865-42338316	Promoter_Associated	NA	0.633712	0.62874	-0.00497281	0.410568	0.429622	0.0190541
cg09965419	1.11279e-12	1.91402e-10	37	6	30854186			NA	NA	DDR1;DDR1	NM_013993;NM_001954	5'UTR;5'UTR	chr6:30852102-30852676	S_Shore			TRUE				NA	0.48685	0.551071	0.0642208	0.743839	0.761522	0.0176834
cg25137787	1.16742e-12	2.00304e-10	37	1	2863815			NA	NA								NA	1:2853599-2853706			NA	0.849329	0.807008	-0.0423204	0.492804	0.559916	0.0671119
cg12654412	1.16862e-12	2.0041e-10	37	16	71459826			NA	NA				chr16:71459781-71460338	Island			NA	16:70017283-70017953			NA	0.188396	0.185971	-0.00242487	0.482867	0.503552	0.0206849
cg09780964	1.16997e-12	2.00544e-10	37	16	89119135		rs74034559	NA	NA				chr16:89118801-89119152	Island			NA	16:87646089-87646637	16:89118712-89119741	Unclassified_Cell_type_specific	NA	0.791163	0.727574	-0.0635893	0.533051	0.520137	-0.0129133
cg08079596	1.18171e-12	2.02456e-10	37	2	85999628			NA	NA	ATOH8	NM_032827	Body					TRUE	2:85852898-85853385			NA	0.51241	0.486955	-0.0254556	0.18989	0.215837	0.0259469
cg25217583	1.1835e-12	2.02564e-10	37	1	50574383			NA	NA	ELAVL4;ELAVL4;ELAVL4;ELAVL4;ELAVL4	NM_001144777;NM_021952;NM_001144776;NM_001144775;NM_001144774	Body;TSS1500;Body;Body;TSS1500					NA				NA	0.558268	0.522227	-0.0360411	0.790516	0.800156	0.00964054
cg26657240	1.18883e-12	2.03276e-10	37	15	81475061			NA	NA								NA				NA	0.537734	0.415241	-0.122493	0.174077	0.209315	0.0352381
cg06750897	1.21477e-12	2.07506e-10	37	1	164545553			NA	NA	PBX1	NM_002585	Body	chr1:164545540-164545917	Island		RDMR	NA	1:162812014-162812896			NA	0.388137	0.650643	0.262506	0.83733	0.920764	0.0834338
cg13424029	1.22084e-12	2.08442e-10	37	10	101297508			NA	NA				chr10:101297438-101297703	Island		CDMR	TRUE	10:101286334-101287693			TRUE	0.542268	0.586484	0.0442163	0.326296	0.287779	-0.0385174
cg22832557	1.22569e-12	2.09077e-10	37	19	52996083	rs36680		NA	NA	ZNF578	NM_001099694	5'UTR	chr19:52995940-52996595	Island			TRUE	19:57687774-57688107	19:52995581-52996230	Unclassified_Cell_type_specific	TRUE	0.125101	0.180968	0.0558676	0.399632	0.427505	0.0278731
cg10347828	1.22577e-12	2.09077e-10	37	19	49244040			NA	NA	RASIP1	NM_017805	TSS200	chr19:49242018-49242962	S_Shore			TRUE				NA	0.267198	0.3494	0.0822024	0.549756	0.529377	-0.0203792
cg03243506	1.23477e-12	2.10303e-10	37	20	2517231			NA	TRUE	TMC2	NM_080751	TSS200					NA				NA	0.568472	0.623904	0.0554321	0.798771	0.803585	0.00481421
cg02992639	1.23753e-12	2.1067e-10	37	1	155098827			NA	NA				chr1:155098434-155100451	Island			NA	1:153365059-153367179			TRUE	0.17473	0.320116	0.145386	0.509016	0.491925	-0.0170912
cg21242079	1.26109e-12	2.14576e-10	37	15	79101063			NA	NA	ADAMTS7	NM_014272	Body	chr15:79102715-79104628	N_Shore			NA		15:79100874-79101523	Unclassified	TRUE	0.17173	0.23786	0.0661298	0.488907	0.425306	-0.0636015
cg21834204	1.28086e-12	2.17723e-10	37	12	107381471			NA	NA	MTERFD3;MTERFD3	NM_025198;NM_001033050	TSS1500;TSS1500	chr12:107380558-107381076	S_Shore			NA		12:107380343-107381475	Promoter_Associated	NA	0.669352	0.621565	-0.047787	0.336649	0.323854	-0.0127954
cg04504205	1.28147e-12	2.17723e-10	37	20	45946429			NA	NA	ZMYND8;LOC100131496;ZMYND8;ZMYND8	NM_183048;NR_024594;NM_183047;NM_012408	Body;TSS1500;Body;Body				DMR	TRUE		20:45946026-45946564	Unclassified_Cell_type_specific	TRUE	0.373883	0.428539	0.0546561	0.162305	0.191326	0.0290216
cg07634645	1.30914e-12	2.22199e-10	37	12	14720938			NA	NA	PLBD1	NM_024829	TSS200	chr12:14720248-14721093	Island			NA	12:14611516-14612398			TRUE	0.15325	0.193528	0.0402776	0.422587	0.447496	0.0249094
cg17611235	1.30972e-12	2.22199e-10	37	11	1991188			NA	NA				chr11:1990899-1991211	Island			NA	11:1946873-1947964	11:1990855-1991242	Unclassified_Cell_type_specific	NA	0.266029	0.331226	0.065197	0.688028	0.64056	-0.0474677
cg07447742	1.31311e-12	2.22665e-10	37	13	49793170			NA	NA	MLNR	NM_001507	TSS1500	chr13:49794125-49795542	N_Shore			NA	13:48691055-48691172			NA	0.265506	0.388714	0.123208	0.772053	0.781327	0.00927322
cg14494596	1.34336e-12	2.27129e-10	37	3	48542040			NA	TRUE	SHISA5	NM_016479	TSS1500	chr3:48541298-48541911	S_Shore			NA		3:48540869-48542406	Unclassified	TRUE	0.438368	0.440864	0.00249612	0.232858	0.223226	-0.00963182
cg15930085	1.37958e-12	2.328e-10	37	10	134737191			NA	NA				chr10:134738218-134738704	N_Shore			NA				NA	0.606476	0.550271	-0.0562049	0.835345	0.847516	0.012171
cg18534077	1.40991e-12	2.37459e-10	37	10	104628846	rs7085104		NA	NA	AS3MT	NM_020682	TSS1500	chr10:104629038-104629479	N_Shore			NA				NA	0.446437	0.557182	0.110745	0.804753	0.801921	-0.00283231
cg04864179	1.41203e-12	2.37699e-10	37	7	128579964			NA	NA	IRF5;IRF5;IRF5;IRF5;IRF5;IRF5;IRF5	NM_001098630;NM_001098627;NM_032643;NM_001098631;NM_002200;NM_001098629;NM_001098628	5'UTR;TSS1500;5'UTR;5'UTR;5'UTR;5'UTR;5'UTR	chr7:128577818-128578756	S_Shore			TRUE		7:128579654-128580056	Unclassified	NA	0.773798	0.764372	-0.00942578	0.495946	0.522626	0.0266799
cg13953753	1.42607e-12	2.39947e-10	37	10	118896012			NA	NA	VAX1;VAX1	NM_199131;NM_001112704	Body;Body	chr10:118895963-118898037	Island		RDMR	NA	10:118885998-118887531			NA	0.25859	0.270063	0.0114732	0.510879	0.483357	-0.0275214
cg05709770	1.44545e-12	2.42974e-10	37	3	59703569			NA	NA								TRUE		3:59703389-59703684	Unclassified_Cell_type_specific	NA	0.654145	0.670673	0.016528	0.361673	0.390655	0.0289828
cg06688763	1.50857e-12	2.53095e-10	37	7	92238207			NA	NA	CDK6;CDK6	NM_001259;NM_001145306	3'UTR;3'UTR				CDMR	NA	7:92076022-92076150			NA	0.747158	0.8427	0.0955412	0.568251	0.559818	-0.00843233
cg22400703	1.51331e-12	2.53767e-10	37	2	68545995			NA	NA	CNRIP1;CNRIP1	NM_015463;NM_001111101	Body;Body	chr2:68546339-68547111	N_Shore			NA	2:68399451-68399543			NA	0.193287	0.285579	0.0922912	0.538867	0.578445	0.0395785
cg14777342	1.53536e-12	2.57093e-10	37	12	57480090	rs34191031		NA	NA				chr12:57480797-57483116	N_Shore			NA		12:57480024-57481211	Promoter_Associated	NA	0.338451	0.275479	-0.0629714	0.105859	0.106642	0.00078331
cg16455894	1.54305e-12	2.58131e-10	37	17	16966893	rs77667903		NA	NA	MPRIP;MPRIP	NM_015134;NM_201274	Body;Body					TRUE		17:16966724-16967129	Unclassified_Cell_type_specific	NA	0.692249	0.672805	-0.019444	0.464878	0.454777	-0.0101015
cg02744249	1.56595e-12	2.6121e-10	37	20	57582918			NA	NA	CTSZ	NM_001336	TSS1500	chr20:57581902-57582595	S_Shore			NA		20:57582783-57583151	Promoter_Associated	NA	0.296693	0.332675	0.0359824	0.091501	0.132277	0.0407755
cg05994850	1.57501e-12	2.62468e-10	37	6	30095341			NA	NA				chr6:30095173-30095610	Island			NA	6:30202926-30203329			NA	0.262676	0.332399	0.0697223	0.574195	0.558472	-0.0157224
cg16524733	1.58682e-12	2.6431e-10	37	11	117070046			NA	NA	TAGLN;TAGLN;TAGLN;TAGLN	NM_001001522;NM_003186;NM_003186;NM_001001522	5'UTR;1stExon;5'UTR;1stExon					NA				TRUE	0.0989058	0.115583	0.0166769	0.390686	0.358217	-0.032469
cg00067518	1.59083e-12	2.64851e-10	37	1	7763225			NA	NA	CAMTA1	NM_015215	Body	chr1:7764593-7765856	N_Shore			NA				NA	0.603268	0.732018	0.12875	0.867533	0.891099	0.0235655
cg26477792	1.59768e-12	2.65865e-10	37	6	30095277			NA	NA				chr6:30095173-30095610	Island			NA	6:30202926-30203329			NA	0.17804	0.187877	0.00983743	0.42158	0.423878	0.00229807
cg20055237	1.61724e-12	2.68604e-10	37	2	240362425			NA	NA								TRUE	2:240027355-240027507			NA	0.1452	0.188925	0.0437247	0.528783	0.511412	-0.0173714
cg00695391	1.62574e-12	2.69758e-10	37	1	2525548			NA	NA	MMEL1	NM_033467	Body	chr1:2527239-2527503	N_Shore			TRUE				NA	0.762193	0.715424	-0.0467691	0.386938	0.371188	-0.0157505
cg23907108	1.62835e-12	2.70064e-10	37	11	64405993			NA	NA	NRXN2;NRXN2;NRXN2	NM_138734;NM_138732;NM_015080	Body;Body;Body	chr11:64405451-64406006	Island			NA				TRUE	0.283503	0.314579	0.0310767	0.565917	0.586068	0.0201502
cg01217984	1.62982e-12	2.70179e-10	37	7	27143235			NA	NA	HOXA2	NM_006735	TSS1500	chr7:27143181-27143479	Island		RDMR	NA	7:27109739-27110004			NA	0.252267	0.278171	0.0259043	0.485301	0.480722	-0.00457838
cg24332002	1.64161e-12	2.71783e-10	37	1	22228582			NA	NA	HSPG2	NM_005529	Body					TRUE		1:22228518-22228823	Unclassified_Cell_type_specific	TRUE	0.607815	0.495711	-0.112104	0.303714	0.302153	-0.00156082
cg15255455	1.64185e-12	2.71783e-10	37	19	4534986			NA	NA	PLIN5	NM_001013706	5'UTR	chr19:4535069-4535339	N_Shore			NA	19:4485974-4486412			TRUE	0.189876	0.247492	0.0576157	0.441898	0.458599	0.0167017
cg21443659	1.65258e-12	2.73429e-10	37	2	217745721			NA	NA								TRUE				NA	0.810534	0.79583	-0.014704	0.557466	0.572639	0.0151732
cg12453539	1.68479e-12	2.78494e-10	37	20	6033866			NA	NA	LRRN4	NM_152611	5'UTR	chr20:6032675-6033517	S_Shore		RDMR	TRUE				NA	0.185551	0.240494	0.0549434	0.478093	0.439606	-0.038487
cg00153395	1.68917e-12	2.7896e-10	37	1	65327523			NA	NA	JAK1	NM_002227	Body					TRUE		1:65327163-65327812	Unclassified_Cell_type_specific	NA	0.72507	0.752335	0.0272642	0.516845	0.504564	-0.0122811
cg11210138	1.68921e-12	2.7896e-10	37	17	46233945			NA	NA	MIR1203;SKAP1;SKAP1	NR_031607;NM_003726;NM_001075099	TSS200;Body;Body					NA				NA	0.663063	0.669291	0.0062285	0.471196	0.427291	-0.0439052
cg19497444	1.70057e-12	2.80346e-10	37	11	2930794			NA	TRUE	SLC22A18;SLC22A18	NM_183233;NM_002555	Body;Body	chr11:2930289-2931093	Island			NA	11:2886866-2887669			NA	0.256969	0.410056	0.153087	0.611927	0.586037	-0.0258897
cg25845985	1.71559e-12	2.8251e-10	37	6	32118405			NA	NA	PRRT1	NM_030651	Body	chr6:32118101-32118544	Island			NA	6:32226113-32226480			NA	0.0799441	0.0914527	0.0115086	0.294741	0.301302	0.0065608
cg24166457	1.7295e-12	2.84532e-10	37	19	45590882			NA	NA	GEMIN7;GEMIN7;GEMIN7	NM_024707;NM_001007269;NM_001007270	5'UTR;5'UTR;5'UTR	chr19:45594397-45595007	N_Shelf			NA				NA	0.497597	0.28357	-0.214027	0.174763	0.169949	-0.00481377
cg08035323	1.73243e-12	2.84879e-10	37	2	9843525			NA	NA								TRUE		2:9843133-9843745	Unclassified_Cell_type_specific	TRUE	0.688136	0.6135	-0.0746366	0.363397	0.355091	-0.00830625
cg04377850	1.74123e-12	2.86191e-10	37	16	88677643			NA	NA	ZC3H18	NM_144604	Body					TRUE	16:87205140-87205397			NA	0.608601	0.58448	-0.0241206	0.849011	0.870776	0.0217646
cg26783727	1.74323e-12	2.86384e-10	37	16	67204807			NA	NA				chr16:67204208-67204637	S_Shore			TRUE		16:67203266-67204985	Unclassified	NA	0.167156	0.177777	0.0106213	0.375119	0.378085	0.00296523
cg09770579	1.75267e-12	2.87528e-10	37	16	17407429			NA	NA	XYLT1	NM_022166	Body					TRUE				NA	0.794254	0.77337	-0.0208844	0.522044	0.553454	0.0314099
cg04364219	1.763e-12	2.8895e-10	37	2	45234140			NA	NA	SIX2	NM_016932	Body	chr2:45235511-45237792	N_Shore		RDMR	NA				NA	0.289776	0.403511	0.113735	0.587446	0.606949	0.0195032
cg12105671	1.77006e-12	2.89971e-10	37	19	7852207	rs35880685		NA	NA	CLEC4GP1	NR_002931	TSS200	chr19:7852932-7854557	N_Shore			NA				NA	0.206163	0.148252	-0.0579112	0.421929	0.401326	-0.0206029
cg05923226	1.77316e-12	2.90342e-10	37	19	15121516			NA	NA	CCDC105	NM_173482	TSS200	chr19:15121590-15122143	N_Shore			NA	19:14982516-14983143			NA	0.297752	0.307692	0.00993998	0.507233	0.517106	0.00987242
cg25095951	1.77946e-12	2.91236e-10	37	12	56435247			NA	TRUE	RPS26	NM_001029	TSS1500	chr12:56435573-56436406	N_Shore			NA		12:56434896-56436449	Promoter_Associated	NA	0.604211	0.581524	-0.0226871	0.309604	0.282969	-0.0266347
cg22156842	1.79237e-12	2.93211e-10	37	3	136537169			NA	NA	TMEM22;TMEM22;TMEM22	NM_025246;NM_001097599;NM_001097600	TSS1500;TSS1500;TSS1500	chr3:136537559-136539204	N_Shore			NA		3:136537121-136537207	Unclassified_Cell_type_specific	TRUE	0.721867	0.731867	0.00999922	0.376682	0.415054	0.0383716
cg14392746	1.80063e-12	2.93871e-10	37	11	2721207			NA	NA	KCNQ1;KCNQ1OT1;KCNQ1	NM_000218;NR_002728;NM_181798	Body;Body;Body	chr11:2720410-2722087	Island			NA	11:2676838-2678663			NA	0.758904	0.730067	-0.0288373	0.45028	0.388477	-0.0618031
cg25383593	1.86351e-12	3.03138e-10	37	5	134827820			NA	NA				chr5:134825398-134826496	S_Shore		RDMR	TRUE				TRUE	0.139367	0.140889	0.00152189	0.341866	0.352954	0.0110883
cg01932823	1.87036e-12	3.04109e-10	37	16	57701726			NA	NA	GPR97	NM_170776	TSS1500					NA				TRUE	0.707783	0.812334	0.104551	0.476215	0.444203	-0.0320124
cg08400424	1.88749e-12	3.06752e-10	37	5	142357042			NA	NA	ARHGAP26;ARHGAP26	NM_015071;NM_001135608	Body;Body					TRUE				NA	0.58385	0.553908	-0.0299424	0.231675	0.269928	0.0382524
cg14654731	1.89258e-12	3.07339e-10	37	4	122685145		rs76799990	NA	TRUE	TMEM155;LOC100192379	NM_152399;NR_024365	5'UTR;TSS1500	chr4:122685860-122686565	N_Shore		RDMR	NA				NA	0.399821	0.416658	0.0168366	0.691272	0.673979	-0.0172935
cg19402371	1.89553e-12	3.07627e-10	37	19	55889013			NA	NA	TMEM190	NM_139172	Body	chr19:55889005-55889476	Island			TRUE				NA	0.42551	0.409382	-0.0161277	0.683807	0.628841	-0.0549661
cg21010202	1.89696e-12	3.07716e-10	37	6	1615843			NA	NA				chr6:1604606-1615866	Island		RDMR	NA	6:1559154-1560865			TRUE	0.255842	0.269002	0.0131598	0.612272	0.627096	0.0148233
cg03725309	1.91206e-12	3.09731e-10	37	1	109757585			NA	NA	SARS	NM_006513	Body	chr1:109756442-109757098	S_Shore			NA		1:109757480-109757726	Promoter_Associated	TRUE	0.371286	0.482161	0.110875	0.195854	0.211878	0.0160243
cg26392737	1.91468e-12	3.10012e-10	37	8	21916853			NA	NA	EPB49;EPB49;EPB49;EPB49;EPB49;EPB49;EPB49;EPB49	NM_001978;NM_001114136;NM_001114138;NM_001114135;NM_001978;NM_001114138;NM_001114137;NM_001114139	1stExon;5'UTR;1stExon;5'UTR;5'UTR;5'UTR;5'UTR;5'UTR	chr8:21914275-21914525	S_Shelf	low-CpG:21972673-21972818		NA		8:21916525-21918452	Unclassified_Cell_type_specific	NA	0.762016	0.807819	0.045803	0.472836	0.504272	0.0314351
cg05822633	1.92537e-12	3.11453e-10	37	20	11898531			NA	NA	BTBD3;BTBD3	NM_181443;NM_014962	5'UTR;TSS200					NA				NA	0.602483	0.487304	-0.11518	0.234714	0.25682	0.0221063
cg05740793	1.93286e-12	3.12228e-10	37	11	10531091			NA	NA								NA	11:10487659-10487805			NA	0.475056	0.499383	0.024327	0.202429	0.205558	0.00312971
cg19593741	1.93783e-12	3.12885e-10	37	6	31734217			NA	NA	C6orf27	NM_025258	Body					NA	6:31841737-31842381			TRUE	0.378679	0.417184	0.0385045	0.716556	0.74287	0.0263141
cg21869046	1.96498e-12	3.17122e-10	37	19	41225005			NA	NA	ITPKC	NM_025194	Body	chr19:41222598-41223162	S_Shore			NA				TRUE	0.586389	0.52851	-0.0578791	0.278142	0.27266	-0.00548212
cg13599248	1.97035e-12	3.17842e-10	37	6	74364700			NA	NA	SLC17A5	NM_012434	TSS1500	chr6:74363202-74364006	S_Shore			NA		6:74364438-74365130	Promoter_Associated	NA	0.595978	0.440552	-0.155426	0.259109	0.224905	-0.0342034
cg13743052	1.97792e-12	3.18915e-10	37	14	107253426			NA	NA								NA	14:106323850-106324588			NA	0.420435	0.289875	-0.13056	0.120849	0.106938	-0.0139106
cg14492992	1.98336e-12	3.19644e-10	37	15	53101548	rs2120450		NA	NA				chr15:53097561-53098476	S_Shelf			NA				NA	0.471555	0.501936	0.0303806	0.748878	0.748389	-0.000488955
cg10919111	1.99771e-12	3.21594e-10	37	10	74075783			NA	NA				chr10:74079336-74079861	N_Shelf			TRUE				NA	0.745318	0.706289	-0.0390291	0.414425	0.516584	0.102159
cg06557644	2.00966e-12	3.23133e-10	37	7	30510463			NA	NA	NOD1	NM_006092	5'UTR					TRUE				NA	0.793887	0.794277	0.000390082	0.564211	0.588723	0.0245119
cg02824029	2.03465e-12	3.26548e-10	37	6	29570008			NA	NA	GABBR1;GABBR1;GABBR1	NM_021904;NM_021903;NM_001470	3'UTR;3'UTR;3'UTR					NA				NA	0.800739	0.762828	-0.0379111	0.531088	0.517962	-0.0131252
cg22622440	2.0656e-12	3.31056e-10	37	17	18088359	rs73980817		NA	NA	ALKBH5	NM_017758	Body	chr17:18086258-18088360	Island			NA	17:18026992-18029085	17:18087987-18088384	Promoter_Associated	NA	0.501608	0.331419	-0.170188	0.166435	0.193547	0.027112
cg25533247	2.08311e-12	3.33402e-10	37	19	15530630	rs74428673		NA	NA	AKAP8L	NM_014371	TSS1500	chr19:15529290-15529902	S_Shore		RDMR	NA		19:15529161-15530745	Promoter_Associated	NA	0.515149	0.499529	-0.01562	0.271246	0.257312	-0.0139341
cg11791577	2.09672e-12	3.35426e-10	37	12	4958491			NA	NA	KCNA6	NM_002235	3'UTR					NA		12:4957922-4959130	Unclassified	TRUE	0.584515	0.595632	0.0111169	0.347305	0.312441	-0.0348645
cg13027183	2.1098e-12	3.36899e-10	37	6	15504872		rs56186721	NA	NA	JARID2	NM_004973	Body					NA	6:15612793-15612946	6:15504449-15505198	Gene_Associated_Cell_type_specific	TRUE	0.777619	0.654941	-0.122678	0.393219	0.42536	0.0321411
cg07435331	2.14171e-12	3.41837e-10	37	17	21178476			NA	NA				chr17:21178819-21179690	N_Shore			NA				NA	0.758165	0.740124	-0.0180409	0.468384	0.519736	0.0513523
cg06075311	2.14511e-12	3.42223e-10	37	10	105210937			NA	NA	CALHM2;CALHM2	NM_015916;NR_024552	5'UTR;Body	chr10:105211950-105212306	N_Shore		RDMR	NA				NA	0.284964	0.330189	0.0452249	0.0885708	0.110595	0.0220244
cg12436196	2.15028e-12	3.42774e-10	37	1	2995301	rs72846023		NA	NA	PRDM16;PRDM16	NM_022114;NM_199454	Body;Body	chr1:2997272-2997473	N_Shore			NA	1:2985125-2985594	1:2995237-2995408	Unclassified_Cell_type_specific	NA	0.417258	0.51829	0.101032	0.224436	0.178706	-0.0457301
cg27483694	2.15053e-12	3.42774e-10	37	16	88937308			NA	NA				chr16:88937055-88937387	Island			NA	16:87464650-87464876	16:88936989-88937359	Unclassified_Cell_type_specific	NA	0.87282	0.849278	-0.0235419	0.68992	0.578857	-0.111063
cg01832549	2.16321e-12	3.44478e-10	37	1	19774989			NA	NA	CAPZB	NM_004930	Body					TRUE				TRUE	0.728376	0.657366	-0.0710107	0.48227	0.476204	-0.00606589
cg10723746	2.18844e-12	3.48091e-10	37	19	2332499			NA	NA	SPPL2B;SPPL2B	NM_001077238;NM_152988	Body;Body	chr19:2334495-2334771	N_Shore			NA		19:2332198-2332884	Promoter_Associated	TRUE	0.575763	0.433413	-0.14235	0.287993	0.289817	0.00182355
cg01797371	2.1889e-12	3.48091e-10	37	3	195578240			NA	NA								NA	3:197062625-197062678	3:195577564-195579202	Unclassified	NA	0.565922	0.612691	0.0467695	0.186845	0.161598	-0.0252471
cg09458820	2.2815e-12	3.61058e-10	37	11	64073710			NA	NA	ESRRA	NM_004451	5'UTR	chr11:64072064-64073914	Island			NA	11:63828526-63830490	11:64071124-64074258	Promoter_Associated	NA	0.643701	0.679689	0.0359886	0.365386	0.354653	-0.010733
cg08834902	2.2829e-12	3.61058e-10	37	16	8806690			NA	NA	ABAT;ABAT	NM_020686;NM_000663	5'UTR;TSS200			low-CpG:8714165-8715094		NA	16:8714087-8714192			NA	0.299185	0.402729	0.103544	0.620849	0.650544	0.0296945
cg06151074	2.28956e-12	3.61947e-10	37	6	31669888			NA	NA	BAT5	NM_021160	Body	chr6:31670594-31671274	N_Shore		RDMR	NA				NA	0.561184	0.476775	-0.0844095	0.24538	0.195544	-0.049836
cg09088836	2.35453e-12	3.71797e-10	37	6	2510144			NA	NA								TRUE	6:2455137-2455200			NA	0.553246	0.580301	0.0270556	0.803686	0.795168	-0.00851813
cg20415053	2.35507e-12	3.71797e-10	37	1	26527928			NA	NA	CATSPER4	NM_198137	Body					TRUE	1:26400448-26400528	1:26527598-26528173	Unclassified_Cell_type_specific	TRUE	0.0744439	0.103288	0.028844	0.388214	0.318359	-0.0698553
cg09798888	2.3673e-12	3.73388e-10	37	12	108239646			NA	NA				chr12:108237437-108238721	S_Shore			NA	12:106763202-106763970			NA	0.104378	0.0865469	-0.0178316	0.366388	0.315276	-0.0511124
cg14611112	2.3808e-12	3.75177e-10	37	9	139643351			NA	TRUE	LCN6	NM_198946	TSS1500	chr9:139640640-139640885	S_Shelf			NA				NA	0.80268	0.611884	-0.190795	0.402935	0.415991	0.0130562
cg14513071	2.42593e-12	3.81597e-10	37	1	47905517	rs3834075		NA	NA	FOXD2;FOXD2	NM_004474;NM_004474	3'UTR;1stExon	chr1:47902793-47905518	Island			NA	1:47675329-47678200			NA	0.26816	0.293667	0.0255066	0.6062	0.571242	-0.0349579
cg08976101	2.44013e-12	3.83311e-10	37	11	44328423			NA	NA	ALX4	NM_021926	Body	chr11:44325657-44326517	S_Shore		RDMR	NA				NA	0.227533	0.35809	0.130558	0.538351	0.53764	-0.000710555
cg02956248	2.46405e-12	3.86371e-10	37	6	32120901			NA	NA	PPT2;PRRT1;PPT2	NM_005155;NM_030651;NM_138717	TSS1500;TSS1500;TSS1500	chr6:32121829-32122529	N_Shore			TRUE	6:32228737-32228912	6:32120376-32123743	Promoter_Associated	NA	0.457397	0.636174	0.178777	0.867917	0.861584	-0.00633281
cg14087061	2.48868e-12	3.8953e-10	37	9	19102686			NA	NA	HAUS6;HAUS6	NM_017645;NM_017645	1stExon;5'UTR	chr9:19102470-19103110	Island			NA	9:19092481-19093110	9:19102118-19103429	Promoter_Associated	NA	0.477825	0.544183	0.0663583	0.287624	0.275858	-0.0117658
cg05239811	2.51321e-12	3.92563e-10	37	6	31734147			NA	NA	C6orf27	NM_025258	Body					NA	6:31841737-31842381			TRUE	0.351373	0.350828	-0.000545453	0.642777	0.676524	0.0337476
cg08176694	2.5137e-12	3.92563e-10	37	12	123519157			NA	TRUE	PITPNM2	NM_020845	5'UTR					NA				NA	0.588758	0.526812	-0.061946	0.324338	0.344358	0.0200195
cg00080125	2.52961e-12	3.9487e-10	37	17	59490613			NA	NA	C17orf82;C17orf82	NM_203425;NM_203425	3'UTR;1stExon	chr17:59488115-59490485	S_Shore			NA				NA	0.300911	0.311694	0.0107834	0.530507	0.486311	-0.0441958
cg01765406	2.53096e-12	3.94904e-10	37	2	129231478			NA	NA				chr2:129228601-129228807	S_Shelf			TRUE				TRUE	0.651954	0.715305	0.063351	0.461488	0.483953	0.0224644
cg26164151	2.53284e-12	3.9502e-10	37	11	44749353			NA	NA				chr11:44748205-44749761	Island		DMR	TRUE	11:44704782-44706311	11:44749123-44750472	Promoter_Associated	NA	0.544677	0.557834	0.013157	0.353271	0.322065	-0.0312066
cg15871206	2.54059e-12	3.96051e-10	37	2	239009118			NA	NA	ESPNL	NM_194312	1stExon	chr2:239009072-239009361	Island			NA	2:238673812-238674073			NA	0.925691	0.77094	-0.15475	0.622462	0.646492	0.0240295
cg19612068	2.56099e-12	3.98804e-10	37	6	33130024			NA	NA				chr6:33129291-33129718	S_Shore			TRUE		6:33128418-33130669	Unclassified	NA	0.645875	0.714115	0.0682399	0.443377	0.464695	0.0213177
cg16867657	2.57581e-12	4.00464e-10	37	6	11044877			NA	NA	ELOVL2	NM_017770	TSS1500	chr6:11043913-11045206	Island			NA	6:11151611-11153237	6:11044102-11044892	Unclassified_Cell_type_specific	TRUE	0.104741	0.13546	0.0307192	0.37496	0.346581	-0.0283789
cg14058476	2.59591e-12	4.03048e-10	37	14	24835609			NA	NA	NFATC4	NM_001136022	TSS1500	chr14:24835810-24836220	N_Shore			NA	14:23905443-23905522	14:24834531-24838393	Unclassified	NA	0.44038	0.44869	0.00830976	0.689905	0.67979	-0.0101149
cg03716852	2.64637e-12	4.09421e-10	37	19	49669281			NA	NA	TRPM4	NM_017636	Body	chr19:49669275-49669552	Island			TRUE	19:54360910-54361313			NA	0.365278	0.42354	0.0582618	0.62414	0.635282	0.0111422
cg13835114	2.68346e-12	4.14606e-10	37	9	133327530	rs75950322		TRUE	NA	ASS1;ASS1	NM_054012;NM_000050	5'UTR;5'UTR					TRUE				NA	0.583735	0.60164	0.0179044	0.357464	0.344995	-0.0124688
cg17852032	2.68969e-12	4.15384e-10	37	6	158066811			NA	NA	ZDHHC14;ZDHHC14	NM_153746;NM_024630	Body;Body					NA	6:157986545-157987029			NA	0.614484	0.615043	0.00055849	0.267724	0.330776	0.0630524
cg15684702	2.71703e-12	4.19235e-10	37	1	45297445			NA	NA	PTCH2;PTCH2	NM_001166292;NM_003738	Body;Body					TRUE				NA	0.588156	0.62287	0.0347137	0.317954	0.356311	0.0383567
cg00289503	2.76814e-12	4.26363e-10	37	20	61470028			NA	NA	COL9A3	NM_001853	Body	chr20:61471903-61472256	N_Shore			NA				NA	0.641039	0.624672	-0.0163667	0.241546	0.288058	0.046512
cg13859433	2.8021e-12	4.31022e-10	37	6	33739653			NA	NA	LEMD2;LEMD2	NM_001143944;NM_181336	3'UTR;3'UTR	chr6:33739405-33739736	Island			TRUE	6:33847384-33847660	6:33738776-33740442	Unclassified	NA	0.218995	0.279372	0.0603772	0.508998	0.47126	-0.0377378
cg24898863	2.86617e-12	4.39904e-10	37	1	153363580	rs76624034		NA	TRUE	S100A8	NM_002964	TSS200					NA				NA	0.583085	0.630472	0.047387	0.299763	0.335284	0.035521
cg04027548	2.88068e-12	4.41741e-10	37	12	21926447			NA	NA	KCNJ8	NM_004982	Body				RDMR	NA	12:21817680-21817882	12:21925934-21926885	Unclassified_Cell_type_specific	NA	0.128758	0.201023	0.0722651	0.424934	0.38785	-0.0370843
cg06825512	2.8933e-12	4.4348e-10	37	18	10453969			NA	NA	APCDD1	NM_153000	TSS1500	chr18:10454082-10454296	N_Shore		RDMR	NA	18:10443763-10445606			TRUE	0.321466	0.526329	0.204864	0.765611	0.741552	-0.0240583
cg09501959	2.91331e-12	4.46155e-10	37	2	193058203			NA	NA	TMEFF2	NM_016192	Body	chr2:193058995-193060812	N_Shore		RDMR	NA				NA	0.473518	0.572396	0.0988777	0.791377	0.8087	0.017323
cg01413354	2.91859e-12	4.46767e-10	37	9	136017755			NA	NA	RALGDS	NM_001042368	Body	chr9:136019708-136020134	N_Shore			TRUE		9:136016986-136018104	Unclassified	NA	0.797984	0.735515	-0.0624699	0.371514	0.445495	0.0739801
cg13683827	2.95027e-12	4.50822e-10	37	12	47617751	rs12367393		NA	NA	FAM113B	NM_138371	5'UTR					TRUE				NA	0.670786	0.700045	0.0292594	0.446843	0.478934	0.032091
cg26129669	2.97813e-12	4.5468e-10	37	6	29593913			NA	NA	GABBR1;GABBR1;GABBR1	NM_021904;NM_021903;NM_001470	Body;Body;Body	chr6:29595298-29595795	N_Shore			NA				NA	0.790697	0.808324	0.0176273	0.609737	0.559767	-0.0499706
cg05726109	3.00902e-12	4.58391e-10	37	22	19709755			NA	TRUE	SEPT5;GP1BB	NM_002688;NM_000407	Body;TSS1500	chr22:19709081-19712106	Island			NA	22:18089168-18092190			NA	0.378634	0.53517	0.156536	0.7622	0.761759	-0.00044157
cg01150799	3.01317e-12	4.58821e-10	37	4	108955838			NA	NA	HADH	NM_005327	3'UTR					NA				NA	0.303243	0.221146	-0.0820972	0.614872	0.568157	-0.0467149
cg03059073	3.01453e-12	4.58827e-10	37	7	150130708	rs2030680		NA	NA								NA				NA	0.653645	0.567089	-0.0865557	0.310397	0.312369	0.00197234
cg07349815	3.02289e-12	4.59697e-10	37	3	123751269			NA	NA				chr3:123751654-123753199	N_Shore		RDMR	NA				NA	0.608135	0.641478	0.033343	0.863321	0.846068	-0.0172529
cg05707655	3.02796e-12	4.60267e-10	37	17	908690			NA	NA	ABR;ABR;ABR	NM_021962;NM_001092;NM_001159746	3'UTR;3'UTR;3'UTR	chr17:909981-910442	N_Shore			NA	17:855343-855927			TRUE	0.826946	0.757287	-0.069659	0.514337	0.553895	0.039558
cg08973950	3.03538e-12	4.61193e-10	37	7	1083309	rs77116012		NA	NA	C7orf50;C7orf50;C7orf50	NM_001134395;NM_032350;NM_001134396	Body;Body;Body	chr7:1084387-1084595	N_Shore			NA	7:1049652-1050000	7:1083296-1085050	Promoter_Associated	NA	0.777409	0.714851	-0.0625588	0.461721	0.456692	-0.00502893
cg07088882	3.07234e-12	4.65791e-10	37	11	8038043			NA	NA				chr11:8040409-8041558	N_Shelf			NA				NA	0.162892	0.189107	0.0262143	0.431839	0.372017	-0.0598219
cg05858126	3.07874e-12	4.66355e-10	37	10	104196213			NA	NA	MIR146B	NR_030169	TSS200	chr10:104191984-104192527	S_Shelf			NA				NA	0.792724	0.70199	-0.0907339	0.461802	0.488053	0.0262515
cg05150023	3.12787e-12	4.73179e-10	37	5	42944267			NA	NA				chr5:42944266-42944582	Island			TRUE	5:42979785-42980339	5:42944044-42945209	Unclassified_Cell_type_specific	NA	0.101818	0.121997	0.0201782	0.395797	0.30653	-0.0892666
cg00399027	3.13882e-12	4.74217e-10	37	16	85676861			NA	NA	KIAA0182;KIAA0182	NM_001134473;NM_014615	5'UTR;Body	chr16:85674843-85675192	S_Shore			NA	16:84233793-84234460			NA	0.77138	0.735273	-0.036107	0.533561	0.54797	0.0144094
cg19238380	3.15742e-12	4.76487e-10	37	1	156093948			NA	NA	LMNA;LMNA;LMNA	NM_005572;NM_170707;NM_170708	Body;Body;Body					TRUE		1:156093909-156094050	Promoter_Associated	NA	0.842503	0.790704	-0.0517981	0.487887	0.532547	0.0446598
cg22324029	3.27676e-12	4.92703e-10	37	6	32908466	rs35575451		NA	NA	HLA-DMB	NM_002118	Body					TRUE				NA	0.486282	0.410499	-0.0757829	0.126259	0.132252	0.00599303
cg07795325	3.28455e-12	4.9366e-10	37	4	114557667			NA	NA	CAMK2D;CAMK2D;CAMK2D;CAMK2D;CAMK2D;CAMK2D	NM_172129;NM_172128;NM_172114;NM_172115;NM_001221;NM_172127	Body;Body;Body;Body;Body;Body					TRUE		4:114557654-114558018	Unclassified	NA	0.781651	0.759987	-0.0216633	0.55633	0.546569	-0.00976128
cg11185792	3.30155e-12	4.96002e-10	37	1	6097703			NA	NA	KCNAB2;KCNAB2	NM_003636;NM_172130	5'UTR;5'UTR					NA		1:6097435-6097856	Promoter_Associated	TRUE	0.496467	0.433708	-0.0627591	0.169475	0.183917	0.0144421
cg13390284	3.30532e-12	4.96354e-10	37	1	65531864			NA	NA				chr1:65532161-65533212	N_Shore			NA				NA	0.742191	0.727478	-0.0147128	0.415919	0.500754	0.0848346
cg14147151	3.30701e-12	4.96392e-10	37	9	138948000			NA	NA	NACC2	NM_144653	5'UTR	chr9:138941470-138944021	S_Shelf			NA				NA	0.439006	0.275843	-0.163163	0.139685	0.181135	0.04145
cg13280041	3.35549e-12	5.03235e-10	37	6	138866865			NA	NA	NHSL1	NM_020464	Body			low-CpG:138908496-138908826		TRUE				NA	0.531235	0.738036	0.206801	0.846454	0.84919	0.00273648
cg27031099	3.43488e-12	5.14192e-10	37	8	126620534			NA	NA								TRUE		8:126619841-126620874	Unclassified	NA	0.573001	0.622447	0.0494466	0.297568	0.312811	0.0152425
cg25788719	3.46583e-12	5.17996e-10	37	20	3713002		rs62206552	NA	NA	HSPA12B	NM_052970	TSS1500	chr20:3713159-3713515	N_Shore			NA		20:3712909-3713381	Unclassified_Cell_type_specific	NA	0.43096	0.494013	0.0630522	0.768941	0.746708	-0.0222336
cg07060794	3.46953e-12	5.18326e-10	37	7	23387365			NA	NA	IGF2BP3	NM_006547	Body					NA				NA	0.785276	0.75512	-0.0301558	0.449994	0.488809	0.038815
cg18186343	3.50813e-12	5.23868e-10	37	14	101317620			NA	NA	MIR770;MEG3;MEG3;MEG3	NR_030528;NR_003531;NR_003530;NR_002766	TSS1500;Body;Body;Body					NA		14:101317248-101319039	Unclassified	TRUE	0.655207	0.684693	0.0294863	0.400917	0.390232	-0.0106848
cg27305917	3.53529e-12	5.27698e-10	37	21	47396773			NA	NA				chr21:47392495-47394536	S_Shelf			NA				NA	0.184202	0.209802	0.0255998	0.430025	0.410573	-0.0194521
cg19402991	3.54081e-12	5.28068e-10	37	2	164204915			NA	NA				chr2:164204740-164205039	Island			TRUE	2:163912941-163913285			TRUE	0.150919	0.241731	0.0908122	0.513517	0.552384	0.0388674
cg08274637	3.5908e-12	5.34377e-10	37	13	51417923			NA	NA	DLEU7	NM_198989	TSS200	chr13:51417371-51418149	Island		RDMR	NA	13:50315397-50316112			NA	0.255181	0.524334	0.269153	0.645233	0.720732	0.0754987
cg06716182	3.60562e-12	5.36321e-10	37	11	96074944			NA	NA	MAML2	NM_032427	1stExon					TRUE		11:96073293-96075795	Promoter_Associated	NA	0.649906	0.515724	-0.134182	0.317363	0.256635	-0.0607286
cg04872675	3.63271e-12	5.39921e-10	37	12	108983234			NA	NA								TRUE				NA	0.460401	0.474256	0.0138553	0.697309	0.713981	0.0166723
cg05745631	3.65866e-12	5.43314e-10	37	6	30095178			NA	NA				chr6:30095173-30095610	Island			NA	6:30202926-30203329			NA	0.308617	0.390567	0.0819496	0.690271	0.664661	-0.0256101
cg07824824	3.69009e-12	5.47514e-10	37	18	12254976			NA	NA	CIDEA;CIDEA	NM_001279;NM_198289	Body;Body	chr18:12254147-12255089	Island			TRUE	18:12243567-12245089			NA	0.199567	0.258641	0.0590732	0.457007	0.441926	-0.0150803
cg27281690	3.7008e-12	5.4887e-10	37	2	7171963			NA	NA	RNF144A	NM_014746	Body	chr2:7172296-7172512	N_Shore			NA	2:7089367-7089549	2:7171709-7172166	Unclassified_Cell_type_specific	TRUE	0.610577	0.449767	-0.16081	0.284457	0.302025	0.0175685
cg02049405	3.70667e-12	5.49037e-10	37	6	30095265			NA	NA				chr6:30095173-30095610	Island			NA	6:30202926-30203329			NA	0.172611	0.210149	0.0375378	0.40114	0.403294	0.0021538
cg02645340	3.7478e-12	5.54656e-10	37	13	28553783			NA	NA	PRHOXNB	NM_001105577	Body	chr13:28554427-28555065	N_Shore			NA	13:27451775-27451806	13:28553607-28554177	Unclassified_Cell_type_specific	NA	0.39109	0.455747	0.0646564	0.716318	0.715978	-0.000339829
cg00232092	3.77684e-12	5.58479e-10	37	7	5518887			NA	NA	FBXL18	NM_024963	3'UTR	chr7:5521368-5521615	N_Shelf			NA	7:5485413-5485482			TRUE	0.845969	0.78069	-0.0652784	0.555437	0.634729	0.0792916
cg12182124	3.8057e-12	5.62507e-10	37	18	21451563			NA	NA	LAMA3;LAMA3;LAMA3;LAMA3	NM_000227;NM_001127718;NM_198129;NM_001127717	TSS1500;TSS1500;Body;Body					NA		18:21451255-21451736	Unclassified_Cell_type_specific	NA	0.435342	0.271675	-0.163668	0.147464	0.15035	0.00288642
cg26046467	3.82837e-12	5.65618e-10	37	18	59000498	rs76260001		NA	NA				chr18:59000683-59001692	N_Shore			NA				NA	0.155711	0.144275	-0.0114363	0.356552	0.349122	-0.00743035
cg16371538	3.84336e-12	5.67591e-10	37	1	37940813	rs5773587		NA	NA	ZC3H12A	NM_025079	5'UTR	chr1:37939723-37940650	S_Shore			TRUE	1:37712342-37713443			NA	0.416833	0.267421	-0.149412	0.138005	0.13837	0.000364841
cg18584012	3.86141e-12	5.69773e-10	37	8	82644373			NA	NA	CHMP4C	NM_152284	TSS1500	chr8:82644603-82644849	N_Shore			NA		8:82644347-82645281	Unclassified	NA	0.419592	0.415206	-0.00438576	0.158988	0.220385	0.0613967
cg03047995	3.87311e-12	5.71016e-10	37	14	24601588			NA	NA	FITM1	NM_203402	Body	chr14:24601498-24601700	Island			NA		14:24601293-24602049	Unclassified_Cell_type_specific	NA	0.553027	0.37765	-0.175377	0.25131	0.229336	-0.0219741
cg02268013	3.93933e-12	5.8004e-10	37	9	71650331			NA	NA	FXN;FXN;FXN	NM_181425;NM_000144;NM_001161706	TSS200;TSS200;TSS200	chr9:71650646-71651176	N_Shore			NA				NA	0.58933	0.662622	0.0732927	0.366875	0.403291	0.036416
cg10023613	3.96937e-12	5.84216e-10	37	17	42248099			NA	NA	ASB16;ASB16	NM_080863;NM_080863	5'UTR;1stExon					TRUE				TRUE	0.153863	0.149033	-0.00483017	0.354168	0.384259	0.0300912
cg02402091	3.98731e-12	5.86608e-10	37	10	114135092			NA	NA	ACSL5;ACSL5;ACSL5;ACSL5	NM_016234;NM_203380;NM_203379;NM_203380	TSS1500;1stExon;5'UTR;5'UTR			low-CpG:114124839-114125160		NA		10:114134365-114136516	Promoter_Associated	NA	0.757837	0.842318	0.0844813	0.605005	0.574419	-0.0305857
cg06271237	3.99923e-12	5.87864e-10	37	6	144263369			NA	NA	PLAGL1;PLAGL1;PLAGL1;PLAGL1;PLAGL1;PLAGL1;PLAGL1;PLAGL1	NM_001080952;NM_001080956;NM_001080951;NM_002656;NM_006718;NM_001080954;NM_001080953;NM_001080955	Body;Body;Body;Body;Body;Body;Body;Body					NA		6:144262872-144263921	Unclassified	NA	0.771227	0.801355	0.0301278	0.474426	0.488991	0.0145649
cg04205664	4.00633e-12	5.88411e-10	37	7	139209511			NA	NA	CLEC2L	NM_001080511	Body	chr7:139208442-139209069	S_Shore			NA				NA	0.334355	0.314679	-0.0196759	0.584609	0.637167	0.0525586
cg00218406	4.0171e-12	5.89744e-10	37	6	31431407		rs11557308	NA	NA	HCP5	NM_006674	3'UTR				DMR	NA		6:31430369-31431494	Promoter_Associated	NA	0.828062	0.831315	0.00325333	0.555407	0.49398	-0.0614268
cg23937295	4.04704e-12	5.93639e-10	37	1	7762151			NA	NA	CAMTA1	NM_015215	Body	chr1:7764593-7765856	N_Shelf			NA		1:7762078-7762155	Unclassified_Cell_type_specific	NA	0.45396	0.515446	0.061486	0.802159	0.808544	0.0063851
cg11873147	4.11054e-12	6.01684e-10	37	2	119915139		rs11308896	NA	NA	C1QL2	NM_182528	Body	chr2:119914126-119916663	Island			NA	2:119631323-119633133			NA	0.418796	0.408259	-0.010537	0.160793	0.166482	0.00568905
cg07021288	4.13196e-12	6.04311e-10	37	20	13197399			NA	NA				chr20:13200670-13202616	N_Shelf			NA				NA	0.468331	0.400852	-0.0674783	0.183759	0.180674	-0.00308437
cg22986597	4.15034e-12	6.06743e-10	37	11	65341001			NA	NA	FAM89B;FAM89B;FAM89B	NM_001098784;NM_001098785;NM_152832	3'UTR;Body;Body	chr11:65341620-65342501	N_Shore			NA		11:65339358-65342324	Promoter_Associated	NA	0.734873	0.567153	-0.16772	0.327334	0.359761	0.0324268
cg14222245	4.28973e-12	6.24758e-10	37	19	58861502			NA	NA	A1BG	NM_130786	Body	chr19:58861341-58862406	Island			NA	19:63553154-63554218			NA	0.246435	0.220215	-0.0262197	0.583196	0.506048	-0.0771477
cg25736663	4.29906e-12	6.25854e-10	37	1	234350875			NA	NA	SLC35F3	NM_173508	Body	chr1:234349884-234350471	S_Shore			NA				NA	0.4994	0.665128	0.165728	0.82178	0.815421	-0.00635899
cg25266888	4.30464e-12	6.26373e-10	37	11	2482594			NA	NA	KCNQ1;KCNQ1	NM_000218;NM_181798	Body;TSS200					NA				NA	0.547369	0.618872	0.0715031	0.834175	0.853252	0.0190767
cg12753787	4.30622e-12	6.26373e-10	37	1	3239712			NA	NA	PRDM16;PRDM16	NM_022114;NM_199454	Body;Body	chr1:3239915-3240261	N_Shore			NA	1:3229442-3230111			NA	0.618011	0.544627	-0.073384	0.373761	0.326902	-0.0468591
cg21363811	4.33558e-12	6.30379e-10	37	1	179713950			NA	NA	FAM163A	NM_173509	5'UTR	chr1:179711947-179713951	Island			NA	1:177978482-177980627			NA	0.372681	0.533047	0.160366	0.732157	0.742335	0.0101777
cg14716686	4.34544e-12	6.31548e-10	37	21	30452862			TRUE	NA	C21orf7	NM_020152	TSS200					NA				NA	0.534216	0.609304	0.0750873	0.313436	0.306124	-0.0073121
cg26132737	4.41476e-12	6.40553e-10	37	2	198029141			NA	NA	ANKRD44	NM_153697	Body	chr2:198029068-198029438	Island			TRUE	2:197737203-197737644			NA	0.363337	0.51586	0.152523	0.722721	0.688236	-0.0344849
cg01004017	4.42376e-12	6.41591e-10	37	2	121657347	rs78664635		NA	NA	GLI2	NM_005270	Body					TRUE				NA	0.210847	0.264526	0.0536787	0.504237	0.466651	-0.0375854
cg01536884	4.44765e-12	6.44518e-10	37	5	92928458			NA	NA	NR2F1	NM_005654	Body	chr5:92929268-92929489	N_Shore		RDMR	TRUE				NA	0.356952	0.390666	0.0337147	0.619481	0.6502	0.0307191
cg08928958	4.55142e-12	6.57638e-10	37	5	149178783			NA	NA	PPARGC1B	NM_133263	Body					TRUE		5:149178699-149178836	Unclassified_Cell_type_specific	TRUE	0.795833	0.694871	-0.100962	0.519123	0.52405	0.00492742
cg08864944	4.56842e-12	6.5982e-10	37	1	164633485	rs12562327		TRUE	NA	PBX1	NM_002585	Body					NA				NA	0.678813	0.565231	-0.113582	0.3377	0.365834	0.028134
cg01588379	4.61751e-12	6.66158e-10	37	7	151433326			NA	NA	PRKAG2;PRKAG2	NM_016203;NM_001040633	Body;Body					TRUE	7:151063953-151064300			TRUE	0.461399	0.6288	0.167401	0.789232	0.85853	0.0692983
cg01841306	4.63684e-12	6.68449e-10	37	17	908923			NA	NA	ABR;ABR;ABR	NM_021962;NM_001092;NM_001159746	3'UTR;3'UTR;3'UTR	chr17:909981-910442	N_Shore			NA	17:855343-855927	17:908807-909120	Unclassified_Cell_type_specific	TRUE	0.737574	0.607283	-0.130291	0.344899	0.357565	0.0126654
cg23214464	4.63777e-12	6.68449e-10	37	7	140373596			NA	NA	ADCK2	NM_052853	1stExon	chr7:140372743-140373443	S_Shore			NA	7:140019041-140020159	7:140372397-140374139	Promoter_Associated	NA	0.533083	0.478611	-0.0544716	0.252407	0.158339	-0.094068
cg00785112	4.65883e-12	6.71205e-10	37	22	46450059			NA	NA	C22orf26;LOC150381	NM_018280;NR_027034	TSS200;Body	chr22:46449632-46450115	Island	high-CpG:44828716-44828758		NA	22:44828094-44829040			NA	0.40241	0.332584	-0.0698256	0.142341	0.125677	-0.0166647
cg08667128	4.67031e-12	6.72581e-10	37	17	29886885			NA	NA	MIR193A	NR_029710	TSS200	chr17:29885900-29887377	Island			NA	17:26909942-26911490			NA	0.076114	0.086765	0.010651	0.328394	0.25435	-0.0740436
cg18181229	4.68642e-12	6.74063e-10	37	1	164545699			NA	NA	PBX1	NM_002585	Body	chr1:164545540-164545917	Island			NA	1:162812014-162812896			NA	0.406086	0.605943	0.199857	0.843316	0.895919	0.0526025
cg26725076	4.6912e-12	6.74473e-10	37	12	132569963	rs61944627		NA	NA	EP400NL	NR_003290	Body	chr12:132568607-132569715	S_Shore			NA		12:132568199-132570068	Promoter_Associated	NA	0.775089	0.786728	0.0116395	0.553451	0.543541	-0.00990958
cg13385114	4.70424e-12	6.76067e-10	37	1	9656493			NA	NA	TMEM201;TMEM201	NM_001130924;NM_001010866	Body;Body					TRUE				NA	0.818093	0.841048	0.0229554	0.607635	0.60632	-0.00131455
cg09476997	4.73367e-12	6.79919e-10	37	16	2087932			NA	NA	SLC9A3R2;SLC9A3R2	NM_001130012;NM_004785	Body;Body	chr16:2088753-2088998	N_Shore			NA	16:2027866-2027938			NA	0.232425	0.566936	0.334511	0.793826	0.765939	-0.0278868
cg27506442	4.75699e-12	6.82385e-10	37	13	30948716			NA	NA	LOC100188949	NR_024464	TSS1500					NA		13:30948454-30948971	Unclassified	NA	0.499826	0.279331	-0.220495	0.122336	0.139282	0.0169459
cg01974375	4.75997e-12	6.82385e-10	37	1	151298954			NA	NA	PI4KB	NM_002651	TSS1500	chr1:151300522-151300724	N_Shore			NA		1:151298798-151298969	Unclassified	NA	0.586162	0.528636	-0.0575264	0.232987	0.313474	0.080487
cg12350592	4.76583e-12	6.82663e-10	37	17	42031239			NA	NA	PYY	NM_004160	5'UTR	chr17:42030173-42030941	S_Shore			NA		17:42031155-42031249	Unclassified_Cell_type_specific	NA	0.291407	0.392321	0.100915	0.549633	0.549269	-0.000363258
cg24020157	4.81044e-12	6.88202e-10	37	10	43697521			NA	NA	RASGEF1A	NM_145313	Body	chr10:43697777-43698177	N_Shore			TRUE		10:43697136-43698535	Unclassified	TRUE	0.67376	0.434926	-0.238834	0.244727	0.288163	0.0434363
cg19697042	4.82625e-12	6.89896e-10	37	15	92080308			NA	NA								TRUE				TRUE	0.586542	0.561711	-0.0248305	0.323206	0.308838	-0.0143679
cg09214412	4.85661e-12	6.93951e-10	37	15	93614970			NA	NA	RGMA;RGMA;RGMA;RGMA;RGMA;RGMA	NM_001166289;NM_001166288;NM_020211;NM_001166286;NM_001166283;NM_001166287	Body;Body;Body;Body;Body;Body	chr15:93615622-93617185	N_Shore			NA	15:91415974-91416161			NA	0.470516	0.54386	0.0733444	0.78578	0.793665	0.00788531
cg21334513	4.89838e-12	6.99058e-10	37	6	30095248			NA	NA				chr6:30095173-30095610	Island			NA	6:30202926-30203329			NA	0.119713	0.194234	0.0745209	0.397803	0.445569	0.0477659
cg01044849	4.95932e-12	7.06595e-10	37	6	30002723			NA	NA	NCRNA00171	NR_026751	Body					NA				NA	0.789905	0.778422	-0.0114829	0.552752	0.528917	-0.023835
cg10385101	4.96283e-12	7.06802e-10	37	7	707728			NA	NA	PRKAR1B;PRKAR1B;PRKAR1B;PRKAR1B;PRKAR1B;PRKAR1B	NM_001164759;NM_001164762;NM_001164758;NM_001164760;NM_001164761;NM_002735	Body;Body;Body;Body;Body;Body	chr7:710146-710630	N_Shelf			NA				TRUE	0.663528	0.511712	-0.151815	0.306925	0.322904	0.0159786
cg11675881	4.98584e-12	7.09501e-10	37	10	101875138	rs78777735		NA	NA				chr10:101874821-101875139	Island			NA				NA	0.171119	0.184692	0.0135729	0.454606	0.371339	-0.0832671
cg09279566	5.01269e-12	7.12302e-10	37	4	939162			NA	NA	TMEM175	NM_032326	5'UTR	chr4:940613-941057	N_Shore			TRUE	4:929109-929248			NA	0.490063	0.472063	-0.0180004	0.765464	0.740737	-0.0247269
cg15015639	5.03136e-12	7.14393e-10	37	2	220282977			NA	NA	DES	NM_001927	TSS200	chr2:220283200-220283750	N_Shore			TRUE				TRUE	0.199966	0.181499	-0.0184674	0.429664	0.399565	-0.0300994
cg21058822	5.13214e-12	7.26751e-10	37	8	30002223			NA	NA	MBOAT4	NM_001100916	TSS200					NA				NA	0.714051	0.650349	-0.0637017	0.449298	0.479911	0.0306132
cg18101118	5.15858e-12	7.29901e-10	37	3	45017337			NA	NA	EXOSC7;ZDHHC3;ZDHHC3;EXOSC7;ZDHHC3	NR_023353;NM_001135179;NM_001135180;NM_015004;NM_016598	TSS1500;5'UTR;5'UTR;TSS1500;5'UTR	chr3:45017329-45018136	Island	high-CpG:44992253-44992687		NA	3:44991865-44993253	3:45016694-45018306	Promoter_Associated	NA	0.437061	0.360142	-0.0769189	0.191365	0.188457	-0.00290881
cg22109240	5.20331e-12	7.35333e-10	37	2	201374010		rs73044110	NA	NA	KCTD18	NM_152387	5'UTR	chr2:201374435-201374968	N_Shore			NA		2:201373924-201375366	Promoter_Associated	NA	0.648074	0.557585	-0.0904892	0.357642	0.373803	0.0161607
cg06750564	5.21677e-12	7.36935e-10	37	7	139637446			NA	NA	TBXAS1;TBXAS1;TBXAS1;TBXAS1;TBXAS1;TBXAS1	NM_001166253;NR_029394;NM_001130966;NM_001061;NM_030984;NM_001166254	Body;Body;Body;Body;Body;Body					TRUE				NA	0.60296	0.627744	0.0247847	0.391935	0.409832	0.017897
cg13416866	5.23375e-12	7.39034e-10	37	9	140175679			NA	NA	C9orf167	NM_017723	3'UTR	chr9:140172613-140176105	Island			NA	9:139294792-139295880	9:140175293-140175762	Unclassified_Cell_type_specific	TRUE	0.226485	0.241032	0.0145471	0.442213	0.430105	-0.0121079
cg24257309	5.33848e-12	7.52538e-10	37	20	3065423			NA	NA	AVP	NM_000490	TSS200	chr20:3063005-3064146	S_Shore			NA				NA	0.647719	0.559636	-0.0880834	0.313076	0.33373	0.0206542
cg13203811	5.34092e-12	7.52538e-10	37	12	58136245			NA	NA	AGAP2	NM_014770	TSS1500	chr12:58132478-58132734	S_Shelf			NA		12:58135666-58136315	Promoter_Associated	NA	0.742529	0.753885	0.0113565	0.483814	0.504369	0.0205551
cg11597043	5.34236e-12	7.52538e-10	37	19	15751612			NA	NA	CYP4F3	NM_000896	TSS200					NA				TRUE	0.438799	0.532726	0.0939269	0.175246	0.225512	0.0502668
cg11438310	5.47466e-12	7.69926e-10	37	5	78985434			NA	NA	CMYA5	NM_153610	TSS1500					TRUE	5:79021181-79022014	5:78985346-78985548	Unclassified_Cell_type_specific	NA	0.211662	0.341432	0.12977	0.545888	0.556389	0.0105004
cg17091577	5.53047e-12	7.75892e-10	37	6	30854233			NA	NA	DDR1;DDR1	NM_013993;NM_001954	5'UTR;5'UTR	chr6:30852102-30852676	S_Shore			TRUE				NA	0.168246	0.230356	0.0621096	0.446339	0.485522	0.039183
cg23130075	5.59578e-12	7.83975e-10	37	11	67418365	rs72136392		NA	NA	ACY3	NM_080658	TSS1500					NA		11:67417860-67418447	Unclassified	NA	0.743819	0.716094	-0.0277249	0.550693	0.483878	-0.0668152
cg26256521	5.64343e-12	7.88876e-10	37	14	105147537			NA	NA				chr14:105144247-105144503	S_Shelf	low-CpG:104218487-104218845		NA		14:105147488-105148037	Unclassified	NA	0.634328	0.605413	-0.0289154	0.420186	0.400402	-0.0197837
cg16225663	5.66009e-12	7.90887e-10	37	6	32026797	rs12198173		NA	NA	TNXB	NM_019105	Body					NA				NA	0.532789	0.540675	0.00788584	0.783799	0.789351	0.00555296
cg22270027	5.74882e-12	8.02318e-10	37	4	81128234			NA	NA				chr4:81128229-81128691	Island			NA	4:81347019-81347715			NA	0.315964	0.521106	0.205142	0.729555	0.716325	-0.0132302
cg17497608	5.78341e-12	8.06499e-10	37	7	90896701			NA	NA	FZD1;FZD1	NM_003505;NM_003505	1stExon;3'UTR	chr7:90893567-90896683	S_Shore			NA				NA	0.18401	0.287227	0.103217	0.701262	0.744069	0.0428074
cg05599106	5.78969e-12	8.0705e-10	37	19	12251511			NA	NA	ZNF20	NM_021143	TSS1500	chr19:12250694-12251217	S_Shore			NA		19:12250658-12252346	Promoter_Associated	NA	0.39003	0.402929	0.012899	0.115985	0.124271	0.00828678
cg14209346	5.80502e-12	8.08336e-10	37	3	5625835			NA	NA								TRUE				NA	0.864778	0.901208	0.03643	0.643363	0.676795	0.0334323
cg01735357	5.80702e-12	8.08336e-10	37	20	61732467	rs79825815		NA	NA	HAR1B;HAR1A	NR_003245;NR_003244	Body;TSS200	chr20:61733275-61734521	N_Shore			NA		20:61732447-61732896	Unclassified_Cell_type_specific	NA	0.291637	0.328074	0.0364376	0.613796	0.568718	-0.0450773
cg06635952	5.80821e-12	8.08336e-10	37	2	70025869			NA	NA	ANXA4	NM_001153	Body					TRUE				NA	0.665202	0.523476	-0.141727	0.33886	0.354003	0.0151437
cg17385483	5.83545e-12	8.11802e-10	37	12	49734595			NA	NA				chr12:49735719-49736875	N_Shore		RDMR	TRUE				NA	0.274363	0.289895	0.0155318	0.563718	0.588474	0.0247559
cg01710147	5.8555e-12	8.14265e-10	37	1	207233419			NA	NA	PFKFB2;PFKFB2	NM_001018053;NM_006212	Body;Body					TRUE				NA	0.538472	0.579468	0.0409965	0.366967	0.338133	-0.0288341
cg22670759	5.86239e-12	8.14898e-10	37	3	50487955			NA	NA	CACNA2D2;CACNA2D2	NM_001005505;NM_006030	Body;Body					NA	3:50462908-50463025	3:50487465-50488502	Unclassified_Cell_type_specific	NA	0.737799	0.723381	-0.0144186	0.451199	0.440673	-0.0105263
cg10824354	5.88567e-12	8.17807e-10	37	17	47049956			NA	NA							DMR	NA				TRUE	0.121655	0.155485	0.0338305	0.361119	0.320094	-0.0410246
cg23050442	5.9011e-12	8.19297e-10	37	10	26505156			NA	NA	GAD2;GAD2	NM_000818;NM_001134366	TSS200;TSS200	chr10:26504383-26507434	Island		DMR	NA	10:26544402-26546122			TRUE	0.4421	0.468557	0.026457	0.261211	0.228065	-0.033146
cg09906233	5.95848e-12	8.24957e-10	37	4	2341263			NA	NA	ZFYVE28	NM_020972	Body	chr4:2341195-2341569	Island			NA	4:2310994-2311314	4:2341253-2341485	Unclassified_Cell_type_specific	NA	0.632691	0.697286	0.0645954	0.866868	0.875378	0.00850957
cg21120249	6.02126e-12	8.32986e-10	37	9	139921971			NA	TRUE	C9orf139;C9orf139;ABCA2;ABCA2	NM_207511;NM_207511;NM_001606;NM_212533	5'UTR;1stExon;Body;Body	chr9:139922197-139923447	N_Shore			NA		9:139921780-139922052	Promoter_Associated_Cell_type_specific	NA	0.897226	0.853979	-0.0432473	0.664412	0.671824	0.0074129
cg23573129	6.04976e-12	8.36597e-10	37	22	19751148			NA	NA	TBX1;TBX1;TBX1	NM_080647;NM_005992;NM_080646	Body;Body;Body	chr22:19751653-19751909	N_Shore		RDMR	TRUE		22:19750494-19751525	Unclassified_Cell_type_specific	NA	0.22114	0.258168	0.0370285	0.469499	0.451677	-0.0178223
cg10327067	6.11735e-12	8.446e-10	37	8	37549202			NA	NA				chr8:37551944-37555922	N_Shelf			TRUE				NA	0.571069	0.5801	0.00903141	0.35524	0.377218	0.0219781
cg13446689	6.19856e-12	8.54016e-10	37	1	172328377			NA	NA	DNM3;DNM3	NM_015569;NM_001136127	Body;Body					TRUE				NA	0.612498	0.579276	-0.0332223	0.330432	0.325476	-0.00495672
cg08796240	6.25255e-12	8.59853e-10	37	16	70733832			NA	NA	VAC14	NM_018052	Body					NA	16:69291216-69291489			NA	0.925256	0.895963	-0.0292928	0.690361	0.716684	0.0263238
cg04252203	6.36728e-12	8.74248e-10	37	3	194696866			NA	NA								TRUE				NA	0.688126	0.683683	-0.00444374	0.404208	0.435702	0.0314943
cg13633560	6.45998e-12	8.84532e-10	37	11	76380921			NA	TRUE	LRRC32;LRRC32;LRRC32	NM_001128922;NM_005512;NM_005512	5'UTR;1stExon;5'UTR	chr11:76381449-76382295	N_Shore			NA				TRUE	0.149878	0.172577	0.0226988	0.340104	0.396468	0.0563642
cg09908750	6.46596e-12	8.85001e-10	37	7	27143585			NA	NA	HOXA2	NM_006735	TSS1500	chr7:27143181-27143479	S_Shore		CDMR	TRUE				NA	0.309616	0.344742	0.0351255	0.581928	0.556881	-0.0250469
cg02224369	6.57262e-12	8.9854e-10	37	11	33758529			NA	NA	CD59;CD59;CD59;CD59	NM_000611;NM_203330;NM_203329;NM_203331	TSS1500;TSS1500;TSS1500;TSS1500	chr11:33757476-33758122	S_Shore		RDMR	NA		11:33757349-33758674	Promoter_Associated	NA	0.542576	0.592573	0.0499963	0.238197	0.250339	0.0121416
cg06578342	6.64985e-12	9.0799e-10	37	16	4349215			NA	NA								TRUE				NA	0.689692	0.67887	-0.0108223	0.408965	0.394825	-0.0141397
cg11194994	6.71288e-12	9.14479e-10	37	1	160175974			NA	NA	PEA15	NM_003768	5'UTR	chr1:160175132-160175702	S_Shore			NA				NA	0.540892	0.554237	0.0133452	0.311199	0.288138	-0.0230606
cg05315334	6.74454e-12	9.18432e-10	37	13	113656212			NA	NA	MCF2L;MCF2L	NM_001112732;NM_024979	Body;Body	chr13:113656116-113656379	Island			TRUE	13:112704011-112704370	13:113655476-113656897	Unclassified_Cell_type_specific	TRUE	0.644047	0.607828	-0.0362188	0.346467	0.285305	-0.061162
cg14531564	6.7833e-12	9.22988e-10	37	1	1154853			NA	NA	SDF4;SDF4	NM_016176;NM_016547	Body;Body	chr1:1152522-1153134	S_Shore			NA	1:1144705-1144909	1:1154383-1155311	Gene_Associated_Cell_type_specific	NA	0.890285	0.903662	0.0133765	0.639048	0.648072	0.00902301
cg08248579	6.81816e-12	9.27369e-10	37	6	17988937			NA	NA	KIF13A;KIF13A;KIF13A;KIF13A	NM_001105567;NM_001105566;NM_001105568;NM_022113	TSS1500;TSS1500;TSS1500;TSS1500	chr6:17987415-17988405	S_Shore			NA	6:18096840-18096960			NA	0.773753	0.720581	-0.0531725	0.506217	0.465787	-0.0404307
cg20831708	6.88459e-12	9.3312e-10	37	10	102279373			NA	TRUE	SEC31B	NM_015490	5'UTR	chr10:102279162-102279730	Island			TRUE	10:102269153-102269720			NA	0.11312	0.160713	0.0475933	0.412382	0.389644	-0.0227381
cg23512275	6.95866e-12	9.41691e-10	37	21	45232595			NA	NA	LOC284837	NR_026961	TSS200					NA		21:45232382-45232825	Unclassified_Cell_type_specific	NA	0.758142	0.681225	-0.0769167	0.468113	0.48275	0.0146368
cg07922606	6.97951e-12	9.44145e-10	37	6	26225389			NA	TRUE	HIST1H3E	NM_003532	1stExon	chr6:26225386-26225790	Island			NA		6:26225338-26226287	Promoter_Associated	NA	0.55014	0.694763	0.144623	0.872552	0.877698	0.0051466
cg24969820	7.0909e-12	9.57351e-10	37	3	98497864			NA	NA	ST3GAL6	NM_006100	Body					TRUE				TRUE	0.41441	0.487866	0.0734559	0.236982	0.246518	0.00953621
cg05667097	7.15414e-12	9.65515e-10	37	6	31691481			NA	NA	C6orf25;C6orf25;C6orf25;C6orf25;C6orf25;C6orf25	NM_138274;NM_138273;NM_138275;NM_138272;NM_025260;NM_138277	Body;Body;Body;Body;Body;Body	chr6:31691425-31691718	Island			NA	6:31799014-31799936			NA	0.646123	0.621919	-0.0242048	0.411567	0.401632	-0.00993514
cg10797387	7.15735e-12	9.65573e-10	37	14	105154557			NA	NA	INF2;INF2;INF2	NM_001031714;NM_032714;NM_022489	TSS1500;TSS1500;TSS1500	chr14:105155520-105156573	N_Shore			NA		14:105153898-105155169	Unclassified_Cell_type_specific	NA	0.523279	0.565491	0.0422127	0.310689	0.314194	0.00350434
cg04819580	7.23603e-12	9.75053e-10	37	7	150635526			NA	NA								TRUE		7:150635006-150635707	Unclassified_Cell_type_specific	NA	0.598954	0.554757	-0.0441965	0.225094	0.219673	-0.00542083
cg19659741	7.31029e-12	9.84678e-10	37	8	39172099			NA	NA	ADAM5P	NR_001448	TSS200					NA	8:39291177-39291296			NA	0.230814	0.285023	0.0542095	0.521759	0.512171	-0.00958731
cg24932660	7.31402e-12	9.84799e-10	37	1	27709575			NA	NA	CD164L2	NM_207397	Body	chr1:27709600-27709831	N_Shore			TRUE				TRUE	0.138311	0.213448	0.0751369	0.369668	0.38552	0.0158513
cg00099427	7.41084e-12	9.96771e-10	37	1	159870134	rs2494486		NA	NA	CCDC19	NM_012337	TSS1500	chr1:159869901-159870143	Island			TRUE	1:158136551-158136767			TRUE	0.331291	0.419094	0.0878037	0.600673	0.631944	0.0312708
cg07493435	7.41153e-12	9.96771e-10	37	7	128556140			NA	NA				chr7:128555329-128556650	Island			NA	7:128342626-128343886			TRUE	0.0665826	0.0936464	0.0270638	0.323779	0.29017	-0.0336091
cg08548559	7.57266e-12	1.01491e-09	37	22	31686097			NA	NA	PIK3IP1;PIK3IP1	NM_001135911;NM_052880	Body;Body	chr22:31686636-31687371	N_Shore			NA		22:31685643-31686120	Promoter_Associated_Cell_type_specific	NA	0.746253	0.568923	-0.17733	0.290795	0.281379	-0.00941587
cg18681014	7.57974e-12	1.01547e-09	37	14	105660876			NA	NA				chr14:105662777-105663403	N_Shore			NA		14:105659153-105661113	Unclassified_Cell_type_specific	NA	0.771154	0.720982	-0.0501722	0.438194	0.45243	0.0142361
cg24045875	7.64631e-12	1.02281e-09	37	20	61425320	rs6122288		NA	NA				chr20:61426696-61427099	N_Shore			NA				NA	0.384896	0.241701	-0.143195	0.0901241	0.135152	0.0450282
cg27212232	7.68288e-12	1.02731e-09	37	20	53091600			NA	NA	DOK5	NM_018431	TSS1500	chr20:53091733-53092993	N_Shore		CDMR	NA				NA	0.15498	0.17359	0.0186105	0.401156	0.329054	-0.0721013
cg04265051	7.76839e-12	1.03714e-09	37	11	68079686			NA	NA	LRP5	NM_002335	TSS1500	chr11:68080365-68080931	N_Shore			NA	11:67836257-67837568	11:68079659-68081592	Unclassified	NA	0.165472	0.194229	0.0287568	0.403584	0.36507	-0.0385131
cg03630015	7.78172e-12	1.03848e-09	37	2	219747459			NA	NA	WNT10A	NM_025216	Body	chr2:219748276-219748805	N_Shore			NA				NA	0.479473	0.624755	0.145283	0.751747	0.750397	-0.00135043
cg03370752	7.85307e-12	1.04542e-09	37	11	61136373			NA	NA	TMEM138;TMEM138	NM_016464;NR_028473	3'UTR;Body					TRUE				NA	0.721921	0.766111	0.0441901	0.484837	0.559225	0.0743877
cg25932599	7.94705e-12	1.05613e-09	37	4	1005201			NA	NA	FGFRL1;FGFRL1;FGFRL1	NM_001004358;NM_021923;NM_001004356	TSS1500;TSS1500;TSS1500	chr4:1003106-1005455	Island			NA	4:993057-996478	4:1005133-1005544	Promoter_Associated	NA	0.482783	0.521381	0.0385985	0.255808	0.210303	-0.0455047
cg10763483	7.97094e-12	1.0585e-09	37	13	31479935	rs73453463		NA	NA	C13orf33	NM_032849	TSS1500	chr13:31480272-31481105	N_Shore			NA		13:31479924-31480070	Unclassified_Cell_type_specific	NA	0.484764	0.559827	0.0750625	0.702352	0.739867	0.0375154
cg23359665	7.98215e-12	1.05851e-09	37	6	32120907			NA	NA	PPT2;PRRT1;PPT2	NM_005155;NM_030651;NM_138717	TSS1500;TSS1500;TSS1500	chr6:32121829-32122529	N_Shore			TRUE	6:32228737-32228912	6:32120376-32123743	Promoter_Associated	NA	0.464344	0.633477	0.169133	0.852975	0.842775	-0.0101998
cg26863172	8.20701e-12	1.08653e-09	37	1	1361729		rs72896277	NA	NA	TMEM88B	NM_001146685	1stExon	chr1:1361560-1361787	Island			NA	1:1351495-1351599			NA	0.295125	0.328632	0.0335065	0.564072	0.552016	-0.0120556
cg00706683	8.21706e-12	1.08744e-09	37	2	233251030	rs55781386		NA	NA	ECEL1P2	NR_028501	Body	chr2:233251361-233253414	N_Shore		RDMR	TRUE				TRUE	0.432709	0.431824	-0.000884482	0.668806	0.656819	-0.0119869
cg03376308	8.34429e-12	1.1026e-09	37	10	3497811			NA	NA				chr10:3500332-3500576	N_Shelf			NA				NA	0.137933	0.196242	0.0583084	0.394585	0.395286	0.00070123
cg07923390	8.35398e-12	1.10305e-09	37	6	35109242	rs9462052		NA	NA	TCP11;TCP11	NM_001093728;NM_018679	TSS200;TSS200	chr6:35108801-35109499	Island			TRUE	6:35216348-35217470	6:35108762-35109583	Unclassified_Cell_type_specific	NA	0.465859	0.515685	0.0498264	0.718178	0.702255	-0.0159233
cg09517873	8.37352e-12	1.10521e-09	37	1	12656315			NA	NA	DHRS3	NM_004753	Body	chr1:12655926-12656248	S_Shore			NA	1:12577822-12578955			TRUE	0.287999	0.407181	0.119182	0.540141	0.57966	0.0395191
cg07471156	8.39046e-12	1.10625e-09	37	8	145625605			NA	NA	CPSF1;MIR1234	NM_013291;NR_031600	Body;TSS200	chr8:145621585-145621891	S_Shelf			NA	8:145595791-145596429			NA	0.793641	0.813635	0.0199941	0.54123	0.594412	0.0531821
cg06724236	8.43413e-12	1.11152e-09	37	14	67853825	rs79718705		NA	NA	PLEK2	NM_016445	3'UTR					NA				NA	0.728399	0.72405	-0.00434984	0.489778	0.473164	-0.0166136
cg05021589	8.56521e-12	1.12581e-09	37	6	6588931	rs78057476		NA	NA	LY86;LOC285780	NM_004271;NR_026970	TSS200;Body					NA				NA	0.294075	0.320007	0.0259317	0.570661	0.568388	-0.0022723
cg10319474	8.62665e-12	1.13217e-09	37	3	48573819			NA	NA	PFKFB4	NM_004567	Body					NA	3:48548703-48549064			NA	0.817558	0.805862	-0.0116957	0.592447	0.57014	-0.0223068
cg16834726	8.67281e-12	1.1378e-09	37	12	57937408			NA	NA	DCTN2	NM_006400	Body	chr12:57940563-57940981	N_Shelf			NA				NA	0.686113	0.605123	-0.08099	0.345618	0.370112	0.0244939
cg00718400	8.70447e-12	1.14109e-09	37	3	32509018			NA	NA				chr3:32509265-32509525	N_Shore			TRUE	3:32484022-32484049	3:32508848-32510844	Unclassified	NA	0.778005	0.772036	-0.0059693	0.435905	0.444734	0.0088289
cg21223094	8.7521e-12	1.1469e-09	37	12	11975515	rs2710287		NA	NA	ETV6	NM_001987	Body					TRUE				NA	0.458732	0.444192	-0.0145402	0.182642	0.164822	-0.0178201
cg25371017	8.89637e-12	1.16406e-09	37	17	33091950			NA	NA								TRUE				NA	0.61236	0.563865	-0.0484952	0.805757	0.794734	-0.0110235
cg01820374	8.90947e-12	1.16533e-09	37	12	6882083			NA	TRUE	LAG3	NM_002286	Body	chr12:6882855-6883184	N_Shore			TRUE		12:6881253-6882742	Unclassified	TRUE	0.608974	0.657459	0.0484852	0.394956	0.383292	-0.0116642
cg12639453	9.04073e-12	1.18117e-09	37	1	2035780			NA	NA	PRKCZ;PRKCZ;PRKCZ	NM_001033582;NM_002744;NM_001033581	TSS1500;Body;5'UTR	chr1:2038555-2038863	N_Shelf			TRUE				TRUE	0.774083	0.795873	0.0217898	0.535562	0.582562	0.0469996
cg09300795	9.06683e-12	1.18413e-09	37	16	4042428			NA	NA	ADCY9	NM_001116	Body					NA	16:3982372-3983909			NA	0.807102	0.689869	-0.117233	0.446684	0.464195	0.0175105
cg03848580	9.07241e-12	1.18442e-09	37	17	76113713			NA	NA	TMC6;TMC6	NM_001127198;NM_007267	Body;Body					NA	17:73625246-73625549	17:76113116-76114219	Unclassified	TRUE	0.75619	0.70278	-0.0534107	0.394564	0.402572	0.00800837
cg14522990	9.19403e-12	1.19939e-09	37	6	31691442			NA	NA	C6orf25;C6orf25;C6orf25;C6orf25;C6orf25;C6orf25	NM_138274;NM_138273;NM_138275;NM_138272;NM_025260;NM_138277	Body;Body;Body;Body;Body;Body	chr6:31691425-31691718	Island			NA	6:31799014-31799936			NA	0.697243	0.711625	0.0143821	0.407464	0.427231	0.0197672
cg08470180	9.19977e-12	1.19969e-09	37	5	134181226			NA	NA	C5orf24;C5orf24	NM_152409;NM_001135586	TSS200;TSS1500	chr5:134181483-134182250	N_Shore			NA		5:134181189-134182550	Promoter_Associated	NA	0.376734	0.400586	0.0238526	0.181115	0.18256	0.0014455
cg19432993	9.27655e-12	1.20654e-09	37	7	27143287			NA	NA	HOXA2	NM_006735	TSS1500	chr7:27143181-27143479	Island		RDMR	NA	7:27109739-27110004			NA	0.402299	0.434224	0.0319253	0.6409	0.69464	0.0537407
cg13394182	9.30705e-12	1.21005e-09	37	8	144403454		rs61631623	NA	NA	TOP1MT	NM_052963	Body	chr8:144403266-144403524	Island			NA	8:144474483-144477654			NA	0.788273	0.753577	-0.034696	0.533347	0.583816	0.050469
cg11785154	9.44254e-12	1.22538e-09	37	1	202679993			NA	NA	SYT2	NM_177402	TSS1500	chr1:202678881-202679769	S_Shore			TRUE				TRUE	0.518179	0.562716	0.0445371	0.751968	0.763672	0.0117032
cg12513221	9.46684e-12	1.22761e-09	37	7	150744599			NA	NA	ACCN3;ACCN3;ABCB8;ACCN3	NM_020322;NM_020321;NM_007188;NM_004769	TSS1500;TSS1500;3'UTR;TSS1500	chr7:150746002-150746381	N_Shore			TRUE				TRUE	0.573166	0.501514	-0.0716527	0.245941	0.252795	0.00685439
cg04603976	9.62546e-12	1.24586e-09	37	19	4052706			NA	NA	ZBTB7A	NM_015898	Body	chr19:4053879-4055289	N_Shore			TRUE		19:4052650-4053283	NonGene_Associated	TRUE	0.584303	0.63759	0.0532876	0.33625	0.353744	0.0174937
cg19519624	9.7606e-12	1.26194e-09	37	9	138881792			NA	NA				chr9:138881791-138882027	Island			NA		9:138881239-138882787	Unclassified_Cell_type_specific	NA	0.68245	0.660256	-0.0221941	0.418386	0.386357	-0.0320283
cg06337592	9.87933e-12	1.2757e-09	37	3	98000733			NA	NA	OR5H2	NM_001005482	TSS1500					NA				NA	0.405352	0.457097	0.0517444	0.669202	0.679561	0.0103597
cg01287088	9.90483e-12	1.27822e-09	37	5	176827392			NA	NA	PFN3	NM_001029886	1stExon	chr5:176827081-176827754	Island			NA	5:176759712-176760347			NA	0.276044	0.37275	0.0967068	0.610819	0.633418	0.0225997
cg02123534	1.00111e-11	1.29097e-09	37	7	965485			NA	NA	ADAP1	NM_006869	Body	chr7:965987-966266	N_Shore			NA	7:931943-933249	7:965264-965502	Unclassified_Cell_type_specific	NA	0.733795	0.578991	-0.154804	0.400163	0.407441	0.00727854
cg00000924	1.00202e-11	1.29167e-09	37	11	2720463	rs78369463		NA	NA	KCNQ1;KCNQ1OT1;KCNQ1	NM_000218;NR_002728;NM_181798	Body;Body;Body	chr11:2720410-2722087	Island			NA	11:2676838-2678663			NA	0.775505	0.760378	-0.0151273	0.555204	0.510886	-0.0443176
cg12626411	1.00647e-11	1.29644e-09	37	1	186265765	rs34444883		NA	TRUE	PRG4;PRG4;PRG4;MIR548F1;PRG4	NM_005807;NM_001127709;NM_001127710;NR_031642;NM_001127708	5'UTR;5'UTR;5'UTR;Body;5'UTR					NA				NA	0.366251	0.374673	0.00842187	0.59443	0.585393	-0.0090372
cg24875017	1.01336e-11	1.30435e-09	37	1	17026258		rs77347183	NA	NA	ESPNP	NR_026567	Body	chr1:17025923-17027942	Island			NA	1:16898511-16900507			NA	0.0457813	0.0713149	0.0255336	0.228827	0.29256	0.0637335
cg07708487	1.02152e-11	1.31436e-09	37	16	89387014			NA	NA	ANKRD11	NM_013275	5'UTR					NA	16:87914369-87914727			TRUE	0.763905	0.733061	-0.0308444	0.510295	0.550174	0.0398785
cg24016626	1.02874e-11	1.32121e-09	37	11	119242685			NA	NA	USP2	NM_004205	Body					TRUE				NA	0.677896	0.661042	-0.0168544	0.464017	0.444734	-0.0192835
cg16248756	1.03405e-11	1.32657e-09	37	7	127795594			NA	NA								TRUE				NA	0.567074	0.473913	-0.093161	0.249822	0.236931	-0.0128912
cg20442078	1.03839e-11	1.33011e-09	37	2	27531360			NA	NA	UCN	NM_003353	TSS1500	chr2:27529083-27531465	Island			NA	2:27382599-27384952			TRUE	0.594527	0.570046	-0.0244807	0.813722	0.825412	0.0116892
cg22250546	1.03872e-11	1.33011e-09	37	19	33791370			NA	NA	CEBPA;CEBPA	NM_004364;NM_004364	3'UTR;1stExon	chr19:33792061-33794944	N_Shore			NA		19:33791263-33791538	Promoter_Associated	NA	0.646554	0.695589	0.0490344	0.390994	0.391982	0.000988019
cg15042332	1.0419e-11	1.33368e-09	37	6	123100722			NA	NA	FABP7;FABP7	NM_001446;NM_001446	5'UTR;1stExon					TRUE				NA	0.372114	0.478204	0.10609	0.69819	0.671755	-0.0264345
cg09373015	1.04731e-11	1.33913e-09	37	6	41338895	rs676787		NA	NA				chr6:41339236-41340027	N_Shore		RDMR	NA				NA	0.454459	0.50137	0.0469116	0.762416	0.739234	-0.023182
cg26472910	1.04841e-11	1.34004e-09	37	13	28673762			NA	NA	FLT3	NM_004119	Body	chr13:28674227-28675170	N_Shore			NA	13:27571705-27571791			NA	0.457061	0.320583	-0.136478	0.176209	0.171616	-0.00459312
cg16545105	1.063e-11	1.3577e-09	37	5	76248749			NA	TRUE	CRHBP;CRHBP	NM_001882;NM_001882	1stExon;5'UTR	chr5:76249435-76250528	N_Shore			NA				NA	0.862646	0.70282	-0.159826	0.500787	0.554259	0.0534716
cg19460095	1.07369e-11	1.37084e-09	37	11	34672025			NA	NA	EHF	NM_012153	Body					NA		11:34672006-34672570	Unclassified	NA	0.835073	0.842351	0.00727753	0.610584	0.630734	0.0201504
cg00084338	1.07952e-11	1.37728e-09	37	6	170595920		rs7759322	NA	NA	DLL1	NM_005618	Body	chr6:170597246-170597499	N_Shore			NA	6:170437809-170437895			NA	0.100666	0.195569	0.0949032	0.43379	0.44025	0.00645996
cg27617775	1.08085e-11	1.37796e-09	37	11	1989850	rs217249		NA	NA				chr11:1990899-1991211	N_Shore			TRUE	11:1946149-1946597	11:1989730-1989856	Unclassified_Cell_type_specific	NA	0.509591	0.604334	0.0947431	0.742843	0.788423	0.0455806
cg10941566	1.08941e-11	1.38701e-09	37	22	30117148			NA	NA	CABP7	NM_182527	Body	chr22:30116081-30117160	Island		DMR	NA	22:28445886-28447149	22:30115764-30117149	Unclassified_Cell_type_specific	NA	0.0569865	0.112598	0.0556119	0.318034	0.335628	0.0175945
cg00061635	1.10294e-11	1.40253e-09	37	17	8311836			NA	NA								NA	17:8252515-8252562			NA	0.620813	0.638915	0.0181024	0.407941	0.422553	0.0146114
cg13451356	1.10694e-11	1.4071e-09	37	1	40598648			NA	NA				chr1:40598508-40599209	Island			TRUE	1:40370964-40371787			NA	0.187441	0.21814	0.0306995	0.438475	0.423629	-0.0148453
cg10690919	1.12362e-11	1.42673e-09	37	17	48912545			NA	NA	WFIKKN2	NM_175575	TSS200					TRUE	17:46267446-46268031			NA	0.586303	0.673847	0.0875444	0.894333	0.857449	-0.0368841
cg09109411	1.13174e-11	1.43548e-09	37	5	149319112			TRUE	NA	PDE6A	NM_000440	Body					NA				NA	0.713132	0.71673	0.00359803	0.430094	0.455644	0.0255505
cg20724257	1.14561e-11	1.45201e-09	37	6	32407784	rs41270484		NA	NA	HLA-DRA	NM_019111	1stExon					NA		6:32407263-32407840	Unclassified	NA	0.464864	0.294845	-0.17002	0.12243	0.122112	-0.000317251
cg25519942	1.15207e-11	1.45701e-09	37	8	119128270		rs72100800	NA	NA				chr8:119123974-119124432	S_Shelf			NA				NA	0.436978	0.407864	-0.0291141	0.62875	0.645355	0.0166055
cg08376310	1.15441e-11	1.45944e-09	37	11	2858621	rs74046911		NA	NA	KCNQ1;KCNQ1	NM_000218;NM_181798	Body;Body				DMR	TRUE				TRUE	0.53276	0.672778	0.140017	0.86054	0.837367	-0.0231728
cg16495212	1.16711e-11	1.47443e-09	37	15	83317306			NA	NA	CPEB1	NM_030594	TSS1500	chr15:83315116-83317541	Island			NA	15:81112212-81114551	15:83315862-83317582	Unclassified	TRUE	0.30556	0.296263	-0.00929634	0.580206	0.559734	-0.0204722
cg25960854	1.16778e-11	1.47473e-09	37	19	1160184			NA	NA	SBNO2	NM_014963	5'UTR	chr19:1157315-1158900	S_Shore			NA		19:1160062-1160325	Unclassified_Cell_type_specific	NA	0.74135	0.662804	-0.0785458	0.467687	0.468983	0.00129628
cg03120555	1.16848e-11	1.47508e-09	37	7	630473	rs12720011		NA	NA	PRKAR1B;PRKAR1B;PRKAR1B;PRKAR1B;PRKAR1B;PRKAR1B	NM_001164759;NM_001164762;NM_001164758;NM_001164760;NM_001164761;NM_002735	Body;Body;Body;Body;Body;Body	chr7:631836-632135	N_Shore			NA	7:596977-597123			TRUE	0.659423	0.530441	-0.128983	0.208918	0.224259	0.0153413
cg08973675	1.16983e-11	1.47571e-09	37	10	101380289	rs1118001		NA	NA	SLC25A28	NM_031212	TSS200	chr10:101379708-101381445	Island			NA	10:101369652-101371435	10:101380005-101381304	Promoter_Associated	NA	0.376858	0.445028	0.0681701	0.200499	0.180731	-0.0197688
cg02736908	1.19147e-11	1.50137e-09	37	17	29887376			NA	NA				chr17:29885900-29887377	Island			NA	17:26909942-26911490			NA	0.380509	0.508784	0.128275	0.662787	0.648731	-0.0140562
cg19057830	1.19968e-11	1.51089e-09	37	10	77165673			NA	NA	C10orf41;C10orf41	NR_024421;NR_024422	Body;Body	chr10:77155128-77169600	Island		RDMR	NA	10:76835624-76835782			NA	0.319683	0.490362	0.170679	0.701391	0.720595	0.0192041
cg27095915	1.19989e-11	1.51089e-09	37	6	1624442			NA	NA	GMDS	NM_001500	Body	chr6:1624185-1625468	Island			NA	6:1569226-1570001			TRUE	0.207214	0.290325	0.0831105	0.576676	0.585101	0.00842481
cg17149103	1.21288e-11	1.52614e-09	37	1	147789480	rs72704317		NA	NA				chr1:147789652-147790094	N_Shore		RDMR	NA				NA	0.404668	0.666455	0.261787	0.804439	0.797858	-0.00658124
cg24849633	1.22409e-11	1.53834e-09	37	22	51142900			NA	NA	SHANK3	NM_001080420	Body	chr22:51142802-51143308	Island			NA	22:49489157-49490333	22:51142883-51142992	Unclassified_Cell_type_specific	NA	0.691562	0.673288	-0.018274	0.467558	0.472968	0.00540985
cg05329578	1.23505e-11	1.55011e-09	37	9	2241688	rs74644475		NA	NA				chr9:2241891-2242102	N_Shore			NA	9:2231183-2231689	9:2240943-2242341	Unclassified	NA	0.0903715	0.121786	0.0314148	0.404011	0.343621	-0.0603899
cg05231308	1.23556e-11	1.55019e-09	37	2	27531163	rs77131692		NA	NA	UCN	NM_003353	TSS200	chr2:27529083-27531465	Island			NA	2:27382599-27384952			TRUE	0.471501	0.453705	-0.017796	0.72691	0.728855	0.00194537
cg04188351	1.24799e-11	1.56523e-09	37	11	33744823			NA	NA	CD59;CD59;CD59;CD59;CD59;CD59;CD59;CD59	NM_203330;NM_001127225;NM_203329;NM_001127226;NM_000611;NM_001127223;NM_001127227;NM_203331	5'UTR;TSS1500;5'UTR;TSS1500;5'UTR;TSS1500;TSS1500;5'UTR					TRUE				NA	0.705797	0.72268	0.0168839	0.500771	0.521286	0.0205148
cg11675492	1.25876e-11	1.5776e-09	37	20	60640074			NA	NA	TAF4	NM_003185	1stExon	chr20:60640721-60641805	N_Shore	high-CpG:60073286-60073575		NA	20:60072529-60075200			NA	0.553731	0.572656	0.0189258	0.337398	0.31007	-0.0273284
cg08866634	1.26809e-11	1.58757e-09	37	5	175962338			NA	NA	RNF44	NM_014901	5'UTR	chr5:175963498-175965116	N_Shore			NA		5:175962166-175962924	Promoter_Associated	NA	0.450051	0.368027	-0.0820236	0.191992	0.205873	0.0138807
cg17332198	1.2742e-11	1.59408e-09	37	12	58209913			NA	NA	AVIL	NM_006576	TSS200					TRUE				NA	0.716578	0.664341	-0.0522375	0.470473	0.488783	0.0183104
cg03884592	1.29781e-11	1.61869e-09	37	1	42384474			NA	NA	HIVEP3;HIVEP3;HIVEP3;HIVEP3	NM_001127714;NM_024503;NM_024503;NM_001127714	1stExon;1stExon;5'UTR;5'UTR	chr1:42383640-42384003	S_Shore	low-CpG:42156913-42157182		TRUE		1:42383352-42384533	Unclassified_Cell_type_specific	NA	0.778557	0.576616	-0.201941	0.399644	0.346778	-0.0528656
cg18055623	1.30191e-11	1.62232e-09	37	19	54485327			NA	NA	CACNG8;MIR935	NM_031895;NR_030632	Body;TSS1500	chr19:54485303-54486322	Island			NA	19:59177047-59178244	19:54483964-54486318	Unclassified	NA	0.283455	0.323425	0.0399704	0.591799	0.574521	-0.0172774
cg13876222	1.31255e-11	1.63441e-09	37	9	139399348			NA	NA	NOTCH1	NM_017617	Body	chr9:139399040-139400388	Island			NA	9:138518862-138520209			NA	0.863636	0.885365	0.0217292	0.632408	0.687296	0.0548879
cg23756238	1.33696e-11	1.66184e-09	37	18	12072395			NA	NA				chr18:12067145-12068599	S_Shelf			NA				NA	0.678942	0.636755	-0.0421877	0.395764	0.354196	-0.0415672
cg18733548	1.33959e-11	1.66451e-09	37	17	77766817			NA	NA				chr17:77763364-77767356	Island			TRUE	17:75381231-75381618			NA	0.223563	0.307043	0.0834797	0.508709	0.503368	-0.00534174
cg06942979	1.34693e-11	1.67186e-09	37	22	31501382			NA	NA	SELM	NM_080430	Body	chr22:31503236-31503871	N_Shore			NA				NA	0.314066	0.459124	0.145058	0.617182	0.631385	0.0142026
cg23665568	1.35028e-11	1.67539e-09	37	1	85745053			NA	TRUE	BCL10	NM_003921	TSS1500	chr1:85741865-85742535	S_Shelf			NA				NA	0.812877	0.836068	0.0231903	0.605351	0.623472	0.0181206
cg24460126	1.36457e-11	1.69011e-09	37	1	179713828			NA	NA	FAM163A	NM_173509	5'UTR	chr1:179711947-179713951	Island			NA	1:177978482-177980627			NA	0.246346	0.416983	0.170637	0.684086	0.709028	0.0249425
cg04662609	1.3765e-11	1.70367e-09	37	5	180646976			NA	NA				chr5:180646688-180647049	Island			NA	5:180579043-180579655			NA	0.503309	0.526025	0.0227161	0.753784	0.752726	-0.00105808
cg19966745	1.39189e-11	1.71844e-09	37	10	134965215			NA	NA								TRUE				NA	0.265542	0.32577	0.0602282	0.516848	0.482518	-0.0343302
cg19421125	1.43087e-11	1.76281e-09	37	12	6882856			NA	NA	LAG3	NM_002286	Body	chr12:6882855-6883184	Island			NA	12:6752991-6753445	12:6882842-6883291	Unclassified_Cell_type_specific	NA	0.567402	0.692231	0.124829	0.28586	0.319525	0.0336647
cg00698916	1.45178e-11	1.7854e-09	37	6	13767628		rs74425016	NA	NA				chr6:13769486-13770188	N_Shore			TRUE		6:13767599-13768109	Unclassified_Cell_type_specific	NA	0.751852	0.637272	-0.11458	0.403349	0.42581	0.022461
cg02352281	1.47481e-11	1.80925e-09	37	3	46139305		rs62243876	NA	NA								TRUE		3:46139269-46139386	Unclassified_Cell_type_specific	NA	0.355832	0.436311	0.0804798	0.182029	0.200099	0.0180699
cg15019541	1.47637e-11	1.81053e-09	37	10	101090471			NA	NA	CNNM1	NM_020348	1stExon	chr10:101089010-101090655	Island			NA	10:101078756-101080616			NA	0.581767	0.659872	0.0781047	0.868436	0.872718	0.00428239
cg06664254	1.48673e-11	1.8213e-09	37	16	75628226	rs78006590		NA	NA								TRUE				NA	0.680174	0.666143	-0.0140313	0.357811	0.389154	0.031343
cg15777760	1.50479e-11	1.84214e-09	37	16	29832180			NA	NA	C16orf53;MVP;MVP	NM_024516;NM_017458;NM_005115	3'UTR;5'UTR;5'UTR	chr16:29826662-29828302	S_Shelf			NA				NA	0.796504	0.71207	-0.084434	0.508124	0.524215	0.0160912
cg15349304	1.51226e-11	1.85062e-09	37	14	106394764			NA	NA	KIAA0125	NR_026800	Body					NA				NA	0.675799	0.62587	-0.0499293	0.421276	0.431918	0.0106421
cg10377921	1.5208e-11	1.8578e-09	37	19	15391946			NA	NA	BRD4;BRD4	NM_058243;NM_014299	TSS1500;TSS1500					TRUE				TRUE	0.712364	0.686905	-0.0254595	0.46874	0.529873	0.0611333
cg00024192	1.52236e-11	1.85906e-09	37	2	179828541	rs75286558		NA	NA								TRUE				NA	0.551489	0.563772	0.012283	0.753205	0.781498	0.0282935
cg25663970	1.52594e-11	1.86082e-09	37	12	58024478			NA	NA	B4GALNT1	NM_001478	Body	chr12:58025661-58027056	N_Shore		RDMR	NA				NA	0.565799	0.634754	0.0689551	0.835002	0.82759	-0.00741142
cg23753748	1.53755e-11	1.87432e-09	37	10	105212808			NA	NA	CALHM2;CALHM2	NR_024552;NM_015916	TSS1500;TSS1500	chr10:105211950-105212306	S_Shore			NA				NA	0.826925	0.844488	0.017563	0.588264	0.625756	0.0374922
cg17924072	1.55346e-11	1.89121e-09	37	19	1075067		rs13346804	NA	NA	HMHA1	NM_012292	Body	chr19:1074726-1075071	Island			NA	19:1025669-1026108	19:1074369-1075290	Promoter_Associated	TRUE	0.422944	0.0581285	-0.364815	0.0379841	0.0359074	-0.00207672
cg13436378	1.55383e-11	1.89121e-09	37	2	71832543			NA	NA	DYSF;DYSF;DYSF;DYSF;DYSF;DYSF;DYSF;DYSF;DYSF;DYSF;DYSF;DYSF;DYSF;DYSF	NM_001130455;NM_001130979;NM_001130980;NM_001130982;NM_001130976;NM_001130987;NM_001130986;NM_001130981;NM_001130984;NM_001130983;NM_001130978;NM_001130985;NM_003494;NM_001130977	Body;Body;Body;Body;Body;Body;Body;Body;Body;Body;Body;Body;Body;Body					TRUE				NA	0.401708	0.448835	0.0471269	0.632543	0.666425	0.033882
cg05975881	1.55412e-11	1.89121e-09	37	16	3148982			NA	NA							RDMR	NA				NA	0.379145	0.4422	0.0630552	0.626109	0.615112	-0.0109966
cg25762706	1.55721e-11	1.8943e-09	37	8	27115867			NA	TRUE	STMN4;STMN4	NM_030795;NM_030795	1stExon;5'UTR					NA				TRUE	0.542908	0.627134	0.084226	0.82424	0.832097	0.00785694
cg18450254	1.58433e-11	1.92259e-09	37	3	64200005			NA	NA	PRICKLE2	NM_198859	5'UTR					TRUE				TRUE	0.635589	0.686272	0.0506824	0.320692	0.390472	0.0697798
cg08351131	1.59305e-11	1.93114e-09	37	17	43242591			NA	NA	HEXIM2	NM_144608	Body	chr17:43238260-43239233	S_Shelf			NA				NA	0.601252	0.616142	0.0148897	0.342579	0.386063	0.0434838
cg09803904	1.6005e-11	1.9395e-09	37	15	89939709			NA	NA	LOC254559	NR_015411	Body	chr15:89942592-89943853	N_Shelf			TRUE				NA	0.424718	0.462199	0.037481	0.645155	0.663374	0.0182189
cg09485853	1.60351e-11	1.94179e-09	37	15	72495878			NA	NA	PKM2;PKM2;PKM2	NM_002654;NM_182471;NM_182470	Body;Body;Body					TRUE				TRUE	0.72259	0.694302	-0.0282871	0.471195	0.495925	0.0247303
cg09285095	1.6105e-11	1.94958e-09	37	22	46440394			NA	NA	LOC100271722	NR_027036	Body	chr22:46440393-46441019	Island		RDMR	TRUE	22:44818915-44819765	22:46439736-46441298	Promoter_Associated	TRUE	0.360979	0.369498	0.00851899	0.167752	0.116953	-0.0507986
cg13078421	1.61686e-11	1.95523e-09	37	19	2624622			NA	NA	GNG7	NM_052847	5'UTR	chr19:2622522-2622859	S_Shore			NA				TRUE	0.73268	0.647332	-0.085348	0.372355	0.406606	0.034251
cg06000878	1.65062e-11	1.99e-09	37	11	122051193			NA	NA	LOC399959	NR_024430	Body					TRUE				TRUE	0.565555	0.637026	0.0714714	0.327348	0.323689	-0.00365883
cg26335578	1.65076e-11	1.99e-09	37	11	68722738			NA	NA								TRUE	11:68479270-68479584	11:68722562-68724316	Unclassified	TRUE	0.63375	0.66429	0.0305405	0.446148	0.447334	0.00118602
cg02947450	1.66755e-11	2.00538e-09	37	10	22766861			NA	NA				chr10:22764708-22767050	Island			NA	10:22804715-22807056			NA	0.549555	0.599454	0.0498986	0.768867	0.802653	0.0337861
cg07491676	1.71155e-11	2.05616e-09	37	15	76400783	rs75825378		NA	NA	C15orf27	NM_152335	5'UTR					TRUE				NA	0.516672	0.552528	0.0358558	0.767757	0.76939	0.0016328
cg03117079	1.71393e-11	2.05831e-09	37	1	91488015			NA	NA	ZNF644;ZNF644;ZNF644	NM_032186;NM_201269;NM_016620	TSS1500;TSS1500;TSS1500	chr1:91487158-91487807	S_Shore			NA		1:91487545-91488055	Promoter_Associated	NA	0.328524	0.427917	0.0993932	0.136581	0.189774	0.0531939
cg03233656	1.7146e-11	2.05841e-09	37	2	65214625			NA	NA	SLC1A4	NM_001135581	TSS1500	chr2:65215598-65217212	N_Shore			NA		2:65214462-65214777	Unclassified_Cell_type_specific	NA	0.692248	0.698435	0.00618712	0.446557	0.465501	0.0189446
cg26983198	1.72931e-11	2.07463e-09	37	11	1952756		rs34597931	NA	NA	TNNT3;TNNT3;TNNT3;TNNT3	NM_001042781;NM_006757;NM_001042780;NM_001042782	Body;Body;Body;Body	chr11:1948915-1949188	S_Shelf			NA	11:1909189-1909342			NA	0.665699	0.45576	-0.20994	0.202914	0.28913	0.0862165
cg18338984	1.77753e-11	2.12807e-09	37	7	2646955		rs1056568	NA	NA	IQCE;IQCE	NM_001100390;NM_152558	Body;Body	chr7:2645524-2645765	S_Shore			TRUE	7:2613290-2613649			TRUE	0.844595	0.850852	0.00625654	0.627009	0.626198	-0.000811104
cg12397463	1.78946e-11	2.13868e-09	37	6	33128825			NA	NA				chr6:33129291-33129718	N_Shore			NA		6:33128418-33130669	Unclassified	NA	0.855418	0.856148	0.00073058	0.583516	0.596552	0.0130353
cg03183540	1.79457e-11	2.14404e-09	37	8	134931756	rs74966684		NA	NA								TRUE				NA	0.299738	0.58768	0.287942	0.186444	0.213166	0.0267227
cg27516568	1.81273e-11	2.16252e-09	37	4	122686667			NA	NA	TMEM155;LOC100192379	NM_152399;NR_024365	TSS1500;Body	chr4:122685860-122686565	S_Shore		RDMR	NA	4:122905220-122906143			NA	0.385174	0.515773	0.130598	0.672002	0.67971	0.00770833
cg16481332	1.81314e-11	2.16252e-09	37	7	2654053			NA	NA	IQCE;IQCE	NM_152558;NM_001100390	3'UTR;3'UTR				RDMR	TRUE	7:2620481-2620683	7:2654045-2654202	Unclassified_Cell_type_specific	TRUE	0.719822	0.696337	-0.023485	0.378578	0.411773	0.0331953
cg03602233	1.8175e-11	2.16697e-09	37	16	75144040	rs62059205		NA	NA	ZNRF1	NM_032268	3'UTR					TRUE		16:75143961-75144171	Promoter_Associated	NA	0.779815	0.760547	-0.0192683	0.534482	0.54817	0.0136877
cg16111190	1.84709e-11	2.19773e-09	37	6	30860887			NA	NA	DDR1;DDR1;DDR1	NM_013993;NM_001954;NM_013994	Body;Body;Body					NA		6:30860453-30861002	Unclassified	NA	0.453602	0.568254	0.114652	0.698201	0.724908	0.0267068
cg25253705	1.8482e-11	2.1983e-09	37	13	78314465			NA	NA	SLAIN1;SLAIN1	NM_001040153;NM_144595	Body;TSS1500					TRUE				NA	0.717614	0.749446	0.0318328	0.509612	0.515628	0.00601572
cg15043384	1.87652e-11	2.23046e-09	37	3	149374761			NA	NA	WWTR1;WWTR1;WWTR1	NM_015472;NM_001168278;NM_001168280	Body;Body;Body	chr3:149374709-149376300	Island			NA	3:150857299-150859184			NA	0.274453	0.494983	0.22053	0.609539	0.687775	0.0782368
cg26341831	1.88567e-11	2.23972e-09	37	1	226036279			NA	NA	TMEM63A	NM_014698	Body					TRUE		1:226035686-226036415	Unclassified_Cell_type_specific	NA	0.320549	0.294762	-0.0257867	0.642711	0.626224	-0.0164866
cg00964751	1.89651e-11	2.25114e-09	37	17	36828900			NA	NA	C17orf96;C17orf96	NM_001130677;NM_001130677	1stExon;3'UTR	chr17:36829692-36831500	N_Shore		RDMR	NA				NA	0.493252	0.615556	0.122304	0.756235	0.789127	0.0328922
cg03699958	1.92525e-11	2.2837e-09	37	7	73892704			NA	NA	GTF2IRD1;GTF2IRD1	NM_016328;NM_005685	5'UTR;5'UTR	chr7:73894815-73895110	N_Shelf			TRUE		7:73892659-73892751	Unclassified_Cell_type_specific	TRUE	0.398766	0.449186	0.0504199	0.194778	0.186204	-0.0085738
cg25778892	1.92914e-11	2.2874e-09	37	7	1250126			NA	NA				chr7:1250826-1251141	N_Shore		RDMR	TRUE				NA	0.658946	0.628103	-0.0308437	0.395092	0.412544	0.0174522
cg14920846	1.95119e-11	2.30738e-09	37	1	201618209			NA	TRUE	NAV1	NM_020443	1stExon	chr1:201617041-201619788	Island			NA	1:199883665-199886396			NA	0.179548	0.245467	0.0659186	0.437114	0.465146	0.0280325
cg26227957	1.96155e-11	2.31727e-09	37	1	19547285			NA	NA	KIAA0090	NM_015047	Body					TRUE				NA	0.84693	0.850354	0.00342364	0.636729	0.658195	0.0214663
cg27110277	1.9655e-11	2.32037e-09	37	8	16860121			NA	NA	FGF20	NM_019851	TSS1500	chr8:16859044-16859452	S_Shore		RDMR	NA		8:16859616-16860165	Unclassified_Cell_type_specific	NA	0.337422	0.41642	0.0789981	0.705436	0.662603	-0.0428336
cg26055950	2.03347e-11	2.39092e-09	37	1	3600852			NA	NA	TP73	NM_005427	Body					NA	1:3590595-3590796			TRUE	0.114855	0.0920482	-0.0228069	0.319174	0.357448	0.0382745
cg22251879	2.07025e-11	2.42755e-09	37	2	242144684			NA	NA	ANO7	NM_001001891	Body	chr2:242148678-242149079	N_Shelf			NA				NA	0.616158	0.604776	-0.0113818	0.825158	0.810121	-0.0150374
cg24448421	2.07747e-11	2.43437e-09	37	12	68737061			NA	NA								TRUE				NA	0.635305	0.51455	-0.120755	0.284912	0.315318	0.0304061
cg14130459	2.10973e-11	2.46719e-09	37	11	60718568			NA	NA	SLC15A3;SLC15A3	NM_016582;NR_027391	1stExon;Body	chr11:60718428-60718888	Island			NA	11:60475047-60475609			NA	0.133743	0.268235	0.134492	0.503286	0.440857	-0.0624292
cg05329352	2.13578e-11	2.48761e-09	37	10	112838983			NA	NA	ADRA2A	NM_000681	1stExon	chr10:112835990-112839303	Island			NA	10:112827477-112829232			NA	0.241342	0.309186	0.0678432	0.494013	0.509662	0.0156486
cg27651238	2.14637e-11	2.49827e-09	37	12	52644264			NA	NA				chr12:52643982-52644411	Island			NA	12:50930357-50930678			NA	0.0743494	0.0679614	-0.00638806	0.335236	0.33251	-0.00272566
cg11667061	2.15818e-11	2.51034e-09	37	14	101909021			NA	NA				chr14:101908781-101909022	Island			NA		14:101908493-101909270	Unclassified_Cell_type_specific	NA	0.245861	0.180491	-0.0653704	0.541468	0.448155	-0.0933131
cg09782889	2.16703e-11	2.51895e-09	37	6	31798731	rs34879763		NA	NA				chr6:31795467-31797384	S_Shore		RDMR	NA				NA	0.321607	0.325265	0.00365796	0.137055	0.105101	-0.0319546
cg09479650	2.17149e-11	2.52276e-09	37	16	85578516			NA	NA								NA	16:84135866-84136034			NA	0.799308	0.839346	0.0400382	0.62939	0.60712	-0.0222701
cg17844831	2.17176e-11	2.52276e-09	37	17	17604146			NA	NA	RAI1	NM_030665	5'UTR	chr17:17603583-17604147	Island			TRUE	17:17544334-17544910			TRUE	0.603069	0.757119	0.15405	0.453982	0.44388	-0.0101016
cg25325512	2.18409e-11	2.53623e-09	37	6	37142220			NA	NA	PIM1	NM_002648	3'UTR	chr6:37137070-37139434	S_Shelf			NA				NA	0.716213	0.699233	-0.0169798	0.421097	0.446673	0.025576
cg16411857	2.1859e-11	2.53749e-09	37	16	57023191			NA	NA	NLRC5	NM_032206	TSS1500	chr16:57023190-57023768	Island			TRUE		16:57022646-57024641	Promoter_Associated	NA	0.540624	0.479904	-0.0607193	0.297722	0.269378	-0.0283435
cg14015656	2.22925e-11	2.58347e-09	37	9	100070142			NA	NA	KIAA1529	NM_020893	Body	chr9:100069890-100070351	Island			NA	9:99109375-99110140			NA	0.398933	0.390814	-0.00811894	0.643352	0.722509	0.079157
cg25247859	2.23149e-11	2.58437e-09	37	6	30095174			NA	NA				chr6:30095173-30095610	Island			NA	6:30202926-30203329			NA	0.208268	0.247913	0.0396446	0.472672	0.417648	-0.0550235
cg02951357	2.23449e-11	2.5859e-09	37	1	59280619	rs72911550		NA	NA				chr1:59280951-59281194	N_Shore			TRUE	1:59052829-59053438			NA	0.253399	0.361198	0.107799	0.549124	0.537482	-0.0116419
cg23038338	2.23841e-11	2.58808e-09	37	1	46996546			NA	NA				chr1:46998632-46999249	N_Shelf			NA		1:46996318-46997438	Unclassified	NA	0.543624	0.348699	-0.194926	0.727325	0.703999	-0.0233264
cg15821892	2.25212e-11	2.60133e-09	37	10	98271544			NA	NA	TLL2	NM_012465	Body	chr10:98272207-98273939	N_Shore			TRUE		10:98270531-98271741	Unclassified	NA	0.594539	0.679966	0.0854267	0.839682	0.835309	-0.00437249
cg14566475	2.25812e-11	2.6074e-09	37	8	144295059			NA	NA	GPIHBP1	NM_178172	TSS200					NA				NA	0.730249	0.830256	0.100007	0.576875	0.570822	-0.00605321
cg15050051	2.26507e-11	2.61369e-09	37	7	1782000	rs10281826		NA	NA	ELFN1	NM_001128636	5'UTR	chr7:1784027-1786934	N_Shelf			NA	7:1748433-1748908	7:1781621-1783364	Unclassified_Cell_type_specific	TRUE	0.716736	0.667585	-0.0491507	0.489388	0.478808	-0.0105806
cg04011995	2.26689e-11	2.61492e-09	37	1	41326317			NA	NA				chr1:41326949-41328285	N_Shore			NA				NA	0.727019	0.774044	0.0470246	0.491377	0.552155	0.0607785
cg16988970	2.27018e-11	2.61781e-09	37	17	42248062			NA	NA	ASB16	NM_080863	TSS200					TRUE				TRUE	0.394854	0.438882	0.0440287	0.65122	0.629199	-0.0220205
cg24709951	2.30505e-11	2.65278e-09	37	17	73033009			NA	NA				chr17:73030676-73031160	S_Shore		CDMR	NA		17:73032585-73033249	Promoter_Associated_Cell_type_specific	NA	0.760194	0.691487	-0.0687071	0.514264	0.458576	-0.0556885
cg15090036	2.30722e-11	2.6544e-09	37	17	48706075			NA	NA								TRUE				NA	0.515475	0.622588	0.107113	0.776252	0.787761	0.0115089
cg07719604	2.31469e-11	2.66212e-09	37	16	67232460			NA	NA	ELMO3;E2F4	NM_024712;NM_001950	TSS1500;3'UTR	chr16:67233032-67233862	N_Shore			TRUE		16:67231473-67233091	Gene_Associated	TRUE	0.817458	0.737314	-0.0801443	0.556063	0.582505	0.0264427
cg06620993	2.37003e-11	2.72396e-09	37	10	105420831			NA	NA	SH3PXD2A	NM_014631	Body	chr10:105420685-105421076	Island			TRUE	10:105410630-105411686			NA	0.735251	0.659787	-0.0754632	0.488094	0.463274	-0.02482
cg10784813	2.37759e-11	2.72999e-09	37	16	11348678			NA	TRUE	SOCS1	NM_003745	3'UTR	chr16:11348541-11350803	Island			NA	16:11256065-11258638	16:11348678-11348974	Promoter_Associated	NA	0.250922	0.207571	-0.0433516	0.483138	0.458507	-0.0246302
cg09164913	2.37963e-11	2.73048e-09	37	17	78963221			NA	NA				chr17:78965416-78966484	N_Shelf			NA	17:76577470-76578032	17:78962657-78963455	Unclassified_Cell_type_specific	NA	0.687598	0.742045	0.0544475	0.378556	0.38616	0.00760403
cg14689532	2.38183e-11	2.73211e-09	37	11	820572			NA	NA	PNPLA2	NM_020376	Body	chr11:818974-820271	S_Shore		RDMR	NA		11:818961-820729	Promoter_Associated	NA	0.519851	0.623613	0.103763	0.322377	0.337108	0.0147316
cg16949914	2.41878e-11	2.77357e-09	37	10	6104515			NA	NA	IL2RA	NM_000417	TSS200					NA		10:6104077-6104580	Unclassified_Cell_type_specific	NA	0.553	0.245476	-0.307524	0.161477	0.15175	-0.00972647
cg14336501	2.44412e-11	2.80171e-09	37	17	35424059	rs8066472		NA	NA								TRUE	17:32497908-32498173			NA	0.611551	0.709285	0.0977339	0.862848	0.860323	-0.00252524
cg05142520	2.46141e-11	2.81931e-09	37	12	49364426			NA	NA	WNT10B	NM_003394	5'UTR	chr12:49363664-49364443	Island		RDMR	NA				NA	0.192143	0.211518	0.0193755	0.420028	0.388253	-0.0317748
cg21285555	2.48547e-11	2.84442e-09	37	8	52771466			NA	NA	PCMTD1	NM_052937	Body					TRUE		8:52771347-52771470	Gene_Associated_Cell_type_specific	NA	0.641392	0.669415	0.0280229	0.390834	0.464675	0.0738405
cg13105599	2.532e-11	2.88816e-09	37	15	67356641			NA	NA				chr15:67357339-67359061	N_Shore		RDMR	NA	15:65143441-65143999			NA	0.136964	0.407918	0.270954	0.621279	0.630813	0.00953445
cg04663842	2.54229e-11	2.8961e-09	37	7	73242001			NA	NA				chr7:73245434-73246045	N_Shelf			NA		7:73241801-73242114	Unclassified_Cell_type_specific	NA	0.647589	0.54858	-0.0990082	0.315491	0.271375	-0.0441164
cg17527422	2.54642e-11	2.89986e-09	37	12	48579245			NA	NA	C12orf68;C12orf68	NM_001013635;NM_001013635	3'UTR;1stExon	chr12:48577361-48578574	S_Shore			NA		12:48579151-48580993	Unclassified_Cell_type_specific	NA	0.579827	0.577471	-0.00235652	0.802616	0.806623	0.00400724
cg19946376	2.54952e-11	2.90244e-09	37	3	184035137			NA	NA	EIF4G1;EIF4G1;EIF4G1;EIF4G1	NM_198241;NM_198244;NM_182917;NM_198242	Body;5'UTR;Body;5'UTR	chr3:184032166-184033242	S_Shore	low-CpG:185517803-185518280		NA				NA	0.706603	0.786825	0.0802223	0.485305	0.493645	0.00833997
cg22900476	2.5755e-11	2.92818e-09	37	2	173647945			NA	NA	RAPGEF4	NM_007023	Body					TRUE				TRUE	0.676607	0.695551	0.0189443	0.468078	0.43211	-0.0359679
cg10053507	2.59871e-11	2.95167e-09	37	1	15307522			NA	NA	KIAA1026;KIAA1026;KIAA1026;KIAA1026;KIAA1026	NM_001017999;NM_201628;NM_001018001;NM_015209;NM_001018000	Body;Body;Body;Body;Body					TRUE				NA	0.311459	0.390131	0.0786727	0.58369	0.579523	-0.00416675
cg02086839	2.64498e-11	2.9964e-09	37	8	144403439			NA	NA	TOP1MT	NM_052963	Body	chr8:144403266-144403524	Island			NA	8:144474483-144477654			NA	0.837132	0.772932	-0.0641999	0.539891	0.591937	0.0520458
cg10471544	2.65064e-11	3.00183e-09	37	16	1820375			NA	NA	NME3	NM_002513	3'UTR	chr16:1820311-1823954	Island			NA	16:1760209-1763981			NA	0.5221	0.510708	-0.011392	0.258021	0.274424	0.0164035
cg08100069	2.67488e-11	3.02338e-09	37	9	139014709			NA	NA				chr9:139014621-139014848	Island			NA	9:138154398-138154874	9:139012864-139015900	Unclassified	NA	0.689153	0.756331	0.0671775	0.449308	0.519514	0.0702062
cg06636831	2.67818e-11	3.02612e-09	37	3	45077369	rs1130175		NA	NA	CLEC3B	NM_003278	Body	chr3:45077069-45077690	Island			TRUE	3:45052096-45052775			NA	0.0436735	0.0932942	0.0496206	0.249134	0.291551	0.0424176
cg14785527	2.70086e-11	3.04878e-09	37	10	90656978			NA	NA	STAMBPL1	NM_020799	5'UTR					TRUE				NA	0.448359	0.534337	0.0859775	0.227198	0.262152	0.034954
cg18664514	2.71321e-11	3.05974e-09	37	2	219851181			NA	NA	FEV	NM_017521	TSS1500	chr2:219848919-219850541	S_Shore			NA				NA	0.192541	0.315592	0.123051	0.58545	0.542351	-0.043099
cg10923408	2.73082e-11	3.07723e-09	37	13	31506710			NA	TRUE	C13orf26	NM_152325	TSS200					NA				NA	0.201235	0.355586	0.154351	0.610709	0.641533	0.0308234
cg06647693	2.73138e-11	3.07723e-09	37	16	88590340			NA	NA	ZFPM1	NM_153813	Body	chr16:88590204-88590410	Island			NA	16:87117783-87117969			NA	0.775985	0.72473	-0.0512549	0.467224	0.458734	-0.00849023
cg21771528	2.75736e-11	3.10249e-09	37	5	18745861			NA	NA							DMR	NA				NA	0.695318	0.61076	-0.084558	0.395312	0.398461	0.0031491
cg26315261	2.8059e-11	3.15302e-09	37	1	20697328			NA	NA				chr1:20692582-20693534	S_Shelf		CDMR	NA				NA	0.741768	0.660311	-0.0814567	0.44465	0.47825	0.0336008
cg25382900	2.82022e-11	3.1681e-09	37	1	12148326			NA	NA	TNFRSF8	NM_001243	Body					NA		1:12147963-12149107	Unclassified_Cell_type_specific	NA	0.70079	0.580712	-0.120079	0.415497	0.37566	-0.0398371
cg26995224	2.8721e-11	3.2191e-09	37	12	121974146			NA	NA	KDM2B;KDM2B	NM_032590;NM_001005366	Body;Body	chr12:121975028-121976140	N_Shore		RDMR	TRUE	12:120458393-120458794	12:121974073-121974609	Promoter_Associated	NA	0.332266	0.294627	-0.0376383	0.543321	0.571289	0.0279682
cg07785717	2.90357e-11	3.25017e-09	37	19	54485321			NA	NA	CACNG8;MIR935	NM_031895;NR_030632	Body;TSS1500	chr19:54485303-54486322	Island			NA	19:59177047-59178244	19:54483964-54486318	Unclassified	NA	0.258959	0.320688	0.061729	0.614331	0.56534	-0.0489915
cg05522145	2.90683e-11	3.25173e-09	37	7	53255065			NA	NA				chr7:53254982-53255204	Island			NA	7:53222373-53222698			NA	0.739857	0.748762	0.00890508	0.537656	0.519384	-0.018272
cg09658497	2.91379e-11	3.25743e-09	37	7	2847517			NA	NA	GNA12	NM_007353	Body					NA	7:2814039-2814102			NA	0.825084	0.844161	0.0190769	0.63912	0.602441	-0.0366796
cg02140579	2.93778e-11	3.28002e-09	37	4	159091837			NA	NA	FAM198B;FAM198B;FAM198B	NM_001031700;NM_001128424;NM_016613	Body;Body;Body					TRUE	4:159311251-159311987	4:159091601-159092250	Unclassified_Cell_type_specific	NA	0.612397	0.619791	0.00739402	0.278394	0.348885	0.0704903
cg22275125	2.94119e-11	3.28277e-09	37	11	62783573		rs3809070	NA	NA	SLC22A8	NM_004254	TSS1500					NA				NA	0.552019	0.517017	-0.0350021	0.812085	0.827018	0.0149325
cg03486832	2.97063e-11	3.31351e-09	37	12	122019525			NA	NA	KDM2B;KDM2B	NM_032590;NM_001005366	TSS1500;TSS1500	chr12:122016170-122017693	S_Shore		RDMR	NA		12:122019013-122020752	Promoter_Associated	NA	0.475375	0.360831	-0.114543	0.16908	0.185188	0.0161076
cg04605287	2.98394e-11	3.32516e-09	37	1	54953486	rs4927133		NA	NA				chr1:54953893-54955287	N_Shore			NA	1:54725887-54726325			NA	0.671788	0.661357	-0.0104312	0.386599	0.40362	0.0170209
cg12284769	2.9961e-11	3.3355e-09	37	12	125259369			NA	NA							DMR	NA		12:125258541-125259458	Unclassified	TRUE	0.361147	0.309963	-0.0511838	0.0983058	0.106656	0.00835014
cg07211259	3.01165e-11	3.35066e-09	37	9	5510497			NA	TRUE	PDCD1LG2	NM_025239	TSS200					NA		9:5510455-5510927	Unclassified_Cell_type_specific	NA	0.442043	0.515777	0.0737339	0.239181	0.272457	0.033276
cg25702652	3.05165e-11	3.39083e-09	37	2	164204628			NA	NA				chr2:164204740-164205039	N_Shore			TRUE				TRUE	0.653128	0.699817	0.0466892	0.881528	0.877022	-0.00450549
cg00653615	3.0591e-11	3.39694e-09	37	1	151029327			NA	NA	CDC42SE1;CDC42SE1	NM_001038707;NM_020239	5'UTR;5'UTR	chr1:151031767-151032352	N_Shelf			NA		1:151028715-151029603	Promoter_Associated_Cell_type_specific	NA	0.521487	0.455964	-0.0655228	0.262144	0.253373	-0.00877062
cg05922563	3.09665e-11	3.43097e-09	37	17	40611593			NA	NA	ATP6V0A1;ATP6V0A1;ATP6V0A1	NM_005177;NM_001130020;NM_001130021	5'UTR;5'UTR;5'UTR	chr17:40610746-40611032	S_Shore		RDMR	NA		17:40610527-40612506	Promoter_Associated	NA	0.500035	0.500664	0.000628816	0.271942	0.271828	-0.000114566
cg13433363	3.19568e-11	3.53281e-09	37	20	43375708		rs79853175	NA	NA	KCNK15	NM_022358	Body	chr20:43374349-43374890	S_Shore			TRUE		20:43375484-43375848	Unclassified	NA	0.547381	0.585506	0.038125	0.333946	0.346672	0.0127264
cg19871388	3.19836e-11	3.53465e-09	37	20	50419082			NA	NA	SALL4	NM_020436	TSS200	chr20:50417312-50419045	S_Shore		RDMR	NA				NA	0.235048	0.384637	0.149589	0.624209	0.581011	-0.0431988
cg15514896	3.27722e-11	3.61377e-09	37	1	229074115			NA	NA								TRUE		1:229074017-229074646	Unclassified_Cell_type_specific	NA	0.3224	0.281701	-0.0406989	0.506825	0.531821	0.0249956
cg00541718	3.32183e-11	3.66064e-09	37	7	630823			NA	NA	PRKAR1B;PRKAR1B;PRKAR1B;PRKAR1B;PRKAR1B;PRKAR1B	NM_001164759;NM_001164762;NM_001164758;NM_001164760;NM_001164761;NM_002735	Body;Body;Body;Body;Body;Body	chr7:631836-632135	N_Shore			NA	7:597231-597487			TRUE	0.754708	0.726512	-0.0281966	0.52703	0.526252	-0.000777356
cg04004558	3.36551e-11	3.69822e-09	37	16	11348684			NA	NA	SOCS1	NM_003745	3'UTR	chr16:11348541-11350803	Island			NA	16:11256065-11258638	16:11348678-11348974	Promoter_Associated	NA	0.159891	0.179533	0.0196426	0.419052	0.362108	-0.0569438
cg04460364	3.41147e-11	3.73574e-09	37	17	8370017			NA	NA	NDEL1;NDEL1	NM_001025579;NM_030808	Body;Body					TRUE				TRUE	0.699057	0.711794	0.0127371	0.414607	0.498173	0.0835659
cg26231267	3.45208e-11	3.77783e-09	37	10	12648032			NA	NA	CAMK1D;CAMK1D	NM_020397;NM_153498	Body;Body					TRUE		10:12647615-12648843	Promoter_Associated	TRUE	0.484285	0.231334	-0.252951	0.102833	0.0764817	-0.0263514
cg06850526	3.45592e-11	3.7797e-09	37	17	79269886			NA	TRUE	SLC38A10;SLC38A10	NM_138570;NM_001037984	TSS1500;TSS1500	chr17:79268367-79269467	S_Shore			NA		17:79268946-79270216	Promoter_Associated	NA	0.818208	0.662475	-0.155733	0.573302	0.5119	-0.0614018
cg13459606	3.45596e-11	3.7797e-09	37	7	50861834			NA	NA	GRB10	NM_001001555	TSS1500	chr7:50861390-50861638	S_Shore			NA	7:50829061-50829393			NA	0.584235	0.67978	0.0955449	0.848489	0.84739	-0.00109969
cg25557739	3.47112e-11	3.79357e-09	37	14	97744285			NA	NA								TRUE				NA	0.392361	0.511287	0.118927	0.240699	0.254618	0.0139193
cg00971695	3.49121e-11	3.80986e-09	37	14	65169664			NA	NA				chr14:65170876-65172007	N_Shore		RDMR	NA				NA	0.709382	0.635074	-0.0743085	0.441053	0.386585	-0.0544687
cg12856114	3.51503e-11	3.83161e-09	37	7	73242028			NA	NA				chr7:73245434-73246045	N_Shelf			NA		7:73241801-73242114	Unclassified_Cell_type_specific	NA	0.48448	0.430933	-0.0535471	0.162789	0.166798	0.00400924
cg09315878	3.53766e-11	3.84969e-09	37	1	1152580	rs71770379		NA	NA	SDF4;SDF4	NM_016176;NM_016547	3'UTR;3'UTR	chr1:1152522-1153134	Island			NA	1:1142386-1143218	1:1151396-1153044	Gene_Associated_Cell_type_specific	NA	0.917198	0.912817	-0.00438059	0.71474	0.714922	0.000181821
cg06548214	3.61407e-11	3.92301e-09	37	20	57270552			NA	NA	NPEPL1	NM_024663	Body	chr20:57267527-57268420	S_Shelf			NA		20:57270469-57270738	Unclassified_Cell_type_specific	NA	0.5441	0.452528	-0.0915723	0.6989	0.718432	0.0195318
cg05478824	3.62803e-11	3.93571e-09	37	17	79970135			NA	NA	ASPSCR1	NM_024083	Body	chr17:79966854-79967138	S_Shelf			NA	17:77563350-77563603			NA	0.27989	0.238359	-0.0415315	0.564216	0.565529	0.00131258
cg01847344	3.6555e-11	3.95933e-09	37	21	45929576			NA	NA	C21orf29	NM_144991	Body	chr21:45926531-45926754	S_Shelf		CDMR	NA		21:45929549-45931151	Unclassified	TRUE	0.825611	0.749252	-0.0763581	0.566932	0.587929	0.0209972
cg12217625	3.68885e-11	3.99049e-09	37	1	159825628			NA	NA	VSIG8;C1orf204	NM_001013661;NM_001134233	Body;TSS1500	chr1:159824006-159825011	S_Shore			NA	1:158092152-158092464			NA	0.411537	0.63877	0.227234	0.811906	0.822271	0.0103649
cg07530172	3.70614e-11	4.00545e-09	37	11	95431373	rs75652585		NA	NA								TRUE				NA	0.554424	0.649781	0.0953573	0.307422	0.343469	0.0360474
cg06545761	3.72893e-11	4.02633e-09	37	16	87441441			NA	NA	ZCCHC14	NM_015144	3'UTR	chr16:87441387-87441671	Island			NA	16:85998896-85999172			TRUE	0.841441	0.833251	-0.0081906	0.547627	0.596976	0.0493494
cg26614073	3.74112e-11	4.03698e-09	37	3	47517819			NA	TRUE	SCAP	NM_012235	TSS1500	chr3:47516997-47517650	S_Shore			NA		3:47516538-47518383	Promoter_Associated	NA	0.818515	0.757757	-0.0607573	0.549917	0.543738	-0.0061795
cg18179039	3.77109e-11	4.06177e-09	37	4	141642191	rs74858974		NA	NA	TBC1D9	NM_015130	Body				DMR	NA				NA	0.384825	0.444136	0.059311	0.156907	0.157302	0.000394761
cg17696194	3.81277e-11	4.10412e-09	37	11	58941051			NA	NA	DTX4	NM_015177	Body	chr11:58940830-58941052	Island			NA				NA	0.17213	0.253164	0.0810341	0.4428	0.502189	0.0593891
cg07141002	3.85426e-11	4.14364e-09	37	22	38201690			NA	TRUE	H1F0	NM_005318	1stExon	chr22:38200672-38201691	Island		RDMR	NA	22:36529357-36531718	22:38200152-38202041	Unclassified_Cell_type_specific	NA	0.711627	0.634561	-0.0770669	0.371512	0.389582	0.01807
cg24363020	3.86805e-11	4.15461e-09	37	3	72706849			NA	NA				chr3:72704323-72704610	S_Shelf			NA		3:72706771-72707284	Unclassified_Cell_type_specific	NA	0.775648	0.639464	-0.136184	0.472794	0.440977	-0.0318165
cg08497487	3.91004e-11	4.19453e-09	37	6	30042188			NA	NA	RNF39;RNF39	NM_170769;NM_025236	Body;Body	chr6:30042918-30043500	N_Shore			TRUE				NA	0.210334	0.250265	0.0399306	0.444149	0.432356	-0.0117928
cg15399533	3.97073e-11	4.25149e-09	37	6	108497995	rs10563315		NA	NA	NR2E1	NM_003269	Body	chr6:108497595-108497996	Island			NA				NA	0.326007	0.385549	0.0595412	0.620783	0.600515	-0.0202683
cg20018563	3.97899e-11	4.25538e-09	37	15	92690264	rs79038643		NA	NA	SLCO3A1;SLCO3A1	NM_001145044;NM_013272	Body;Body					TRUE				NA	0.540218	0.538989	-0.00122984	0.76127	0.795001	0.0337312
cg17917325	3.99016e-11	4.26602e-09	37	7	56142347			NA	NA	SUMF2;SUMF2;SUMF2;SUMF2;SUMF2	NM_001042470;NM_001042469;NM_001146333;NM_001130069;NM_015411	Body;Body;Body;Body;Body					NA	7:56109650-56109883	7:56141833-56142384	Gene_Associated	TRUE	0.589042	0.621738	0.0326955	0.336451	0.340377	0.00392606
cg15754594	4.00771e-11	4.28214e-09	37	2	106184688			NA	NA								TRUE	2:105551073-105551246	2:106184610-106185055	Unclassified_Cell_type_specific	NA	0.544414	0.634301	0.0898874	0.786025	0.796649	0.0106231
cg13536265	4.01222e-11	4.28433e-09	37	14	24836539			NA	NA	NFATC4;NFATC4	NM_001136022;NM_004554	Body;TSS1500	chr14:24837872-24838324	N_Shore			NA		14:24834531-24838393	Unclassified	NA	0.183077	0.182185	-0.000892512	0.417403	0.370851	-0.0465521
cg17865555	4.01991e-11	4.29122e-09	37	19	49133647			NA	NA	SPHK2	NM_020126	3'UTR	chr19:49132603-49134291	Island		RDMR	NA	19:53824332-53825752	19:49133377-49134426	Gene_Associated	NA	0.481028	0.614099	0.133071	0.817762	0.842662	0.0249004
cg14434213	4.02994e-11	4.30061e-09	37	8	38508780			NA	NA				chr8:38508299-38508748	S_Shore			TRUE				NA	0.389794	0.557418	0.167624	0.800706	0.788071	-0.0126349
cg24894584	4.04085e-11	4.30829e-09	37	12	1772230			NA	NA				chr12:1771934-1772513	Island			NA	12:1640541-1642774	12:1772224-1773109	Unclassified_Cell_type_specific	NA	0.177352	0.203264	0.0259115	0.489024	0.436995	-0.0520296
cg22149555	4.10401e-11	4.3716e-09	37	12	133410880			NA	NA				chr12:133412394-133413170	N_Shore			NA		12:133410496-133411407	Unclassified	NA	0.417376	0.304739	-0.112637	0.640135	0.634829	-0.00530633
cg26390598	4.16927e-11	4.43298e-09	37	21	41032396			NA	NA	B3GALT5;B3GALT5;B3GALT5;B3GALT5;B3GALT5	NM_006057;NM_033171;NM_033173;NM_033172;NM_033170	5'UTR;5'UTR;5'UTR;5'UTR;5'UTR					TRUE				TRUE	0.521047	0.553683	0.032636	0.288566	0.309234	0.0206684
cg11323439	4.19842e-11	4.45988e-09	37	11	46264544			NA	NA				chr11:46264973-46265335	N_Shore		RDMR	TRUE		11:46264491-46265491	Promoter_Associated	NA	0.388185	0.469302	0.0811175	0.201868	0.193162	-0.0087063
cg18814929	4.22493e-11	4.48393e-09	37	7	128171378	rs71546780		NA	NA				chr7:128170734-128172371	Island	high-CpG:127958521-127959192		NA	7:127957811-127959696	7:128170258-128172045	Promoter_Associated	NA	0.629364	0.610844	-0.0185205	0.36638	0.365905	-0.000474652
cg17310882	4.24094e-11	4.49818e-09	37	6	158066609			NA	NA	ZDHHC14;ZDHHC14	NM_153746;NM_024630	Body;Body					NA	6:157986545-157987029			NA	0.611605	0.655361	0.0437556	0.349629	0.388391	0.0387618
cg22382836	4.27987e-11	4.53239e-09	37	19	723036			NA	NA	PALM;PALM	NM_002579;NM_001040134	Body;Body	chr19:719098-720953	S_Shelf			NA				NA	0.540569	0.581227	0.0406579	0.340827	0.354959	0.0141317
cg20052760	4.28101e-11	4.53239e-09	37	6	10510789			NA	NA								TRUE		6:10510346-10511316	Unclassified	NA	0.606437	0.495533	-0.110904	0.281613	0.3097	0.0280863
cg09340639	4.29185e-11	4.54248e-09	37	1	157789662			NA	TRUE	FCRL1;FCRL1;FCRL1	NM_001159398;NM_052938;NM_001159397	Body;Body;Body					NA				NA	0.405727	0.359539	-0.0461882	0.155665	0.167639	0.0119738
cg25637655	4.38491e-11	4.63252e-09	37	6	29911542	rs29028728	rs70944749	NA	NA	HLA-A	NM_002116	Body	chr6:29910202-29911367	S_Shore			NA				NA	0.805766	0.694711	-0.111055	0.454625	0.447235	-0.0073895
cg05172940	4.38772e-11	4.63407e-09	37	20	62327534	rs2297441		NA	NA	RTEL1;TNFRSF6B;TNFRSF6B;RTEL1	NM_016434;NM_032945;NM_003823;NM_032957	3'UTR;5'UTR;TSS1500;3'UTR	chr20:62328013-62328558	N_Shore			NA		20:62327499-62329004	Unclassified_Cell_type_specific	NA	0.720194	0.731571	0.0113762	0.510106	0.512142	0.00203615
cg05504117	4.40691e-11	4.65293e-09	37	17	71898904			NA	NA				chr17:71897970-71898420	S_Shore			TRUE	17:69410333-69410578			NA	0.187088	0.185788	-0.0013002	0.403064	0.408246	0.00518263
[truncated: 1,279 more rows]
