# Supplementary material for: Analysis of epigenetic changes in survivors of preterm birth reveals the effect of gestational age and evidence for a long term legacy
Source: Genome Med. 2013 Oct 18;5(10):96. doi: 10.1186/gm500 (PMC3978871; doi:10.1186/gm500)
Supplement: Additional file 6: Table S5 — Gene ontologies from DAVID and Ingenuity Pathways Analysis (IPA) analysis using gene lists associated with age differentially methylated probes (DMPs). [file gm500-S6.xlsx]

## Sheet: IPA Process
Â© 2000-2013 Ingenuity Systems, Inc. All rights reserved.
Category	Functions Annotation	p-Value	Molecules	# Molecules
Cellular Growth and Proliferation	proliferation of cells	2.82e-13	ABCC1,ABO,ACACA,ACSL5,ACTG1,ADCY3,ADRA2A,ADRBK1,AFAP1L2,AGAP2,AGRN,AGT,AHNAK,AIFM2,AIM2,AIRE,AKT1,AKT3,ALOX5,AMACR,AMBRA1,ANGPT2,ANXA1,APCDD1,ARHGAP1,ARHGEF2,ARID3A,ARNT2,ASCL2,ASGR1,ATP6V0E1,AVP,B3GNT3,BAG6,BAI1,BCAN,BCL10,BCL2L11,BCR,BIN3,BLOC1S2,BMP2,BMP4,BOP1,BRD4,BST2,CA12,CABLES1,CACNA1D,CACNA1G,CACNA2D2,CAMK2D,CAPN1,CAPN2,CBFA2T3,CBX7,CCDC19,CCND3,CD274,CD37,CD58,CD59,CD63,CDC37,CDC42BPB,C…	443
Tissue Morphology	quantity of cells	3.76e-12	ABCA4,AGT,AIRE,AKT1,ALOX5,ANGPT2,ANXA1,APLP2,ARHGAP1,ARID3A,ATP2B2,ATXN1,AVP,B4GALNT1,BCL10,BCL2L11,BCR,BMP2,BMP4,BST2,CACNA1D,CACNA1G,CACNA2D2,CAMK2D,CAPN1,CBFA2T3,CCND3,CD274,CD59,CD63,CD97,CDK6,CEBPA,CFLAR,CIDEA,CISH,CLCF1,CLU,CMYA5,COL1A1,CORO1A,CRY2,CTF1,CTSD,CX3CL1,CXCR6,CYP26B1,DAPP1,DCTN2,DDR1,DHFR,DLEU7,DLGAP2,DLL1,DNASE2,DOK2,DOT1L,E2F4,EPB49,ESRRA,ETV6,F2RL1,FANCA,FASTK,FBLIM1,FCER1A,F…	244
Cellular Movement	cell movement	1.32e-11	ABCC1,ABR,ACP5,ADAM8,ADAMTS7,ADRA2A,ADRBK1,AGT,AIRE,AKT1,AKT3,ALOX5,ANGPT2,ANGPTL2,ANXA1,ANXA3,APLP2,ARHGAP1,ARHGAP22,ARPC2,ASAP2,B3GNT1,BAI1,BCAN,BCL10,BCR,BMP2,BMP4,BRMS1,CAMK1D,CAMK2D,CAPN1,CAPN2,CATSPER4,CCL1,CD274,CD58,CD59,CD63,CD97,CDCP1,CDH4,CEBPA,CHRD,CLU,CNTN1,COL1A1,COL7A1,CORO1A,CORO1B,CTBP1,CTBP2,CTNNA2,CTSG,CTSZ,CTTN,CX3CL1,CXCR6,CYP26A1,CYP26C1,DCTN2,DDR1,DLL1,DOCK1,DOK2,DSE,EFS,EH…	269
Cellular Development	differentiation of cells	4.02e-11	ACACA,ADAM8,ADAMTS7,ADRBK1,AGRN,AGT,AIRE,AKT1,ALOX5,ANGPT2,ANGPTL2,ANXA1,ARHGAP26,ARID3A,ASCL2,ATP2B2,AVP,B4GALNT1,BAG6,BAIAP2,BCL10,BCL2L11,BCR,BGLAP,BMP2,BMP4,CACNA1D,CAND2,CBFA2T3,CCL1,CCND3,CD274,CD63,CDK6,CEBPA,CHRD,CLCF1,CLU,CNTN1,COL11A2,CRIP2,CTBP1,CTBP2,CTDSPL,CTF1,CYP26A1,CYP26B1,DDR1,DES,DLL1,DNASE2,DOK5,DOT1L,E2F4,ELAVL4,ENC1,ERG,ESRRA,ESRRG,ETV6,EVPL,EXT1,EXTL1,FABP7,FBLIM1,FEV,FEZ1,…	265
Cellular Movement	migration of cells	1.81e-10	ABCC1,ABR,ACP5,ADAM8,ADAMTS7,ADRA2A,ADRBK1,AGT,AIRE,AKT1,AKT3,ALOX5,ANGPT2,ANGPTL2,ANXA1,ANXA3,APLP2,ARHGAP1,ASAP2,B3GNT1,BAI1,BCL10,BCR,BMP2,BMP4,BRMS1,CAMK1D,CAMK2D,CAPN2,CCL1,CD274,CD58,CD63,CD97,CDCP1,CEBPA,CHRD,CLU,CNTN1,COL1A1,COL7A1,CORO1A,CORO1B,CTBP1,CTBP2,CTNNA2,CTSG,CTSZ,CTTN,CX3CL1,CYP26A1,CYP26C1,DCTN2,DDR1,DOCK1,DOK2,DSE,EFS,EHD1,ELANE,ELK3,ELN,EPB41L5,ERG,ESRRA,ETV6,F2RL1,FABP7,FBL…	241
Nervous System Development and Function	morphology of nervous system	1.03e-09	AATK,ABCA2,ABCA4,ABR,ADCY3,AGRN,AGT,AKT1,AKT3,APLP2,ARNT2,ASIC3,ATP2B2,B4GALNT1,BAG6,BBS2,BCL2L11,BCR,BMP4,CACNA1D,CACNA2D2,CACNG8,CADPS,CAPZB,CHRNE,CLCF1,CLCN6,CNTN1,CNTNAP1,COL13A1,COL1A1,CPLX2,CTNNA2,CTSD,CYP26A1,CYP26C1,ECEL1,EPB41L1,FAT3,FBXO2,FEV,FEZ1,FGF1,FGF17,FGF2,FGF20,FGFRL1,GABBR1,GAL3ST1,GDF7,GDNF,GIT1,GLI2,GPR124,GPR126,GRIN1,GRIN2D,GSC,HOXA10,HOXA2,HOXA3,HOXB6,HPN,HSPG2,HTT,ITGA3,K…	127
Organismal Survival	organismal death	5.01e-09	ABCA2,ABCC1,ABR,ACACA,ACADVL,ACTG1,ADCY3,ADCY7,ADRA2A,ADRBK1,AGRN,AGT,AIM2,AIRE,AKT1,AKT3,ALOX5,ALX4,AMACR,ANGPT2,ANTXR2,ANXA1,APLP2,ARHGAP1,ARID3A,ARNT2,ASGR1,ASS1,B4GALNT1,BAG6,BAHCC1,BAZ1B,BCL10,BCL2L11,BCR,BMP2,BMP4,BRD2,BRD4,CACNA1C,CACNA2D2,CACNB2,CADPS,CAPN1,CAPN2,CAPZB,CCND3,CD274,CD59,CDK6,CEBPA,CFLAR,CHRD,CHRNE,CLCF1,CLDN5,CLK1,CNTN1,CNTNAP1,COL13A1,COL1A1,COL7A1,CPLX2,CRABP1,CRHR1,CRIM…	309
Tissue Morphology	quantity of blood cells	1.28e-08	AGT,AIRE,AKT1,ALOX5,ARID3A,B4GALNT1,BCL10,BCL2L11,BCR,BMP4,BST2,CBFA2T3,CCND3,CD274,CD59,CD97,CDK6,CEBPA,CFLAR,CISH,CORO1A,CTF1,CTSD,CX3CL1,CXCR6,DAPP1,DDR1,DLL1,DNASE2,DOK2,E2F4,EPB49,ESRRA,ETV6,F2RL1,FANCA,FASTK,FCER1A,FGF2,FGFRL1,FLT3,FOS,FUT7,GAD2,GCNT2,GNA12,GP1BB,GPR132,HGF,HIVEP3,HLA-B,HLA-DMA,HLA-DQB1,HLA-G,HOXA3,HOXB6,HOXB7,HTT,IL12A,IL21R,IL2RA,IL5RA,INHBA,ITGA2B,ITGAE,ITGB3,JAK1,JAM3,J…	152
Hematological System Development and Function	quantity of blood cells	1.28e-08	AGT,AIRE,AKT1,ALOX5,ARID3A,B4GALNT1,BCL10,BCL2L11,BCR,BMP4,BST2,CBFA2T3,CCND3,CD274,CD59,CD97,CDK6,CEBPA,CFLAR,CISH,CORO1A,CTF1,CTSD,CX3CL1,CXCR6,DAPP1,DDR1,DLL1,DNASE2,DOK2,E2F4,EPB49,ESRRA,ETV6,F2RL1,FANCA,FASTK,FCER1A,FGF2,FGFRL1,FLT3,FOS,FUT7,GAD2,GCNT2,GNA12,GP1BB,GPR132,HGF,HIVEP3,HLA-B,HLA-DMA,HLA-DQB1,HLA-G,HOXA3,HOXB6,HOXB7,HTT,IL12A,IL21R,IL2RA,IL5RA,INHBA,ITGA2B,ITGAE,ITGB3,JAK1,JAM3,J…	152
Connective Tissue Disorders	Rheumatic Disease	1.42e-08	ADAM8,ADAMTS14,ADAMTS7,ADRA2A,AKT1,ALOX5,ANXA1,APLP2,ATXN1,BAG6,BCL2L11,BGLAP,BMP2,BMP4,BRD2,BRMS1,C15orf27,C1S,CACNA1B,CACNA2D1,CACNA2D2,CAMK2D,CAPN2,CCL1,CCND3,CD274,CD59,CD97,CDK6,CEACAM8,CILP,CLU,COL11A1,COL11A2,COL1A1,COL9A3,CRY2,CTSA,CTSG,CYP4F3,DDR1,DHFR,DNASE1L3,DNASE2,ELANE,ERG,F2RL1,FGF2,FKBP5,FLT3,FOS,FPGS,FRY,GALNT2,GNL1,GPR126,GPSM3,GRB10,GRIK4,HCG22,HLA-A,HLA-B,HLA-C,HLA-DMA,HLA-DMB…	158
Inflammatory Disease	Rheumatic Disease	1.42e-08	ADAM8,ADAMTS14,ADAMTS7,ADRA2A,AKT1,ALOX5,ANXA1,APLP2,ATXN1,BAG6,BCL2L11,BGLAP,BMP2,BMP4,BRD2,BRMS1,C15orf27,C1S,CACNA1B,CACNA2D1,CACNA2D2,CAMK2D,CAPN2,CCL1,CCND3,CD274,CD59,CD97,CDK6,CEACAM8,CILP,CLU,COL11A1,COL11A2,COL1A1,COL9A3,CRY2,CTSA,CTSG,CYP4F3,DDR1,DHFR,DNASE1L3,DNASE2,ELANE,ERG,F2RL1,FGF2,FKBP5,FLT3,FOS,FPGS,FRY,GALNT2,GNL1,GPR126,GPSM3,GRB10,GRIK4,HCG22,HLA-A,HLA-B,HLA-C,HLA-DMA,HLA-DMB…	158
Skeletal and Muscular Disorders	Rheumatic Disease	1.42e-08	ADAM8,ADAMTS14,ADAMTS7,ADRA2A,AKT1,ALOX5,ANXA1,APLP2,ATXN1,BAG6,BCL2L11,BGLAP,BMP2,BMP4,BRD2,BRMS1,C15orf27,C1S,CACNA1B,CACNA2D1,CACNA2D2,CAMK2D,CAPN2,CCL1,CCND3,CD274,CD59,CD97,CDK6,CEACAM8,CILP,CLU,COL11A1,COL11A2,COL1A1,COL9A3,CRY2,CTSA,CTSG,CYP4F3,DDR1,DHFR,DNASE1L3,DNASE2,ELANE,ERG,F2RL1,FGF2,FKBP5,FLT3,FOS,FPGS,FRY,GALNT2,GNL1,GPR126,GPSM3,GRB10,GRIK4,HCG22,HLA-A,HLA-B,HLA-C,HLA-DMA,HLA-DMB…	158
Cellular Assembly and Organization	organization of cytoskeleton	1.53e-08	AATK,ABCC1,ABR,ACACA,ACTG1,ADCY3,ADRA2A,ADRBK1,AGRN,AGT,AKT1,ANGPT2,ARAP1,ARHGAP1,ARHGEF2,ARPC2,ATXN1,AVIL,B3GNT1,BAI1,BAIAP2,BBS1,BBS2,BBS5,BCR,BMP2,BMP4,BSN,BST2,CAMK1D,CAPN2,CAPZB,CDC42BPB,CDC42EP1,CDH4,CLU,CNTN1,CNTNAP1,CORO1A,CRHR1,CSRP1,CTNNA2,CTTN,DCTN2,DDR1,DES,DGKG,DLG4,DLGAP2,DNAI2,DNM3,DOCK1,E2F4,ENC1,EPB41,EPB41L5,EPB49,EPS15,ERG,EVI5L,EVL,F2RL1,FCER1A,FEZ1,FGF1,FGF2,FHL2,FOS,FXN,GALN…	169
Cellular Function and Maintenance	organization of cytoskeleton	1.53e-08	AATK,ABCC1,ABR,ACACA,ACTG1,ADCY3,ADRA2A,ADRBK1,AGRN,AGT,AKT1,ANGPT2,ARAP1,ARHGAP1,ARHGEF2,ARPC2,ATXN1,AVIL,B3GNT1,BAI1,BAIAP2,BBS1,BBS2,BBS5,BCR,BMP2,BMP4,BSN,BST2,CAMK1D,CAPN2,CAPZB,CDC42BPB,CDC42EP1,CDH4,CLU,CNTN1,CNTNAP1,CORO1A,CRHR1,CSRP1,CTNNA2,CTTN,DCTN2,DDR1,DES,DGKG,DLG4,DLGAP2,DNAI2,DNM3,DOCK1,E2F4,ENC1,EPB41,EPB41L5,EPB49,EPS15,ERG,EVI5L,EVL,F2RL1,FCER1A,FEZ1,FGF1,FGF2,FHL2,FOS,FXN,GALN…	169
Cardiovascular Disease	Heart Disease	1.77e-08	ABCB8,ABCC1,ACADVL,ADAM8,ADAMTS7,ADRA2A,ADRBK1,AGT,AKT1,ANGPT2,ASIC3,AVP,BAZ1B,BGLAP,CA12,CA5A,CACNA1B,CACNA1C,CACNA1D,CACNA1G,CACNA2D1,CACNB2,CACNB4,CAMTA1,CDCP1,CFLAR,CHRNE,CLU,CSRP3,CTF1,DES,DHFR,DOCK1,DOCK9,DVL3,DYSF,ELN,F12,F2RL1,FAM78B,FGF2,FGFRL1,FHL2,FOS,FOXP4,FXN,FXYD1,GDF1,GP1BB,HGF,HOXA3,HSPG2,HTT,ITGA2B,ITGB3,JPH2,KAT6B,KCNA5,KCNJ11,KCNJ5,KCNJ8,KCNQ1,LEFTY2,LMNA,LRP5,LRP8,LTA,LTBP1,MA…	137
Tissue Morphology	morphology of nervous tissue	1.99e-08	AATK,ABCA2,AGRN,APLP2,ASIC3,ATP2B2,B4GALNT1,BCL2L11,BCR,BMP4,CACNA1D,CACNA2D2,CACNG8,CADPS,CAPZB,CHRNE,CLCF1,CLCN6,CNTN1,CNTNAP1,COL13A1,CTNNA2,CYP26A1,CYP26C1,ECEL1,FAT3,FBXO2,FEV,FEZ1,FGF2,FGF20,FGFRL1,GABBR1,GAL3ST1,GDF7,GDNF,GIT1,GLI2,GPR126,GRIN1,GRIN2D,HOXA10,HOXA2,HOXA3,HPN,HSPG2,HTT,ITGA3,KCNQ1,KIF5A,KLF7,LGI1,LHX6,LMNA,LMX1B,LPAR5,LRP8,MAP3K12,MECOM,NDEL1,NDST1,NES,NFATC4,NR1H3,NR2F1,NTR…	92
Nervous System Development and Function	morphology of nervous tissue	1.99e-08	AATK,ABCA2,AGRN,APLP2,ASIC3,ATP2B2,B4GALNT1,BCL2L11,BCR,BMP4,CACNA1D,CACNA2D2,CACNG8,CADPS,CAPZB,CHRNE,CLCF1,CLCN6,CNTN1,CNTNAP1,COL13A1,CTNNA2,CYP26A1,CYP26C1,ECEL1,FAT3,FBXO2,FEV,FEZ1,FGF2,FGF20,FGFRL1,GABBR1,GAL3ST1,GDF7,GDNF,GIT1,GLI2,GPR126,GRIN1,GRIN2D,HOXA10,HOXA2,HOXA3,HPN,HSPG2,HTT,ITGA3,KCNQ1,KIF5A,KLF7,LGI1,LHX6,LMNA,LMX1B,LPAR5,LRP8,MAP3K12,MECOM,NDEL1,NDST1,NES,NFATC4,NR1H3,NR2F1,NTR…	92
Gene Expression	expression of RNA	2.59e-08	ABCA2,ABLIM1,AFAP1L2,AGRN,AGT,AIRE,AKAP8L,AKT1,ALX4,AP2A2,APOL3/APOL4,ARID3A,ARNT2,ASCL2,ATP8B1,ATXN1,AVP,BAZ1B,BCL10,BCR,BLOC1S2,BMP2,BMP4,BRD2,BST2,CAMK2D,CBFA2T3,CBX7,CCND3,CEBPA,CFLAR,CISH,CMYA5,CNTN1,COL1A1,CPEB1,CRY2,CTBP1,CTBP2,CTDSPL,CTF1,CYP26B1,DAB2IP,DHX58,DLL1,DOT1L,DVL3,E2F4,EBF4,EHF,EHMT1,EIF1,EIF4G1,ELANE,ELK3,ELL3,ERG,ESRRA,ESRRG,ETV6,F2RL1,FEV,FGF1,FGF2,FHL2,FOS,FOXE3,FOXK1,FOXK2…	269
Cell Morphology	morphology of cells	2.74e-08	ABCA4,ABR,ACP5,ADRA2A,AIRE,AKT1,ANXA1,AQP12A/AQP12B,ARHGAP1,ARHGEF2,ARID3A,ASIC3,ATP2B2,B4GALNT1,BBS2,BCL2L11,BCR,BIN3,BMP4,BRD4,CACNA1D,CACNG8,CADPS,CAPN2,CBFA2T3,CCND3,CD274,CD59,CDCP1,CDK6,CEBPA,CFLAR,CLCN6,CLU,CNTN1,COL11A2,COL1A1,CTNNA2,CTSD,CTSZ,CTTN,CYP26B1,DDR1,DNASE2,DOCK1,E2F4,EHD1,EPB41,EPB41L1,FAT3,FBLIM1,FBXO2,FEV,FGF17,FGF2,FGF20,FOS,FOXE3,GAL3ST1,GATA2,GDF7,GDNF,GLI2,GNA12,GNAO1,GP…	196
Cell Death and Survival	necrosis	3.42e-08	AATK,ABCB8,ABCC1,ACACA,ADAM8,ADRBK1,AFAP1L2,AGAP2,AGAP3,AGRN,AGT,AIM2,AKT1,AKT3,ALDH3B1,ALOX5,AMACR,ANGPT2,ANTXR2,ANXA1,AP2A2,APOL1,ARHGAP1,ASS1,ATP2B2,ATXN1,B4GALNT1,BAG6,BCL10,BCL2L11,BCR,BMP2,BMP4,BRD2,BRMS1,CABLES1,CACNA2D2,CACNB2,CACNG8,CADPS,CAMK2D,CAPN1,CAPN2,CCND3,CD274,CD59,CDC37,CDCP1,CDK6,CEBPA,CERS1,CFLAR,CIDEA,CIDEB,CISH,CLCF1,CLU,COL1A1,CORO1A,CRHR1,CTBP1,CTBP2,CTF1,CTNNA2,CTSD,CTSG…	311
Cell Death and Survival	cell death	3.74e-08	AATK,ABCB8,ABCC1,ABO,ACACA,ACSL5,ADAM8,ADRBK1,AFAP1L2,AGAP2,AGAP3,AGRN,AGT,AIFM2,AIM2,AIRE,AKT1,AKT3,ALDH3B1,ALOX5,ALX4,AMACR,AMBRA1,ANGPT2,ANTXR2,ANXA1,ANXA4,AP2A2,APH1B,APOL1,ARHGAP1,ARHGEF2,ARNT2,ASIC3,ASS1,ATP2B2,ATP8B1,ATXN1,AVP,B4GALNT1,BAG6,BBS2,BCL10,BCL2L11,BCR,BLCAP,BLOC1S2,BMP2,BMP4,BRD2,BRMS1,CABLES1,CACNA1C,CACNA1D,CACNA2D2,CACNB2,CACNG8,CADPS,CAMK1D,CAMK2D,CAPN1,CAPN2,CBX7,CCND3,CD2…	397
Cellular Growth and Proliferation	proliferation of tumor cell lines	4.96e-08	ACACA,ACSL5,AGAP2,AGT,AIM2,AKT1,AKT3,AMACR,ANGPT2,ANXA1,ARHGEF2,BCL10,BCR,BMP2,BMP4,BOP1,CABLES1,CACNA1G,CBX7,CCND3,CD274,CD59,CDC37,CDCP1,CDH4,CDK6,CEBPA,CERS1,CLU,COL1A1,CRHR1,CTBP2,CTSD,DLG5,DLL1,DOK2,EHF,EIF1,ENC1,EPS15,ERG,ESRRG,ETV6,F12,F2RL1,FANCA,FBXO2,FGF1,FGF2,FGFRL1,FHL2,FKBP5,FOS,FRMD6,FXN,GALNT2,GATA2,GDNF,GIT1,GLI2,GNAS,GNG7,HBP1,HDAC4,HGF,HMGA1,HOXB7,HPN,HPSE,HTATIP2,HTT,IGF2BP1,IG…	189
Cellular Development	proliferation of tumor cell lines	4.96e-08	ACACA,ACSL5,AGAP2,AGT,AIM2,AKT1,AKT3,AMACR,ANGPT2,ANXA1,ARHGEF2,BCL10,BCR,BMP2,BMP4,BOP1,CABLES1,CACNA1G,CBX7,CCND3,CD274,CD59,CDC37,CDCP1,CDH4,CDK6,CEBPA,CERS1,CLU,COL1A1,CRHR1,CTBP2,CTSD,DLG5,DLL1,DOK2,EHF,EIF1,ENC1,EPS15,ERG,ESRRG,ETV6,F12,F2RL1,FANCA,FBXO2,FGF1,FGF2,FGFRL1,FHL2,FKBP5,FOS,FRMD6,FXN,GALNT2,GATA2,GDNF,GIT1,GLI2,GNAS,GNG7,HBP1,HDAC4,HGF,HMGA1,HOXB7,HPN,HPSE,HTATIP2,HTT,IGF2BP1,IG…	189
Cell Death and Survival	apoptosis	5.06e-08	AATK,ABCC1,ABO,ACACA,ACSL5,ADAM8,ADRBK1,AGAP2,AGRN,AGT,AIFM2,AIM2,AIRE,AKT1,AKT3,ALOX5,ALX4,AMBRA1,ANGPT2,ANTXR2,ANXA1,ANXA4,AP2A2,APH1B,ARHGAP1,ARNT2,ASIC3,ASS1,ATP2B2,ATXN1,AVP,B4GALNT1,BAG6,BBS2,BCL10,BCL2L11,BCR,BLCAP,BLOC1S2,BMP2,BMP4,BRMS1,CACNA1C,CACNA2D2,CAMK1D,CAMK2D,CAPN1,CAPN2,CCND3,CD274,CD59,CDC37,CDCP1,CDH4,CDK6,CEBPA,CERS1,CFLAR,CIDEA,CIDEB,CLCF1,CLU,COL1A1,CORO1A,CPEB1,CRHR1,CTBP1…	328
Connective Tissue Disorders	arthropathy	6.63e-08	ADAM8,ADAMTS14,ADAMTS7,ADRA2A,ALOX5,ANXA1,APLP2,ATXN1,BAG6,BCL2L11,BGLAP,BMP2,BMP4,BRD2,BRMS1,C15orf27,CACNA1B,CACNA2D1,CACNA2D2,CAMK2D,CAPN2,CCL1,CCND3,CD274,CD59,CD97,CDK6,CILP,CLU,COL11A1,COL11A2,COL9A3,CRY2,CTSG,CYP4F3,DDR1,DHFR,DNASE2,ELANE,F2RL1,FGF2,FKBP5,FLT3,FOS,FPGS,FRY,GALNT2,GNL1,GPR126,GPSM3,GRB10,GRIK4,HCG22,HLA-A,HLA-B,HLA-C,HLA-DMA,HLA-DMB,HLA-DPA1,HLA-DPB1,HLA-DQB1,HLA-DRA,HLA-E,…	143
Skeletal and Muscular Disorders	arthropathy	6.63e-08	ADAM8,ADAMTS14,ADAMTS7,ADRA2A,ALOX5,ANXA1,APLP2,ATXN1,BAG6,BCL2L11,BGLAP,BMP2,BMP4,BRD2,BRMS1,C15orf27,CACNA1B,CACNA2D1,CACNA2D2,CAMK2D,CAPN2,CCL1,CCND3,CD274,CD59,CD97,CDK6,CILP,CLU,COL11A1,COL11A2,COL9A3,CRY2,CTSG,CYP4F3,DDR1,DHFR,DNASE2,ELANE,F2RL1,FGF2,FKBP5,FLT3,FOS,FPGS,FRY,GALNT2,GNL1,GPR126,GPSM3,GRB10,GRIK4,HCG22,HLA-A,HLA-B,HLA-C,HLA-DMA,HLA-DMB,HLA-DPA1,HLA-DPB1,HLA-DQB1,HLA-DRA,HLA-E,…	143
Endocrine System Disorders	insulin-dependent diabetes mellitus	6.82e-08	ABHD16A,AGT,BAG6,BRD2,CD274,COL11A2,DDR1,GABBR1,GAD2,GPSM3,HCG22,HCP5,HIST1H2BH/HIST1H2BO,HIST1H3A (includes others),HLA-A,HLA-B,HLA-C,HLA-DMA,HLA-DPA1,HLA-DPB1,HLA-DQB1,HLA-DRA,HLA-F,HLA-L,HTT,IL12A,IL21R,IL2RA,KCNJ11,LRP8,LTA,MERTK,mir-146,mir-192,MOG,PDCD1LG2,PPP2R2B,PPT2,PRSS16,PSMB8,PSMB9,RNF39,RXRB,TAP1,TAP2,TLR5,TNXB,VARS2,VWA7,ZFP57,ZNRD1-AS1	51
Gastrointestinal Disease	insulin-dependent diabetes mellitus	6.82e-08	ABHD16A,AGT,BAG6,BRD2,CD274,COL11A2,DDR1,GABBR1,GAD2,GPSM3,HCG22,HCP5,HIST1H2BH/HIST1H2BO,HIST1H3A (includes others),HLA-A,HLA-B,HLA-C,HLA-DMA,HLA-DPA1,HLA-DPB1,HLA-DQB1,HLA-DRA,HLA-F,HLA-L,HTT,IL12A,IL21R,IL2RA,KCNJ11,LRP8,LTA,MERTK,mir-146,mir-192,MOG,PDCD1LG2,PPP2R2B,PPT2,PRSS16,PSMB8,PSMB9,RNF39,RXRB,TAP1,TAP2,TLR5,TNXB,VARS2,VWA7,ZFP57,ZNRD1-AS1	51
Immunological Disease	insulin-dependent diabetes mellitus	6.82e-08	ABHD16A,AGT,BAG6,BRD2,CD274,COL11A2,DDR1,GABBR1,GAD2,GPSM3,HCG22,HCP5,HIST1H2BH/HIST1H2BO,HIST1H3A (includes others),HLA-A,HLA-B,HLA-C,HLA-DMA,HLA-DPA1,HLA-DPB1,HLA-DQB1,HLA-DRA,HLA-F,HLA-L,HTT,IL12A,IL21R,IL2RA,KCNJ11,LRP8,LTA,MERTK,mir-146,mir-192,MOG,PDCD1LG2,PPP2R2B,PPT2,PRSS16,PSMB8,PSMB9,RNF39,RXRB,TAP1,TAP2,TLR5,TNXB,VARS2,VWA7,ZFP57,ZNRD1-AS1	51
Metabolic Disease	insulin-dependent diabetes mellitus	6.82e-08	ABHD16A,AGT,BAG6,BRD2,CD274,COL11A2,DDR1,GABBR1,GAD2,GPSM3,HCG22,HCP5,HIST1H2BH/HIST1H2BO,HIST1H3A (includes others),HLA-A,HLA-B,HLA-C,HLA-DMA,HLA-DPA1,HLA-DPB1,HLA-DQB1,HLA-DRA,HLA-F,HLA-L,HTT,IL12A,IL21R,IL2RA,KCNJ11,LRP8,LTA,MERTK,mir-146,mir-192,MOG,PDCD1LG2,PPP2R2B,PPT2,PRSS16,PSMB8,PSMB9,RNF39,RXRB,TAP1,TAP2,TLR5,TNXB,VARS2,VWA7,ZFP57,ZNRD1-AS1	51
Connective Tissue Disorders	arthritis	8.59e-08	ADAM8,ADAMTS14,ADAMTS7,ADRA2A,ALOX5,ANXA1,APLP2,ATXN1,BAG6,BCL2L11,BGLAP,BMP2,BMP4,BRD2,BRMS1,C15orf27,CACNA1B,CACNA2D1,CACNA2D2,CAMK2D,CAPN2,CCL1,CCND3,CD274,CD59,CD97,CDK6,CILP,CLU,COL11A1,COL11A2,COL9A3,CRY2,CTSG,CYP4F3,DDR1,DHFR,DNASE2,ELANE,F2RL1,FGF2,FKBP5,FLT3,FOS,FPGS,FRY,GALNT2,GNL1,GPR126,GPSM3,GRB10,GRIK4,HCG22,HLA-A,HLA-B,HLA-C,HLA-DMA,HLA-DMB,HLA-DPA1,HLA-DPB1,HLA-DQB1,HLA-DRA,HLA-E,…	141
Inflammatory Disease	arthritis	8.59e-08	ADAM8,ADAMTS14,ADAMTS7,ADRA2A,ALOX5,ANXA1,APLP2,ATXN1,BAG6,BCL2L11,BGLAP,BMP2,BMP4,BRD2,BRMS1,C15orf27,CACNA1B,CACNA2D1,CACNA2D2,CAMK2D,CAPN2,CCL1,CCND3,CD274,CD59,CD97,CDK6,CILP,CLU,COL11A1,COL11A2,COL9A3,CRY2,CTSG,CYP4F3,DDR1,DHFR,DNASE2,ELANE,F2RL1,FGF2,FKBP5,FLT3,FOS,FPGS,FRY,GALNT2,GNL1,GPR126,GPSM3,GRB10,GRIK4,HCG22,HLA-A,HLA-B,HLA-C,HLA-DMA,HLA-DMB,HLA-DPA1,HLA-DPB1,HLA-DQB1,HLA-DRA,HLA-E,…	141
Skeletal and Muscular Disorders	arthritis	8.59e-08	ADAM8,ADAMTS14,ADAMTS7,ADRA2A,ALOX5,ANXA1,APLP2,ATXN1,BAG6,BCL2L11,BGLAP,BMP2,BMP4,BRD2,BRMS1,C15orf27,CACNA1B,CACNA2D1,CACNA2D2,CAMK2D,CAPN2,CCL1,CCND3,CD274,CD59,CD97,CDK6,CILP,CLU,COL11A1,COL11A2,COL9A3,CRY2,CTSG,CYP4F3,DDR1,DHFR,DNASE2,ELANE,F2RL1,FGF2,FKBP5,FLT3,FOS,FPGS,FRY,GALNT2,GNL1,GPR126,GPSM3,GRB10,GRIK4,HCG22,HLA-A,HLA-B,HLA-C,HLA-DMA,HLA-DMB,HLA-DPA1,HLA-DPB1,HLA-DQB1,HLA-DRA,HLA-E,…	141
Tissue Morphology	quantity of leukocytes	2.8e-07	AGT,AIRE,AKT1,ALOX5,ARID3A,B4GALNT1,BCL10,BCL2L11,BCR,BST2,CBFA2T3,CCND3,CD274,CD97,CDK6,CEBPA,CFLAR,CISH,CORO1A,CTSD,CX3CL1,CXCR6,DAPP1,DDR1,DLL1,DNASE2,DOK2,E2F4,ESRRA,ETV6,F2RL1,FASTK,FCER1A,FLT3,FOS,FUT7,GAD2,GCNT2,GNA12,GPR132,HGF,HIVEP3,HLA-B,HLA-DMA,HLA-DQB1,HLA-G,HOXA3,HOXB7,HTT,IL12A,IL21R,IL2RA,IL5RA,INHBA,ITGAE,ITGB3,JAK1,JAM3,JARID2,KLHL6,LAG3,LAMA3,LCN2,LGALS3,LSP1,LTA,LTB4R,LTC4S,MA…	131
Hematological System Development and Function	quantity of leukocytes	2.8e-07	AGT,AIRE,AKT1,ALOX5,ARID3A,B4GALNT1,BCL10,BCL2L11,BCR,BST2,CBFA2T3,CCND3,CD274,CD97,CDK6,CEBPA,CFLAR,CISH,CORO1A,CTSD,CX3CL1,CXCR6,DAPP1,DDR1,DLL1,DNASE2,DOK2,E2F4,ESRRA,ETV6,F2RL1,FASTK,FCER1A,FLT3,FOS,FUT7,GAD2,GCNT2,GNA12,GPR132,HGF,HIVEP3,HLA-B,HLA-DMA,HLA-DQB1,HLA-G,HOXA3,HOXB7,HTT,IL12A,IL21R,IL2RA,IL5RA,INHBA,ITGAE,ITGB3,JAK1,JAM3,JARID2,KLHL6,LAG3,LAMA3,LCN2,LGALS3,LSP1,LTA,LTB4R,LTC4S,MA…	131
Cellular Assembly and Organization	microtubule dynamics	3.89e-07	AATK,ABCC1,ACACA,ACTG1,ADCY3,AGRN,AGT,AKT1,ANGPT2,ARAP1,ARHGEF2,ARPC2,ATXN1,AVIL,B3GNT1,BAI1,BAIAP2,BBS1,BBS2,BBS5,BMP2,BMP4,BSN,BST2,CAMK1D,CAPN2,CAPZB,CDC42BPB,CDC42EP1,CDH4,CLU,CNTN1,CNTNAP1,CORO1A,CRHR1,CSRP1,CTNNA2,CTTN,DDR1,DGKG,DLG4,DLGAP2,DNAI2,DNM3,DOCK1,E2F4,ENC1,EPB41,EPS15,ERG,EVI5L,EVL,F2RL1,FCER1A,FEZ1,FGF1,FGF2,FOS,FXN,GALNS,GAS7,GDNF,GIT1,GNA12,GNAO1,GNAS,GRIN1,HGF,HTT,ICAM5,IL1RA…	142
Cellular Function and Maintenance	microtubule dynamics	3.89e-07	AATK,ABCC1,ACACA,ACTG1,ADCY3,AGRN,AGT,AKT1,ANGPT2,ARAP1,ARHGEF2,ARPC2,ATXN1,AVIL,B3GNT1,BAI1,BAIAP2,BBS1,BBS2,BBS5,BMP2,BMP4,BSN,BST2,CAMK1D,CAPN2,CAPZB,CDC42BPB,CDC42EP1,CDH4,CLU,CNTN1,CNTNAP1,CORO1A,CRHR1,CSRP1,CTNNA2,CTTN,DDR1,DGKG,DLG4,DLGAP2,DNAI2,DNM3,DOCK1,E2F4,ENC1,EPB41,EPS15,ERG,EVI5L,EVL,F2RL1,FCER1A,FEZ1,FGF1,FGF2,FOS,FXN,GALNS,GAS7,GDNF,GIT1,GNA12,GNAO1,GNAS,GRIN1,HGF,HTT,ICAM5,IL1RA…	142
Cellular Growth and Proliferation	proliferation of blood cells	3.94e-07	AGRN,AHNAK,AIRE,AKT1,ANXA1,BCL10,BCL2L11,BCR,BMP4,CCND3,CD274,CD37,CD58,CD59,CDK6,CEBPA,CFLAR,CISH,CLCF1,CORO1A,CTF1,CTSD,CTSZ,DAPP1,DLL1,DOK2,E2F4,EFS,ELANE,ESRRA,EXTL1,F2RL1,FANCA,FGF2,FLT3,FOS,FOXD2,GAD2,GATA2,HGF,HLA-DMA,HLA-DQB1,HLA-E,HMGA1,HOXA10,HOXB7,HR,IL12A,IL21R,IL2RA,IL4I1,IL5RA,INHBA,ITGA2B,ITGB3,JAK1,KCNA3,KLF9,LAG3,LGALS3,LRRC32,LTA,LTBP1,LY86,MAD1L1,MAFG,MAP3K8,MAP4K1,MECOM,MEIS1,…	121
Cellular Development	proliferation of blood cells	3.94e-07	AGRN,AHNAK,AIRE,AKT1,ANXA1,BCL10,BCL2L11,BCR,BMP4,CCND3,CD274,CD37,CD58,CD59,CDK6,CEBPA,CFLAR,CISH,CLCF1,CORO1A,CTF1,CTSD,CTSZ,DAPP1,DLL1,DOK2,E2F4,EFS,ELANE,ESRRA,EXTL1,F2RL1,FANCA,FGF2,FLT3,FOS,FOXD2,GAD2,GATA2,HGF,HLA-DMA,HLA-DQB1,HLA-E,HMGA1,HOXA10,HOXB7,HR,IL12A,IL21R,IL2RA,IL4I1,IL5RA,INHBA,ITGA2B,ITGB3,JAK1,KCNA3,KLF9,LAG3,LGALS3,LRRC32,LTA,LTBP1,LY86,MAD1L1,MAFG,MAP3K8,MAP4K1,MECOM,MEIS1,…	121
Cellular Assembly and Organization	organization of cytoplasm	5.04e-07	AATK,ABCC1,ABR,ACACA,ACTG1,ADCY3,ADRA2A,ADRBK1,AGRN,AGT,AKT1,ANGPT2,ARAP1,ARHGAP1,ARHGEF2,ARPC2,ATXN1,AVIL,B3GNT1,BAI1,BAIAP2,BBS1,BBS2,BBS5,BCR,BMP2,BMP4,BSN,BST2,CAMK1D,CAPN2,CAPZB,CDC42BPB,CDC42EP1,CDH4,CEBPA,CLU,CNTN1,CNTNAP1,COG2,CORO1A,CRHR1,CSRP1,CTBP1,CTNNA2,CTTN,DCTN2,DDR1,DES,DGKG,DLG4,DLGAP2,DNAI2,DNM3,DOCK1,E2F4,ENC1,EPB41,EPB41L5,EPB49,EPS15,ERG,EVI5L,EVL,F2RL1,FCER1A,FEZ1,FGF1,FGF2,…	174
Cellular Function and Maintenance	organization of cytoplasm	5.04e-07	AATK,ABCC1,ABR,ACACA,ACTG1,ADCY3,ADRA2A,ADRBK1,AGRN,AGT,AKT1,ANGPT2,ARAP1,ARHGAP1,ARHGEF2,ARPC2,ATXN1,AVIL,B3GNT1,BAI1,BAIAP2,BBS1,BBS2,BBS5,BCR,BMP2,BMP4,BSN,BST2,CAMK1D,CAPN2,CAPZB,CDC42BPB,CDC42EP1,CDH4,CEBPA,CLU,CNTN1,CNTNAP1,COG2,CORO1A,CRHR1,CSRP1,CTBP1,CTNNA2,CTTN,DCTN2,DDR1,DES,DGKG,DLG4,DLGAP2,DNAI2,DNM3,DOCK1,E2F4,ENC1,EPB41,EPB41L5,EPB49,EPS15,ERG,EVI5L,EVL,F2RL1,FCER1A,FEZ1,FGF1,FGF2,…	174
Immunological Disease	systemic autoimmune syndrome	5.36e-07	ABHD16A,ADAM8,ADAMTS7,AGT,AIRE,AKT1,ALOX5,ANXA1,APLP2,ATXN1,BAG6,BCL2L11,BGLAP,BMP4,BRD2,BRMS1,C15orf27,C1S,CAMK2D,CCL1,CCND3,CD274,CD97,CDK6,CEACAM8,CLU,COL11A2,COL7A1,CTSA,CTSG,CYP4F3,DDR1,DHFR,DNASE1L3,DNASE2,ELANE,F2RL1,FGF2,FKBP5,FLT3,FOS,FPGS,FRY,GABBR1,GAD2,GALNT2,GNL1,GPR126,GPSM3,GRB10,GRIK4,HCG22,HCP5,HIST1H2BH/HIST1H2BO,HIST1H3A (includes others),HLA-A,HLA-B,HLA-C,HLA-DMA,HLA-DMB,HLA-D…	133
Lymphoid Tissue Structure and Development	morphology of lymphatic system component	8.61e-07	AIRE,AKT1,AKT3,ALOX5,ARID3A,BCL2L11,BIN3,BST2,CBFA2T3,CCND3,CD37,CDK6,CEBPA,CTSA,CTSD,DNASE2,DOK2,ESRRA,FGF2,FOS,FUT7,GDF1,GNA12,GPR55,H1F0,HGF,HLA-DQB1,HOXA3,HOXB7,IL21R,IL2RA,IL5RA,ITGA2B,ITGB3,JAK1,KLHL6,LAG3,LAX1,LEFTY2,LMNA,LTA,MERTK,mir-10,mir-146,NFE2,NKX2-3,NLRC5,NLRP12,NOD2,NODAL,PBX1,PPT2,PRKCH,PRSS16,PTPRCAP,PTPRJ,PURA,RORC,RUNX1,RUNX2,SIPA1,SMAD3,SOCS1,TAL1,TBX1,THBS2,TMEM204,TNFRSF8,…	75
Cardiovascular System Development and Function	development of vascular system	8.7e-07	ABCA4,ADRA2A,ADRBK1,AGT,AKT1,AKT3,ANGPT2,ANGPTL2,ANXA3,BAI1,BAZ1B,BCR,BMP2,BMP4,BRMS1,CAPN2,CCL1,CCND3,CEBPA,CFLAR,COL11A1,COL13A1,COL1A1,CSRP3,CTBP1,CTBP2,CX3CL1,CYP26A1,DLL1,DOCK1,DVL3,E2F4,ELN,ERG,ETV6,F12,F2RL1,FGF1,FGF2,FGFRL1,FOXE3,FOXP4,GATA2,GDNF,GLI2,GPR124,GSC,HEYL,HGF,HIF3A,HLA-DQB1,HOXA10,HPSE,HSPG2,HTATIP2,INHBA,ITGB3,JAM3,JPH2,KCNJ8,LEFTY2,LGALS3,LMX1B,LRP5,LTA,LTB4R,LTBP1,MECOM,MEI…	139
Cellular Development	differentiation of blood cells	1.01e-06	AGT,AIRE,AKT1,ANGPT2,ANXA1,ARID3A,B4GALNT1,BAIAP2,BCL10,BCL2L11,BCR,BMP2,BMP4,CBFA2T3,CCL1,CD274,CDK6,CEBPA,CHRD,CLCF1,CRIP2,CTBP1,DLL1,DNASE2,ERG,ETV6,EXTL1,FGF2,FLT3,FOS,FZD7,GATA2,HDAC4,HGF,HLA-DMA,HLA-DQB1,HOXA10,HOXB7,HTT,IL12A,IL17D,IL21R,IL2RA,IL5RA,INHBA,IRF5,ITPKC,JAK1,JAM3,KCNA3,KIRREL3,KLHL6,LCN2,LFNG,LGALS3,LTA,LTBP1,MAD1L1,MAP4K1,MECOM,MEIS1,MERTK,MLLT3,MOG,MXD3,MYCT1,NBR1,NFE2,NKX2-…	109
Hematological System Development and Function	differentiation of blood cells	1.01e-06	AGT,AIRE,AKT1,ANGPT2,ANXA1,ARID3A,B4GALNT1,BAIAP2,BCL10,BCL2L11,BCR,BMP2,BMP4,CBFA2T3,CCL1,CD274,CDK6,CEBPA,CHRD,CLCF1,CRIP2,CTBP1,DLL1,DNASE2,ERG,ETV6,EXTL1,FGF2,FLT3,FOS,FZD7,GATA2,HDAC4,HGF,HLA-DMA,HLA-DQB1,HOXA10,HOXB7,HTT,IL12A,IL17D,IL21R,IL2RA,IL5RA,INHBA,IRF5,ITPKC,JAK1,JAM3,KCNA3,KIRREL3,KLHL6,LCN2,LFNG,LGALS3,LTA,LTBP1,MAD1L1,MAP4K1,MECOM,MEIS1,MERTK,MLLT3,MOG,MXD3,MYCT1,NBR1,NFE2,NKX2-…	109
Endocrine System Disorders	diabetes mellitus	1.1e-06	ABHD16A,ADRA2A,AGT,AKT1,ANKRD44,ANXA1,BAG6,BCL2L11,BRD2,C1S,CA12,CA5A,CACNA1C,CACNA1D,CACNA2D1,CAMTA1,CD274,CETP,CLU,COL11A2,CPLX2,DDR1,DLGAP2,ECEL1,FXN,GABBR1,GAD2,GCK,GPSM3,HCG22,HCP5,HGF,HIST1H2BH/HIST1H2BO,HIST1H3A (includes others),HLA-A,HLA-B,HLA-C,HLA-DMA,HLA-DPA1,HLA-DPB1,HLA-DQB1,HLA-DRA,HLA-F,HLA-L,HMGA1,HOXA3,HTR3D,HTT,IL12A,IL21R,IL2RA,ITGA2B,JAZF1,KCNJ11,KCNJ5,KCNQ1,KIRREL3,LCN2,LGAL…	107
Gastrointestinal Disease	diabetes mellitus	1.1e-06	ABHD16A,ADRA2A,AGT,AKT1,ANKRD44,ANXA1,BAG6,BCL2L11,BRD2,C1S,CA12,CA5A,CACNA1C,CACNA1D,CACNA2D1,CAMTA1,CD274,CETP,CLU,COL11A2,CPLX2,DDR1,DLGAP2,ECEL1,FXN,GABBR1,GAD2,GCK,GPSM3,HCG22,HCP5,HGF,HIST1H2BH/HIST1H2BO,HIST1H3A (includes others),HLA-A,HLA-B,HLA-C,HLA-DMA,HLA-DPA1,HLA-DPB1,HLA-DQB1,HLA-DRA,HLA-F,HLA-L,HMGA1,HOXA3,HTR3D,HTT,IL12A,IL21R,IL2RA,ITGA2B,JAZF1,KCNJ11,KCNJ5,KCNQ1,KIRREL3,LCN2,LGAL…	107
Metabolic Disease	diabetes mellitus	1.1e-06	ABHD16A,ADRA2A,AGT,AKT1,ANKRD44,ANXA1,BAG6,BCL2L11,BRD2,C1S,CA12,CA5A,CACNA1C,CACNA1D,CACNA2D1,CAMTA1,CD274,CETP,CLU,COL11A2,CPLX2,DDR1,DLGAP2,ECEL1,FXN,GABBR1,GAD2,GCK,GPSM3,HCG22,HCP5,HGF,HIST1H2BH/HIST1H2BO,HIST1H3A (includes others),HLA-A,HLA-B,HLA-C,HLA-DMA,HLA-DPA1,HLA-DPB1,HLA-DQB1,HLA-DRA,HLA-F,HLA-L,HMGA1,HOXA3,HTR3D,HTT,IL12A,IL21R,IL2RA,ITGA2B,JAZF1,KCNJ11,KCNJ5,KCNQ1,KIRREL3,LCN2,LGAL…	107
Gene Expression	transcription of RNA	1.11e-06	ABCA2,ABLIM1,AFAP1L2,AGRN,AGT,AIRE,AKT1,ALX4,AP2A2,APOL3/APOL4,ARID3A,ARNT2,ASCL2,ATP8B1,ATXN1,BAZ1B,BCL10,BCR,BLOC1S2,BMP2,BMP4,BRD2,BST2,CAMK2D,CBFA2T3,CBX7,CCND3,CEBPA,CFLAR,CISH,CMYA5,CRY2,CTBP1,CTBP2,CTDSPL,DAB2IP,DLL1,DOT1L,DVL3,E2F4,EBF4,EHF,EHMT1,ELK3,ELL3,ERG,ESRRA,ESRRG,ETV6,F2RL1,FEV,FGF1,FGF2,FHL2,FOS,FOXE3,FOXK1,FOXK2,FOXN3,FOXP4,FXYD1,FZD1,FZD7,GAS7,GATA2,GDF7,GDNF,GLI2,GLIS1,GNA12,…	232
Tissue Morphology	quantity of mononuclear leukocytes	1.16e-06	AGT,AIRE,AKT1,ARID3A,BCL10,BCL2L11,BCR,BST2,CBFA2T3,CCND3,CD274,CDK6,CEBPA,CFLAR,CISH,CORO1A,CTSD,CX3CL1,DAPP1,DDR1,DLL1,DNASE2,DOK2,E2F4,ESRRA,ETV6,FLT3,FOS,GAD2,GCNT2,GNA12,HGF,HIVEP3,HLA-B,HLA-DMA,HLA-DQB1,HLA-G,HOXA3,HOXB7,IL12A,IL21R,IL2RA,IL5RA,INHBA,ITGAE,ITGB3,JAK1,JAM3,JARID2,KLHL6,LAG3,LAMA3,LCN2,LGALS3,LSP1,LTA,MAP3K8,MEIS1,MERTK,mir-146,MOG,NKX2-3,NLRC5,NOD2,NOTCH1,NTRK1,PATZ1,PBX1,PD…	107
Hematological System Development and Function	quantity of mononuclear leukocytes	1.16e-06	AGT,AIRE,AKT1,ARID3A,BCL10,BCL2L11,BCR,BST2,CBFA2T3,CCND3,CD274,CDK6,CEBPA,CFLAR,CISH,CORO1A,CTSD,CX3CL1,DAPP1,DDR1,DLL1,DNASE2,DOK2,E2F4,ESRRA,ETV6,FLT3,FOS,GAD2,GCNT2,GNA12,HGF,HIVEP3,HLA-B,HLA-DMA,HLA-DQB1,HLA-G,HOXA3,HOXB7,IL12A,IL21R,IL2RA,IL5RA,INHBA,ITGAE,ITGB3,JAK1,JAM3,JARID2,KLHL6,LAG3,LAMA3,LCN2,LGALS3,LSP1,LTA,MAP3K8,MEIS1,MERTK,mir-146,MOG,NKX2-3,NLRC5,NOD2,NOTCH1,NTRK1,PATZ1,PBX1,PD…	107
Cardiovascular System Development and Function	development of cardiovascular system	1.24e-06	ABCA4,ADRA2A,ADRBK1,AGT,AKT1,AKT3,ANGPT2,ANGPTL2,ANXA3,BAI1,BAZ1B,BCR,BMP2,BMP4,BRMS1,CAPN2,CCL1,CCND3,CEBPA,CFLAR,COL11A1,COL13A1,COL1A1,CSRP3,CTBP1,CTBP2,CX3CL1,CYP26A1,DLL1,DOCK1,DVL3,E2F4,ELN,ERG,ETV6,F12,F2RL1,FGF1,FGF2,FGFRL1,FOXE3,FOXP4,GATA2,GDNF,GLI2,GPR124,GSC,HEYL,HGF,HIF3A,HLA-DQB1,HOXA10,HPSE,HSPG2,HTATIP2,INHBA,ITGB3,JAM3,JPH2,KCNJ8,LEFTY2,LGALS3,LMX1B,LRP5,LTB4R,LTBP1,MECOM,MEIS1,m…	138
Gene Expression	transcription	1.43e-06	ABCA2,ABLIM1,AFAP1L2,AGRN,AGT,AIRE,AKT1,ALX4,AP2A2,APOL3/APOL4,ARID3A,ARNT2,ASCL2,ATP8B1,ATXN1,BAZ1B,BCL10,BCR,BLOC1S2,BMP2,BMP4,BRD2,BST2,CAMK2D,CBFA2T3,CBX7,CCND3,CEBPA,CFLAR,CISH,CMYA5,CRY2,CTBP1,CTBP2,CTDSPL,DAB2IP,DLL1,DOT1L,DVL3,E2F4,EBF4,EHF,EHMT1,ELK3,ELL3,ERG,ESRRA,ESRRG,ETV6,F2RL1,FEV,FGF1,FGF2,FHL2,FOS,FOXE3,FOXK1,FOXK2,FOXN3,FOXP4,FPGS,FXYD1,FZD1,FZD7,GAS7,GATA2,GDF7,GDNF,GLI2,GLIS1,G…	235
Cardiovascular System Development and Function	heart rate	1.51e-06	ACADVL,ADRA2A,ADRBK1,AGRN,AGT,ANGPT2,AVP,CACNA1B,CACNA1D,CACNA1G,CACNA2D2,CAMK2D,CSRP3,DES,ELN,EPB41,GNAO1,HGF,HSPG2,INHBA,ITGB3,JPH2,KCNIP2,KCNJ11,KCNJ5,KCNJ8,LMNA,MYL4,NPPA,OXT,PNPLA2,PPARGC1B,RPS6KA2,RXRA,SCN1B,SLC8A1,SRL,TCAP,TG,TGFB2,THBS2,THRA,TPM1,TTN,UCN,UCN2,VAV2	47
Tissue Development	accumulation of cells	1.64e-06	AGRP,AGT,AKT1,ALOX5,ANGPT2,ANXA1,BCL10,BCL2L11,BCR,CD274,CD97,CEBPA,CLU,CTF1,CTSG,CX3CL1,DDR1,DOCK1,DOT1L,ELANE,ETV6,FGF1,FGF2,GATA2,HGF,IL12A,IL21R,IL2RA,JAM3,KIN,KRT18,LRP5,LRP8,LTA,LTC4S,MOG,MST1,NLRP12,NOTCH1,PBX1,PIM1,PML,PPM1G,PTGDS,PYY,RHOB,RORC,RUNX1,RUNX3,S100A8,SEPT9,TAL1,TIMP2,TNFRSF8	54
Cellular Assembly and Organization	formation of cellular protrusions	1.67e-06	ACACA,ADCY3,AGRN,AGT,AKT1,ARAP1,ARPC2,ATXN1,AVIL,B3GNT1,BAI1,BAIAP2,BBS1,BBS2,BBS5,BMP2,BSN,CAMK1D,CAPN2,CAPZB,CDC42BPB,CDC42EP1,CLU,CNTN1,CNTNAP1,CRHR1,CSRP1,CTNNA2,CTTN,DDR1,DGKG,DLG4,DLGAP2,DNAI2,DNM3,DOCK1,E2F4,ENC1,EPS15,EVI5L,F2RL1,FEZ1,FGF1,FGF2,FOS,GALNS,GAS7,GDNF,GIT1,GNA12,GNAO1,GRIN1,HGF,HTT,ICAM5,IL1RAP,INHBA,ITGA3,ITGB3,KIF5A,KLF7,KLF9,LASP1,LCN2,LMX1B,LRP8,MATN2,MPRIP,MYO7A,NDEL1,NF…	105
Cellular Function and Maintenance	formation of cellular protrusions	1.67e-06	ACACA,ADCY3,AGRN,AGT,AKT1,ARAP1,ARPC2,ATXN1,AVIL,B3GNT1,BAI1,BAIAP2,BBS1,BBS2,BBS5,BMP2,BSN,CAMK1D,CAPN2,CAPZB,CDC42BPB,CDC42EP1,CLU,CNTN1,CNTNAP1,CRHR1,CSRP1,CTNNA2,CTTN,DDR1,DGKG,DLG4,DLGAP2,DNAI2,DNM3,DOCK1,E2F4,ENC1,EPS15,EVI5L,F2RL1,FEZ1,FGF1,FGF2,FOS,GALNS,GAS7,GDNF,GIT1,GNA12,GNAO1,GRIN1,HGF,HTT,ICAM5,IL1RAP,INHBA,ITGA3,ITGB3,KIF5A,KLF7,KLF9,LASP1,LCN2,LMX1B,LRP8,MATN2,MPRIP,MYO7A,NDEL1,NF…	105
Cell Morphology	formation of cellular protrusions	1.67e-06	ACACA,ADCY3,AGRN,AGT,AKT1,ARAP1,ARPC2,ATXN1,AVIL,B3GNT1,BAI1,BAIAP2,BBS1,BBS2,BBS5,BMP2,BSN,CAMK1D,CAPN2,CAPZB,CDC42BPB,CDC42EP1,CLU,CNTN1,CNTNAP1,CRHR1,CSRP1,CTNNA2,CTTN,DDR1,DGKG,DLG4,DLGAP2,DNAI2,DNM3,DOCK1,E2F4,ENC1,EPS15,EVI5L,F2RL1,FEZ1,FGF1,FGF2,FOS,GALNS,GAS7,GDNF,GIT1,GNA12,GNAO1,GRIN1,HGF,HTT,ICAM5,IL1RAP,INHBA,ITGA3,ITGB3,KIF5A,KLF7,KLF9,LASP1,LCN2,LMX1B,LRP8,MATN2,MPRIP,MYO7A,NDEL1,NF…	105
Cancer	solid tumor	1.73e-06	A1BG,AATK,ABAT,ABCA4,ABCB9,ABCC1,ABCG4,ACP5,ACSL5,ACTG1,ADAM8,ADAMTS14,ADAMTS7,ADCK2,ADCY3,ADCY9,ADRA2A,AGT,AHNAK,AIM2,AKNA,AKT1,AKT3,ALOX5,ALX4,AMACR,AMBRA1,ANGPT2,ANGPTL2,ANKRD44,ANKRD9,ANO7,ANTXR2,ANXA1,ANXA3,ANXA4,AOC2,APLP2,APOLD1,AQP12A/AQP12B,ARHGAP26,ARHGEF2,ARL4C,AS3MT,ASCL2,ASGR1,ASPSCR1,ASS1,ATG16L2,ATOH8,ATP2B2,ATP8B1,ATXN1,AVIL,AVP,B3GNT3,B4GALNT1,BAG6,BAI1,BAI2,BBS2,BCAN,BCL10,BCR,B…	608
Nervous System Development and Function	development of central nervous system	2.94e-06	ABR,APLP2,ARNT2,ATP2B2,BAG6,BBS1,BBS2,BCAN,BCL10,BCR,BMP2,BMP4,CDK6,CERS1,CHRD,CNTN1,CTF1,CTNNA2,CYP26A1,CYP26C1,DRAXIN,DUOX2,E2F4,EVL,EXT1,FGF1,FGF2,FGFRL1,GALNS,GDF7,GDNF,GLI2,GPR124,GRIN1,GSC,HGF,HSPG2,HTT,ITGA3,JARID2,JRKL,KAT6B,LMX1B,LRP8,MCPH1,MDGA1,MECOM,mir-219,MOG,NCMAP,NCOR2,NDEL1,NDST1,NODAL,NOTCH1,NR1H3,NR2E1,NR2F1,NR4A2,NR5A1,NRP2,PCSK6,PITX3,POU3F1,PURA,RCAN1,RGMA,ROBO3,RUNX1,SDF4,S…	88
Cellular Growth and Proliferation	proliferation of immune cells	3.19e-06	AHNAK,AIRE,AKT1,ANXA1,BCL10,BCL2L11,BCR,BMP4,CCND3,CD274,CD37,CD58,CD59,CDK6,CEBPA,CFLAR,CISH,CLCF1,CORO1A,CTSD,CTSZ,DAPP1,DOK2,EFS,ELANE,ESRRA,EXTL1,F2RL1,FANCA,FLT3,FOS,FOXD2,GAD2,GATA2,HGF,HLA-DMA,HLA-DQB1,HLA-E,HMGA1,HOXA10,HOXB7,HR,IL12A,IL21R,IL2RA,IL4I1,IL5RA,INHBA,ITGA2B,ITGB3,JAK1,KCNA3,KLF9,LAG3,LGALS3,LRRC32,LTA,LTBP1,LY86,MAD1L1,MAP3K8,MAP4K1,MEIS1,MERTK,mir-29,MLLT3,MOG,MVP,NOTCH1,NP…	111
Cellular Development	proliferation of immune cells	3.19e-06	AHNAK,AIRE,AKT1,ANXA1,BCL10,BCL2L11,BCR,BMP4,CCND3,CD274,CD37,CD58,CD59,CDK6,CEBPA,CFLAR,CISH,CLCF1,CORO1A,CTSD,CTSZ,DAPP1,DOK2,EFS,ELANE,ESRRA,EXTL1,F2RL1,FANCA,FLT3,FOS,FOXD2,GAD2,GATA2,HGF,HLA-DMA,HLA-DQB1,HLA-E,HMGA1,HOXA10,HOXB7,HR,IL12A,IL21R,IL2RA,IL4I1,IL5RA,INHBA,ITGA2B,ITGB3,JAK1,KCNA3,KLF9,LAG3,LGALS3,LRRC32,LTA,LTBP1,LY86,MAD1L1,MAP3K8,MAP4K1,MEIS1,MERTK,mir-29,MLLT3,MOG,MVP,NOTCH1,NP…	111
Hematological System Development and Function	proliferation of immune cells	3.19e-06	AHNAK,AIRE,AKT1,ANXA1,BCL10,BCL2L11,BCR,BMP4,CCND3,CD274,CD37,CD58,CD59,CDK6,CEBPA,CFLAR,CISH,CLCF1,CORO1A,CTSD,CTSZ,DAPP1,DOK2,EFS,ELANE,ESRRA,EXTL1,F2RL1,FANCA,FLT3,FOS,FOXD2,GAD2,GATA2,HGF,HLA-DMA,HLA-DQB1,HLA-E,HMGA1,HOXA10,HOXB7,HR,IL12A,IL21R,IL2RA,IL4I1,IL5RA,INHBA,ITGA2B,ITGB3,JAK1,KCNA3,KLF9,LAG3,LGALS3,LRRC32,LTA,LTBP1,LY86,MAD1L1,MAP3K8,MAP4K1,MEIS1,MERTK,mir-29,MLLT3,MOG,MVP,NOTCH1,NP…	111
Cancer	carcinoma	3.31e-06	A1BG,AATK,ABAT,ABCA4,ABCB9,ABCC1,ABCG4,ACP5,ACSL5,ACTG1,ADAM8,ADAMTS14,ADAMTS7,ADCK2,ADCY3,ADCY9,ADRA2A,AGT,AHNAK,AIM2,AKNA,AKT1,AKT3,ALOX5,ALX4,AMACR,AMBRA1,ANGPT2,ANGPTL2,ANKRD44,ANKRD9,ANO7,ANTXR2,ANXA1,ANXA3,ANXA4,AOC2,APLP2,APOLD1,AQP12A/AQP12B,ARHGAP26,ARHGEF2,ARL4C,AS3MT,ASCL2,ASGR1,ASS1,ATG16L2,ATOH8,ATP2B2,ATP8B1,ATXN1,AVIL,AVP,B3GNT3,B4GALNT1,BAG6,BAI1,BAI2,BBS2,BCAN,BCL10,BCR,BIN3,BMP2…	600
Cellular Development	differentiation of connective tissue cells	3.63e-06	ADAM8,ADAMTS7,AGT,AKT1,BAG6,BGLAP,BMP2,BMP4,CDK6,CEBPA,CHRD,COL11A2,CTBP1,CTBP2,ESRRA,FBLIM1,FGF1,FGF2,FHL2,FOS,GABBR1,GAS7,GATA2,GDNF,GLI2,GPR55,HDAC4,HGF,HOXA10,HSPG2,INHBA,LIMD1,LMNA,LOXL2,LRP5,LRP8,MAP3K12,MECOM,mir-140,NBR1,NCOR2,NFATC4,NFIC,NOTCH1,NPPC,NR2F1,OCSTAMP,PKDCC,PLCL2,PPARGC1B,PRDM1,PRDM16,PRG4,PRKG2,PTGDS,PTGER2,PTPRE,RUNX2,RUNX3,S100A8,SH2B2,SH3PXD2B,SKI,SLC2A5,SMAD3,SMAD6,SOCS1…	78
Nervous System Development and Function	development of brain	5.06e-06	ABR,APLP2,ARNT2,ATP2B2,BAG6,BBS1,BBS2,BCAN,BCL10,BCR,BMP2,BMP4,CERS1,CHRD,CNTN1,CTNNA2,CYP26A1,CYP26C1,DRAXIN,DUOX2,E2F4,EXT1,FGF2,FGFRL1,GALNS,GDF7,GDNF,GLI2,GPR124,GRIN1,GSC,HGF,HSPG2,HTT,ITGA3,LMX1B,LRP8,MCPH1,MDGA1,MECOM,NCOR2,NDEL1,NDST1,NODAL,NOTCH1,NR1H3,NR2E1,NR2F1,NR4A2,NR5A1,NRP2,PCSK6,PITX3,POU3F1,PURA,RGMA,ROBO3,SDF4,SKI,SLC23A1,SPHK2,SPRY4,TG,THBS2,THRA,TMEM176B,TP73,VAX1,WNT3A,ZNF423	70
Tissue Development	development of brain	5.06e-06	ABR,APLP2,ARNT2,ATP2B2,BAG6,BBS1,BBS2,BCAN,BCL10,BCR,BMP2,BMP4,CERS1,CHRD,CNTN1,CTNNA2,CYP26A1,CYP26C1,DRAXIN,DUOX2,E2F4,EXT1,FGF2,FGFRL1,GALNS,GDF7,GDNF,GLI2,GPR124,GRIN1,GSC,HGF,HSPG2,HTT,ITGA3,LMX1B,LRP8,MCPH1,MDGA1,MECOM,NCOR2,NDEL1,NDST1,NODAL,NOTCH1,NR1H3,NR2E1,NR2F1,NR4A2,NR5A1,NRP2,PCSK6,PITX3,POU3F1,PURA,RGMA,ROBO3,SDF4,SKI,SLC23A1,SPHK2,SPRY4,TG,THBS2,THRA,TMEM176B,TP73,VAX1,WNT3A,ZNF423	70
Embryonic Development	development of brain	5.06e-06	ABR,APLP2,ARNT2,ATP2B2,BAG6,BBS1,BBS2,BCAN,BCL10,BCR,BMP2,BMP4,CERS1,CHRD,CNTN1,CTNNA2,CYP26A1,CYP26C1,DRAXIN,DUOX2,E2F4,EXT1,FGF2,FGFRL1,GALNS,GDF7,GDNF,GLI2,GPR124,GRIN1,GSC,HGF,HSPG2,HTT,ITGA3,LMX1B,LRP8,MCPH1,MDGA1,MECOM,NCOR2,NDEL1,NDST1,NODAL,NOTCH1,NR1H3,NR2E1,NR2F1,NR4A2,NR5A1,NRP2,PCSK6,PITX3,POU3F1,PURA,RGMA,ROBO3,SDF4,SKI,SLC23A1,SPHK2,SPRY4,TG,THBS2,THRA,TMEM176B,TP73,VAX1,WNT3A,ZNF423	70
Organ Development	development of brain	5.06e-06	ABR,APLP2,ARNT2,ATP2B2,BAG6,BBS1,BBS2,BCAN,BCL10,BCR,BMP2,BMP4,CERS1,CHRD,CNTN1,CTNNA2,CYP26A1,CYP26C1,DRAXIN,DUOX2,E2F4,EXT1,FGF2,FGFRL1,GALNS,GDF7,GDNF,GLI2,GPR124,GRIN1,GSC,HGF,HSPG2,HTT,ITGA3,LMX1B,LRP8,MCPH1,MDGA1,MECOM,NCOR2,NDEL1,NDST1,NODAL,NOTCH1,NR1H3,NR2E1,NR2F1,NR4A2,NR5A1,NRP2,PCSK6,PITX3,POU3F1,PURA,RGMA,ROBO3,SDF4,SKI,SLC23A1,SPHK2,SPRY4,TG,THBS2,THRA,TMEM176B,TP73,VAX1,WNT3A,ZNF423	70
Organismal Development	development of brain	5.06e-06	ABR,APLP2,ARNT2,ATP2B2,BAG6,BBS1,BBS2,BCAN,BCL10,BCR,BMP2,BMP4,CERS1,CHRD,CNTN1,CTNNA2,CYP26A1,CYP26C1,DRAXIN,DUOX2,E2F4,EXT1,FGF2,FGFRL1,GALNS,GDF7,GDNF,GLI2,GPR124,GRIN1,GSC,HGF,HSPG2,HTT,ITGA3,LMX1B,LRP8,MCPH1,MDGA1,MECOM,NCOR2,NDEL1,NDST1,NODAL,NOTCH1,NR1H3,NR2E1,NR2F1,NR4A2,NR5A1,NRP2,PCSK6,PITX3,POU3F1,PURA,RGMA,ROBO3,SDF4,SKI,SLC23A1,SPHK2,SPRY4,TG,THBS2,THRA,TMEM176B,TP73,VAX1,WNT3A,ZNF423	70
Cancer	cell transformation	5.55e-06	AKT1,AKT3,ANGPTL2,ARHGEF3,BCL10,BCR,BMP2,CCND3,CDK6,CEBPA,CLU,COL1A1,DHFR,E2F4,EIF4G1,EPS15,ETV6,FGF1,FGF2,FGF20,FLT3,FOS,FXN,GDNF,GLI2,GNA12,GNAO1,GPR132,GRB10,HBP1,HEYL,HGF,HMGA1,HTATIP2,IRF5,LGALS3,LZTS2,MAP3K8,MAPK8IP1,MCF2L,MECOM,MEIS1,MERTK,MLLT3,MST1R,MXD3,NOTCH1,NPDC1,NPPA,NTRK1,PBX1,PBX2,PIM1,PML,PRKCZ,PTPRE,RALGDS,RASIP1,RHOB,RUNX1,SEPT9,SHC1,SKI,SOCS1,STARD13,TDGF1,TGFB2,THRA,TMEM176B,…	73
Metabolic Disease	glucose metabolism disorder	5.63e-06	ABHD16A,ACACA,ACADVL,ADRA2A,AGAP2,AGT,AKT1,AKT3,ANKRD44,ANXA1,BAG6,BCL2L11,BRD2,C1QL3,C1S,CA12,CA5A,CACNA1C,CACNA1D,CACNA2D1,CAMTA1,CD274,CEBPA,CETP,CLU,COL11A2,CPLX2,CTF1,DDR1,DLGAP2,ECEL1,FGF1,FXN,GABBR1,GAD2,GCK,GIPR,GLUD1,GPSM3,HADH,HCG22,HCP5,HGF,HIST1H2BH/HIST1H2BO,HIST1H3A (includes others),HLA-A,HLA-B,HLA-C,HLA-DMA,HLA-DPA1,HLA-DPB1,HLA-DQB1,HLA-DRA,HLA-F,HLA-L,HMGA1,HOXA3,HTR3D,HTT,IL12A…	128
Gene Expression	expression of DNA	5.92e-06	ABCA2,ABLIM1,AFAP1L2,AGRN,AGT,AIRE,AKT1,ALX4,ARID3A,ARNT2,ASCL2,ATP8B1,ATXN1,AVP,BAZ1B,BCL10,BLOC1S2,BMP2,BMP4,BRD2,CBFA2T3,CBX7,CEBPA,CNTN1,CRY2,CTBP1,CTBP2,CYP26B1,DAB2IP,DLL1,DVL3,E2F4,EBF4,EHF,EHMT1,ELK3,ELL3,ESRRA,ESRRG,ETV6,F2RL1,FEV,FGF1,FGF2,FHL2,FOS,FOXE3,FOXK1,FOXK2,FOXN3,FOXP4,FZD1,FZD7,GAS7,GATA2,GDF7,GDNF,GLI2,GLIS1,GRIN1,GSC,GTF2IRD1,HDAC4,HEXIM2,HEYL,HIF3A,HIVEP1,HIVEP3,HMGA1,HOXA2…	191
Cancer	Cancer	6.66e-06	A1BG,AATK,ABAT,ABCA4,ABCB9,ABCC1,ABCG4,ACADVL,ACP5,ACSL5,ACTG1,ADAM8,ADAMTS14,ADAMTS7,ADCK2,ADCY3,ADCY9,ADRA2A,AGT,AHNAK,AIM2,AIRE,AKAP8L,AKNA,AKT1,AKT3,ALOX5,ALX4,AMACR,AMBRA1,ANGPT2,ANGPTL2,ANKRD11,ANKRD44,ANKRD9,ANO7,ANTXR2,ANXA1,ANXA3,ANXA4,AOC2,APLP2,APOLD1,AQP12A/AQP12B,ARHGAP1,ARHGAP26,ARHGEF2,ARL4C,AS3MT,ASCL2,ASGR1,ASPSCR1,ASS1,ATG16L2,ATOH8,ATP2B2,ATP8B1,ATXN1,AVIL,AVP,B3GNT1,B3GNT3,B4G…	701
Organismal Development	size of body	6.8e-06	ABCA2,ACTG1,ADCY3,AGT,AHNAK,AIRE,AKT1,AKT3,ANGPTL2,APLP2,ARHGAP1,ARID3A,ATP2B2,BAZ1B,BBS2,BCL2L11,BMP4,CACNA1D,CACNA2D2,CBX7,CCND3,CDK6,CEBPA,CHRNE,CIDEB,CLCF1,CNTN1,COL11A2,CTBP1,CTSA,CTSD,DIO3,DNASE2,DOCK1,DSE,E2F4,EHD1,ESRRA,FEZ1,FGFRL1,FOS,FOXK1,FXN,GAD2,GCK,GIT1,GLI2,GNAO1,GPR126,GRB10,GSC,GTF2IRD1,H1F0,HDAC4,HEYL,HLA-DMA,HSPG2,IL2RA,JAK1,KCNA3,KCNAB2,KCNQ1OT1,LAMA3,LASP1,LFNG,LGI1,LMNA,LMO7…	121
Endocrine System Disorders	hypothyroidism	6.89e-06	DIO3,DUOX2,DUOXA2,GRIK4,KAT6B,NPPA,PAX8,PITX3,TG,THRA,TRHR,TSHR	12
Metabolic Disease	hypothyroidism	6.89e-06	DIO3,DUOX2,DUOXA2,GRIK4,KAT6B,NPPA,PAX8,PITX3,TG,THRA,TRHR,TSHR	12
Cancer	epithelial neoplasia	7.39e-06	A1BG,AATK,ABAT,ABCA4,ABCB9,ABCC1,ABCG4,ACP5,ACSL5,ACTG1,ACTN3,ADAM8,ADAMTS14,ADAMTS7,ADCK2,ADCY3,ADCY9,ADRA2A,AGT,AHNAK,AIM2,AKNA,AKT1,AKT3,ALOX5,ALX4,AMACR,AMBRA1,ANGPT2,ANGPTL2,ANKRD44,ANKRD9,ANO7,ANTXR2,ANXA1,ANXA3,ANXA4,AOC2,APLP2,APOLD1,AQP12A/AQP12B,ARHGAP26,ARHGEF2,ARL4C,AS3MT,ASCL2,ASGR1,ASS1,ATG16L2,ATOH8,ATP2B2,ATP8B1,ATXN1,AVIL,AVP,B3GNT3,B4GALNT1,BAG6,BAI1,BAI2,BBS2,BCAN,BCL10,BCR,BIN…	609
Tissue Development	morphology of skull	7.83e-06	ALX4,COL11A2,DDR1,E2F4,FGFRL1,FOS,GLI2,GSC,HDAC4,HOXA2,HOXA3,HSPG2,LMNA,LMX1B,mir-140,NDST1,NFATC4,NFIC,NFIX,PBX1,PCSK6,PHC2,PKDCC,PRKG2,RGMA,RUNX2,SALL4,SKI,SLC39A13,SPRY4,TBX1,TGFB2,TP73,WNT3A	34
Embryonic Development	morphology of skull	7.83e-06	ALX4,COL11A2,DDR1,E2F4,FGFRL1,FOS,GLI2,GSC,HDAC4,HOXA2,HOXA3,HSPG2,LMNA,LMX1B,mir-140,NDST1,NFATC4,NFIC,NFIX,PBX1,PCSK6,PHC2,PKDCC,PRKG2,RGMA,RUNX2,SALL4,SKI,SLC39A13,SPRY4,TBX1,TGFB2,TP73,WNT3A	34
Organ Development	morphology of skull	7.83e-06	ALX4,COL11A2,DDR1,E2F4,FGFRL1,FOS,GLI2,GSC,HDAC4,HOXA2,HOXA3,HSPG2,LMNA,LMX1B,mir-140,NDST1,NFATC4,NFIC,NFIX,PBX1,PCSK6,PHC2,PKDCC,PRKG2,RGMA,RUNX2,SALL4,SKI,SLC39A13,SPRY4,TBX1,TGFB2,TP73,WNT3A	34
Organismal Development	morphology of skull	7.83e-06	ALX4,COL11A2,DDR1,E2F4,FGFRL1,FOS,GLI2,GSC,HDAC4,HOXA2,HOXA3,HSPG2,LMNA,LMX1B,mir-140,NDST1,NFATC4,NFIC,NFIX,PBX1,PCSK6,PHC2,PKDCC,PRKG2,RGMA,RUNX2,SALL4,SKI,SLC39A13,SPRY4,TBX1,TGFB2,TP73,WNT3A	34
Connective Tissue Development and Function	morphology of skull	7.83e-06	ALX4,COL11A2,DDR1,E2F4,FGFRL1,FOS,GLI2,GSC,HDAC4,HOXA2,HOXA3,HSPG2,LMNA,LMX1B,mir-140,NDST1,NFATC4,NFIC,NFIX,PBX1,PCSK6,PHC2,PKDCC,PRKG2,RGMA,RUNX2,SALL4,SKI,SLC39A13,SPRY4,TBX1,TGFB2,TP73,WNT3A	34
Organ Morphology	morphology of skull	7.83e-06	ALX4,COL11A2,DDR1,E2F4,FGFRL1,FOS,GLI2,GSC,HDAC4,HOXA2,HOXA3,HSPG2,LMNA,LMX1B,mir-140,NDST1,NFATC4,NFIC,NFIX,PBX1,PCSK6,PHC2,PKDCC,PRKG2,RGMA,RUNX2,SALL4,SKI,SLC39A13,SPRY4,TBX1,TGFB2,TP73,WNT3A	34
Skeletal and Muscular System Development and Function	morphology of skull	7.83e-06	ALX4,COL11A2,DDR1,E2F4,FGFRL1,FOS,GLI2,GSC,HDAC4,HOXA2,HOXA3,HSPG2,LMNA,LMX1B,mir-140,NDST1,NFATC4,NFIC,NFIX,PBX1,PCSK6,PHC2,PKDCC,PRKG2,RGMA,RUNX2,SALL4,SKI,SLC39A13,SPRY4,TBX1,TGFB2,TP73,WNT3A	34
Lymphoid Tissue Structure and Development	morphology of lymphoid organ	8.01e-06	AIRE,AKT1,AKT3,ALOX5,BCL2L11,BIN3,BST2,CBFA2T3,CDK6,CEBPA,CTSA,CTSD,DNASE2,DOK2,ESRRA,FOS,FUT7,GDF1,GNA12,H1F0,HLA-DQB1,HOXA3,HOXB7,IL2RA,IL5RA,ITGA2B,ITGB3,JAK1,KLHL6,LAG3,LEFTY2,LMNA,LTA,MERTK,mir-146,NFE2,NKX2-3,NLRC5,NLRP12,NOD2,NODAL,PBX1,PPT2,PRKCH,PRSS16,PTPRCAP,PTPRJ,PURA,RORC,RUNX1,RUNX2,SIPA1,SMAD3,SOCS1,TBX1,TNFRSF8,TNFSF12,TRADD,TRAF3IP2,TREX1,ZC3H12A	61
Organ Morphology	morphology of lymphoid organ	8.01e-06	AIRE,AKT1,AKT3,ALOX5,BCL2L11,BIN3,BST2,CBFA2T3,CDK6,CEBPA,CTSA,CTSD,DNASE2,DOK2,ESRRA,FOS,FUT7,GDF1,GNA12,H1F0,HLA-DQB1,HOXA3,HOXB7,IL2RA,IL5RA,ITGA2B,ITGB3,JAK1,KLHL6,LAG3,LEFTY2,LMNA,LTA,MERTK,mir-146,NFE2,NKX2-3,NLRC5,NLRP12,NOD2,NODAL,PBX1,PPT2,PRKCH,PRSS16,PTPRCAP,PTPRJ,PURA,RORC,RUNX1,RUNX2,SIPA1,SMAD3,SOCS1,TBX1,TNFRSF8,TNFSF12,TRADD,TRAF3IP2,TREX1,ZC3H12A	61
Neurological Disease	seizure disorder	8.23e-06	ABAT,ABCC1,AKT3,APOL1,B4GALNT1,BSN,CA12,CA5A,CACNA1B,CACNA1C,CACNA1D,CACNA1G,CACNA2D1,CACNA2D2,CACNB4,CACNG4,CHST6,CLU,CTSD,FGF2,FOS,GABBR1,GAD2,GDNF,GNAO1,GNG7,GRIN1,GRIN2D,HTT,KCNAB2,KCNH3,KCNJ11,KCNQ4,KIF5A,LGI1,mir-146,NID1,NR2F1,NRP2,POU3F1,PRICKLE2,PURA,RAI1,RNF144A,SCN1B,SEZ6,SLC25A22,SLC2A1,SLC6A12,ST8SIA1,TEAD3,TEF,TSC2,TSPO,WNT10A	55
Behavior	behavior	1.05e-05	ABAT,ABCA2,ABR,ADCY3,ADCY7,ADRA2A,ADRBK1,AGRP,AGT,APLP2,ASIC3,ATP2B2,ATXN1,AVP,B4GALNT1,BBS1,BBS2,BCR,BMP4,CACNA1B,CACNA1C,CACNA1G,CACNA2D2,CACNB4,CCND3,CEBPA,CHRD,CIDEB,CLCN6,CPLX2,CRHBP,CRHR1,CRIP2,CRY2,CTF1,CTNNA2,DDO,DLG4,E2F4,EHMT1,EPB41,F2RL1,FABP7,FEV,FEZ1,FGF2,FOS,GABBR1,GAD2,GCK,GDNF,GIT1,GNAO1,GNG7,GRIN1,GRIN2D,GRM2,GSC,GTF2IRD1,GUSB,HOXA2,HTT,IL2RA,ITGA3,ITM2B,JAK1,KCNAB2,KCNH3,KCNJ11,…	124
Cardiovascular Disease	vascular disease	1.05e-05	ABO,ADAMTS7,ADRA2A,AGT,AKT3,ALOX5,ANGPT2,ASIC3,BAZ1B,BCL2L11,BCR,BGLAP,CACNA1B,CACNA1C,CACNA1D,CACNA2D1,CACNB4,CAMTA1,CAPN1,CD59,CDCP1,CETP,CHRNE,CLU,COL1A1,CTSD,CX3CL1,CXCR6,DDR1,DHFR,DOCK9,DVL3,ELANE,ELN,F12,FAM78B,FLT3,FOS,FUT7,GDF1,GP1BB,GPX3,GRIN1,GRIN2D,HIVEP1,HOXA3,HSPG2,HTT,IL12A,IL2RA,ITGA2B,ITGB3,ITM2B,KIAA0020,LCN2,LGALS3,LRP5,LRP8,LTA,LTB4R,LTBP1,MAPK8IP1,MATN2,MCF2L,MECOM,MERTK,MTHFD…	103
Tissue Development	development of ear	1.09e-05	ABR,AKT1,ATP2B2,BCL2L11,BCR,BMP4,COL11A1,DDR1,DLL1,DUOX2,DVL3,FGF2,FGF20,GLI2,GSC,HOXA2,KCNQ1,KCNQ4,MCOLN3,MYO7A,NR2F1,SIX2,STRA6,TBX1,TGFB2,THRA,WNT3A	27
Embryonic Development	development of ear	1.09e-05	ABR,AKT1,ATP2B2,BCL2L11,BCR,BMP4,COL11A1,DDR1,DLL1,DUOX2,DVL3,FGF2,FGF20,GLI2,GSC,HOXA2,KCNQ1,KCNQ4,MCOLN3,MYO7A,NR2F1,SIX2,STRA6,TBX1,TGFB2,THRA,WNT3A	27
Organ Development	development of ear	1.09e-05	ABR,AKT1,ATP2B2,BCL2L11,BCR,BMP4,COL11A1,DDR1,DLL1,DUOX2,DVL3,FGF2,FGF20,GLI2,GSC,HOXA2,KCNQ1,KCNQ4,MCOLN3,MYO7A,NR2F1,SIX2,STRA6,TBX1,TGFB2,THRA,WNT3A	27
Organismal Development	development of ear	1.09e-05	ABR,AKT1,ATP2B2,BCL2L11,BCR,BMP4,COL11A1,DDR1,DLL1,DUOX2,DVL3,FGF2,FGF20,GLI2,GSC,HOXA2,KCNQ1,KCNQ4,MCOLN3,MYO7A,NR2F1,SIX2,STRA6,TBX1,TGFB2,THRA,WNT3A	27
Auditory and Vestibular System Development and Function	development of ear	1.09e-05	ABR,AKT1,ATP2B2,BCL2L11,BCR,BMP4,COL11A1,DDR1,DLL1,DUOX2,DVL3,FGF2,FGF20,GLI2,GSC,HOXA2,KCNQ1,KCNQ4,MCOLN3,MYO7A,NR2F1,SIX2,STRA6,TBX1,TGFB2,THRA,WNT3A	27
Skeletal and Muscular Disorders	congenital anomaly of musculoskeletal system	1.11e-05	ACP5,ALX4,BAG6,BCL10,BMP2,BMP4,CACNA1C,CCDC78,CHRD,CHST14,CNTN1,COL11A1,COL11A2,COL1A1,COL9A3,CRABP1,CRIM1,CYP26A1,CYP26B1,CYP26C1,DHFR,DYSF,EXT1,F2RL1,GDF1,GLI2,GNAS,GP1BB,HDAC4,HIVEP3,HLA-A,HLA-C,HLA-DPB1,HLA-DQB1,HLA-DRA,HSPG2,IFT140,ITGA3,KAT6B,KRT17,let-7,LMNA,LMX1B,LRP5,MATR3,MCPH1,MIB2,mir-10,mir-130,mir-140,mir-146,mir-548,MTHFR,MYL4,NDST1,NFIX,NIN,NUAK2,PBX1,PBX2,PCSK6,PDE4D,PRDM1,PTPRF,…	82
Developmental Disorder	congenital anomaly of musculoskeletal system	1.11e-05	ACP5,ALX4,BAG6,BCL10,BMP2,BMP4,CACNA1C,CCDC78,CHRD,CHST14,CNTN1,COL11A1,COL11A2,COL1A1,COL9A3,CRABP1,CRIM1,CYP26A1,CYP26B1,CYP26C1,DHFR,DYSF,EXT1,F2RL1,GDF1,GLI2,GNAS,GP1BB,HDAC4,HIVEP3,HLA-A,HLA-C,HLA-DPB1,HLA-DQB1,HLA-DRA,HSPG2,IFT140,ITGA3,KAT6B,KRT17,let-7,LMNA,LMX1B,LRP5,MATR3,MCPH1,MIB2,mir-10,mir-130,mir-140,mir-146,mir-548,MTHFR,MYL4,NDST1,NFIX,NIN,NUAK2,PBX1,PBX2,PCSK6,PDE4D,PRDM1,PTPRF,…	82
Lymphoid Tissue Structure and Development	morphology of spleen	1.24e-05	AIRE,ALOX5,BCL2L11,BIN3,BST2,CBFA2T3,CDK6,CEBPA,CTSA,CTSD,DNASE2,DOK2,ESRRA,FOS,GDF1,HLA-DQB1,IL2RA,IL5RA,ITGA2B,ITGB3,KLHL6,LAG3,LEFTY2,LMNA,LTA,MERTK,mir-146,NFE2,NKX2-3,NLRC5,NLRP12,NODAL,PBX1,PPT2,PTPRJ,PURA,RORC,RUNX2,SIPA1,SMAD3,SOCS1,TNFSF12,TRADD,TRAF3IP2,TREX1,ZC3H12A	46
Organ Morphology	morphology of spleen	1.24e-05	AIRE,ALOX5,BCL2L11,BIN3,BST2,CBFA2T3,CDK6,CEBPA,CTSA,CTSD,DNASE2,DOK2,ESRRA,FOS,GDF1,HLA-DQB1,IL2RA,IL5RA,ITGA2B,ITGB3,KLHL6,LAG3,LEFTY2,LMNA,LTA,MERTK,mir-146,NFE2,NKX2-3,NLRC5,NLRP12,NODAL,PBX1,PPT2,PTPRJ,PURA,RORC,RUNX2,SIPA1,SMAD3,SOCS1,TNFSF12,TRADD,TRAF3IP2,TREX1,ZC3H12A	46
Neurological Disease	epilepsy	1.33e-05	ABAT,ABCC1,BSN,CA12,CA5A,CACNA1B,CACNA1C,CACNA1D,CACNA2D1,CACNA2D2,CACNB4,CLU,GABBR1,GAD2,GRIN1,GRIN2D,HTT,KCNJ11,KCNQ4,LGI1,mir-146,NRP2,PRICKLE2,SCN1B,SLC25A22,SLC2A1,SLC6A12,TEF,TSC2,TSPO	30
Cellular Movement	invasion of cells	1.78e-05	ADAMTS7,AGAP2,AGT,AKT1,AKT3,ALOX5,ANGPT2,ANXA1,ASGR1,B3GNT1,BCAN,BCR,BMP2,BMP4,CAPN2,CCL1,CD97,CDC42BPB,CDH4,CHRD,CLU,COL7A1,CTBP1,CTBP2,CTSD,CTTN,DOCK1,DSE,ERG,ETV6,FBLIM1,FGF2,FHL2,GALNT2,GDNF,GNA12,GNAS,HBP1,HGF,HMGA1,HPN,HPSE,HTATIP2,IGF2BP1,INHBA,IQSEC1,ITGA3,ITGB3,JAM3,LASP1,LCN2,let-7,LGALS3,LGI1,LRP5,LTB4R2,MAP4K1,mir-10,mir-193,mir-29,MST1,MST1R,MX1,NDRG1,NES,NOD2,NOTCH1,NRP2,NTRK1,NUAK2…	98
Tissue Morphology	morphology of connective tissue	1.8e-05	ACADVL,ACP5,ARHGAP1,BBS2,CDK6,CEBPA,CFLAR,CIDEB,CLEC3B,COL11A2,COL1A1,CYP26B1,DSE,E2F4,ELN,EPB41,ETV6,FBXO2,FGF2,FGFRL1,FLRT2,GATA2,GLI2,GP1BB,GPR55,HDAC4,HGF,HOXA10,HOXA3,HSPG2,HTT,ITGA2B,ITGB3,KLHL10,LAMA3,LMNA,MECOM,NFATC4,NFE2,NFIX,NOTCH1,NPPC,NR1H3,PBX1,PIM1,PNPLA2,PPARGC1B,PPP1R15A,PRG4,PRKCZ,PTPRJ,RAI1,RUNX2,RXRA,RXRB,SHC1,SLC8A1,SMAD3,TAF4,TAL1,TBX1,TGFB2,THBS2,THRA,TK2,TPM1,TUBB1,ULK1,WN…	72
Gene Expression	transactivation	1.81e-05	AFAP1L2,AGT,AKT1,BCR,BMP2,BRD2,CAMK1D,CCND3,CEBPA,CHST14,CILP,CRIM1,DTX4,E2F4,EHF,EPB49,ERG,ESRRA,ESRRG,ETV6,FGF1,FGF2,FHL2,FOS,GLI2,GLIS1,GLTSCR1,HBP1,HGF,HIF3A,HMGA1,HOXB7,HR,HTATIP2,HTT,IGF2BP1,IL2RA,INHBA,JAK1,JAZF1,MAD2L2,MAP3K12,MAP3K8,MAPK8IP1,MECOM,MED31,MED8,MX1,NCOR2,NFE2,NKIRAS2,NOTCH1,NR1H3,NR2F1,NR4A2,NR5A1,NR5A2,PBX1,PCSK6,PIM1,PLAGL1,PML,POU2F1,PRDM1,PRKCZ,RHOB,RUNX1,RUNX2,RXRA,RXR…	86
Lymphoid Tissue Structure and Development	abnormal morphology of spleen	1.85e-05	AIRE,ALOX5,BCL2L11,BIN3,BST2,CBFA2T3,CDK6,CEBPA,CTSA,DNASE2,DOK2,FOS,GDF1,HLA-DQB1,IL2RA,IL5RA,ITGA2B,ITGB3,KLHL6,LAG3,LEFTY2,LMNA,LTA,MERTK,mir-146,NFE2,NKX2-3,NLRC5,NLRP12,NODAL,PPT2,PTPRJ,PURA,RORC,RUNX2,SIPA1,SMAD3,SOCS1,TNFSF12,TRAF3IP2,TREX1,ZC3H12A	42
Organ Morphology	abnormal morphology of spleen	1.85e-05	AIRE,ALOX5,BCL2L11,BIN3,BST2,CBFA2T3,CDK6,CEBPA,CTSA,DNASE2,DOK2,FOS,GDF1,HLA-DQB1,IL2RA,IL5RA,ITGA2B,ITGB3,KLHL6,LAG3,LEFTY2,LMNA,LTA,MERTK,mir-146,NFE2,NKX2-3,NLRC5,NLRP12,NODAL,PPT2,PTPRJ,PURA,RORC,RUNX2,SIPA1,SMAD3,SOCS1,TNFSF12,TRAF3IP2,TREX1,ZC3H12A	42
Nervous System Development and Function	morphology of brain	1.93e-05	ABR,ADCY3,AGT,AKT1,AKT3,ARNT2,ASIC3,ATP2B2,B4GALNT1,BAG6,BBS2,BCL2L11,BCR,CACNA2D2,CACNG8,CNTN1,CPLX2,CTNNA2,CYP26A1,CYP26C1,EPB41L1,FGF1,FGF17,FGF2,FGFRL1,GAL3ST1,GDF7,GLI2,GPR124,GRIN1,GSC,HOXA2,HSPG2,HTT,ITGA3,KLF7,LGI1,LHX6,LMX1B,LRP8,MAP3K12,MAPK8IP1,MBOAT7,MCPH1,MECOM,MERTK,MTHFR,NCAM2,NCOR2,NDEL1,NDST1,NFIX,NOTCH1,NR1H3,NR2F1,NR4A2,NR5A1,PEG3,PPT2,PURA,SKI,TAP1,TMEM176B,TP73,TYMP,UPP1,VAX1…	69
Organ Morphology	morphology of brain	1.93e-05	ABR,ADCY3,AGT,AKT1,AKT3,ARNT2,ASIC3,ATP2B2,B4GALNT1,BAG6,BBS2,BCL2L11,BCR,CACNA2D2,CACNG8,CNTN1,CPLX2,CTNNA2,CYP26A1,CYP26C1,EPB41L1,FGF1,FGF17,FGF2,FGFRL1,GAL3ST1,GDF7,GLI2,GPR124,GRIN1,GSC,HOXA2,HSPG2,HTT,ITGA3,KLF7,LGI1,LHX6,LMX1B,LRP8,MAP3K12,MAPK8IP1,MBOAT7,MCPH1,MECOM,MERTK,MTHFR,NCAM2,NCOR2,NDEL1,NDST1,NFIX,NOTCH1,NR1H3,NR2F1,NR4A2,NR5A1,PEG3,PPT2,PURA,SKI,TAP1,TMEM176B,TP73,TYMP,UPP1,VAX1…	69
Organismal Development	morphology of head	2.17e-05	ABCA4,AIRE,ALX4,ASIC3,BBS2,BIN3,BMP4,BRD4,CHST6,COL11A2,COL1A1,CTSA,CTSD,CYP26A1,CYP26B1,CYP26C1,DDR1,DVL3,E2F4,EHD1,FAT3,FGF1,FGFRL1,FOS,FOXE3,GALNS,GLI2,GSC,GTF2IRD1,GUCY2D,HDAC4,HOXA2,HOXA3,HSPG2,INHBA,ITGA3,LAMA3,LMNA,LMO7,LMX1B,LRP8,MERTK,mir-140,NDST1,NFATC4,NFIC,NFIX,NID1,PBX1,PCSK6,PHC2,PITX3,PKDCC,PRKCH,PRKG2,PTPRF,RGMA,RUNX2,RXRA,RXRB,SALL4,SIRT6,SKI,SLC39A13,SMAD3,SPNS2,SPRY4,TBX1,TGFB…	71
Cellular Development	development of osteoblasts	2.26e-05	CEBPA,GLI2,HDAC4,HOXA2,LIMD1,LRP5,RUNX2,SMAD3,TGFB2,WNT10B,WNT3A	11
Tissue Development	development of osteoblasts	2.26e-05	CEBPA,GLI2,HDAC4,HOXA2,LIMD1,LRP5,RUNX2,SMAD3,TGFB2,WNT10B,WNT3A	11
Embryonic Development	development of osteoblasts	2.26e-05	CEBPA,GLI2,HDAC4,HOXA2,LIMD1,LRP5,RUNX2,SMAD3,TGFB2,WNT10B,WNT3A	11
Organ Development	development of osteoblasts	2.26e-05	CEBPA,GLI2,HDAC4,HOXA2,LIMD1,LRP5,RUNX2,SMAD3,TGFB2,WNT10B,WNT3A	11
Organismal Development	development of osteoblasts	2.26e-05	CEBPA,GLI2,HDAC4,HOXA2,LIMD1,LRP5,RUNX2,SMAD3,TGFB2,WNT10B,WNT3A	11
Connective Tissue Development and Function	development of osteoblasts	2.26e-05	CEBPA,GLI2,HDAC4,HOXA2,LIMD1,LRP5,RUNX2,SMAD3,TGFB2,WNT10B,WNT3A	11
Skeletal and Muscular System Development and Function	development of osteoblasts	2.26e-05	CEBPA,GLI2,HDAC4,HOXA2,LIMD1,LRP5,RUNX2,SMAD3,TGFB2,WNT10B,WNT3A	11
Tissue Development	development of sensory organ	2.45e-05	ABCA4,ABR,AIRE,AKT1,ASIC3,ATP2B2,BBS1,BBS2,BCL2L11,BCR,BIN3,BMP2,BMP4,CCL1,CHST6,COL11A1,COL1A1,CTSD,CYP26B1,DDR1,DLL1,DUOX2,DVL3,EHD1,FAT3,FGF1,FGF2,FGF20,FOS,FOXE3,FYCO1,GALNS,GJA3,GLI2,GSC,GUCY2D,HGF,HIF3A,HOXA2,HSPG2,ITGA3,JAM3,KCNQ1,KCNQ4,LMO7,LMX1B,LRP8,MCOLN3,MEIS1,MERTK,MYO7A,NCAM2,NDST1,NID1,NOTCH1,NR2E1,NR2F1,PITX3,PRKCH,PTPRF,RXRA,RXRB,SIRT6,SIX2,SKI,SLC39A13,SPNS2,STRA6,TBX1,TGFB2,THB…	77
Embryonic Development	development of sensory organ	2.45e-05	ABCA4,ABR,AIRE,AKT1,ASIC3,ATP2B2,BBS1,BBS2,BCL2L11,BCR,BIN3,BMP2,BMP4,CCL1,CHST6,COL11A1,COL1A1,CTSD,CYP26B1,DDR1,DLL1,DUOX2,DVL3,EHD1,FAT3,FGF1,FGF2,FGF20,FOS,FOXE3,FYCO1,GALNS,GJA3,GLI2,GSC,GUCY2D,HGF,HIF3A,HOXA2,HSPG2,ITGA3,JAM3,KCNQ1,KCNQ4,LMO7,LMX1B,LRP8,MCOLN3,MEIS1,MERTK,MYO7A,NCAM2,NDST1,NID1,NOTCH1,NR2E1,NR2F1,PITX3,PRKCH,PTPRF,RXRA,RXRB,SIRT6,SIX2,SKI,SLC39A13,SPNS2,STRA6,TBX1,TGFB2,THB…	77
Organ Development	development of sensory organ	2.45e-05	ABCA4,ABR,AIRE,AKT1,ASIC3,ATP2B2,BBS1,BBS2,BCL2L11,BCR,BIN3,BMP2,BMP4,CCL1,CHST6,COL11A1,COL1A1,CTSD,CYP26B1,DDR1,DLL1,DUOX2,DVL3,EHD1,FAT3,FGF1,FGF2,FGF20,FOS,FOXE3,FYCO1,GALNS,GJA3,GLI2,GSC,GUCY2D,HGF,HIF3A,HOXA2,HSPG2,ITGA3,JAM3,KCNQ1,KCNQ4,LMO7,LMX1B,LRP8,MCOLN3,MEIS1,MERTK,MYO7A,NCAM2,NDST1,NID1,NOTCH1,NR2E1,NR2F1,PITX3,PRKCH,PTPRF,RXRA,RXRB,SIRT6,SIX2,SKI,SLC39A13,SPNS2,STRA6,TBX1,TGFB2,THB…	77
Organismal Development	development of sensory organ	2.45e-05	ABCA4,ABR,AIRE,AKT1,ASIC3,ATP2B2,BBS1,BBS2,BCL2L11,BCR,BIN3,BMP2,BMP4,CCL1,CHST6,COL11A1,COL1A1,CTSD,CYP26B1,DDR1,DLL1,DUOX2,DVL3,EHD1,FAT3,FGF1,FGF2,FGF20,FOS,FOXE3,FYCO1,GALNS,GJA3,GLI2,GSC,GUCY2D,HGF,HIF3A,HOXA2,HSPG2,ITGA3,JAM3,KCNQ1,KCNQ4,LMO7,LMX1B,LRP8,MCOLN3,MEIS1,MERTK,MYO7A,NCAM2,NDST1,NID1,NOTCH1,NR2E1,NR2F1,PITX3,PRKCH,PTPRF,RXRA,RXRB,SIRT6,SIX2,SKI,SLC39A13,SPNS2,STRA6,TBX1,TGFB2,THB…	77
Neurological Disease	seizures	2.83e-05	ABAT,AKT3,APOL1,B4GALNT1,BSN,CA12,CA5A,CACNA1G,CACNA2D1,CACNA2D2,CACNB4,CACNG4,CHST6,CTSD,FGF2,FOS,GABBR1,GAD2,GDNF,GNAO1,GNG7,GRIN1,GRIN2D,HTT,KCNAB2,KCNH3,KCNJ11,KCNQ4,KIF5A,LGI1,NID1,NR2F1,NRP2,POU3F1,PRICKLE2,PURA,RAI1,RNF144A,SCN1B,SEZ6,SLC2A1,SLC6A12,ST8SIA1,TEAD3,TSPO,WNT10A	46
Nervous System Development and Function	development of forebrain	2.96e-05	APLP2,ARNT2,BBS1,BBS2,BMP2,BMP4,CHRD,CYP26A1,CYP26C1,DRAXIN,E2F4,EXT1,FGF2,FGFRL1,GDF7,GDNF,GPR124,GRIN1,GSC,HTT,LRP8,MECOM,NCOR2,NDEL1,NDST1,NOTCH1,NR2E1,NR2F1,NR5A1,NRP2,PCSK6,POU3F1,SKI,SPRY4,TG,TP73,VAX1,WNT3A	38
Tissue Development	development of forebrain	2.96e-05	APLP2,ARNT2,BBS1,BBS2,BMP2,BMP4,CHRD,CYP26A1,CYP26C1,DRAXIN,E2F4,EXT1,FGF2,FGFRL1,GDF7,GDNF,GPR124,GRIN1,GSC,HTT,LRP8,MECOM,NCOR2,NDEL1,NDST1,NOTCH1,NR2E1,NR2F1,NR5A1,NRP2,PCSK6,POU3F1,SKI,SPRY4,TG,TP73,VAX1,WNT3A	38
Embryonic Development	development of forebrain	2.96e-05	APLP2,ARNT2,BBS1,BBS2,BMP2,BMP4,CHRD,CYP26A1,CYP26C1,DRAXIN,E2F4,EXT1,FGF2,FGFRL1,GDF7,GDNF,GPR124,GRIN1,GSC,HTT,LRP8,MECOM,NCOR2,NDEL1,NDST1,NOTCH1,NR2E1,NR2F1,NR5A1,NRP2,PCSK6,POU3F1,SKI,SPRY4,TG,TP73,VAX1,WNT3A	38
Organ Development	development of forebrain	2.96e-05	APLP2,ARNT2,BBS1,BBS2,BMP2,BMP4,CHRD,CYP26A1,CYP26C1,DRAXIN,E2F4,EXT1,FGF2,FGFRL1,GDF7,GDNF,GPR124,GRIN1,GSC,HTT,LRP8,MECOM,NCOR2,NDEL1,NDST1,NOTCH1,NR2E1,NR2F1,NR5A1,NRP2,PCSK6,POU3F1,SKI,SPRY4,TG,TP73,VAX1,WNT3A	38
Organismal Development	development of forebrain	2.96e-05	APLP2,ARNT2,BBS1,BBS2,BMP2,BMP4,CHRD,CYP26A1,CYP26C1,DRAXIN,E2F4,EXT1,FGF2,FGFRL1,GDF7,GDNF,GPR124,GRIN1,GSC,HTT,LRP8,MECOM,NCOR2,NDEL1,NDST1,NOTCH1,NR2E1,NR2F1,NR5A1,NRP2,PCSK6,POU3F1,SKI,SPRY4,TG,TP73,VAX1,WNT3A	38
Embryonic Development	development of body axis	3.14e-05	ABCA4,AIRE,ALX4,ANKRD11,ASIC3,BBS1,BBS2,BCL2L11,BIN3,BMP2,BMP4,CCL1,CHRD,CHST6,COL1A1,CTSD,CYP26A1,CYP26C1,DLL1,EDARADD,EHD1,FAT3,FGF1,FGF2,FGF20,FOS,FOXE3,FYCO1,FZD7,GALNS,GDF1,GJA3,GLI2,GSC,GUCY2D,HGF,HIF3A,HOXA10,HOXA2,HOXA3,HOXA6,HOXB6,HOXB7,HSPG2,HTT,INHBA,ITGA3,JAM3,LAMA3,LEFTY2,LMO7,LMX1B,LRP5,LRP8,MEIS1,MERTK,MLLT3,NDST1,NFIC,NID1,NKX2-3,NODAL,NOTCH1,NR2E1,PBX1,PCSK6,PHC2,PITX3,PRKCH,PTPR…	89
Organismal Development	development of body axis	3.14e-05	ABCA4,AIRE,ALX4,ANKRD11,ASIC3,BBS1,BBS2,BCL2L11,BIN3,BMP2,BMP4,CCL1,CHRD,CHST6,COL1A1,CTSD,CYP26A1,CYP26C1,DLL1,EDARADD,EHD1,FAT3,FGF1,FGF2,FGF20,FOS,FOXE3,FYCO1,FZD7,GALNS,GDF1,GJA3,GLI2,GSC,GUCY2D,HGF,HIF3A,HOXA10,HOXA2,HOXA3,HOXA6,HOXB6,HOXB7,HSPG2,HTT,INHBA,ITGA3,JAM3,LAMA3,LEFTY2,LMO7,LMX1B,LRP5,LRP8,MEIS1,MERTK,MLLT3,NDST1,NFIC,NID1,NKX2-3,NODAL,NOTCH1,NR2E1,PBX1,PCSK6,PHC2,PITX3,PRKCH,PTPR…	89
Tissue Development	development of connective tissue	3.24e-05	B4GALNT1,BCR,BMP2,BMP4,CEBPA,CHST13,CLEC3B,COL11A1,COL11A2,DSE,E2F4,ESRRA,FGF2,FOS,GATA2,GLI2,HDAC4,HIVEP3,HOXA10,HOXA2,HOXA3,HSPG2,ITGB3,LAMA3,LIMD1,LMX1B,LRP5,MECOM,NFATC4,NOTCH1,NTRK1,PBX1,PSTPIP2,RUNX1,RUNX2,SIX2,SLC14A1,SMAD3,TGFB2,THBS2,TNFSF12,WNT10B,WNT3A,XYLT1	44
Nervous System Development and Function	morphology of central nervous system	3.36e-05	ABR,ADCY3,AGT,AKT1,AKT3,ARNT2,ASIC3,ATP2B2,B4GALNT1,BAG6,BBS2,BCL2L11,BCR,BMP4,CACNA2D2,CACNG8,CNTN1,CPLX2,CTNNA2,CYP26A1,CYP26C1,EPB41L1,FGF1,FGF17,FGF2,FGFRL1,GAL3ST1,GDF7,GLI2,GPR124,GRIN1,GSC,HOXA2,HSPG2,HTT,ITGA3,KLF7,LGI1,LHX6,LMX1B,LRP8,MAP3K12,MAPK8IP1,MBOAT7,MCPH1,MECOM,MERTK,MTHFR,NCAM2,NCOR2,NDEL1,NDST1,NFATC4,NFIX,NOTCH1,NR1H3,NR2F1,NR4A2,NR5A1,PEA15,PEG3,POU3F1,PPT2,PURA,SDC3,SKI,TAP…	74
Lymphoid Tissue Structure and Development	abnormal morphology of lymphoid organ	3.63e-05	AIRE,AKT1,ALOX5,BCL2L11,BIN3,BST2,CBFA2T3,CDK6,CEBPA,CTSA,DNASE2,DOK2,FOS,FUT7,GDF1,H1F0,HLA-DQB1,HOXA3,HOXB7,IL2RA,IL5RA,ITGA2B,ITGB3,JAK1,KLHL6,LAG3,LEFTY2,LMNA,LTA,MERTK,mir-146,NFE2,NKX2-3,NLRC5,NLRP12,NODAL,PPT2,PRKCH,PTPRCAP,PTPRJ,PURA,RORC,RUNX1,RUNX2,SIPA1,SMAD3,SOCS1,TBX1,TNFRSF8,TNFSF12,TRAF3IP2,TREX1,ZC3H12A	53
Organ Morphology	abnormal morphology of lymphoid organ	3.63e-05	AIRE,AKT1,ALOX5,BCL2L11,BIN3,BST2,CBFA2T3,CDK6,CEBPA,CTSA,DNASE2,DOK2,FOS,FUT7,GDF1,H1F0,HLA-DQB1,HOXA3,HOXB7,IL2RA,IL5RA,ITGA2B,ITGB3,JAK1,KLHL6,LAG3,LEFTY2,LMNA,LTA,MERTK,mir-146,NFE2,NKX2-3,NLRC5,NLRP12,NODAL,PPT2,PRKCH,PTPRCAP,PTPRJ,PURA,RORC,RUNX1,RUNX2,SIPA1,SMAD3,SOCS1,TBX1,TNFRSF8,TNFSF12,TRAF3IP2,TREX1,ZC3H12A	53
Cellular Movement	leukocyte migration	3.63e-05	ABCC1,ADAM8,ADRBK1,AGT,AIRE,AKT1,ALOX5,ANGPT2,ANGPTL2,ANXA1,ARHGAP1,B3GNT1,BCR,CAMK1D,CCL1,CD274,CD58,CD63,CEBPA,CLU,COL1A1,CORO1A,CTSG,CTSZ,CTTN,CX3CL1,DOCK1,EFS,ELANE,ELN,ETV6,F2RL1,FCER1A,FGF1,FGF2,FHL2,FUT7,GAL3ST1,GNA12,GNAO1,GNAS,GPR132,HGF,HLA-G,IL12A,IL16,IL21R,IL2RA,INHBA,IRF5,ITGA2B,ITGA3,ITGAE,ITGB3,JAK1,JAM3,KCNA3,LAG3,LCN2,LGALS3,LPAR3,LSP1,LTA,LTB4R,LTC4S,MAP3K8,MAP4K1,MOG,MST1,NDST…	113
Immune Cell Trafficking	leukocyte migration	3.63e-05	ABCC1,ADAM8,ADRBK1,AGT,AIRE,AKT1,ALOX5,ANGPT2,ANGPTL2,ANXA1,ARHGAP1,B3GNT1,BCR,CAMK1D,CCL1,CD274,CD58,CD63,CEBPA,CLU,COL1A1,CORO1A,CTSG,CTSZ,CTTN,CX3CL1,DOCK1,EFS,ELANE,ELN,ETV6,F2RL1,FCER1A,FGF1,FGF2,FHL2,FUT7,GAL3ST1,GNA12,GNAO1,GNAS,GPR132,HGF,HLA-G,IL12A,IL16,IL21R,IL2RA,INHBA,IRF5,ITGA2B,ITGA3,ITGAE,ITGB3,JAK1,JAM3,KCNA3,LAG3,LCN2,LGALS3,LPAR3,LSP1,LTA,LTB4R,LTC4S,MAP3K8,MAP4K1,MOG,MST1,NDST…	113
Cellular Development	differentiation of leukocytes	3.83e-05	AGT,AIRE,AKT1,ANXA1,ARID3A,B4GALNT1,BCL10,BCL2L11,BCR,BMP2,BMP4,CBFA2T3,CCL1,CD274,CDK6,CEBPA,CHRD,CLCF1,CTBP1,DLL1,DNASE2,ETV6,EXTL1,FLT3,FOS,FZD7,GATA2,HDAC4,HGF,HLA-DMA,HLA-DQB1,HOXB7,IL12A,IL17D,IL21R,IL2RA,IL5RA,INHBA,IRF5,ITPKC,JAK1,JAM3,KCNA3,KLHL6,LFNG,LGALS3,LTA,LTBP1,MAD1L1,MECOM,MEIS1,MERTK,MLLT3,MOG,MXD3,NBR1,NKX2-3,NOTCH1,NPPA,NTRK1,PATZ1,PIK3R2,PML,PRDM1,PRDM16,PRELID1,PRKCH,PTPRJ,R…	89
Hematological System Development and Function	differentiation of leukocytes	3.83e-05	AGT,AIRE,AKT1,ANXA1,ARID3A,B4GALNT1,BCL10,BCL2L11,BCR,BMP2,BMP4,CBFA2T3,CCL1,CD274,CDK6,CEBPA,CHRD,CLCF1,CTBP1,DLL1,DNASE2,ETV6,EXTL1,FLT3,FOS,FZD7,GATA2,HDAC4,HGF,HLA-DMA,HLA-DQB1,HOXB7,IL12A,IL17D,IL21R,IL2RA,IL5RA,INHBA,IRF5,ITPKC,JAK1,JAM3,KCNA3,KLHL6,LFNG,LGALS3,LTA,LTBP1,MAD1L1,MECOM,MEIS1,MERTK,MLLT3,MOG,MXD3,NBR1,NKX2-3,NOTCH1,NPPA,NTRK1,PATZ1,PIK3R2,PML,PRDM1,PRDM16,PRELID1,PRKCH,PTPRJ,R…	89
Hematopoiesis	differentiation of leukocytes	3.83e-05	AGT,AIRE,AKT1,ANXA1,ARID3A,B4GALNT1,BCL10,BCL2L11,BCR,BMP2,BMP4,CBFA2T3,CCL1,CD274,CDK6,CEBPA,CHRD,CLCF1,CTBP1,DLL1,DNASE2,ETV6,EXTL1,FLT3,FOS,FZD7,GATA2,HDAC4,HGF,HLA-DMA,HLA-DQB1,HOXB7,IL12A,IL17D,IL21R,IL2RA,IL5RA,INHBA,IRF5,ITPKC,JAK1,JAM3,KCNA3,KLHL6,LFNG,LGALS3,LTA,LTBP1,MAD1L1,MECOM,MEIS1,MERTK,MLLT3,MOG,MXD3,NBR1,NKX2-3,NOTCH1,NPPA,NTRK1,PATZ1,PIK3R2,PML,PRDM1,PRDM16,PRELID1,PRKCH,PTPRJ,R…	89
Gene Expression	transcription of DNA	4.07e-05	ABCA2,ABLIM1,AFAP1L2,AGRN,AGT,AIRE,AKT1,ALX4,ARID3A,ARNT2,ASCL2,ATP8B1,ATXN1,BAZ1B,BCL10,BLOC1S2,BMP2,BMP4,BRD2,CBFA2T3,CBX7,CEBPA,CRY2,CTBP1,CTBP2,DAB2IP,DLL1,DVL3,E2F4,EBF4,EHF,EHMT1,ELK3,ELL3,ESRRA,ESRRG,ETV6,F2RL1,FEV,FGF1,FGF2,FHL2,FOS,FOXE3,FOXK1,FOXK2,FOXN3,FOXP4,FZD1,FZD7,GAS7,GATA2,GDF7,GDNF,GLI2,GLIS1,GRIN1,GSC,GTF2IRD1,HDAC4,HEXIM2,HEYL,HIF3A,HIVEP1,HIVEP3,HMGA1,HOXA2,HR,HTATIP2,INHBA,…	178
Cellular Function and Maintenance	function of blood cells	4.19e-05	ABCC1,AHNAK,AIM2,AIRE,ALOX5,BCL10,BCL2L11,BCR,CAPN1,CCL1,CD274,CD59,CTSZ,CTTN,DOK2,EFS,ELANE,ERG,FASTK,FCER1A,FOS,FUT7,HGF,HLA-B,HLA-DMA,HLA-DQB1,HLA-E,HLA-G,IL12A,IL16,IL21R,IL2RA,IRF5,ITGA2B,ITGB3,LAG3,LAX1,LCN2,LGALS3,LIMD1,LSP1,LTA,LTB4R,MAP4K1,MCPH1,MECOM,MERTK,mir-146,MOG,MST1,MST1R,NLRC5,NOD1,NOD2,PDCD1LG2,PIM1,PLCL2,PLD2,PTGER2,PTPRCAP,PTPRJ,RCAN1,RORC,SEPT5,SERPINB1,SGMS2,SLA,SLAMF1,SMAD…	83
Cellular Development	formation of plasma membrane projections	4.25e-05	ADCY3,AGRN,AKT1,ATXN1,AVIL,BAI1,BAIAP2,BBS1,BMP2,BSN,CAMK1D,CAPZB,CLU,CNTN1,CNTNAP1,CRHR1,CSRP1,CTNNA2,DDR1,DLG4,DLGAP2,DOCK1,ENC1,FEZ1,FGF2,FOS,GALNS,GAS7,GDNF,GIT1,GRIN1,HGF,HTT,ICAM5,IL1RAP,ITGB3,KIF5A,KLF7,KLF9,LCN2,LMX1B,LRP8,MATN2,NDEL1,NFATC4,NFIX,NOTCH1,NR2E1,NRP2,NTRK1,PAK6,PALM,PLD2,POU3F1,PRICKLE2,PTPRE,PTPRF,RAPGEF4,RHOB,ROBO3,RUNX3,SEZ6,SHC1,ST8SIA1,TNK2,TRPV4,TSGA10,UCN,ULK1,VAV2,VA…	73
Cellular Assembly and Organization	formation of plasma membrane projections	4.25e-05	ADCY3,AGRN,AKT1,ATXN1,AVIL,BAI1,BAIAP2,BBS1,BMP2,BSN,CAMK1D,CAPZB,CLU,CNTN1,CNTNAP1,CRHR1,CSRP1,CTNNA2,DDR1,DLG4,DLGAP2,DOCK1,ENC1,FEZ1,FGF2,FOS,GALNS,GAS7,GDNF,GIT1,GRIN1,HGF,HTT,ICAM5,IL1RAP,ITGB3,KIF5A,KLF7,KLF9,LCN2,LMX1B,LRP8,MATN2,NDEL1,NFATC4,NFIX,NOTCH1,NR2E1,NRP2,NTRK1,PAK6,PALM,PLD2,POU3F1,PRICKLE2,PTPRE,PTPRF,RAPGEF4,RHOB,ROBO3,RUNX3,SEZ6,SHC1,ST8SIA1,TNK2,TRPV4,TSGA10,UCN,ULK1,VAV2,VA…	73
Cellular Function and Maintenance	formation of plasma membrane projections	4.25e-05	ADCY3,AGRN,AKT1,ATXN1,AVIL,BAI1,BAIAP2,BBS1,BMP2,BSN,CAMK1D,CAPZB,CLU,CNTN1,CNTNAP1,CRHR1,CSRP1,CTNNA2,DDR1,DLG4,DLGAP2,DOCK1,ENC1,FEZ1,FGF2,FOS,GALNS,GAS7,GDNF,GIT1,GRIN1,HGF,HTT,ICAM5,IL1RAP,ITGB3,KIF5A,KLF7,KLF9,LCN2,LMX1B,LRP8,MATN2,NDEL1,NFATC4,NFIX,NOTCH1,NR2E1,NRP2,NTRK1,PAK6,PALM,PLD2,POU3F1,PRICKLE2,PTPRE,PTPRF,RAPGEF4,RHOB,ROBO3,RUNX3,SEZ6,SHC1,ST8SIA1,TNK2,TRPV4,TSGA10,UCN,ULK1,VAV2,VA…	73
Cell Morphology	formation of plasma membrane projections	4.25e-05	ADCY3,AGRN,AKT1,ATXN1,AVIL,BAI1,BAIAP2,BBS1,BMP2,BSN,CAMK1D,CAPZB,CLU,CNTN1,CNTNAP1,CRHR1,CSRP1,CTNNA2,DDR1,DLG4,DLGAP2,DOCK1,ENC1,FEZ1,FGF2,FOS,GALNS,GAS7,GDNF,GIT1,GRIN1,HGF,HTT,ICAM5,IL1RAP,ITGB3,KIF5A,KLF7,KLF9,LCN2,LMX1B,LRP8,MATN2,NDEL1,NFATC4,NFIX,NOTCH1,NR2E1,NRP2,NTRK1,PAK6,PALM,PLD2,POU3F1,PRICKLE2,PTPRE,PTPRF,RAPGEF4,RHOB,ROBO3,RUNX3,SEZ6,SHC1,ST8SIA1,TNK2,TRPV4,TSGA10,UCN,ULK1,VAV2,VA…	73
Tissue Morphology	quantity of lymphocytes	4.3e-05	AGT,AIRE,AKT1,ARID3A,BCL10,BCL2L11,BST2,CBFA2T3,CCND3,CD274,CDK6,CFLAR,CISH,CORO1A,CTSD,DAPP1,DDR1,DLL1,DNASE2,DOK2,E2F4,ESRRA,ETV6,FLT3,FOS,GAD2,GCNT2,GNA12,HGF,HIVEP3,HLA-B,HLA-DMA,HLA-DQB1,HLA-G,HOXA3,IL12A,IL21R,IL2RA,IL5RA,INHBA,ITGAE,JAK1,KLHL6,LAG3,LAMA3,LCN2,LGALS3,LSP1,LTA,MAP3K8,MEIS1,MERTK,mir-146,MOG,NKX2-3,NLRC5,NOD2,NOTCH1,NTRK1,PATZ1,PBX1,PDCD1LG2,PIM1,PLCL2,PRDM1,PRKCH,PSMB9,PTPRJ…	97
Hematological System Development and Function	quantity of lymphocytes	4.3e-05	AGT,AIRE,AKT1,ARID3A,BCL10,BCL2L11,BST2,CBFA2T3,CCND3,CD274,CDK6,CFLAR,CISH,CORO1A,CTSD,DAPP1,DDR1,DLL1,DNASE2,DOK2,E2F4,ESRRA,ETV6,FLT3,FOS,GAD2,GCNT2,GNA12,HGF,HIVEP3,HLA-B,HLA-DMA,HLA-DQB1,HLA-G,HOXA3,IL12A,IL21R,IL2RA,IL5RA,INHBA,ITGAE,JAK1,KLHL6,LAG3,LAMA3,LCN2,LGALS3,LSP1,LTA,MAP3K8,MEIS1,MERTK,mir-146,MOG,NKX2-3,NLRC5,NOD2,NOTCH1,NTRK1,PATZ1,PBX1,PDCD1LG2,PIM1,PLCL2,PRDM1,PRKCH,PSMB9,PTPRJ…	97
Cancer	metastasis	4.54e-05	AKT1,AKT3,ANGPT2,ANGPTL2,ANXA1,ASGR1,B3GNT1,BMP2,BRMS1,CAPN2,CD274,CD97,CDCP1,CFLAR,CLU,COLEC12,CSRP3,CTTN,EFS,EMP1,FGF1,FGF2,FLRT2,FRY,FZD7,GNA12,HGF,HLA-E,HOXA10,HPSE,HTATIP2,IGF2BP1,IL12A,IL2RA,ITGB3,JAK1,KRT18,LAMA3,LCN2,let-7,LGALS3,LOXL2,LTA,LTB4R2,MEIS1,mir-10,mir-146,MLPH,MST1R,MUC4,MX1,NDRG1,NOTCH1,NR2F1,NRP2,NTRK1,PAPPA,PEG3,PPAP2B,PTCH2,PTGER2,RHOB,RUNX2,SECTM1,SEL1L3,SERPINA1,SKI,SLC1…	79
Cellular Movement	cell movement of tumor cell lines	4.77e-05	AGT,AKT1,AKT3,ANGPT2,ANXA1,B3GNT1,BCAN,BCL10,BCR,BMP2,CAPN1,CAPN2,CCL1,CD97,CDCP1,CLU,COL1A1,CTBP1,CTBP2,CTSG,CTTN,CX3CL1,DOCK1,DSE,ESRRA,F2RL1,FABP7,FBLIM1,FGF1,FGF2,FHL2,FOS,FUT7,GALNT2,GDNF,GIT1,GNAS,GPR132,HGF,HTATIP2,IGF2BP1,ITGB3,LAMA3,LASP1,LGALS3,LMO7,LPAR3,LRP5,MAP3K8,MCF2L,MERTK,MFI2,mir-10,mir-192,mir-193,MST1,MST1R,MUC4,MX1,NDRG1,NES,NOTCH1,NRP2,OSGIN1,PCSK6,PLD2,PRKCZ,RAB27A,RHOB,RNF…	95
Cardiovascular Disease	aortic aneurysm	5.04e-05	AGT,ANGPT2,CACNA1B,CACNA1C,CACNA1D,COL1A1,DHFR,ELN,LTB4R,RCAN1,SMAD3,TGFB2,TIMP2	13
Cell-To-Cell Signaling and Interaction	activation of cells	5.04e-05	ACSL5,ADAM8,ADRBK1,AGRN,AGT,AHNAK,AIRE,AKT1,ANGPT2,ANXA1,AVP,BCL10,BCL2L11,BCR,BMP2,CACNA1B,CD274,CD58,CD59,CD63,CISH,CORO1A,CRY2,CTF1,CTSG,CX3CL1,DAPP1,DDR1,DLL1,ELANE,F2RL1,FCER1A,FGF1,FGF2,FLT3,FOS,GAD2,GDNF,GNAS,GRM2,HBP1,HDAC4,HGF,HLA-A,HLA-B,HLA-C,HLA-DMA,HLA-DMB,HLA-DQB1,HLA-DRA,HLA-G,HPSE,HSPG2,HTT,IL12A,IL16,IL21R,IL2RA,IRF5,ITGA2B,ITGA3,ITGB3,ITPKC,KRT18,LAG3,LAX1,LCN2,LGALS3,LRP5,LTA,L…	125
Cardiovascular Disease	formation of abdominal aortic aneurysm	5.09e-05	AGT,ANGPT2,COL1A1,DHFR,LTB4R	5
Organismal Injury and Abnormalities	formation of abdominal aortic aneurysm	5.09e-05	AGT,ANGPT2,COL1A1,DHFR,LTB4R	5
Tissue Morphology	quantity of neurons	5.41e-05	ANGPT2,APLP2,ATP2B2,ATXN1,AVP,BMP4,CLCF1,CTSD,CX3CL1,DCTN2,DLGAP2,FEV,FGF2,FGF20,GDNF,GLI2,GNAO1,HEYL,HGF,HOXA3,HTT,INHBA,KAT6B,KLF7,LFNG,LMX1B,NOTCH1,NR1H3,NR2E1,NR2F1,NR4A2,NRG2,NRP2,NTRK1,PITX3,PRDM1,PRKAR1B,PURA,RUNX3,TGFB2,THRA,TP73,VAX1	43
Nervous System Development and Function	quantity of neurons	5.41e-05	ANGPT2,APLP2,ATP2B2,ATXN1,AVP,BMP4,CLCF1,CTSD,CX3CL1,DCTN2,DLGAP2,FEV,FGF2,FGF20,GDNF,GLI2,GNAO1,HEYL,HGF,HOXA3,HTT,INHBA,KAT6B,KLF7,LFNG,LMX1B,NOTCH1,NR1H3,NR2E1,NR2F1,NR4A2,NRG2,NRP2,NTRK1,PITX3,PRDM1,PRKAR1B,PURA,RUNX3,TGFB2,THRA,TP73,VAX1	43
Cardiovascular System Development and Function	morphology of cardiovascular system	6.05e-05	ACADVL,ADRBK1,AGT,AKT1,AKT3,ANTXR2,BAZ1B,BMP2,BMP4,CAPN1,CAPN2,CCND3,CDK6,CFLAR,CLU,CSRP3,CTTN,CYP26A1,DES,DOCK1,DOT1L,DVL3,E2F4,ELN,EPB41,FGF2,FGFRL1,FLRT2,FOXE3,FOXP4,GDF1,GDNF,GIT1,GP1BB,GPR124,GSC,HEYL,HGF,HMOX2,HOXA2,HOXA3,HSPG2,ITGA2B,ITGA3,ITGB3,LASP1,LEFTY2,LFNG,LMNA,LMX1B,LTBP1,MECOM,MEIS1,MERTK,NCOR2,NFATC4,NFE2,NID1,NKX2-3,NOTCH1,NOX4,NPPA,NR1H3,PAX8,PIM1,PLEKHG5,PLIN5,PNPLA2,PPAP2B,PP…	90
Cellular Development	differentiation of muscle cell lines	6.94e-05	AKT1,ARHGAP26,AVP,BMP2,BMP4,CAND2,CEBPA,DDR1,FGF2,HBP1,HGF,INPP5K,JAK1,LEMD2,LMNA,mir-10,PDE4D,PPP1CC,RASA3,RPTOR,SHC1,SKI,SOCS1,TAL1,TNFSF12,TP73,WNT3A	27
Skeletal and Muscular System Development and Function	differentiation of muscle cell lines	6.94e-05	AKT1,ARHGAP26,AVP,BMP2,BMP4,CAND2,CEBPA,DDR1,FGF2,HBP1,HGF,INPP5K,JAK1,LEMD2,LMNA,mir-10,PDE4D,PPP1CC,RASA3,RPTOR,SHC1,SKI,SOCS1,TAL1,TNFSF12,TP73,WNT3A	27
Hematological System Development and Function	activation of leukocytes	7.36e-05	AGRN,AGT,AHNAK,AIRE,AKT1,ANGPT2,ANXA1,BCL10,BCL2L11,BCR,CD274,CD58,CD59,CD63,CISH,CORO1A,CRY2,CTF1,CTSG,DAPP1,DDR1,DLL1,ELANE,F2RL1,FGF1,FLT3,FOS,GAD2,HBP1,HDAC4,HLA-A,HLA-B,HLA-DMA,HLA-DMB,HLA-DQB1,HLA-DRA,HLA-G,HPSE,IL12A,IL16,IL21R,IL2RA,IRF5,ITGA3,ITPKC,LAG3,LAX1,LCN2,LTA,LTB4R,LTBP1,MERTK,mir-146,MOG,NBR1,NCOR2,NDRG1,NOTCH1,NPPA,PBX1,PDCD1LG2,PGLYRP2,PLD2,PSMB8,PSMB9,PTPRE,PTPRJ,RAB27A,RGMA,…	88
Immune Cell Trafficking	activation of leukocytes	7.36e-05	AGRN,AGT,AHNAK,AIRE,AKT1,ANGPT2,ANXA1,BCL10,BCL2L11,BCR,CD274,CD58,CD59,CD63,CISH,CORO1A,CRY2,CTF1,CTSG,DAPP1,DDR1,DLL1,ELANE,F2RL1,FGF1,FLT3,FOS,GAD2,HBP1,HDAC4,HLA-A,HLA-B,HLA-DMA,HLA-DMB,HLA-DQB1,HLA-DRA,HLA-G,HPSE,IL12A,IL16,IL21R,IL2RA,IRF5,ITGA3,ITPKC,LAG3,LAX1,LCN2,LTA,LTB4R,LTBP1,MERTK,mir-146,MOG,NBR1,NCOR2,NDRG1,NOTCH1,NPPA,PBX1,PDCD1LG2,PGLYRP2,PLD2,PSMB8,PSMB9,PTPRE,PTPRJ,RAB27A,RGMA,…	88
Cell-To-Cell Signaling and Interaction	activation of leukocytes	7.36e-05	AGRN,AGT,AHNAK,AIRE,AKT1,ANGPT2,ANXA1,BCL10,BCL2L11,BCR,CD274,CD58,CD59,CD63,CISH,CORO1A,CRY2,CTF1,CTSG,DAPP1,DDR1,DLL1,ELANE,F2RL1,FGF1,FLT3,FOS,GAD2,HBP1,HDAC4,HLA-A,HLA-B,HLA-DMA,HLA-DMB,HLA-DQB1,HLA-DRA,HLA-G,HPSE,IL12A,IL16,IL21R,IL2RA,IRF5,ITGA3,ITPKC,LAG3,LAX1,LCN2,LTA,LTB4R,LTBP1,MERTK,mir-146,MOG,NBR1,NCOR2,NDRG1,NOTCH1,NPPA,PBX1,PDCD1LG2,PGLYRP2,PLD2,PSMB8,PSMB9,PTPRE,PTPRJ,RAB27A,RGMA,…	88
Inflammatory Response	activation of leukocytes	7.36e-05	AGRN,AGT,AHNAK,AIRE,AKT1,ANGPT2,ANXA1,BCL10,BCL2L11,BCR,CD274,CD58,CD59,CD63,CISH,CORO1A,CRY2,CTF1,CTSG,DAPP1,DDR1,DLL1,ELANE,F2RL1,FGF1,FLT3,FOS,GAD2,HBP1,HDAC4,HLA-A,HLA-B,HLA-DMA,HLA-DMB,HLA-DQB1,HLA-DRA,HLA-G,HPSE,IL12A,IL16,IL21R,IL2RA,IRF5,ITGA3,ITPKC,LAG3,LAX1,LCN2,LTA,LTB4R,LTBP1,MERTK,mir-146,MOG,NBR1,NCOR2,NDRG1,NOTCH1,NPPA,PBX1,PDCD1LG2,PGLYRP2,PLD2,PSMB8,PSMB9,PTPRE,PTPRJ,RAB27A,RGMA,…	88
Cellular Development	differentiation of muscle cells	7.68e-05	AGT,AKT1,ANGPT2,BMP2,BMP4,CEBPA,DES,DOK5,FGF2,HDAC4,HEYL,HGF,IL2RA,JAK1,LMNA,mir-10,NFATC4,NFIC,NOTCH1,NR4A2,OXT,PIM1,PPP1CC,RXRA,RXRB,SDC3,SHC1,SKI,SMAD6,SMARCD3,SOCS1,TAL1,TBX1,TDGF1,THRA,TNFSF12,WFIKKN2,WNT3A,ZFHX3	39
Skeletal and Muscular System Development and Function	differentiation of muscle cells	7.68e-05	AGT,AKT1,ANGPT2,BMP2,BMP4,CEBPA,DES,DOK5,FGF2,HDAC4,HEYL,HGF,IL2RA,JAK1,LMNA,mir-10,NFATC4,NFIC,NOTCH1,NR4A2,OXT,PIM1,PPP1CC,RXRA,RXRB,SDC3,SHC1,SKI,SMAD6,SMARCD3,SOCS1,TAL1,TBX1,TDGF1,THRA,TNFSF12,WFIKKN2,WNT3A,ZFHX3	39
Gene Expression	activation of DNA endogenous promoter	8.17e-05	ABCA2,ABLIM1,AGRN,AIRE,AKT1,ALX4,ARNT2,ASCL2,ATXN1,BLOC1S2,BMP2,BMP4,BRD2,CBFA2T3,CBX7,CEBPA,CRY2,CTBP1,DAB2IP,DLL1,EHMT1,ELL3,ESRRA,F2RL1,FEV,FGF1,FGF2,FHL2,FOS,FOXE3,FOXK1,FOXK2,FOXP4,GATA2,GDNF,GLI2,GLIS1,GRIN1,GSC,HDAC4,HEXIM2,HEYL,HIF3A,HOXA2,HTATIP2,INHBA,JARID2,JAZF1,KLF7,KLF9,LDB2,LIME1,LMX1B,LPIN2,LRP5,LRP8,LRRFIP1,MAD2L2,MAFF,MAML2,MCF2L,MECOM,MYPOP,NCOR2,NFATC4,NFE2,NFE2L3,NFIC,NFIX,NK…	130
Lipid Metabolism	synthesis of steroid hormone	8.52e-05	AGT,ANGPT2,BMP2,CRHR1,FGF2,INHBA,KCNJ5,NPPA,NR2F1,NR5A1,NR5A2,PDE8B,PRKG2,TRERF1,TSPO	15
Small Molecule Biochemistry	synthesis of steroid hormone	8.52e-05	AGT,ANGPT2,BMP2,CRHR1,FGF2,INHBA,KCNJ5,NPPA,NR2F1,NR5A1,NR5A2,PDE8B,PRKG2,TRERF1,TSPO	15
Vitamin and Mineral Metabolism	synthesis of steroid hormone	8.52e-05	AGT,ANGPT2,BMP2,CRHR1,FGF2,INHBA,KCNJ5,NPPA,NR2F1,NR5A1,NR5A2,PDE8B,PRKG2,TRERF1,TSPO	15
Connective Tissue Disorders	dental disorder	8.57e-05	ANKRD11,CTSG,CYP26B1,EDARADD,EHD1,ELANE,LMNA,PBX1,PBX2,PTPRF,RAI1,RUNX2,SIRT6,SLC39A13,SPRY4,TBX1,TGFB2,WNT10A	18
Skeletal and Muscular Disorders	dental disorder	8.57e-05	ANKRD11,CTSG,CYP26B1,EDARADD,EHD1,ELANE,LMNA,PBX1,PBX2,PTPRF,RAI1,RUNX2,SIRT6,SLC39A13,SPRY4,TBX1,TGFB2,WNT10A	18
Gastrointestinal Disease	dental disorder	8.57e-05	ANKRD11,CTSG,CYP26B1,EDARADD,EHD1,ELANE,LMNA,PBX1,PBX2,PTPRF,RAI1,RUNX2,SIRT6,SLC39A13,SPRY4,TBX1,TGFB2,WNT10A	18
Dental Disease	dental disorder	8.57e-05	ANKRD11,CTSG,CYP26B1,EDARADD,EHD1,ELANE,LMNA,PBX1,PBX2,PTPRF,RAI1,RUNX2,SIRT6,SLC39A13,SPRY4,TBX1,TGFB2,WNT10A	18
Tissue Development	morphogenesis of embryonic tissue	8.6e-05	AGT,BAG6,BMP2,BMP4,CDH4,CX3CL1,EPB41L5,FGF2,FGFRL1,FOXP4,GDNF,GLI2,HEYL,HOXA2,NODAL,NOTCH1,PBX1,PCSK6,SIX2,SMAD3,TBX1,TGFB2,TIMP2,WNT6,ZFPM1	25
Embryonic Development	morphogenesis of embryonic tissue	8.6e-05	AGT,BAG6,BMP2,BMP4,CDH4,CX3CL1,EPB41L5,FGF2,FGFRL1,FOXP4,GDNF,GLI2,HEYL,HOXA2,NODAL,NOTCH1,PBX1,PCSK6,SIX2,SMAD3,TBX1,TGFB2,TIMP2,WNT6,ZFPM1	25
Organismal Development	morphogenesis of embryonic tissue	8.6e-05	AGT,BAG6,BMP2,BMP4,CDH4,CX3CL1,EPB41L5,FGF2,FGFRL1,FOXP4,GDNF,GLI2,HEYL,HOXA2,NODAL,NOTCH1,PBX1,PCSK6,SIX2,SMAD3,TBX1,TGFB2,TIMP2,WNT6,ZFPM1	25
Hereditary Disorder	dominant disease	8.73e-05	ACTG1,AGT,AIRE,ANGPT2,ANKRD11,AVP,CAMTA1,CCDC50,COL11A2,COL1A1,COL7A1,COL9A3,EDARADD,EIF4G1,ELANE,ELN,EPB41L1,GATA2,GCK,GDNF,GNAS,GRIN1,HR,INF2,KCNJ11,KCNJ5,KCNQ4,KIF5A,KIRREL3,KRT17,KRT81,LGI1,LMNA,LRP5,mir-96,MTFMT,MYO7A,NOD2,NODAL,PBX1,PBX2,PDE6A,PDE8B,PITX3,PPP2R2B,PRPH,RUNX2,SALL4,SCN1B,SLC2A1,SLC9A3R1,SMAD3,TAGLN,TGFB2,THRA,TREX1,TRPM4,TRPV4,TSC2,TSHR,TTN,TUBB1,WNT10A,ZNF644	64
Cellular Development	development of connective tissue cells	9.39e-05	BMP4,CEBPA,COL11A1,FGF2,FOS,GLI2,HDAC4,HIVEP3,HOXA2,LAMA3,LIMD1,LRP5,NFATC4,NTRK1,PSTPIP2,RUNX2,SLC14A1,SMAD3,TGFB2,TNFSF12,WNT10B,WNT3A	22
Tissue Development	development of connective tissue cells	9.39e-05	BMP4,CEBPA,COL11A1,FGF2,FOS,GLI2,HDAC4,HIVEP3,HOXA2,LAMA3,LIMD1,LRP5,NFATC4,NTRK1,PSTPIP2,RUNX2,SLC14A1,SMAD3,TGFB2,TNFSF12,WNT10B,WNT3A	22
Connective Tissue Development and Function	development of connective tissue cells	9.39e-05	BMP4,CEBPA,COL11A1,FGF2,FOS,GLI2,HDAC4,HIVEP3,HOXA2,LAMA3,LIMD1,LRP5,NFATC4,NTRK1,PSTPIP2,RUNX2,SLC14A1,SMAD3,TGFB2,TNFSF12,WNT10B,WNT3A	22
Tissue Morphology	quantity of central nervous system cells	9.67e-05	ANXA1,ATP2B2,ATXN1,BCR,CACNA1G,CACNA2D2,CAMK2D,DLGAP2,FGF2,GALNS,GDNF,GLI2,HTT,KAT6B,LMX1B,NES,NR5A1,NRG2,PAX8,PRKAR1B,PURA,TG,TP73,TSC2,ZNF423	25
Nervous System Development and Function	quantity of central nervous system cells	9.67e-05	ANXA1,ATP2B2,ATXN1,BCR,CACNA1G,CACNA2D2,CAMK2D,DLGAP2,FGF2,GALNS,GDNF,GLI2,HTT,KAT6B,LMX1B,NES,NR5A1,NRG2,PAX8,PRKAR1B,PURA,TG,TP73,TSC2,ZNF423	25
Cancer	adenocarcinoma	0.000104	A1BG,ABCA4,ABCB9,ABCG4,ACP5,ACSL5,ACTG1,ADAMTS14,ADAMTS7,ADCK2,ADCY9,ADRA2A,AGT,AHNAK,AKNA,AKT1,AKT3,ALOX5,AMACR,ANKRD44,ANO7,ANTXR2,ANXA1,ANXA3,AOC2,APLP2,APOLD1,ARHGAP26,ARHGEF2,ARL4C,AS3MT,ASGR1,ASS1,ATG16L2,ATOH8,ATP2B2,ATP8B1,ATXN1,AVIL,B3GNT3,B4GALNT1,BAI1,BAI2,BBS2,BCAN,BCL10,BCR,BIN3,BRD4,BSN,BTBD11,C14orf159,C15orf27,C1S,C2orf88,C6orf170,CABLES1,CABP1,CACNA1B,CACNA1C,CACNA1D,CACNA2D1,CAC…	434
Cell Morphology	morphology of plasma membrane projections	0.000115	AATK,AGRN,CACNA2D2,CLCN6,CNTN1,CNTNAP1,EPB49,FEZ1,GABBR1,GAL3ST1,GIT1,GPR126,GRIN1,GRIN2D,HTT,KLF7,LGI1,LMNA,NFATC4,NR2F1,PAK6,PLXNA2,PURA,SCN1B,SEZ6,TP73,TRPC2,VAV2,ZNF423	29
Cancer	genital tumor	0.000116	ABCC1,ACP5,ADAMTS7,AGT,AKNA,AKT1,AMACR,ANTXR2,ANXA3,APOLD1,AQP12A/AQP12B,ARL4C,ASCL2,ASS1,ATP8B1,ATXN1,BAG6,BCL10,BCR,C1QTNF7,C2orf88,CCND3,CD274,CDC42EP1,CDK6,CEBPA,CLEC3B,CLU,COBL,COL7A1,CTDSPL,CX3CL1,CXCR6,DAB2IP,DDR1,DHFR,DOK2,DUSP27,E2F4,EBPL,EHF,EHMT1,ERG,ESRRG,FABP7,FAM78B,FGF1,FGF2,FHL2,FLRT2,FLT3,FOS,FRMD6,FYCO1,GDNF,GLI2,GNA12,GNAS,GPR132,GPX3,HGF,HIVEP3,HLA-A,HMGA1,HOXA2,HOXB6,HPN,IFI4…	152
Reproductive System Disease	genital tumor	0.000116	ABCC1,ACP5,ADAMTS7,AGT,AKNA,AKT1,AMACR,ANTXR2,ANXA3,APOLD1,AQP12A/AQP12B,ARL4C,ASCL2,ASS1,ATP8B1,ATXN1,BAG6,BCL10,BCR,C1QTNF7,C2orf88,CCND3,CD274,CDC42EP1,CDK6,CEBPA,CLEC3B,CLU,COBL,COL7A1,CTDSPL,CX3CL1,CXCR6,DAB2IP,DDR1,DHFR,DOK2,DUSP27,E2F4,EBPL,EHF,EHMT1,ERG,ESRRG,FABP7,FAM78B,FGF1,FGF2,FHL2,FLRT2,FLT3,FOS,FRMD6,FYCO1,GDNF,GLI2,GNA12,GNAS,GPR132,GPX3,HGF,HIVEP3,HLA-A,HMGA1,HOXA2,HOXB6,HPN,IFI4…	152
Organismal Development	quantity of vessel	0.000126	AGT,BMP2,F12,F2RL1,FGF2,GDNF,GIT1,HGF,ITGA3,ITGB3,LTA,PTGER2,SPRED2,THBS2	14
Cellular Development	differentiation of mononuclear leukocytes	0.00013	AGT,AIRE,AKT1,ANXA1,ARID3A,B4GALNT1,BCL10,BCL2L11,BCR,BMP4,CCL1,CD274,CEBPA,CHRD,CLCF1,DLL1,DNASE2,ETV6,EXTL1,FLT3,FOS,FZD7,GATA2,HDAC4,HGF,HLA-DMA,HLA-DQB1,IL12A,IL17D,IL21R,IL2RA,IL5RA,INHBA,IRF5,ITPKC,JAK1,KCNA3,KLHL6,LFNG,LGALS3,LTA,LTBP1,MAD1L1,MERTK,MOG,MXD3,NBR1,NKX2-3,NOTCH1,NPPA,NTRK1,PATZ1,PIK3R2,PRDM1,PRELID1,PRKCH,PTPRJ,RFTN1,RORC,RSAD2,RUNX1,RUNX2,SH2B2,SIRT6,SLA,SMAD3,SOCS1,ST8SIA1,…	73
Hematological System Development and Function	differentiation of mononuclear leukocytes	0.00013	AGT,AIRE,AKT1,ANXA1,ARID3A,B4GALNT1,BCL10,BCL2L11,BCR,BMP4,CCL1,CD274,CEBPA,CHRD,CLCF1,DLL1,DNASE2,ETV6,EXTL1,FLT3,FOS,FZD7,GATA2,HDAC4,HGF,HLA-DMA,HLA-DQB1,IL12A,IL17D,IL21R,IL2RA,IL5RA,INHBA,IRF5,ITPKC,JAK1,KCNA3,KLHL6,LFNG,LGALS3,LTA,LTBP1,MAD1L1,MERTK,MOG,MXD3,NBR1,NKX2-3,NOTCH1,NPPA,NTRK1,PATZ1,PIK3R2,PRDM1,PRELID1,PRKCH,PTPRJ,RFTN1,RORC,RSAD2,RUNX1,RUNX2,SH2B2,SIRT6,SLA,SMAD3,SOCS1,ST8SIA1,…	73
Hematopoiesis	differentiation of mononuclear leukocytes	0.00013	AGT,AIRE,AKT1,ANXA1,ARID3A,B4GALNT1,BCL10,BCL2L11,BCR,BMP4,CCL1,CD274,CEBPA,CHRD,CLCF1,DLL1,DNASE2,ETV6,EXTL1,FLT3,FOS,FZD7,GATA2,HDAC4,HGF,HLA-DMA,HLA-DQB1,IL12A,IL17D,IL21R,IL2RA,IL5RA,INHBA,IRF5,ITPKC,JAK1,KCNA3,KLHL6,LFNG,LGALS3,LTA,LTBP1,MAD1L1,MERTK,MOG,MXD3,NBR1,NKX2-3,NOTCH1,NPPA,NTRK1,PATZ1,PIK3R2,PRDM1,PRELID1,PRKCH,PTPRJ,RFTN1,RORC,RSAD2,RUNX1,RUNX2,SH2B2,SIRT6,SLA,SMAD3,SOCS1,ST8SIA1,…	73
Cancer	endometrial carcinoma	0.000133	AGT,AKT1,AKT3,ANTXR2,ANXA3,APOLD1,AQP12A/AQP12B,B3GNT3,BAG6,C1QTNF7,CABLES1,CACNA1C,CACNB2,CBX7,CLDN5,CLEC3B,CLU,CNRIP1,CRABP1,DES,DOK2,DYNC1I1,EBPL,EHMT1,ERG,F2RL1,FAM65B,FAM78B,FGF2,FLRT2,FRMD6,FXYD1,FYCO1,GPX3,HMGA1,HPSE,IGF2BP3,IQSEC1,ITGA3,JAM3,KCNA3,KLF9,KRT18,KRT7,KRT81,LCN2,LDB2,LEFTY2,let-7,MATN2,mir-185,mir-193,MLLT3,MST1,NCOR2,NFE2L3,NTRK1,PDE8B,PDZK1IP1,PEG3,PITPNM2,PLLP,PLXNA2,PRG4,P…	82
Reproductive System Disease	endometrial carcinoma	0.000133	AGT,AKT1,AKT3,ANTXR2,ANXA3,APOLD1,AQP12A/AQP12B,B3GNT3,BAG6,C1QTNF7,CABLES1,CACNA1C,CACNB2,CBX7,CLDN5,CLEC3B,CLU,CNRIP1,CRABP1,DES,DOK2,DYNC1I1,EBPL,EHMT1,ERG,F2RL1,FAM65B,FAM78B,FGF2,FLRT2,FRMD6,FXYD1,FYCO1,GPX3,HMGA1,HPSE,IGF2BP3,IQSEC1,ITGA3,JAM3,KCNA3,KLF9,KRT18,KRT7,KRT81,LCN2,LDB2,LEFTY2,let-7,MATN2,mir-185,mir-193,MLLT3,MST1,NCOR2,NFE2L3,NTRK1,PDE8B,PDZK1IP1,PEG3,PITPNM2,PLLP,PLXNA2,PRG4,P…	82
Hematological System Development and Function	accumulation of blood cells	0.000135	AGRP,AGT,ALOX5,ANGPT2,ANXA1,BCL10,BCL2L11,CD274,CD97,CEBPA,CTSG,CX3CL1,DDR1,DOCK1,ELANE,FGF1,FGF2,GATA2,IL12A,IL21R,IL2RA,JAM3,KRT18,LRP5,LTA,LTC4S,MOG,NLRP12,NOTCH1,PIM1,PML,PTGDS,PYY,RORC,RUNX3,S100A8,TAL1,TIMP2,TNFRSF8	39
Tissue Development	accumulation of blood cells	0.000135	AGRP,AGT,ALOX5,ANGPT2,ANXA1,BCL10,BCL2L11,CD274,CD97,CEBPA,CTSG,CX3CL1,DDR1,DOCK1,ELANE,FGF1,FGF2,GATA2,IL12A,IL21R,IL2RA,JAM3,KRT18,LRP5,LTA,LTC4S,MOG,NLRP12,NOTCH1,PIM1,PML,PTGDS,PYY,RORC,RUNX3,S100A8,TAL1,TIMP2,TNFRSF8	39
Cellular Development	differentiation of lymphocytes	0.000136	AIRE,AKT1,ANXA1,ARID3A,BCL10,BCL2L11,BCR,BMP4,CCL1,CD274,CEBPA,CHRD,CLCF1,DLL1,DNASE2,ETV6,EXTL1,FLT3,FOS,FZD7,GATA2,HDAC4,HLA-DMA,HLA-DQB1,IL12A,IL17D,IL21R,IL2RA,IL5RA,INHBA,IRF5,ITPKC,JAK1,KCNA3,KLHL6,LFNG,LGALS3,LTA,LTBP1,MAD1L1,MERTK,MOG,MXD3,NBR1,NKX2-3,NOTCH1,NPPA,NTRK1,PATZ1,PIK3R2,PRDM1,PRELID1,PRKCH,PTPRJ,RFTN1,RORC,RSAD2,RUNX1,RUNX2,SH2B2,SIRT6,SLA,SMAD3,SOCS1,TAL1,TLR5,TNFRSF8,TSHR	68
Hematological System Development and Function	differentiation of lymphocytes	0.000136	AIRE,AKT1,ANXA1,ARID3A,BCL10,BCL2L11,BCR,BMP4,CCL1,CD274,CEBPA,CHRD,CLCF1,DLL1,DNASE2,ETV6,EXTL1,FLT3,FOS,FZD7,GATA2,HDAC4,HLA-DMA,HLA-DQB1,IL12A,IL17D,IL21R,IL2RA,IL5RA,INHBA,IRF5,ITPKC,JAK1,KCNA3,KLHL6,LFNG,LGALS3,LTA,LTBP1,MAD1L1,MERTK,MOG,MXD3,NBR1,NKX2-3,NOTCH1,NPPA,NTRK1,PATZ1,PIK3R2,PRDM1,PRELID1,PRKCH,PTPRJ,RFTN1,RORC,RSAD2,RUNX1,RUNX2,SH2B2,SIRT6,SLA,SMAD3,SOCS1,TAL1,TLR5,TNFRSF8,TSHR	68
Hematopoiesis	differentiation of lymphocytes	0.000136	AIRE,AKT1,ANXA1,ARID3A,BCL10,BCL2L11,BCR,BMP4,CCL1,CD274,CEBPA,CHRD,CLCF1,DLL1,DNASE2,ETV6,EXTL1,FLT3,FOS,FZD7,GATA2,HDAC4,HLA-DMA,HLA-DQB1,IL12A,IL17D,IL21R,IL2RA,IL5RA,INHBA,IRF5,ITPKC,JAK1,KCNA3,KLHL6,LFNG,LGALS3,LTA,LTBP1,MAD1L1,MERTK,MOG,MXD3,NBR1,NKX2-3,NOTCH1,NPPA,NTRK1,PATZ1,PIK3R2,PRDM1,PRELID1,PRKCH,PTPRJ,RFTN1,RORC,RSAD2,RUNX1,RUNX2,SH2B2,SIRT6,SLA,SMAD3,SOCS1,TAL1,TLR5,TNFRSF8,TSHR	68
Hematological System Development and Function	activation of blood cells	0.00014	ADRBK1,AGRN,AGT,AHNAK,AIRE,AKT1,ANGPT2,ANXA1,AVP,BCL10,BCL2L11,BCR,CD274,CD58,CD59,CD63,CISH,CORO1A,CRY2,CTF1,CTSG,CX3CL1,DAPP1,DDR1,DLL1,ELANE,F2RL1,FGF1,FLT3,FOS,GAD2,GDNF,HBP1,HDAC4,HLA-A,HLA-B,HLA-DMA,HLA-DMB,HLA-DQB1,HLA-DRA,HLA-G,HPSE,HSPG2,IL12A,IL16,IL21R,IL2RA,IRF5,ITGA2B,ITGA3,ITGB3,ITPKC,LAG3,LAX1,LCN2,LTA,LTB4R,LTBP1,MERTK,mir-146,MOG,NBR1,NCOR2,NDRG1,NOTCH1,NPPA,PBX1,PDCD1LG2,PGLYRP2…	96
Cell-To-Cell Signaling and Interaction	activation of blood cells	0.00014	ADRBK1,AGRN,AGT,AHNAK,AIRE,AKT1,ANGPT2,ANXA1,AVP,BCL10,BCL2L11,BCR,CD274,CD58,CD59,CD63,CISH,CORO1A,CRY2,CTF1,CTSG,CX3CL1,DAPP1,DDR1,DLL1,ELANE,F2RL1,FGF1,FLT3,FOS,GAD2,GDNF,HBP1,HDAC4,HLA-A,HLA-B,HLA-DMA,HLA-DMB,HLA-DQB1,HLA-DRA,HLA-G,HPSE,HSPG2,IL12A,IL16,IL21R,IL2RA,IRF5,ITGA2B,ITGA3,ITGB3,ITPKC,LAG3,LAX1,LCN2,LTA,LTB4R,LTBP1,MERTK,mir-146,MOG,NBR1,NCOR2,NDRG1,NOTCH1,NPPA,PBX1,PDCD1LG2,PGLYRP2…	96
Cellular Function and Maintenance	function of leukocytes	0.000144	ABCC1,AHNAK,AIM2,AIRE,ALOX5,BCL10,BCL2L11,BCR,CCL1,CD274,CTSZ,CTTN,DOK2,EFS,ELANE,FASTK,FCER1A,FOS,FUT7,HGF,HLA-B,HLA-DMA,HLA-DQB1,HLA-E,HLA-G,IL12A,IL16,IL21R,IL2RA,IRF5,ITGB3,LAG3,LAX1,LCN2,LGALS3,LIMD1,LSP1,LTA,LTB4R,MAP4K1,MCPH1,MERTK,mir-146,MOG,MST1,MST1R,NLRC5,NOD1,NOD2,PDCD1LG2,PIM1,PLCL2,PLD2,PTGER2,PTPRCAP,PTPRJ,RCAN1,RORC,SERPINB1,SGMS2,SLA,SLAMF1,SMAD3,SOCS1,SPHK2,SPNS2,STK10,TAP1,TGF…	75
Tissue Morphology	abnormal morphology of cartilage tissue	0.000177	CLEC3B,COL11A2,FGFRL1,GLI2,HDAC4,HOXA3,HSPG2,NFIX,NPPC,PRG4,RAI1,RXRA,SMAD3,TBX1,WNT3A	15
Connective Tissue Development and Function	abnormal morphology of cartilage tissue	0.000177	CLEC3B,COL11A2,FGFRL1,GLI2,HDAC4,HOXA3,HSPG2,NFIX,NPPC,PRG4,RAI1,RXRA,SMAD3,TBX1,WNT3A	15
Skeletal and Muscular System Development and Function	abnormal morphology of cartilage tissue	0.000177	CLEC3B,COL11A2,FGFRL1,GLI2,HDAC4,HOXA3,HSPG2,NFIX,NPPC,PRG4,RAI1,RXRA,SMAD3,TBX1,WNT3A	15
Cell Death and Survival	apoptosis of bone marrow cell lines	0.000177	AKT1,BCR,BMP2,CCND3,CFLAR,FLT3,HGF,LCN2,MERTK,NME3,NOTCH1,NTRK1,PIM1,RUNX1,SHC1	15
Cellular Growth and Proliferation	proliferation of lymphocytes	0.000179	AHNAK,AIRE,AKT1,ANXA1,BCL10,BCL2L11,BCR,BMP4,CCND3,CD274,CD37,CD58,CD59,CDK6,CFLAR,CISH,CLCF1,CORO1A,CTSD,CTSZ,DAPP1,DOK2,EFS,ESRRA,EXTL1,F2RL1,FLT3,FOS,FOXD2,GAD2,HLA-DMA,HLA-DQB1,HLA-E,HMGA1,HOXA10,HR,IL12A,IL21R,IL2RA,IL4I1,IL5RA,INHBA,ITGA2B,ITGB3,KCNA3,KLF9,LAG3,LRRC32,LTA,LTBP1,LY86,MAD1L1,MAP3K8,MAP4K1,MERTK,mir-29,MOG,MVP,NOTCH1,NPPA,PATZ1,PDCD1LG2,PDE4D,PEA15,PIK3R2,PIM1,PLCL2,PRDM1,PRKC…	95
Cellular Development	proliferation of lymphocytes	0.000179	AHNAK,AIRE,AKT1,ANXA1,BCL10,BCL2L11,BCR,BMP4,CCND3,CD274,CD37,CD58,CD59,CDK6,CFLAR,CISH,CLCF1,CORO1A,CTSD,CTSZ,DAPP1,DOK2,EFS,ESRRA,EXTL1,F2RL1,FLT3,FOS,FOXD2,GAD2,HLA-DMA,HLA-DQB1,HLA-E,HMGA1,HOXA10,HR,IL12A,IL21R,IL2RA,IL4I1,IL5RA,INHBA,ITGA2B,ITGB3,KCNA3,KLF9,LAG3,LRRC32,LTA,LTBP1,LY86,MAD1L1,MAP3K8,MAP4K1,MERTK,mir-29,MOG,MVP,NOTCH1,NPPA,PATZ1,PDCD1LG2,PDE4D,PEA15,PIK3R2,PIM1,PLCL2,PRDM1,PRKC…	95
Hematological System Development and Function	proliferation of lymphocytes	0.000179	AHNAK,AIRE,AKT1,ANXA1,BCL10,BCL2L11,BCR,BMP4,CCND3,CD274,CD37,CD58,CD59,CDK6,CFLAR,CISH,CLCF1,CORO1A,CTSD,CTSZ,DAPP1,DOK2,EFS,ESRRA,EXTL1,F2RL1,FLT3,FOS,FOXD2,GAD2,HLA-DMA,HLA-DQB1,HLA-E,HMGA1,HOXA10,HR,IL12A,IL21R,IL2RA,IL4I1,IL5RA,INHBA,ITGA2B,ITGB3,KCNA3,KLF9,LAG3,LRRC32,LTA,LTBP1,LY86,MAD1L1,MAP3K8,MAP4K1,MERTK,mir-29,MOG,MVP,NOTCH1,NPPA,PATZ1,PDCD1LG2,PDE4D,PEA15,PIK3R2,PIM1,PLCL2,PRDM1,PRKC…	95
Cellular Function and Maintenance	cellular homeostasis	0.000183	ABCC1,ADRA2A,ADRBK1,AGT,AIRE,AKT1,AKT3,AMBRA1,ANGPT2,ANXA1,AP2A2,APLP2,APOL1,ASIC3,ASPSCR1,ATG2A,ATP2B2,AVP,BAIAP2,BCL10,BCL2L11,BCR,BMP4,CACNA1C,CACNA1D,CADPS,CAMK2D,CAPN1,CATSPER4,CCL1,CD274,CEBPA,CFLAR,CHRD,CHRNE,CIDEA,CORO1A,CSRP3,CTSD,CTSG,CTTN,CX3CL1,DLL1,DNASE2,DOK2,EIF4G1,F2RL1,FCER1A,FGF1,FGF2,FLT3,FXN,FXYD1,FZD7,GATA2,GCK,GDNF,GIPR,GIT1,GNA12,GNAS,GPR132,GRIN1,HADH,HGF,HLA-DMA,HLA-DQB1,…	166
Organismal Survival	perinatal death	0.000184	ABR,ACTG1,AGRN,AKT1,ALX4,APLP2,ARHGAP1,ARNT2,ASS1,BAG6,BAHCC1,BCL10,BCR,BMP4,CADPS,CCND3,CDK6,CEBPA,CLDN5,CPLX2,CTNNA2,CYP26A1,CYP26B1,DIO3,DNASE2,DNM3,ECEL1,EHD1,ELAVL4,F2RL1,FEV,FGFRL1,FOS,GDF1,GDNF,GIT1,GLI2,GPR124,GRIN1,GSC,HGF,HOXA2,HOXA3,HSPG2,INHBA,ITGA3,JAK1,KIF5A,LMX1B,LTBP1,MAN2A2,MAP3K12,MCPH1,NDST1,NFE2,NODAL,NR2F1,NR4A2,NR5A1,NRXN2,PBX1,PBX2,PDE4D,PHC2,PKDCC,PLAGL1,PPARGC1B,PPP1R15A,…	85
Connective Tissue Disorders	rheumatoid arthritis	0.000187	ADAM8,ADAMTS7,ALOX5,ANXA1,APLP2,ATXN1,BAG6,BGLAP,BMP4,BRD2,BRMS1,C15orf27,CAMK2D,CCL1,CD274,CD97,CDK6,CLU,COL11A2,CTSG,CYP4F3,DDR1,DHFR,DNASE2,ELANE,F2RL1,FGF2,FKBP5,FLT3,FOS,FPGS,FRY,GALNT2,GNL1,GPR126,GPSM3,GRB10,GRIK4,HCG22,HLA-A,HLA-B,HLA-C,HLA-DMA,HLA-DMB,HLA-DPA1,HLA-DPB1,HLA-DQB1,HLA-DRA,HLA-G,IL16,IL17D,IL2RA,JAM3,KIF5A,LEMD2,LRP5,LTA,mir-146,MMEL1,MYO1C,NR1H3,NR4A2,NTRK1,PARD3B,PBX2,PPIL…	95
Inflammatory Disease	rheumatoid arthritis	0.000187	ADAM8,ADAMTS7,ALOX5,ANXA1,APLP2,ATXN1,BAG6,BGLAP,BMP4,BRD2,BRMS1,C15orf27,CAMK2D,CCL1,CD274,CD97,CDK6,CLU,COL11A2,CTSG,CYP4F3,DDR1,DHFR,DNASE2,ELANE,F2RL1,FGF2,FKBP5,FLT3,FOS,FPGS,FRY,GALNT2,GNL1,GPR126,GPSM3,GRB10,GRIK4,HCG22,HLA-A,HLA-B,HLA-C,HLA-DMA,HLA-DMB,HLA-DPA1,HLA-DPB1,HLA-DQB1,HLA-DRA,HLA-G,IL16,IL17D,IL2RA,JAM3,KIF5A,LEMD2,LRP5,LTA,mir-146,MMEL1,MYO1C,NR1H3,NR4A2,NTRK1,PARD3B,PBX2,PPIL…	95
Skeletal and Muscular Disorders	rheumatoid arthritis	0.000187	ADAM8,ADAMTS7,ALOX5,ANXA1,APLP2,ATXN1,BAG6,BGLAP,BMP4,BRD2,BRMS1,C15orf27,CAMK2D,CCL1,CD274,CD97,CDK6,CLU,COL11A2,CTSG,CYP4F3,DDR1,DHFR,DNASE2,ELANE,F2RL1,FGF2,FKBP5,FLT3,FOS,FPGS,FRY,GALNT2,GNL1,GPR126,GPSM3,GRB10,GRIK4,HCG22,HLA-A,HLA-B,HLA-C,HLA-DMA,HLA-DMB,HLA-DPA1,HLA-DPB1,HLA-DQB1,HLA-DRA,HLA-G,IL16,IL17D,IL2RA,JAM3,KIF5A,LEMD2,LRP5,LTA,mir-146,MMEL1,MYO1C,NR1H3,NR4A2,NTRK1,PARD3B,PBX2,PPIL…	95
Immunological Disease	rheumatoid arthritis	0.000187	ADAM8,ADAMTS7,ALOX5,ANXA1,APLP2,ATXN1,BAG6,BGLAP,BMP4,BRD2,BRMS1,C15orf27,CAMK2D,CCL1,CD274,CD97,CDK6,CLU,COL11A2,CTSG,CYP4F3,DDR1,DHFR,DNASE2,ELANE,F2RL1,FGF2,FKBP5,FLT3,FOS,FPGS,FRY,GALNT2,GNL1,GPR126,GPSM3,GRB10,GRIK4,HCG22,HLA-A,HLA-B,HLA-C,HLA-DMA,HLA-DMB,HLA-DPA1,HLA-DPB1,HLA-DQB1,HLA-DRA,HLA-G,IL16,IL17D,IL2RA,JAM3,KIF5A,LEMD2,LRP5,LTA,mir-146,MMEL1,MYO1C,NR1H3,NR4A2,NTRK1,PARD3B,PBX2,PPIL…	95
Free Radical Scavenging	metabolism of reactive oxygen species	0.000187	ABCC1,ACP5,ADRBK1,AGT,AKT1,ALOX5,ANGPT2,ANXA1,BCR,BMP2,CTSG,CTTN,CX3CL1,DUOX2,DUOXA2,ELANE,ESRRA,ETV6,F2RL1,FCER1A,FGF2,FLT3,FOS,GNAS,GPX3,GRIN1,GSTA4,HGF,HTT,IL4I1,ITGB3,ITM2B,JAK1,let-7,LTB4R2,LTBP1,MLPH,MPRIP,MSRB2,NCF2,NFE2L3,NOD1,NOX4,PDE2A,PIM1,PRELID1,PRKCZ,PYY,RALGDS,RPS6KB2,SERPINA1,SH3PXD2A,SH3PXD2B,SHANK2,SHC1,SLC2A1,SMAD3,TAGLN,TG,THRA,TP73,TRADD,TSC2,VAV2,ZC3H12A	65
Tissue Morphology	quantity of blood vessel	0.000187	AGT,BMP2,F12,F2RL1,FGF2,GDNF,GIT1,HGF,ITGA3,ITGB3,LTA,PTGER2,THBS2	13
Cardiovascular System Development and Function	quantity of blood vessel	0.000187	AGT,BMP2,F12,F2RL1,FGF2,GDNF,GIT1,HGF,ITGA3,ITGB3,LTA,PTGER2,THBS2	13
Organismal Development	quantity of blood vessel	0.000187	AGT,BMP2,F12,F2RL1,FGF2,GDNF,GIT1,HGF,ITGA3,ITGB3,LTA,PTGER2,THBS2	13
Cellular Growth and Proliferation	proliferation of mononuclear leukocytes	0.000196	AHNAK,AIRE,AKT1,ANXA1,BCL10,BCL2L11,BCR,BMP4,CCND3,CD274,CD37,CD58,CD59,CDK6,CFLAR,CISH,CLCF1,CORO1A,CTSD,CTSZ,DAPP1,DOK2,EFS,ESRRA,EXTL1,F2RL1,FLT3,FOS,FOXD2,GAD2,GATA2,HLA-DMA,HLA-DQB1,HLA-E,HMGA1,HOXA10,HR,IL12A,IL21R,IL2RA,IL4I1,IL5RA,INHBA,ITGA2B,ITGB3,KCNA3,KLF9,LAG3,LRRC32,LTA,LTBP1,LY86,MAD1L1,MAP3K8,MAP4K1,MERTK,mir-29,MOG,MVP,NOTCH1,NPPA,PATZ1,PDCD1LG2,PDE4D,PEA15,PIK3R2,PIM1,PLCL2,PRDM…	96
Cellular Development	proliferation of mononuclear leukocytes	0.000196	AHNAK,AIRE,AKT1,ANXA1,BCL10,BCL2L11,BCR,BMP4,CCND3,CD274,CD37,CD58,CD59,CDK6,CFLAR,CISH,CLCF1,CORO1A,CTSD,CTSZ,DAPP1,DOK2,EFS,ESRRA,EXTL1,F2RL1,FLT3,FOS,FOXD2,GAD2,GATA2,HLA-DMA,HLA-DQB1,HLA-E,HMGA1,HOXA10,HR,IL12A,IL21R,IL2RA,IL4I1,IL5RA,INHBA,ITGA2B,ITGB3,KCNA3,KLF9,LAG3,LRRC32,LTA,LTBP1,LY86,MAD1L1,MAP3K8,MAP4K1,MERTK,mir-29,MOG,MVP,NOTCH1,NPPA,PATZ1,PDCD1LG2,PDE4D,PEA15,PIK3R2,PIM1,PLCL2,PRDM…	96
Hematological System Development and Function	proliferation of mononuclear leukocytes	0.000196	AHNAK,AIRE,AKT1,ANXA1,BCL10,BCL2L11,BCR,BMP4,CCND3,CD274,CD37,CD58,CD59,CDK6,CFLAR,CISH,CLCF1,CORO1A,CTSD,CTSZ,DAPP1,DOK2,EFS,ESRRA,EXTL1,F2RL1,FLT3,FOS,FOXD2,GAD2,GATA2,HLA-DMA,HLA-DQB1,HLA-E,HMGA1,HOXA10,HR,IL12A,IL21R,IL2RA,IL4I1,IL5RA,INHBA,ITGA2B,ITGB3,KCNA3,KLF9,LAG3,LRRC32,LTA,LTBP1,LY86,MAD1L1,MAP3K8,MAP4K1,MERTK,mir-29,MOG,MVP,NOTCH1,NPPA,PATZ1,PDCD1LG2,PDE4D,PEA15,PIK3R2,PIM1,PLCL2,PRDM…	96
Cellular Movement	guidance of axons	0.000197	ABLIM1,CDH4,CNTN1,DRAXIN,EXT1,FEZ1,GALNS,GDF7,GLI2,HGF,HOXA2,KLF7,MATN2,NR2F1,NRP2,NTRK1,PLXNA2,PTPRF,ROBO3,RUNX3,SCN1B,TGFB2,VAV2,VAX1,VAX2,WNT3A	26
Nervous System Development and Function	guidance of axons	0.000197	ABLIM1,CDH4,CNTN1,DRAXIN,EXT1,FEZ1,GALNS,GDF7,GLI2,HGF,HOXA2,KLF7,MATN2,NR2F1,NRP2,NTRK1,PLXNA2,PTPRF,ROBO3,RUNX3,SCN1B,TGFB2,VAV2,VAX1,VAX2,WNT3A	26
Cardiovascular System Development and Function	vasculogenesis	0.000197	ABCA4,ADRA2A,AGT,AKT1,ANGPT2,ANGPTL2,BAI1,BMP2,BMP4,BRMS1,CCL1,COL13A1,COL1A1,CTBP2,CX3CL1,DLL1,ELN,ERG,ETV6,F12,F2RL1,FGF1,FGF2,FOXE3,GDNF,HEYL,HGF,HIF3A,HLA-DQB1,HPSE,HSPG2,INHBA,ITGB3,JAM3,LGALS3,LMX1B,LRP5,LTB4R,LTBP1,MEIS1,mir-10,MST1R,NDST1,NFATC4,NKX2-3,NOTCH1,NOX4,NPPA,NPPC,NR5A1,NRG2,NRP2,OXT,PBX1,PDE2A,PIM1,PLEKHG5,PPAP2B,PTGER2,PTPRJ,RASA3,RCAN1,REM1,RGS5,RHOB,RHOJ,ROBO4,RPTOR,RUNX1,RU…	91
Organismal Development	vasculogenesis	0.000197	ABCA4,ADRA2A,AGT,AKT1,ANGPT2,ANGPTL2,BAI1,BMP2,BMP4,BRMS1,CCL1,COL13A1,COL1A1,CTBP2,CX3CL1,DLL1,ELN,ERG,ETV6,F12,F2RL1,FGF1,FGF2,FOXE3,GDNF,HEYL,HGF,HIF3A,HLA-DQB1,HPSE,HSPG2,INHBA,ITGB3,JAM3,LGALS3,LMX1B,LRP5,LTB4R,LTBP1,MEIS1,mir-10,MST1R,NDST1,NFATC4,NKX2-3,NOTCH1,NOX4,NPPA,NPPC,NR5A1,NRG2,NRP2,OXT,PBX1,PDE2A,PIM1,PLEKHG5,PPAP2B,PTGER2,PTPRJ,RASA3,RCAN1,REM1,RGS5,RHOB,RHOJ,ROBO4,RPTOR,RUNX1,RU…	91
Tissue Morphology	quantity of hematopoietic progenitor cells	0.0002	ARID3A,BCL10,BCL2L11,BCR,CBFA2T3,CCND3,CD59,CDK6,CEBPA,CORO1A,CTSD,DNASE2,DOK2,E2F4,EPB49,FANCA,FLT3,FOS,FUT7,GAD2,HIVEP3,HLA-DQB1,HOXA3,HOXB6,HOXB7,IL21R,INHBA,ITGA2B,ITGB3,JAK1,JARID2,LAG3,LAMA3,LCN2,MAP3K8,MECOM,MEIS1,NFE2,NOD2,NOTCH1,PATZ1,PBX1,PIM1,POU2F1,PRKCH,PURA,RORC,RUNX1,RUNX2,RUNX3,SIPA1,SIRT6,SOCS1,SPNS2,SPRED2,ST14,TAL1,TAP1,THBS2,TNFRSF8,TNFSF12,TRAF3IP2,ULK1,ZBTB7A	64
Hematological System Development and Function	quantity of hematopoietic progenitor cells	0.0002	ARID3A,BCL10,BCL2L11,BCR,CBFA2T3,CCND3,CD59,CDK6,CEBPA,CORO1A,CTSD,DNASE2,DOK2,E2F4,EPB49,FANCA,FLT3,FOS,FUT7,GAD2,HIVEP3,HLA-DQB1,HOXA3,HOXB6,HOXB7,IL21R,INHBA,ITGA2B,ITGB3,JAK1,JARID2,LAG3,LAMA3,LCN2,MAP3K8,MECOM,MEIS1,NFE2,NOD2,NOTCH1,PATZ1,PBX1,PIM1,POU2F1,PRKCH,PURA,RORC,RUNX1,RUNX2,RUNX3,SIPA1,SIRT6,SOCS1,SPNS2,SPRED2,ST14,TAL1,TAP1,THBS2,TNFRSF8,TNFSF12,TRAF3IP2,ULK1,ZBTB7A	64
Hematopoiesis	quantity of hematopoietic progenitor cells	0.0002	ARID3A,BCL10,BCL2L11,BCR,CBFA2T3,CCND3,CD59,CDK6,CEBPA,CORO1A,CTSD,DNASE2,DOK2,E2F4,EPB49,FANCA,FLT3,FOS,FUT7,GAD2,HIVEP3,HLA-DQB1,HOXA3,HOXB6,HOXB7,IL21R,INHBA,ITGA2B,ITGB3,JAK1,JARID2,LAG3,LAMA3,LCN2,MAP3K8,MECOM,MEIS1,NFE2,NOD2,NOTCH1,PATZ1,PBX1,PIM1,POU2F1,PRKCH,PURA,RORC,RUNX1,RUNX2,RUNX3,SIPA1,SIRT6,SOCS1,SPNS2,SPRED2,ST14,TAL1,TAP1,THBS2,TNFRSF8,TNFSF12,TRAF3IP2,ULK1,ZBTB7A	64
Vitamin and Mineral Metabolism	quantity of Ca2+	0.000203	ADRA2A,ADRBK1,AGT,ANGPT2,ATP2B2,AVP,B4GALNT1,CABP1,CACNA1C,CACNA1D,CACNA2D2,CAMK2D,CCL1,CD59,CX3CL1,ELN,EPB41,F2RL1,FCER1A,FGF1,FGF2,FOS,GNAO1,GNAS,GRIN1,HGF,HOXA3,HTT,JPH2,KCNJ11,LIME1,LRP5,LTA,LTB4R2,LTBP1,MCOLN3,MXD3,NPPA,NPPC,NTRK1,OXT,PLCD4,PLD2,PTGER2,PTPRJ,PYY,S100A8,SHC1,SLC8A1,SLC9A3R1,SLC9A3R2,SPHK2,TP73,TRHR,TRIM21,TRPC2,TRPV4,UCN,VAV2	59
Cell Signaling	quantity of Ca2+	0.000203	ADRA2A,ADRBK1,AGT,ANGPT2,ATP2B2,AVP,B4GALNT1,CABP1,CACNA1C,CACNA1D,CACNA2D2,CAMK2D,CCL1,CD59,CX3CL1,ELN,EPB41,F2RL1,FCER1A,FGF1,FGF2,FOS,GNAO1,GNAS,GRIN1,HGF,HOXA3,HTT,JPH2,KCNJ11,LIME1,LRP5,LTA,LTB4R2,LTBP1,MCOLN3,MXD3,NPPA,NPPC,NTRK1,OXT,PLCD4,PLD2,PTGER2,PTPRJ,PYY,S100A8,SHC1,SLC8A1,SLC9A3R1,SLC9A3R2,SPHK2,TP73,TRHR,TRIM21,TRPC2,TRPV4,UCN,VAV2	59
Molecular Transport	quantity of Ca2+	0.000203	ADRA2A,ADRBK1,AGT,ANGPT2,ATP2B2,AVP,B4GALNT1,CABP1,CACNA1C,CACNA1D,CACNA2D2,CAMK2D,CCL1,CD59,CX3CL1,ELN,EPB41,F2RL1,FCER1A,FGF1,FGF2,FOS,GNAO1,GNAS,GRIN1,HGF,HOXA3,HTT,JPH2,KCNJ11,LIME1,LRP5,LTA,LTB4R2,LTBP1,MCOLN3,MXD3,NPPA,NPPC,NTRK1,OXT,PLCD4,PLD2,PTGER2,PTPRJ,PYY,S100A8,SHC1,SLC8A1,SLC9A3R1,SLC9A3R2,SPHK2,TP73,TRHR,TRIM21,TRPC2,TRPV4,UCN,VAV2	59
Cellular Development	differentiation of chondrocytes	0.000206	ADAMTS7,BMP2,BMP4,COL11A2,FGF2,GAS7,GLI2,HDAC4,HSPG2,LOXL2,mir-140,PKDCC,PRKG2,RUNX2,RUNX3,SMAD3,SMAD6	17
Connective Tissue Development and Function	differentiation of chondrocytes	0.000206	ADAMTS7,BMP2,BMP4,COL11A2,FGF2,GAS7,GLI2,HDAC4,HSPG2,LOXL2,mir-140,PKDCC,PRKG2,RUNX2,RUNX3,SMAD3,SMAD6	17
Cellular Development	differentiation of hematopoietic cells	0.000207	BAIAP2,BCR,BMP4,CEBPA,CHRD,CTBP1,ERG,ETV6,EXTL1,FGF2,FLT3,GATA2,HOXA10,HTT,IL2RA,INHBA,JAK1,JAM3,LCN2,LFNG,MAD1L1,MAP4K1,MECOM,MEIS1,MERTK,MYCT1,NFE2,NOTCH1,PATZ1,PML,RUNX1,RUNX2,RXRA,SPRED2,TAL1,THBS2,TNFSF12,ZFPM1	38
Hematological System Development and Function	differentiation of hematopoietic cells	0.000207	BAIAP2,BCR,BMP4,CEBPA,CHRD,CTBP1,ERG,ETV6,EXTL1,FGF2,FLT3,GATA2,HOXA10,HTT,IL2RA,INHBA,JAK1,JAM3,LCN2,LFNG,MAD1L1,MAP4K1,MECOM,MEIS1,MERTK,MYCT1,NFE2,NOTCH1,PATZ1,PML,RUNX1,RUNX2,RXRA,SPRED2,TAL1,THBS2,TNFSF12,ZFPM1	38
Hematopoiesis	differentiation of hematopoietic cells	0.000207	BAIAP2,BCR,BMP4,CEBPA,CHRD,CTBP1,ERG,ETV6,EXTL1,FGF2,FLT3,GATA2,HOXA10,HTT,IL2RA,INHBA,JAK1,JAM3,LCN2,LFNG,MAD1L1,MAP4K1,MECOM,MEIS1,MERTK,MYCT1,NFE2,NOTCH1,PATZ1,PML,RUNX1,RUNX2,RXRA,SPRED2,TAL1,THBS2,TNFSF12,ZFPM1	38
Tissue Morphology	quantity of T lymphocytes	0.000214	AGT,AIRE,BCL10,BCL2L11,BST2,CCND3,CD274,CDK6,CFLAR,CISH,CORO1A,CTSD,DDR1,DNASE2,E2F4,ESRRA,ETV6,FLT3,FOS,GAD2,HIVEP3,HLA-B,HLA-DMA,HLA-DQB1,HLA-G,HOXA3,IL12A,IL21R,IL2RA,IL5RA,ITGAE,JAK1,LAG3,LAMA3,LTA,MAP3K8,MERTK,mir-146,MOG,NKX2-3,NLRC5,NOD2,NOTCH1,PATZ1,PBX1,PDCD1LG2,PIM1,PRKCH,PSMB9,RAD52,RORC,RPTOR,RUNX1,RUNX2,RUNX3,SERPINB6,SIPA1,SIRT6,SLA,SOCS1,SPNS2,ST14,ST8SIA1,TAL1,TAP1,TG,THRA,TNFRSF6…	73
Hematological System Development and Function	quantity of T lymphocytes	0.000214	AGT,AIRE,BCL10,BCL2L11,BST2,CCND3,CD274,CDK6,CFLAR,CISH,CORO1A,CTSD,DDR1,DNASE2,E2F4,ESRRA,ETV6,FLT3,FOS,GAD2,HIVEP3,HLA-B,HLA-DMA,HLA-DQB1,HLA-G,HOXA3,IL12A,IL21R,IL2RA,IL5RA,ITGAE,JAK1,LAG3,LAMA3,LTA,MAP3K8,MERTK,mir-146,MOG,NKX2-3,NLRC5,NOD2,NOTCH1,PATZ1,PBX1,PDCD1LG2,PIM1,PRKCH,PSMB9,RAD52,RORC,RPTOR,RUNX1,RUNX2,RUNX3,SERPINB6,SIPA1,SIRT6,SLA,SOCS1,SPNS2,ST14,ST8SIA1,TAL1,TAP1,TG,THRA,TNFRSF6…	73
Cell Morphology	morphology of cellular protrusions	0.000223	AATK,AGRN,CACNA1D,CACNA2D2,CLCN6,CNTN1,CNTNAP1,EPB49,FEZ1,GABBR1,GAL3ST1,GIT1,GPR126,GRIN1,GRIN2D,HTT,KCNQ1,KLF7,LGI1,LMNA,NFATC4,NR2F1,PAK6,PLXNA2,PURA,SCN1B,SEZ6,SLC9A3R1,TP73,TRPC2,VAV2,ZNF423	32
Cell Morphology	morphology of blood cells	0.000225	AIRE,ARHGAP1,ARID3A,B4GALNT1,BCL2L11,CBFA2T3,CCND3,CD274,CDK6,CEBPA,CTSD,CTSZ,DNASE2,E2F4,EPB41,FGF2,GNA12,GP1BB,HGF,HLA-B,HLA-DMA,HLA-DQB1,HLA-G,IL2RA,IL5RA,ITGA2B,ITPKC,KCNA5,LGALS3,LTA,MECOM,MERTK,mir-10,MST1,NFE2,NKX2-3,NOD2,NR1H3,PBX1,PIM1,PML,PPP1R15A,PRKCH,PRKCZ,PRSS16,PSMB9,PTPRJ,RCAN1,RUNX3,SGMS2,SLA,TAL1,TAP1,TNFSF12,TRAF3IP2,TUBB1,ULK1,ZC3H12A,ZFPM1,ZNF385A	60
Tissue Morphology	abnormal morphology of rhombomere	0.000227	CYP26A1,CYP26C1,HOXA2,LMX1B,RXRA,RXRB	6
Endocrine System Disorders	congenital hypothyroidism	0.000227	DUOX2,DUOXA2,PAX8,TG,THRA,TSHR	6
Metabolic Disease	congenital hypothyroidism	0.000227	DUOX2,DUOXA2,PAX8,TG,THRA,TSHR	6
Developmental Disorder	congenital hypothyroidism	0.000227	DUOX2,DUOXA2,PAX8,TG,THRA,TSHR	6
Organ Morphology	abnormal morphology of middle ear	0.000244	E2F4,GSC,HOXA2,HSPG2,PAX8,SALL4,TBX1	7
Auditory and Vestibular System Development and Function	abnormal morphology of middle ear	0.000244	E2F4,GSC,HOXA2,HSPG2,PAX8,SALL4,TBX1	7
Tissue Development	abnormal morphology of nasal bone	0.000244	BMP4,COL11A2,HSPG2,mir-140,RAI1,RUNX2,SALL4	7
Embryonic Development	abnormal morphology of nasal bone	0.000244	BMP4,COL11A2,HSPG2,mir-140,RAI1,RUNX2,SALL4	7
Organ Development	abnormal morphology of nasal bone	0.000244	BMP4,COL11A2,HSPG2,mir-140,RAI1,RUNX2,SALL4	7
Organismal Development	abnormal morphology of nasal bone	0.000244	BMP4,COL11A2,HSPG2,mir-140,RAI1,RUNX2,SALL4	7
Connective Tissue Development and Function	abnormal morphology of nasal bone	0.000244	BMP4,COL11A2,HSPG2,mir-140,RAI1,RUNX2,SALL4	7
Organ Morphology	abnormal morphology of nasal bone	0.000244	BMP4,COL11A2,HSPG2,mir-140,RAI1,RUNX2,SALL4	7
Skeletal and Muscular System Development and Function	abnormal morphology of nasal bone	0.000244	BMP4,COL11A2,HSPG2,mir-140,RAI1,RUNX2,SALL4	7
Tissue Morphology	morphology of neurites	0.000249	AATK,AGRN,CACNA2D2,CLCN6,CNTN1,CNTNAP1,FEZ1,GABBR1,GAL3ST1,GIT1,GPR126,GRIN1,GRIN2D,HTT,KLF7,LGI1,LMNA,NFATC4,NR2F1,PAK6,PLXNA2,PURA,SCN1B,SEZ6,TP73,TRPC2,VAV2,ZNF423	28
Nervous System Development and Function	morphology of neurites	0.000249	AATK,AGRN,CACNA2D2,CLCN6,CNTN1,CNTNAP1,FEZ1,GABBR1,GAL3ST1,GIT1,GPR126,GRIN1,GRIN2D,HTT,KLF7,LGI1,LMNA,NFATC4,NR2F1,PAK6,PLXNA2,PURA,SCN1B,SEZ6,TP73,TRPC2,VAV2,ZNF423	28
Cell Morphology	morphology of neurites	0.000249	AATK,AGRN,CACNA2D2,CLCN6,CNTN1,CNTNAP1,FEZ1,GABBR1,GAL3ST1,GIT1,GPR126,GRIN1,GRIN2D,HTT,KLF7,LGI1,LMNA,NFATC4,NR2F1,PAK6,PLXNA2,PURA,SCN1B,SEZ6,TP73,TRPC2,VAV2,ZNF423	28
Hematological System Development and Function	accumulation of leukocytes	0.00025	AGRP,AGT,ALOX5,ANGPT2,ANXA1,BCL10,BCL2L11,CD274,CD97,CEBPA,CTSG,CX3CL1,DDR1,DOCK1,ELANE,FGF1,FGF2,GATA2,IL12A,IL21R,IL2RA,JAM3,LRP5,LTA,LTC4S,MOG,NLRP12,NOTCH1,PML,PTGDS,PYY,RORC,RUNX3,S100A8,TAL1,TIMP2,TNFRSF8	37
Tissue Development	accumulation of leukocytes	0.00025	AGRP,AGT,ALOX5,ANGPT2,ANXA1,BCL10,BCL2L11,CD274,CD97,CEBPA,CTSG,CX3CL1,DDR1,DOCK1,ELANE,FGF1,FGF2,GATA2,IL12A,IL21R,IL2RA,JAM3,LRP5,LTA,LTC4S,MOG,NLRP12,NOTCH1,PML,PTGDS,PYY,RORC,RUNX3,S100A8,TAL1,TIMP2,TNFRSF8	37
Immune Cell Trafficking	accumulation of leukocytes	0.00025	AGRP,AGT,ALOX5,ANGPT2,ANXA1,BCL10,BCL2L11,CD274,CD97,CEBPA,CTSG,CX3CL1,DDR1,DOCK1,ELANE,FGF1,FGF2,GATA2,IL12A,IL21R,IL2RA,JAM3,LRP5,LTA,LTC4S,MOG,NLRP12,NOTCH1,PML,PTGDS,PYY,RORC,RUNX3,S100A8,TAL1,TIMP2,TNFRSF8	37
Inflammatory Response	accumulation of leukocytes	0.00025	AGRP,AGT,ALOX5,ANGPT2,ANXA1,BCL10,BCL2L11,CD274,CD97,CEBPA,CTSG,CX3CL1,DDR1,DOCK1,ELANE,FGF1,FGF2,GATA2,IL12A,IL21R,IL2RA,JAM3,LRP5,LTA,LTC4S,MOG,NLRP12,NOTCH1,PML,PTGDS,PYY,RORC,RUNX3,S100A8,TAL1,TIMP2,TNFRSF8	37
Tissue Development	morphology of bone	0.000261	ACP5,ADRBK1,ALX4,ARHGAP1,BMP4,CLEC3B,COL11A2,CYP26A1,DDR1,E2F4,ESRRA,FBLIM1,FGF2,FGFRL1,FOS,GLI2,GPR55,GSC,HDAC4,HGF,HIVEP3,HOXA10,HOXA2,HOXA3,HOXA6,HOXB6,HSPG2,INHBA,ITGA3,ITGB3,LFNG,LGALS3,LMNA,LMX1B,LRP5,mir-140,NDST1,NFATC4,NFIC,NFIX,NPPC,PAX8,PBX1,PCSK6,PHC2,PKDCC,PLAGL1,PRG4,PRKG2,PTPRE,PYY,RAI1,RGMA,RUNX2,SALL4,SKI,SLC39A13,SMAD3,SPRY4,TBX1,TGFB2,THRA,TP73,WNT3A	64
Embryonic Development	morphology of bone	0.000261	ACP5,ADRBK1,ALX4,ARHGAP1,BMP4,CLEC3B,COL11A2,CYP26A1,DDR1,E2F4,ESRRA,FBLIM1,FGF2,FGFRL1,FOS,GLI2,GPR55,GSC,HDAC4,HGF,HIVEP3,HOXA10,HOXA2,HOXA3,HOXA6,HOXB6,HSPG2,INHBA,ITGA3,ITGB3,LFNG,LGALS3,LMNA,LMX1B,LRP5,mir-140,NDST1,NFATC4,NFIC,NFIX,NPPC,PAX8,PBX1,PCSK6,PHC2,PKDCC,PLAGL1,PRG4,PRKG2,PTPRE,PYY,RAI1,RGMA,RUNX2,SALL4,SKI,SLC39A13,SMAD3,SPRY4,TBX1,TGFB2,THRA,TP73,WNT3A	64
Organ Development	morphology of bone	0.000261	ACP5,ADRBK1,ALX4,ARHGAP1,BMP4,CLEC3B,COL11A2,CYP26A1,DDR1,E2F4,ESRRA,FBLIM1,FGF2,FGFRL1,FOS,GLI2,GPR55,GSC,HDAC4,HGF,HIVEP3,HOXA10,HOXA2,HOXA3,HOXA6,HOXB6,HSPG2,INHBA,ITGA3,ITGB3,LFNG,LGALS3,LMNA,LMX1B,LRP5,mir-140,NDST1,NFATC4,NFIC,NFIX,NPPC,PAX8,PBX1,PCSK6,PHC2,PKDCC,PLAGL1,PRG4,PRKG2,PTPRE,PYY,RAI1,RGMA,RUNX2,SALL4,SKI,SLC39A13,SMAD3,SPRY4,TBX1,TGFB2,THRA,TP73,WNT3A	64
Organismal Development	morphology of bone	0.000261	ACP5,ADRBK1,ALX4,ARHGAP1,BMP4,CLEC3B,COL11A2,CYP26A1,DDR1,E2F4,ESRRA,FBLIM1,FGF2,FGFRL1,FOS,GLI2,GPR55,GSC,HDAC4,HGF,HIVEP3,HOXA10,HOXA2,HOXA3,HOXA6,HOXB6,HSPG2,INHBA,ITGA3,ITGB3,LFNG,LGALS3,LMNA,LMX1B,LRP5,mir-140,NDST1,NFATC4,NFIC,NFIX,NPPC,PAX8,PBX1,PCSK6,PHC2,PKDCC,PLAGL1,PRG4,PRKG2,PTPRE,PYY,RAI1,RGMA,RUNX2,SALL4,SKI,SLC39A13,SMAD3,SPRY4,TBX1,TGFB2,THRA,TP73,WNT3A	64
Connective Tissue Development and Function	morphology of bone	0.000261	ACP5,ADRBK1,ALX4,ARHGAP1,BMP4,CLEC3B,COL11A2,CYP26A1,DDR1,E2F4,ESRRA,FBLIM1,FGF2,FGFRL1,FOS,GLI2,GPR55,GSC,HDAC4,HGF,HIVEP3,HOXA10,HOXA2,HOXA3,HOXA6,HOXB6,HSPG2,INHBA,ITGA3,ITGB3,LFNG,LGALS3,LMNA,LMX1B,LRP5,mir-140,NDST1,NFATC4,NFIC,NFIX,NPPC,PAX8,PBX1,PCSK6,PHC2,PKDCC,PLAGL1,PRG4,PRKG2,PTPRE,PYY,RAI1,RGMA,RUNX2,SALL4,SKI,SLC39A13,SMAD3,SPRY4,TBX1,TGFB2,THRA,TP73,WNT3A	64
Organ Morphology	morphology of bone	0.000261	ACP5,ADRBK1,ALX4,ARHGAP1,BMP4,CLEC3B,COL11A2,CYP26A1,DDR1,E2F4,ESRRA,FBLIM1,FGF2,FGFRL1,FOS,GLI2,GPR55,GSC,HDAC4,HGF,HIVEP3,HOXA10,HOXA2,HOXA3,HOXA6,HOXB6,HSPG2,INHBA,ITGA3,ITGB3,LFNG,LGALS3,LMNA,LMX1B,LRP5,mir-140,NDST1,NFATC4,NFIC,NFIX,NPPC,PAX8,PBX1,PCSK6,PHC2,PKDCC,PLAGL1,PRG4,PRKG2,PTPRE,PYY,RAI1,RGMA,RUNX2,SALL4,SKI,SLC39A13,SMAD3,SPRY4,TBX1,TGFB2,THRA,TP73,WNT3A	64
Skeletal and Muscular System Development and Function	morphology of bone	0.000261	ACP5,ADRBK1,ALX4,ARHGAP1,BMP4,CLEC3B,COL11A2,CYP26A1,DDR1,E2F4,ESRRA,FBLIM1,FGF2,FGFRL1,FOS,GLI2,GPR55,GSC,HDAC4,HGF,HIVEP3,HOXA10,HOXA2,HOXA3,HOXA6,HOXB6,HSPG2,INHBA,ITGA3,ITGB3,LFNG,LGALS3,LMNA,LMX1B,LRP5,mir-140,NDST1,NFATC4,NFIC,NFIX,NPPC,PAX8,PBX1,PCSK6,PHC2,PKDCC,PLAGL1,PRG4,PRKG2,PTPRE,PYY,RAI1,RGMA,RUNX2,SALL4,SKI,SLC39A13,SMAD3,SPRY4,TBX1,TGFB2,THRA,TP73,WNT3A	64
Developmental Disorder	Hypertrophy	0.000271	ADRA2A,AGT,AKT1,ANGPT2,AVP,BAG6,BCR,BMP2,CACNA1C,CAMK2D,CETP,COL1A1,CSRP3,CTF1,CTSD,DES,ELN,EMP1,FGF2,FHL2,FXYD1,GDNF,GPX3,HDAC4,HGF,HTT,INHBA,ITGB3,JPH2,KCNJ11,KCNQ1,LRP5,NFATC4,NODAL,NOX4,NPPA,NPPC,NR1H3,PBX1,PBX2,PIM1,PNKD,PNPLA2,POU3F1,PRKG2,RCAN1,RGS5,RUNX2,SHC1,SIRT7,SLC8A1,SMAD6,SPEG,TCAP,TG,TPM1,TSC2,TSHR,TTN,UCN,UCN2,VAV2	62
Cellular Development	differentiation of bone marrow cells	0.000274	ADAMTS7,BAIAP2,BMP2,BMP4,CEBPA,CTBP1,ETV6,FGF2,FLT3,GATA2,GDF7,GDNF,INHBA,JAM3,LFNG,MECOM,MEIS1,MERTK,NFE2,NOTCH1,NR5A1,PML,RUNX1,RUNX2,SMAD3,TAL1,THBS2,TSHR,ZFPM1	29
Hematopoiesis	differentiation of bone marrow cells	0.000274	ADAMTS7,BAIAP2,BMP2,BMP4,CEBPA,CTBP1,ETV6,FGF2,FLT3,GATA2,GDF7,GDNF,INHBA,JAM3,LFNG,MECOM,MEIS1,MERTK,NFE2,NOTCH1,NR5A1,PML,RUNX1,RUNX2,SMAD3,TAL1,THBS2,TSHR,ZFPM1	29
Reproductive System Disease	endometriosis	0.000284	ANGPT2,ASIC3,ATP2B2,C1S,CADM3,CETP,CNTN1,CX3CL1,CXCR6,CYP26A1,EIF1,EPS15,FGF2,FOS,GNAS,GPX3,GUCY1B2,HGF,HLA-C,HPSE,IL2RA,INHBA,ITGB3,JAK1,LEFTY2,LRP5,LTB4R,LTB4R2,MAN2A2,MAP3K8,mir-10,mir-130,mir-183,mir-29,MST1R,MT1M,NR5A1,P4HA1,PDE4D,PFKFB3,PIK3R2,PPAP2B,PRDM2,PRKAR1B,PTGER2,RAD52,RREB1,S100A8,SERPINB1,SLC1A4,SMAD6,SP2,TAL1,TGFB2,TGFBRAP1,THBS2,TIMP2,TNK2,TRAF1	59
Nervous System Development and Function	auditory evoked potential	0.000293	ACTG1,ASIC3,ATP2B2,BMP4,CACNA1D,COL11A2,FBXO2,FGF20,HPN,KCNQ4,PAX8,TBX1,THRA,TRPV4,UCN	15
Cell-To-Cell Signaling and Interaction	auditory evoked potential	0.000293	ACTG1,ASIC3,ATP2B2,BMP4,CACNA1D,COL11A2,FBXO2,FGF20,HPN,KCNQ4,PAX8,TBX1,THRA,TRPV4,UCN	15
Lymphoid Tissue Structure and Development	abnormal morphology of enlarged spleen	0.000301	AIRE,BCL2L11,BIN3,BST2,CBFA2T3,CEBPA,CTSA,DNASE2,DOK2,IL2RA,IL5RA,ITGA2B,ITGB3,LAG3,LTA,MERTK,mir-146,NFE2,NLRC5,NLRP12,PPT2,RORC,RUNX2,SIPA1,TNFSF12,TRAF3IP2,TREX1,ZC3H12A	28
Organ Morphology	abnormal morphology of enlarged spleen	0.000301	AIRE,BCL2L11,BIN3,BST2,CBFA2T3,CEBPA,CTSA,DNASE2,DOK2,IL2RA,IL5RA,ITGA2B,ITGB3,LAG3,LTA,MERTK,mir-146,NFE2,NLRC5,NLRP12,PPT2,RORC,RUNX2,SIPA1,TNFSF12,TRAF3IP2,TREX1,ZC3H12A	28
Cellular Movement	cell movement of lymphocytes	0.000303	ABCC1,AGT,AIRE,AKT1,ALOX5,CCL1,CD274,CD58,COL1A1,CTSG,CX3CL1,EFS,ETV6,F2RL1,FCER1A,FUT7,GNA12,GNAO1,GNAS,HGF,HLA-G,IL12A,IL16,IL2RA,ITGA3,ITGAE,ITGB3,JAM3,KCNA3,LAG3,LTA,MAP4K1,MOG,PDCD1LG2,PGLYRP2,PIK3R2,PRKCZ,RALGDS,RUNX1,SHC1,SKAP1,SOCS1,SPHK2,TG,THBS2,TIMP2,TNFRSF6B,TNFRSF8,TNFSF12,TRAF3IP2,TRPM4,TSHR,ZC3H12A	53
Hematological System Development and Function	cell movement of lymphocytes	0.000303	ABCC1,AGT,AIRE,AKT1,ALOX5,CCL1,CD274,CD58,COL1A1,CTSG,CX3CL1,EFS,ETV6,F2RL1,FCER1A,FUT7,GNA12,GNAO1,GNAS,HGF,HLA-G,IL12A,IL16,IL2RA,ITGA3,ITGAE,ITGB3,JAM3,KCNA3,LAG3,LTA,MAP4K1,MOG,PDCD1LG2,PGLYRP2,PIK3R2,PRKCZ,RALGDS,RUNX1,SHC1,SKAP1,SOCS1,SPHK2,TG,THBS2,TIMP2,TNFRSF6B,TNFRSF8,TNFSF12,TRAF3IP2,TRPM4,TSHR,ZC3H12A	53
Immune Cell Trafficking	cell movement of lymphocytes	0.000303	ABCC1,AGT,AIRE,AKT1,ALOX5,CCL1,CD274,CD58,COL1A1,CTSG,CX3CL1,EFS,ETV6,F2RL1,FCER1A,FUT7,GNA12,GNAO1,GNAS,HGF,HLA-G,IL12A,IL16,IL2RA,ITGA3,ITGAE,ITGB3,JAM3,KCNA3,LAG3,LTA,MAP4K1,MOG,PDCD1LG2,PGLYRP2,PIK3R2,PRKCZ,RALGDS,RUNX1,SHC1,SKAP1,SOCS1,SPHK2,TG,THBS2,TIMP2,TNFRSF6B,TNFRSF8,TNFSF12,TRAF3IP2,TRPM4,TSHR,ZC3H12A	53
Cardiovascular System Development and Function	cardiogenesis	0.000307	ADRBK1,BAZ1B,BMP2,BMP4,CCND3,CFLAR,COL11A1,CSRP3,CTBP1,CTBP2,CYP26A1,DLL1,DVL3,FGFRL1,FOXP4,GLI2,GSC,HEYL,HSPG2,JPH2,KCNJ8,LEFTY2,MECOM,NCOR2,NFATC4,NODAL,NOTCH1,NPPA,NRP2,PCSK6,PPARGC1B,PTPRJ,RPS6KA2,RXRA,SALL4,SHC1,SLC22A5,SLC8A1,SMAD3,SMARCD3,SOX18,STRA6,TBX1,TCAP,TDGF1,TGFB2,TSC2,TTN,WNT3A,ZFPM1	50
Tissue Development	cardiogenesis	0.000307	ADRBK1,BAZ1B,BMP2,BMP4,CCND3,CFLAR,COL11A1,CSRP3,CTBP1,CTBP2,CYP26A1,DLL1,DVL3,FGFRL1,FOXP4,GLI2,GSC,HEYL,HSPG2,JPH2,KCNJ8,LEFTY2,MECOM,NCOR2,NFATC4,NODAL,NOTCH1,NPPA,NRP2,PCSK6,PPARGC1B,PTPRJ,RPS6KA2,RXRA,SALL4,SHC1,SLC22A5,SLC8A1,SMAD3,SMARCD3,SOX18,STRA6,TBX1,TCAP,TDGF1,TGFB2,TSC2,TTN,WNT3A,ZFPM1	50
Embryonic Development	cardiogenesis	0.000307	ADRBK1,BAZ1B,BMP2,BMP4,CCND3,CFLAR,COL11A1,CSRP3,CTBP1,CTBP2,CYP26A1,DLL1,DVL3,FGFRL1,FOXP4,GLI2,GSC,HEYL,HSPG2,JPH2,KCNJ8,LEFTY2,MECOM,NCOR2,NFATC4,NODAL,NOTCH1,NPPA,NRP2,PCSK6,PPARGC1B,PTPRJ,RPS6KA2,RXRA,SALL4,SHC1,SLC22A5,SLC8A1,SMAD3,SMARCD3,SOX18,STRA6,TBX1,TCAP,TDGF1,TGFB2,TSC2,TTN,WNT3A,ZFPM1	50
Organ Development	cardiogenesis	0.000307	ADRBK1,BAZ1B,BMP2,BMP4,CCND3,CFLAR,COL11A1,CSRP3,CTBP1,CTBP2,CYP26A1,DLL1,DVL3,FGFRL1,FOXP4,GLI2,GSC,HEYL,HSPG2,JPH2,KCNJ8,LEFTY2,MECOM,NCOR2,NFATC4,NODAL,NOTCH1,NPPA,NRP2,PCSK6,PPARGC1B,PTPRJ,RPS6KA2,RXRA,SALL4,SHC1,SLC22A5,SLC8A1,SMAD3,SMARCD3,SOX18,STRA6,TBX1,TCAP,TDGF1,TGFB2,TSC2,TTN,WNT3A,ZFPM1	50
Organismal Development	cardiogenesis	0.000307	ADRBK1,BAZ1B,BMP2,BMP4,CCND3,CFLAR,COL11A1,CSRP3,CTBP1,CTBP2,CYP26A1,DLL1,DVL3,FGFRL1,FOXP4,GLI2,GSC,HEYL,HSPG2,JPH2,KCNJ8,LEFTY2,MECOM,NCOR2,NFATC4,NODAL,NOTCH1,NPPA,NRP2,PCSK6,PPARGC1B,PTPRJ,RPS6KA2,RXRA,SALL4,SHC1,SLC22A5,SLC8A1,SMAD3,SMARCD3,SOX18,STRA6,TBX1,TCAP,TDGF1,TGFB2,TSC2,TTN,WNT3A,ZFPM1	50
Cardiovascular Disease	Arteriosclerosis	0.000311	ADAMTS7,AGT,ALOX5,ASIC3,BAZ1B,BGLAP,CACNA1C,CACNA1D,CACNA2D1,CACNB4,CAMTA1,CD59,CDCP1,CETP,CLU,CX3CL1,CXCR6,DDR1,DOCK9,ELN,FAM78B,FLT3,FOS,FUT7,GRIN1,GRIN2D,HSPG2,HTT,IL12A,ITGA2B,ITGB3,LCN2,LGALS3,LRP5,LRP8,LTA,LTB4R,MATN2,MCF2L,MECOM,MTHFD1L,NR1H3,PAPPA,PDE4D,PLEKHB1,PLXNA2,PRKCH,RCSD1,RSAD2,S100A8,SAMD12,SHC1,SMAD3,SMG6,SOCS1,ST14,TIMP2,TMEM163,TNFSF12,TSNARE1,TUBA1C,TUBB1,ZNF274	63
Connective Tissue Disorders	osteoarthritis	0.000312	ADAMTS14,ADRA2A,ALOX5,BGLAP,BMP2,BMP4,CACNA2D1,CACNA2D2,CD274,CLU,COL11A1,FGF2,HYAL3,JAM3,LRP5,mir-140,NR4A2,PTGDS,SCN1B,SDC3,SLC1A4,SMAD3,WNT10B,WNT3A	24
Inflammatory Disease	osteoarthritis	0.000312	ADAMTS14,ADRA2A,ALOX5,BGLAP,BMP2,BMP4,CACNA2D1,CACNA2D2,CD274,CLU,COL11A1,FGF2,HYAL3,JAM3,LRP5,mir-140,NR4A2,PTGDS,SCN1B,SDC3,SLC1A4,SMAD3,WNT10B,WNT3A	24
Skeletal and Muscular Disorders	osteoarthritis	0.000312	ADAMTS14,ADRA2A,ALOX5,BGLAP,BMP2,BMP4,CACNA2D1,CACNA2D2,CD274,CLU,COL11A1,FGF2,HYAL3,JAM3,LRP5,mir-140,NR4A2,PTGDS,SCN1B,SDC3,SLC1A4,SMAD3,WNT10B,WNT3A	24
Skeletal and Muscular System Development and Function	morphology of skeletal system	0.000324	ACP5,ADRBK1,ALX4,ARHGAP1,BMP4,CLEC3B,COL11A2,CYP26A1,CYP26B1,DDR1,E2F4,ESRRA,FBLIM1,FGF2,FGFRL1,FOS,GLI2,GPR55,GSC,HDAC4,HGF,HIVEP3,HOXA10,HOXA2,HOXA3,HOXA6,HOXB6,HSPG2,INHBA,ITGA3,ITGB3,LEFTY2,LFNG,LGALS3,LMNA,LMX1B,LRP5,mir-140,NDST1,NFATC4,NFIC,NFIX,NPPC,PAX8,PBX1,PCSK6,PHC2,PKDCC,PLAGL1,PPAP2B,PRG4,PRKG2,PTPRE,PYY,RAI1,RGMA,RUNX2,RXRA,SALL4,SKI,SLC39A13,SMAD3,SPRY4,TBX1,TGFB2,THRA,TP73,WNT3A	68
Tissue Development	skin development	0.000324	AKT1,ALX4,BCL2L11,BMP4,CCND3,COL1A1,COL7A1,EDARADD,EMP1,EPB49,EVPL,GLI2,GLIS1,HGF,HPSE,HR,INHBA,KRT17,KRT18,LAMA3,LDB2,MAP3K12,mir-10,NOTCH1,POU2F3,POU3F1,PRDM1,PTCH2,PTGER2,RUNX1,RUNX3,SMAD3,SOCS1,SOX18,ST14,TGFB2,TRADD,WNT10A	38
Embryonic Development	skin development	0.000324	AKT1,ALX4,BCL2L11,BMP4,CCND3,COL1A1,COL7A1,EDARADD,EMP1,EPB49,EVPL,GLI2,GLIS1,HGF,HPSE,HR,INHBA,KRT17,KRT18,LAMA3,LDB2,MAP3K12,mir-10,NOTCH1,POU2F3,POU3F1,PRDM1,PTCH2,PTGER2,RUNX1,RUNX3,SMAD3,SOCS1,SOX18,ST14,TGFB2,TRADD,WNT10A	38
Organ Development	skin development	0.000324	AKT1,ALX4,BCL2L11,BMP4,CCND3,COL1A1,COL7A1,EDARADD,EMP1,EPB49,EVPL,GLI2,GLIS1,HGF,HPSE,HR,INHBA,KRT17,KRT18,LAMA3,LDB2,MAP3K12,mir-10,NOTCH1,POU2F3,POU3F1,PRDM1,PTCH2,PTGER2,RUNX1,RUNX3,SMAD3,SOCS1,SOX18,ST14,TGFB2,TRADD,WNT10A	38
Organismal Development	skin development	0.000324	AKT1,ALX4,BCL2L11,BMP4,CCND3,COL1A1,COL7A1,EDARADD,EMP1,EPB49,EVPL,GLI2,GLIS1,HGF,HPSE,HR,INHBA,KRT17,KRT18,LAMA3,LDB2,MAP3K12,mir-10,NOTCH1,POU2F3,POU3F1,PRDM1,PTCH2,PTGER2,RUNX1,RUNX3,SMAD3,SOCS1,SOX18,ST14,TGFB2,TRADD,WNT10A	38
Hair and Skin Development and Function	skin development	0.000324	AKT1,ALX4,BCL2L11,BMP4,CCND3,COL1A1,COL7A1,EDARADD,EMP1,EPB49,EVPL,GLI2,GLIS1,HGF,HPSE,HR,INHBA,KRT17,KRT18,LAMA3,LDB2,MAP3K12,mir-10,NOTCH1,POU2F3,POU3F1,PRDM1,PTCH2,PTGER2,RUNX1,RUNX3,SMAD3,SOCS1,SOX18,ST14,TGFB2,TRADD,WNT10A	38
Tissue Development	development of muscle	0.000325	ACTG1,AKT1,ALX4,AVP,BMP2,BMP4,CACNA2D2,CACNB4,CAMK2D,CAPN2,CSRP3,CTBP1,CTBP2,CTF1,DDR1,DES,DOCK1,DYSF,ELN,F2RL1,FGF2,FGFRL1,FHL2,FOXK1,GSC,HGF,HSPG2,INPP5K,JPH2,LEMD2,mir-10,NFATC4,OBSCN,PAPPA,PRKCZ,SCHIP1,SHC1,SLC8A1,SMAD3,SPEG,STRA6,SVIL,TBX1,TCAP,TNFSF12,TPM1,TTN,WNT10B,WNT3A,ZFHX3,ZFPM1	51
Embryonic Development	development of muscle	0.000325	ACTG1,AKT1,ALX4,AVP,BMP2,BMP4,CACNA2D2,CACNB4,CAMK2D,CAPN2,CSRP3,CTBP1,CTBP2,CTF1,DDR1,DES,DOCK1,DYSF,ELN,F2RL1,FGF2,FGFRL1,FHL2,FOXK1,GSC,HGF,HSPG2,INPP5K,JPH2,LEMD2,mir-10,NFATC4,OBSCN,PAPPA,PRKCZ,SCHIP1,SHC1,SLC8A1,SMAD3,SPEG,STRA6,SVIL,TBX1,TCAP,TNFSF12,TPM1,TTN,WNT10B,WNT3A,ZFHX3,ZFPM1	51
Organ Development	development of muscle	0.000325	ACTG1,AKT1,ALX4,AVP,BMP2,BMP4,CACNA2D2,CACNB4,CAMK2D,CAPN2,CSRP3,CTBP1,CTBP2,CTF1,DDR1,DES,DOCK1,DYSF,ELN,F2RL1,FGF2,FGFRL1,FHL2,FOXK1,GSC,HGF,HSPG2,INPP5K,JPH2,LEMD2,mir-10,NFATC4,OBSCN,PAPPA,PRKCZ,SCHIP1,SHC1,SLC8A1,SMAD3,SPEG,STRA6,SVIL,TBX1,TCAP,TNFSF12,TPM1,TTN,WNT10B,WNT3A,ZFHX3,ZFPM1	51
Organismal Development	development of muscle	0.000325	ACTG1,AKT1,ALX4,AVP,BMP2,BMP4,CACNA2D2,CACNB4,CAMK2D,CAPN2,CSRP3,CTBP1,CTBP2,CTF1,DDR1,DES,DOCK1,DYSF,ELN,F2RL1,FGF2,FGFRL1,FHL2,FOXK1,GSC,HGF,HSPG2,INPP5K,JPH2,LEMD2,mir-10,NFATC4,OBSCN,PAPPA,PRKCZ,SCHIP1,SHC1,SLC8A1,SMAD3,SPEG,STRA6,SVIL,TBX1,TCAP,TNFSF12,TPM1,TTN,WNT10B,WNT3A,ZFHX3,ZFPM1	51
Skeletal and Muscular System Development and Function	development of muscle	0.000325	ACTG1,AKT1,ALX4,AVP,BMP2,BMP4,CACNA2D2,CACNB4,CAMK2D,CAPN2,CSRP3,CTBP1,CTBP2,CTF1,DDR1,DES,DOCK1,DYSF,ELN,F2RL1,FGF2,FGFRL1,FHL2,FOXK1,GSC,HGF,HSPG2,INPP5K,JPH2,LEMD2,mir-10,NFATC4,OBSCN,PAPPA,PRKCZ,SCHIP1,SHC1,SLC8A1,SMAD3,SPEG,STRA6,SVIL,TBX1,TCAP,TNFSF12,TPM1,TTN,WNT10B,WNT3A,ZFHX3,ZFPM1	51
Cellular Development	differentiation of tumor cell lines	0.00034	AKT1,B4GALNT1,BCR,BMP2,BMP4,CDK6,CEBPA,DDR1,E2F4,ETV6,FABP7,FEZ1,FGF2,FLT3,FOS,GATA2,GNAO1,GSC,HGF,HOXA10,HTT,INHBA,LOXL2,MAD2L2,MAP3K12,mir-10,MLLT3,NCOR2,NDRG1,NOTCH1,NR2F1,NTRK1,PBX1,PDE4D,PLAGL1,PML,PRDM1,PRKCZ,PTGER2,RUNX1,RUNX2,SH2B2,SMAD6,SOCS1,SPRY4,ST8SIA1,TAL1,THRA,TNFSF12,TP73,TRAPPC9,TSC2,WNT3A	53
Small Molecule Biochemistry	concentration of hormone	0.000349	AGRP,AGT,AKT1,AKT3,ARNT2,BRD2,CACNA1B,CACNA1D,CADPS,CEBPA,CIDEB,CRHR1,CTF1,DIO3,DUOXA2,ELN,FGF1,GABBR1,GCK,GIPR,GNAO1,HADH,HPN,HTT,INHBA,KCNA3,KCNJ11,LCN2,LMNA,LRP5,LTB4R,MGLL,NPPA,NR1H3,NR5A1,NR5A2,OXT,PAX8,PIK3R2,PNPLA2,RAI1,RUNX2,SDC3,SH2B2,SIRT6,SLC25A13,SMAD3,TG,THRA,TLR5,TNFSF12,TRHR,TSHR,UCN,UCN2,VAV2	56
Molecular Transport	concentration of hormone	0.000349	AGRP,AGT,AKT1,AKT3,ARNT2,BRD2,CACNA1B,CACNA1D,CADPS,CEBPA,CIDEB,CRHR1,CTF1,DIO3,DUOXA2,ELN,FGF1,GABBR1,GCK,GIPR,GNAO1,HADH,HPN,HTT,INHBA,KCNA3,KCNJ11,LCN2,LMNA,LRP5,LTB4R,MGLL,NPPA,NR1H3,NR5A1,NR5A2,OXT,PAX8,PIK3R2,PNPLA2,RAI1,RUNX2,SDC3,SH2B2,SIRT6,SLC25A13,SMAD3,TG,THRA,TLR5,TNFSF12,TRHR,TSHR,UCN,UCN2,VAV2	56
Endocrine System Development and Function	concentration of hormone	0.000349	AGRP,AGT,AKT1,AKT3,ARNT2,BRD2,CACNA1B,CACNA1D,CADPS,CEBPA,CIDEB,CRHR1,CTF1,DIO3,DUOXA2,ELN,FGF1,GABBR1,GCK,GIPR,GNAO1,HADH,HPN,HTT,INHBA,KCNA3,KCNJ11,LCN2,LMNA,LRP5,LTB4R,MGLL,NPPA,NR1H3,NR5A1,NR5A2,OXT,PAX8,PIK3R2,PNPLA2,RAI1,RUNX2,SDC3,SH2B2,SIRT6,SLC25A13,SMAD3,TG,THRA,TLR5,TNFSF12,TRHR,TSHR,UCN,UCN2,VAV2	56
Cardiovascular Disease	aortic disorder	0.00036	AGT,ANGPT2,BAZ1B,CACNA1B,CACNA1C,CACNA1D,COL1A1,DHFR,ELN,GDF1,LTB4R,RCAN1,SMAD3,TBX1,TGFB2,TIMP2	16
Tissue Morphology	morphology of growth plate	0.00036	ACP5,CLEC3B,COL11A2,FOS,GLI2,HDAC4,HSPG2,LGALS3,mir-140,NFIX,PKDCC,PRG4,PRKG2,RUNX2,SLC39A13,SMAD3	16
Tissue Development	morphology of growth plate	0.00036	ACP5,CLEC3B,COL11A2,FOS,GLI2,HDAC4,HSPG2,LGALS3,mir-140,NFIX,PKDCC,PRG4,PRKG2,RUNX2,SLC39A13,SMAD3	16
Embryonic Development	morphology of growth plate	0.00036	ACP5,CLEC3B,COL11A2,FOS,GLI2,HDAC4,HSPG2,LGALS3,mir-140,NFIX,PKDCC,PRG4,PRKG2,RUNX2,SLC39A13,SMAD3	16
Organ Development	morphology of growth plate	0.00036	ACP5,CLEC3B,COL11A2,FOS,GLI2,HDAC4,HSPG2,LGALS3,mir-140,NFIX,PKDCC,PRG4,PRKG2,RUNX2,SLC39A13,SMAD3	16
Organismal Development	morphology of growth plate	0.00036	ACP5,CLEC3B,COL11A2,FOS,GLI2,HDAC4,HSPG2,LGALS3,mir-140,NFIX,PKDCC,PRG4,PRKG2,RUNX2,SLC39A13,SMAD3	16
Connective Tissue Development and Function	morphology of growth plate	0.00036	ACP5,CLEC3B,COL11A2,FOS,GLI2,HDAC4,HSPG2,LGALS3,mir-140,NFIX,PKDCC,PRG4,PRKG2,RUNX2,SLC39A13,SMAD3	16
Organ Morphology	morphology of growth plate	0.00036	ACP5,CLEC3B,COL11A2,FOS,GLI2,HDAC4,HSPG2,LGALS3,mir-140,NFIX,PKDCC,PRG4,PRKG2,RUNX2,SLC39A13,SMAD3	16
Skeletal and Muscular System Development and Function	morphology of growth plate	0.00036	ACP5,CLEC3B,COL11A2,FOS,GLI2,HDAC4,HSPG2,LGALS3,mir-140,NFIX,PKDCC,PRG4,PRKG2,RUNX2,SLC39A13,SMAD3	16
Tissue Development	abnormal morphology of hyoid bone	0.000361	FGFRL1,HOXA2,HOXA3,PHC2,RUNX2,TBX1,WNT3A	7
Embryonic Development	abnormal morphology of hyoid bone	0.000361	FGFRL1,HOXA2,HOXA3,PHC2,RUNX2,TBX1,WNT3A	7
Organ Development	abnormal morphology of hyoid bone	0.000361	FGFRL1,HOXA2,HOXA3,PHC2,RUNX2,TBX1,WNT3A	7
Organismal Development	abnormal morphology of hyoid bone	0.000361	FGFRL1,HOXA2,HOXA3,PHC2,RUNX2,TBX1,WNT3A	7
Connective Tissue Development and Function	abnormal morphology of hyoid bone	0.000361	FGFRL1,HOXA2,HOXA3,PHC2,RUNX2,TBX1,WNT3A	7
Organ Morphology	abnormal morphology of hyoid bone	0.000361	FGFRL1,HOXA2,HOXA3,PHC2,RUNX2,TBX1,WNT3A	7
Skeletal and Muscular System Development and Function	abnormal morphology of hyoid bone	0.000361	FGFRL1,HOXA2,HOXA3,PHC2,RUNX2,TBX1,WNT3A	7
Organ Morphology	morphology of inner ear	0.000368	ABR,ATP2B2,BCR,BMP4,COL11A2,HOXA2,HPN,HSPG2,KCNQ1,NFIX,NR2F1,PAX8,PBX1,TBX1,TGFB2,THRA,WNT3A	17
Auditory and Vestibular System Development and Function	morphology of inner ear	0.000368	ABR,ATP2B2,BCR,BMP4,COL11A2,HOXA2,HPN,HSPG2,KCNQ1,NFIX,NR2F1,PAX8,PBX1,TBX1,TGFB2,THRA,WNT3A	17
Free Radical Scavenging	synthesis of reactive oxygen species	0.000378	ABCC1,ACP5,ADRBK1,AGT,AKT1,ALOX5,ANGPT2,ANXA1,BCR,BMP2,CTSG,CTTN,CX3CL1,DUOX2,DUOXA2,ELANE,ESRRA,ETV6,F2RL1,FCER1A,FGF2,FLT3,FOS,GNAS,GRIN1,HGF,HTT,IL4I1,ITGB3,ITM2B,JAK1,let-7,LTB4R2,LTBP1,MLPH,MPRIP,MSRB2,NCF2,NFE2L3,NOD1,NOX4,PDE2A,PIM1,PRELID1,PRKCZ,PYY,RALGDS,RPS6KB2,SERPINA1,SHANK2,SHC1,SLC2A1,SMAD3,TAGLN,TG,THRA,TP73,TRADD,TSC2,VAV2,ZC3H12A	61
Cellular Development	differentiation of osteoblasts	0.000391	AKT1,BAG6,BGLAP,BMP2,BMP4,CDK6,CEBPA,CHRD,ESRRA,FBLIM1,FGF2,FHL2,GABBR1,GLI2,HDAC4,HGF,HOXA10,INHBA,LIMD1,LRP5,LRP8,NBR1,NOTCH1,NPPC,RUNX2,SKI,SMAD3,SMAD6,TGFB2,WIF1,WNT10B,WNT3A,WWTR1	33
Skeletal and Muscular System Development and Function	differentiation of osteoblasts	0.000391	AKT1,BAG6,BGLAP,BMP2,BMP4,CDK6,CEBPA,CHRD,ESRRA,FBLIM1,FGF2,FHL2,GABBR1,GLI2,HDAC4,HGF,HOXA10,INHBA,LIMD1,LRP5,LRP8,NBR1,NOTCH1,NPPC,RUNX2,SKI,SMAD3,SMAD6,TGFB2,WIF1,WNT10B,WNT3A,WWTR1	33
Cellular Development	dendritic growth/branching	0.000397	AGRN,AKT1,ATXN1,BMP2,BSN,CAPZB,CRHR1,CSRP1,CTNNA2,DLG4,DLGAP2,DOCK1,GALNS,GDNF,GIT1,HGF,HTT,ICAM5,IL1RAP,KLF9,LCN2,NFATC4,NOTCH1,PALM,PTPRF,RHOB	26
Nervous System Development and Function	dendritic growth/branching	0.000397	AGRN,AKT1,ATXN1,BMP2,BSN,CAPZB,CRHR1,CSRP1,CTNNA2,DLG4,DLGAP2,DOCK1,GALNS,GDNF,GIT1,HGF,HTT,ICAM5,IL1RAP,KLF9,LCN2,NFATC4,NOTCH1,PALM,PTPRF,RHOB	26
Cellular Assembly and Organization	dendritic growth/branching	0.000397	AGRN,AKT1,ATXN1,BMP2,BSN,CAPZB,CRHR1,CSRP1,CTNNA2,DLG4,DLGAP2,DOCK1,GALNS,GDNF,GIT1,HGF,HTT,ICAM5,IL1RAP,KLF9,LCN2,NFATC4,NOTCH1,PALM,PTPRF,RHOB	26
Cellular Function and Maintenance	dendritic growth/branching	0.000397	AGRN,AKT1,ATXN1,BMP2,BSN,CAPZB,CRHR1,CSRP1,CTNNA2,DLG4,DLGAP2,DOCK1,GALNS,GDNF,GIT1,HGF,HTT,ICAM5,IL1RAP,KLF9,LCN2,NFATC4,NOTCH1,PALM,PTPRF,RHOB	26
Cell Morphology	dendritic growth/branching	0.000397	AGRN,AKT1,ATXN1,BMP2,BSN,CAPZB,CRHR1,CSRP1,CTNNA2,DLG4,DLGAP2,DOCK1,GALNS,GDNF,GIT1,HGF,HTT,ICAM5,IL1RAP,KLF9,LCN2,NFATC4,NOTCH1,PALM,PTPRF,RHOB	26
Tissue Development	dendritic growth/branching	0.000397	AGRN,AKT1,ATXN1,BMP2,BSN,CAPZB,CRHR1,CSRP1,CTNNA2,DLG4,DLGAP2,DOCK1,GALNS,GDNF,GIT1,HGF,HTT,ICAM5,IL1RAP,KLF9,LCN2,NFATC4,NOTCH1,PALM,PTPRF,RHOB	26
Embryonic Development	dendritic growth/branching	0.000397	AGRN,AKT1,ATXN1,BMP2,BSN,CAPZB,CRHR1,CSRP1,CTNNA2,DLG4,DLGAP2,DOCK1,GALNS,GDNF,GIT1,HGF,HTT,ICAM5,IL1RAP,KLF9,LCN2,NFATC4,NOTCH1,PALM,PTPRF,RHOB	26
Cellular Development	differentiation of fibroblast cell lines	0.000397	ACACA,ADAMTS7,AKT1,BMP2,BMP4,CCND3,CEBPA,E2F4,ENC1,ESRRG,FGF2,FHL2,GNA12,GNAS,LMNA,MAP3K12,NFATC4,NOTCH1,PBX1,PTGDS,RUNX2,SLC2A5,SMAD3,TGFB2,WNT10B,WNT3A	26
Connective Tissue Development and Function	differentiation of fibroblast cell lines	0.000397	ACACA,ADAMTS7,AKT1,BMP2,BMP4,CCND3,CEBPA,E2F4,ENC1,ESRRG,FGF2,FHL2,GNA12,GNAS,LMNA,MAP3K12,NFATC4,NOTCH1,PBX1,PTGDS,RUNX2,SLC2A5,SMAD3,TGFB2,WNT10B,WNT3A	26
Inflammatory Response	inflammatory response	0.000397	ABCC1,ABR,ACP5,ADAM8,ADRA2A,AFAP1L2,AGT,AKT1,ALOX5,ANGPT2,ANGPTL2,ANXA1,APOL3/APOL4,AVP,BCL2L11,BCR,CAMK1D,CCL1,CD63,CD97,CLCF1,CORO1A,CRHBP,CTF1,CTSG,CX3CL1,CYP4F3,EFS,ELANE,ELN,F12,F2RL1,FGF1,FGF2,FOS,GNA12,GNAO1,GNAS,HDAC4,HGF,HLA-G,HPSE,HYAL3,IL16,IL1RAP,IL2RA,INHBA,ITGB3,JAM3,LCN2,LGALS3,LSP1,LTA,LTB4R,LTBP1,MECOM,MGLL,MST1,MST1R,NFATC4,NLRP12,NOD1,NOD2,NOTCH1,NOX4,NR1H3,NR4A2,PDE4D,PRKAR1B,…	91
DNA Replication, Recombination, and Repair	synthesis of DNA	0.000398	AFAP1L2,AGT,AKT1,ALOX5,ANGPT2,AVP,BMP2,BMP4,BRD4,CDK6,CEBPA,CLU,CTF1,ELL3,FGF1,FGF2,FGF20,FOS,GDNF,GLI2,GNA12,GNAO1,GNAS,HGF,INHBA,LGALS3,MAP3K8,MAPK8IP1,MST1,NPPA,NPPC,NRG2,NTRK1,PIK3IP1,PIM1,PML,POLK,POU2F3,PPM1G,PPP1CC,PRKCH,PRKCZ,PTGDS,PTPRE,PTPRF,RUNX2,SERPINA1,SHC1,SLAMF1,TDGF1,TGFB2,THBS2,TIMP2,TP73,TSC2,TSHR,WRNIP1,ZBTB7A	58
Lipid Metabolism	secretion of aldosterone	0.000411	AGT,ANGPT2,AVP,HMGA1,INHBA,KCNJ5,MAFF,NPPA,PLD2	9
Small Molecule Biochemistry	secretion of aldosterone	0.000411	AGT,ANGPT2,AVP,HMGA1,INHBA,KCNJ5,MAFF,NPPA,PLD2	9
Molecular Transport	secretion of aldosterone	0.000411	AGT,ANGPT2,AVP,HMGA1,INHBA,KCNJ5,MAFF,NPPA,PLD2	9
Endocrine System Development and Function	secretion of aldosterone	0.000411	AGT,ANGPT2,AVP,HMGA1,INHBA,KCNJ5,MAFF,NPPA,PLD2	9
Cell Morphology	abnormal morphology of cells	0.000416	ABCA4,ABR,ACP5,AIRE,AKT1,ARHGAP1,ARID3A,ASIC3,ATP2B2,B4GALNT1,BCL2L11,BCR,BIN3,CACNA1D,CACNG8,CADPS,CBFA2T3,CCND3,CD274,CD59,CDK6,CEBPA,CLCN6,CNTN1,COL11A2,CTNNA2,CYP26B1,E2F4,EHD1,FAT3,FBXO2,FEV,FGF17,FGF2,FGF20,FOXE3,GDF7,GDNF,GLI2,GPR126,GPR55,GUCY2D,HADH,HGF,HLA-DMA,HLA-DQB1,HLA-G,HOXA10,HSPG2,IL2RA,IL5RA,ITGA3,ITGB3,KCNQ1,KIF5A,KLF7,KLHL10,LAMA3,LFNG,LGALS3,LGI1,LHX6,LMX1B,LRP8,LTA,LTBP1,MAN…	126
Cellular Development	differentiation of adipocytes	0.000422	AKT1,BMP2,CEBPA,CTBP1,CTBP2,ESRRA,FGF1,GATA2,LMNA,LRP5,MAP3K12,MECOM,NCOR2,NFATC4,NOTCH1,PRDM16,PRG4,PTGDS,RUNX2,SH2B2,SH3PXD2B,SLC2A5,SMAD3,SMAD6,SOCS1,WIF1,WNT10B,WNT3A,WWTR1,ZNF385A	30
Connective Tissue Development and Function	differentiation of adipocytes	0.000422	AKT1,BMP2,CEBPA,CTBP1,CTBP2,ESRRA,FGF1,GATA2,LMNA,LRP5,MAP3K12,MECOM,NCOR2,NFATC4,NOTCH1,PRDM16,PRG4,PTGDS,RUNX2,SH2B2,SH3PXD2B,SLC2A5,SMAD3,SMAD6,SOCS1,WIF1,WNT10B,WNT3A,WWTR1,ZNF385A	30
Cardiovascular System Development and Function	development of blood vessel	0.000434	ABCA4,ADRA2A,AGT,AKT1,ANGPT2,ANGPTL2,ANXA3,BAI1,BMP2,BMP4,BRMS1,CCL1,COL13A1,COL1A1,CTBP2,CX3CL1,DLL1,ELN,ERG,ETV6,F12,F2RL1,FGF1,FGF2,FOXE3,GATA2,GDNF,HEYL,HGF,HIF3A,HLA-DQB1,HPSE,HSPG2,HTATIP2,INHBA,ITGB3,JAM3,LGALS3,LMX1B,LRP5,LTB4R,LTBP1,MEIS1,mir-10,MST1R,NDST1,NFATC4,NKX2-3,NOTCH1,NOX4,NPPA,NPPC,NR2E1,NR5A1,NRG2,NRP2,NTRK1,OXT,PBX1,PDE2A,PIM1,PLEKHG5,PML,PPAP2B,PTGER2,PTPRJ,RASA3,RCAN1,REM1…	99
Organismal Development	development of blood vessel	0.000434	ABCA4,ADRA2A,AGT,AKT1,ANGPT2,ANGPTL2,ANXA3,BAI1,BMP2,BMP4,BRMS1,CCL1,COL13A1,COL1A1,CTBP2,CX3CL1,DLL1,ELN,ERG,ETV6,F12,F2RL1,FGF1,FGF2,FOXE3,GATA2,GDNF,HEYL,HGF,HIF3A,HLA-DQB1,HPSE,HSPG2,HTATIP2,INHBA,ITGB3,JAM3,LGALS3,LMX1B,LRP5,LTB4R,LTBP1,MEIS1,mir-10,MST1R,NDST1,NFATC4,NKX2-3,NOTCH1,NOX4,NPPA,NPPC,NR2E1,NR5A1,NRG2,NRP2,NTRK1,OXT,PBX1,PDE2A,PIM1,PLEKHG5,PML,PPAP2B,PTGER2,PTPRJ,RASA3,RCAN1,REM1…	99
Inflammatory Response	degranulation of lysosome	0.000464	CORO1A,CORO1B,UNC13D	3
Tissue Morphology	dilation of epithelial tissue	0.000464	AGT,LGALS3,SHC1	3
Tissue Morphology	induction of primitive streak	0.000464	BMP4,FGF2,INHBA	3
Embryonic Development	induction of primitive streak	0.000464	BMP4,FGF2,INHBA	3
Organismal Development	induction of primitive streak	0.000464	BMP4,FGF2,INHBA	3
Neurological Disease	injury of axons	0.000464	CLU,F2RL1,MOG	3
Cellular Development	maturation of dopaminergic neurons	0.000464	GDNF,NR4A2,PITX3	3
Nervous System Development and Function	maturation of dopaminergic neurons	0.000464	GDNF,NR4A2,PITX3	3
Connective Tissue Disorders	metatropic dysplasia	0.000464	COL11A1,COL11A2,TRPV4	3
Skeletal and Muscular Disorders	metatropic dysplasia	0.000464	COL11A1,COL11A2,TRPV4	3
Developmental Disorder	metatropic dysplasia	0.000464	COL11A1,COL11A2,TRPV4	3
Hereditary Disorder	metatropic dysplasia	0.000464	COL11A1,COL11A2,TRPV4	3
Cardiovascular Disease	aneurysm	0.000469	AGT,ANGPT2,CACNA1B,CACNA1C,CACNA1D,COL1A1,DHFR,ELN,HSPG2,LTB4R,RCAN1,RUNX1,SMAD3,TGFB2,TIMP2	15
Cellular Movement	invasion of tumor cell lines	0.000476	AGT,AKT1,AKT3,ANXA1,ASGR1,B3GNT1,BCAN,BMP2,BMP4,CD97,CDC42BPB,CDH4,CHRD,CTBP1,CTBP2,CTSD,CTTN,DOCK1,DSE,ERG,FBLIM1,FGF2,FHL2,GALNT2,GDNF,GNA12,GNAS,HBP1,HGF,HMGA1,HPN,HPSE,HTATIP2,ITGA3,ITGB3,JAM3,LCN2,LGALS3,LRP5,LTB4R2,MAP4K1,mir-10,mir-193,MST1,MST1R,MX1,NDRG1,NES,NRP2,PAPPA,PCSK6,PIK3R2,PKM,PTGER2,RNF144A,SEPT9,SERPINA1,SLC2A1,SLC9A3R1,SPDEF,ST14,ST8SIA1,TAGLN,TAGLN2,TGFB2,TIMP2,TNK2,WWTR1	68
Post-Translational Modification	phosphorylation of protein	0.000486	AATK,ADRBK1,AFAP1L2,AGRN,AGT,AKT1,AKT3,ATXN1,AVP,BCL10,BCR,BMP2,BMP4,BRD4,CAMK2D,CCDC88C,CCND3,CDC42BPB,CDK6,CLK1,CLK4,CNTN1,CTBP1,CX3CL1,DDR1,ERG,ETV6,F2RL1,FASTK,FGF1,FGF2,FGFRL1,FLT3,FZD1,FZD7,GALNT2,GCK,GRB10,INHBA,ITGA2B,ITGB3,ITLN1,ITPKC,JAK1,LAX1,LIMD1,MAP3K12,MAP3K6,MAP3K8,MAP4K1,MERTK,mir-10,MKNK2,MST1,MST1R,NPPA,NTRK1,NUAK2,OXT,PHACTR1,PIM1,PKDCC,PKM,PMVK,PPARGC1B,PRKAG2,PRKAR1B,PRKCH,P…	93
Small Molecule Biochemistry	concentration of levothyroxine	0.000498	AGRP,AKT1,DIO3,DUOXA2,FGF1,HPN,PAX8,RUNX2,TG,THRA,TRHR,TSHR	12
Molecular Transport	concentration of levothyroxine	0.000498	AGRP,AKT1,DIO3,DUOXA2,FGF1,HPN,PAX8,RUNX2,TG,THRA,TRHR,TSHR	12
Endocrine System Development and Function	concentration of levothyroxine	0.000498	AGRP,AKT1,DIO3,DUOXA2,FGF1,HPN,PAX8,RUNX2,TG,THRA,TRHR,TSHR	12
Amino Acid Metabolism	concentration of levothyroxine	0.000498	AGRP,AKT1,DIO3,DUOXA2,FGF1,HPN,PAX8,RUNX2,TG,THRA,TRHR,TSHR	12
Drug Metabolism	concentration of levothyroxine	0.000498	AGRP,AKT1,DIO3,DUOXA2,FGF1,HPN,PAX8,RUNX2,TG,THRA,TRHR,TSHR	12
Nervous System Development and Function	regeneration of neurites	0.000501	AGT,FGF2,MAP3K12,MAPK8IP1,MOG,NDEL1,POU3F1,STK24,ULK1,WIF1,XYLT1	11
Cellular Assembly and Organization	regeneration of neurites	0.000501	AGT,FGF2,MAP3K12,MAPK8IP1,MOG,NDEL1,POU3F1,STK24,ULK1,WIF1,XYLT1	11
Cellular Development	neuritogenesis	0.000502	AGRN,AKT1,ATXN1,BAI1,BAIAP2,BBS1,BMP2,BSN,CAMK1D,CAPZB,CLU,CNTN1,CNTNAP1,CRHR1,CSRP1,CTNNA2,DDR1,DLG4,DLGAP2,DOCK1,ENC1,FEZ1,FGF2,FOS,GALNS,GAS7,GDNF,GIT1,GRIN1,HGF,HTT,ICAM5,IL1RAP,KLF7,KLF9,LCN2,LRP8,MATN2,NDEL1,NFATC4,NFIX,NOTCH1,NR2E1,NRP2,NTRK1,PALM,PLD2,POU3F1,PRICKLE2,PTPRE,PTPRF,RAPGEF4,RHOB,ROBO3,RUNX3,SEZ6,SHC1,TRPV4,UCN,ULK1,VAX2,WNT3A	62
Nervous System Development and Function	neuritogenesis	0.000502	AGRN,AKT1,ATXN1,BAI1,BAIAP2,BBS1,BMP2,BSN,CAMK1D,CAPZB,CLU,CNTN1,CNTNAP1,CRHR1,CSRP1,CTNNA2,DDR1,DLG4,DLGAP2,DOCK1,ENC1,FEZ1,FGF2,FOS,GALNS,GAS7,GDNF,GIT1,GRIN1,HGF,HTT,ICAM5,IL1RAP,KLF7,KLF9,LCN2,LRP8,MATN2,NDEL1,NFATC4,NFIX,NOTCH1,NR2E1,NRP2,NTRK1,PALM,PLD2,POU3F1,PRICKLE2,PTPRE,PTPRF,RAPGEF4,RHOB,ROBO3,RUNX3,SEZ6,SHC1,TRPV4,UCN,ULK1,VAX2,WNT3A	62
Cellular Assembly and Organization	neuritogenesis	0.000502	AGRN,AKT1,ATXN1,BAI1,BAIAP2,BBS1,BMP2,BSN,CAMK1D,CAPZB,CLU,CNTN1,CNTNAP1,CRHR1,CSRP1,CTNNA2,DDR1,DLG4,DLGAP2,DOCK1,ENC1,FEZ1,FGF2,FOS,GALNS,GAS7,GDNF,GIT1,GRIN1,HGF,HTT,ICAM5,IL1RAP,KLF7,KLF9,LCN2,LRP8,MATN2,NDEL1,NFATC4,NFIX,NOTCH1,NR2E1,NRP2,NTRK1,PALM,PLD2,POU3F1,PRICKLE2,PTPRE,PTPRF,RAPGEF4,RHOB,ROBO3,RUNX3,SEZ6,SHC1,TRPV4,UCN,ULK1,VAX2,WNT3A	62
Cellular Function and Maintenance	neuritogenesis	0.000502	AGRN,AKT1,ATXN1,BAI1,BAIAP2,BBS1,BMP2,BSN,CAMK1D,CAPZB,CLU,CNTN1,CNTNAP1,CRHR1,CSRP1,CTNNA2,DDR1,DLG4,DLGAP2,DOCK1,ENC1,FEZ1,FGF2,FOS,GALNS,GAS7,GDNF,GIT1,GRIN1,HGF,HTT,ICAM5,IL1RAP,KLF7,KLF9,LCN2,LRP8,MATN2,NDEL1,NFATC4,NFIX,NOTCH1,NR2E1,NRP2,NTRK1,PALM,PLD2,POU3F1,PRICKLE2,PTPRE,PTPRF,RAPGEF4,RHOB,ROBO3,RUNX3,SEZ6,SHC1,TRPV4,UCN,ULK1,VAX2,WNT3A	62
Cell Morphology	neuritogenesis	0.000502	AGRN,AKT1,ATXN1,BAI1,BAIAP2,BBS1,BMP2,BSN,CAMK1D,CAPZB,CLU,CNTN1,CNTNAP1,CRHR1,CSRP1,CTNNA2,DDR1,DLG4,DLGAP2,DOCK1,ENC1,FEZ1,FGF2,FOS,GALNS,GAS7,GDNF,GIT1,GRIN1,HGF,HTT,ICAM5,IL1RAP,KLF7,KLF9,LCN2,LRP8,MATN2,NDEL1,NFATC4,NFIX,NOTCH1,NR2E1,NRP2,NTRK1,PALM,PLD2,POU3F1,PRICKLE2,PTPRE,PTPRF,RAPGEF4,RHOB,ROBO3,RUNX3,SEZ6,SHC1,TRPV4,UCN,ULK1,VAX2,WNT3A	62
Tissue Development	neuritogenesis	0.000502	AGRN,AKT1,ATXN1,BAI1,BAIAP2,BBS1,BMP2,BSN,CAMK1D,CAPZB,CLU,CNTN1,CNTNAP1,CRHR1,CSRP1,CTNNA2,DDR1,DLG4,DLGAP2,DOCK1,ENC1,FEZ1,FGF2,FOS,GALNS,GAS7,GDNF,GIT1,GRIN1,HGF,HTT,ICAM5,IL1RAP,KLF7,KLF9,LCN2,LRP8,MATN2,NDEL1,NFATC4,NFIX,NOTCH1,NR2E1,NRP2,NTRK1,PALM,PLD2,POU3F1,PRICKLE2,PTPRE,PTPRF,RAPGEF4,RHOB,ROBO3,RUNX3,SEZ6,SHC1,TRPV4,UCN,ULK1,VAX2,WNT3A	62
Cardiovascular System Development and Function	contraction of heart	0.000527	ADRBK1,AGRN,AGT,ANGPT2,CACNA1B,CAMK2D,CSRP3,DES,GNAO1,INHBA,KCNIP2,KCNJ11,LMNA,MYL4,PNPLA2,RPS6KA2,SCN1B,SLC8A1,SRL,TCAP,TGFB2,THBS2,THRA,TPM1,TTN,UCN	26
Organ Morphology	contraction of heart	0.000527	ADRBK1,AGRN,AGT,ANGPT2,CACNA1B,CAMK2D,CSRP3,DES,GNAO1,INHBA,KCNIP2,KCNJ11,LMNA,MYL4,PNPLA2,RPS6KA2,SCN1B,SLC8A1,SRL,TCAP,TGFB2,THBS2,THRA,TPM1,TTN,UCN	26
Cardiovascular Disease	arterial occlusive disease	0.000527	ADAMTS7,AGT,ALOX5,ASIC3,BAZ1B,CACNA1C,CACNA1D,CACNA2D1,CACNB4,CAMTA1,CD59,CDCP1,CETP,CLU,CX3CL1,CXCR6,DDR1,DOCK9,ELN,FAM78B,FLT3,FOS,FUT7,GRIN1,GRIN2D,HSPG2,HTT,IL12A,ITGA2B,ITGB3,LCN2,LGALS3,LRP5,LRP8,LTA,LTB4R,MATN2,MCF2L,MECOM,MTHFD1L,NR1H3,PAPPA,PDE4D,PLEKHB1,PLXNA2,PRKCH,PTGER2,RCSD1,RSAD2,SAMD12,SHC1,SMAD3,SMG6,SOCS1,ST14,TIMP2,TMEM163,TNFSF12,TSNARE1,TUBA1C,TUBB1,ZNF274	62
Cardiovascular Disease	formation of aneurysm	0.000533	AGT,ANGPT2,COL1A1,DHFR,ELN,HSPG2,LTB4R,RUNX1,TGFB2	9
Organismal Injury and Abnormalities	formation of aneurysm	0.000533	AGT,ANGPT2,COL1A1,DHFR,ELN,HSPG2,LTB4R,RUNX1,TGFB2	9
Organismal Development	morphology of body region	0.000553	ABCA4,ACP5,AIRE,ALX4,ASIC3,BBS2,BIN3,BMP4,BRD4,CHST6,COL11A2,COL1A1,CTSA,CTSD,CYP26A1,CYP26B1,CYP26C1,DDR1,DOT1L,DSE,DVL3,E2F4,EHD1,F2RL1,FAT3,FGF1,FGFRL1,FOS,FOXE3,GALNS,GLI2,GSC,GTF2IRD1,GUCY2D,HDAC4,HOXA10,HOXA2,HOXA3,HOXB6,HSPG2,INHBA,ITGA3,LAMA3,LFNG,LMNA,LMO7,LMX1B,LRP5,LRP8,MERTK,mir-140,MTHFR,NDST1,NFATC4,NFIC,NFIX,NID1,NTRK1,PBX1,PCSK6,PHC2,PITX3,PKDCC,PLAGL1,PRKCH,PRKG2,PTPRE,PTPRF,RGMA…	84
Small Molecule Biochemistry	quantity of thyroid hormone	0.000564	AGRP,AKT1,CEBPA,DIO3,DUOXA2,FGF1,HPN,PAX8,RUNX2,TG,THRA,TRHR,TSHR	13
Molecular Transport	quantity of thyroid hormone	0.000564	AGRP,AKT1,CEBPA,DIO3,DUOXA2,FGF1,HPN,PAX8,RUNX2,TG,THRA,TRHR,TSHR	13
Endocrine System Development and Function	quantity of thyroid hormone	0.000564	AGRP,AKT1,CEBPA,DIO3,DUOXA2,FGF1,HPN,PAX8,RUNX2,TG,THRA,TRHR,TSHR	13
Cellular Development	development of neurons	0.000573	BMP2,BMP4,CTF1,FABP7,FGF2,FGF20,GDNF,GLI2,HTT,KCNA3,LHX6,LRP8,MCOLN3,NCAM2,NCMAP,NOTCH1,NR2F1,NR4A2,NRP2,NTRK1,PITX3,RUNX1,TGFB2,THBS2,THRA,TP73,TRPV4	27
Nervous System Development and Function	development of neurons	0.000573	BMP2,BMP4,CTF1,FABP7,FGF2,FGF20,GDNF,GLI2,HTT,KCNA3,LHX6,LRP8,MCOLN3,NCAM2,NCMAP,NOTCH1,NR2F1,NR4A2,NRP2,NTRK1,PITX3,RUNX1,TGFB2,THBS2,THRA,TP73,TRPV4	27
Tissue Development	development of neurons	0.000573	BMP2,BMP4,CTF1,FABP7,FGF2,FGF20,GDNF,GLI2,HTT,KCNA3,LHX6,LRP8,MCOLN3,NCAM2,NCMAP,NOTCH1,NR2F1,NR4A2,NRP2,NTRK1,PITX3,RUNX1,TGFB2,THBS2,THRA,TP73,TRPV4	27
Cell Signaling	retinoic acid receptor signaling	0.00058	CYP26A1,CYP26B1,PML,RXRA,RXRB,TBX1	6
Cellular Growth and Proliferation	proliferation of T lymphocytes	0.0006	AHNAK,AIRE,AKT1,ANXA1,BCL10,BMP4,CCND3,CD274,CD37,CD58,CD59,CDK6,CFLAR,CISH,CORO1A,CTSD,CTSZ,DOK2,EFS,ESRRA,F2RL1,FOS,FOXD2,GAD2,HLA-DMA,HLA-DQB1,HLA-E,HOXA10,HR,IL12A,IL21R,IL2RA,IL4I1,INHBA,ITGA2B,ITGB3,KCNA3,LAG3,LRRC32,LTBP1,MAD1L1,MAP3K8,MAP4K1,MERTK,MOG,MVP,NOTCH1,NPPA,PDCD1LG2,PDE4D,PEA15,PIK3R2,PIM1,PRDM1,PRKCH,PTPRCAP,PTPRJ,RCAN1,RORC,RPS6KA4,RUNX1,RUNX3,SHC1,SKAP1,SLAMF1,SMAD3,SOCS1,SPH…	78
Cellular Development	proliferation of T lymphocytes	0.0006	AHNAK,AIRE,AKT1,ANXA1,BCL10,BMP4,CCND3,CD274,CD37,CD58,CD59,CDK6,CFLAR,CISH,CORO1A,CTSD,CTSZ,DOK2,EFS,ESRRA,F2RL1,FOS,FOXD2,GAD2,HLA-DMA,HLA-DQB1,HLA-E,HOXA10,HR,IL12A,IL21R,IL2RA,IL4I1,INHBA,ITGA2B,ITGB3,KCNA3,LAG3,LRRC32,LTBP1,MAD1L1,MAP3K8,MAP4K1,MERTK,MOG,MVP,NOTCH1,NPPA,PDCD1LG2,PDE4D,PEA15,PIK3R2,PIM1,PRDM1,PRKCH,PTPRCAP,PTPRJ,RCAN1,RORC,RPS6KA4,RUNX1,RUNX3,SHC1,SKAP1,SLAMF1,SMAD3,SOCS1,SPH…	78
Hematological System Development and Function	proliferation of T lymphocytes	0.0006	AHNAK,AIRE,AKT1,ANXA1,BCL10,BMP4,CCND3,CD274,CD37,CD58,CD59,CDK6,CFLAR,CISH,CORO1A,CTSD,CTSZ,DOK2,EFS,ESRRA,F2RL1,FOS,FOXD2,GAD2,HLA-DMA,HLA-DQB1,HLA-E,HOXA10,HR,IL12A,IL21R,IL2RA,IL4I1,INHBA,ITGA2B,ITGB3,KCNA3,LAG3,LRRC32,LTBP1,MAD1L1,MAP3K8,MAP4K1,MERTK,MOG,MVP,NOTCH1,NPPA,PDCD1LG2,PDE4D,PEA15,PIK3R2,PIM1,PRDM1,PRKCH,PTPRCAP,PTPRJ,RCAN1,RORC,RPS6KA4,RUNX1,RUNX3,SHC1,SKAP1,SLAMF1,SMAD3,SOCS1,SPH…	78
Inflammatory Disease	Inflammatory Bowel Disease	0.000602	AKT1,ALOX5,BSN,C6orf170,CD274,CLU,DUOX2,F2RL1,FCER1A,FHAD1,FUT7,HGF,IL12A,IL17D,IL2RA,IRF5,ITGB3,LDB2,MST1,NKAIN2,NKX2-3,NLRP12,NOD1,NOD2,NR5A2,PDE4D,PGLYRP2,PPP2R2B,RORC,RPTOR,RUNX3,RXRA,S100A8,SBNO2,SIRT6,SLC22A5,SMAD3,SNX20,SOCS1,TGFB2,TGFBRAP1,TLR5,TNFRSF6B,TNFSF12,TRAF3IP2,TREX1	46
Gastrointestinal Disease	Inflammatory Bowel Disease	0.000602	AKT1,ALOX5,BSN,C6orf170,CD274,CLU,DUOX2,F2RL1,FCER1A,FHAD1,FUT7,HGF,IL12A,IL17D,IL2RA,IRF5,ITGB3,LDB2,MST1,NKAIN2,NKX2-3,NLRP12,NOD1,NOD2,NR5A2,PDE4D,PGLYRP2,PPP2R2B,RORC,RPTOR,RUNX3,RXRA,S100A8,SBNO2,SIRT6,SLC22A5,SMAD3,SNX20,SOCS1,TGFB2,TGFBRAP1,TLR5,TNFRSF6B,TNFSF12,TRAF3IP2,TREX1	46
Cellular Movement	Lymphocyte migration	0.000603	ABCC1,AGT,AIRE,ALOX5,CCL1,CD274,CD58,COL1A1,CTSG,CX3CL1,EFS,ETV6,F2RL1,FCER1A,FUT7,GNA12,HGF,HLA-G,IL12A,IL16,IL2RA,ITGA3,ITGAE,ITGB3,JAM3,KCNA3,LAG3,LTA,MAP4K1,MOG,PDCD1LG2,PGLYRP2,PRKCZ,RALGDS,RUNX1,SKAP1,SOCS1,SPHK2,THBS2,TIMP2,TNFRSF6B,TNFRSF8,TNFSF12,TRAF3IP2,TRPM4	45
Hematological System Development and Function	Lymphocyte migration	0.000603	ABCC1,AGT,AIRE,ALOX5,CCL1,CD274,CD58,COL1A1,CTSG,CX3CL1,EFS,ETV6,F2RL1,FCER1A,FUT7,GNA12,HGF,HLA-G,IL12A,IL16,IL2RA,ITGA3,ITGAE,ITGB3,JAM3,KCNA3,LAG3,LTA,MAP4K1,MOG,PDCD1LG2,PGLYRP2,PRKCZ,RALGDS,RUNX1,SKAP1,SOCS1,SPHK2,THBS2,TIMP2,TNFRSF6B,TNFRSF8,TNFSF12,TRAF3IP2,TRPM4	45
Immune Cell Trafficking	Lymphocyte migration	0.000603	ABCC1,AGT,AIRE,ALOX5,CCL1,CD274,CD58,COL1A1,CTSG,CX3CL1,EFS,ETV6,F2RL1,FCER1A,FUT7,GNA12,HGF,HLA-G,IL12A,IL16,IL2RA,ITGA3,ITGAE,ITGB3,JAM3,KCNA3,LAG3,LTA,MAP4K1,MOG,PDCD1LG2,PGLYRP2,PRKCZ,RALGDS,RUNX1,SKAP1,SOCS1,SPHK2,THBS2,TIMP2,TNFRSF6B,TNFRSF8,TNFSF12,TRAF3IP2,TRPM4	45
Organismal Injury and Abnormalities	stenosis	0.000613	AGT,BGLAP,ELN,FGFRL1,GDNF,GLI2,HOXA3,ITGA2B,LRP5,NPPA,NPPC,PAPPA,RCAN1,RUNX2,RXRA,TIMP2,TNFSF12,TTN	18
Cellular Development	differentiation of hematopoietic progenitor cells	0.000617	BAIAP2,BCR,BMP4,CEBPA,CHRD,CTBP1,ERG,ETV6,EXTL1,FGF2,FLT3,GATA2,HOXA10,HTT,IL2RA,INHBA,JAM3,LCN2,LFNG,MAD1L1,MAP4K1,MECOM,MEIS1,MERTK,NFE2,NOTCH1,PATZ1,PML,RUNX1,RUNX2,RXRA,TAL1,THBS2,TNFSF12,ZFPM1	35
Hematological System Development and Function	differentiation of hematopoietic progenitor cells	0.000617	BAIAP2,BCR,BMP4,CEBPA,CHRD,CTBP1,ERG,ETV6,EXTL1,FGF2,FLT3,GATA2,HOXA10,HTT,IL2RA,INHBA,JAM3,LCN2,LFNG,MAD1L1,MAP4K1,MECOM,MEIS1,MERTK,NFE2,NOTCH1,PATZ1,PML,RUNX1,RUNX2,RXRA,TAL1,THBS2,TNFSF12,ZFPM1	35
Hematopoiesis	differentiation of hematopoietic progenitor cells	0.000617	BAIAP2,BCR,BMP4,CEBPA,CHRD,CTBP1,ERG,ETV6,EXTL1,FGF2,FLT3,GATA2,HOXA10,HTT,IL2RA,INHBA,JAM3,LCN2,LFNG,MAD1L1,MAP4K1,MECOM,MEIS1,MERTK,NFE2,NOTCH1,PATZ1,PML,RUNX1,RUNX2,RXRA,TAL1,THBS2,TNFSF12,ZFPM1	35
Tissue Development	abnormal morphology of bone	0.000619	ACP5,ALX4,ARHGAP1,BMP4,CLEC3B,COL11A2,CYP26A1,DDR1,FGFRL1,FOS,GLI2,GSC,HDAC4,HOXA10,HOXA2,HOXA3,HOXA6,HOXB6,HSPG2,ITGA3,LFNG,LMNA,LMX1B,LRP5,mir-140,NDST1,NFATC4,NFIC,NFIX,PAX8,PBX1,PCSK6,PHC2,PKDCC,PLAGL1,PRKG2,PTPRE,PYY,RAI1,RGMA,RUNX2,SALL4,SKI,SLC39A13,SMAD3,SPRY4,TBX1,TGFB2,TP73,WNT3A	50
Embryonic Development	abnormal morphology of bone	0.000619	ACP5,ALX4,ARHGAP1,BMP4,CLEC3B,COL11A2,CYP26A1,DDR1,FGFRL1,FOS,GLI2,GSC,HDAC4,HOXA10,HOXA2,HOXA3,HOXA6,HOXB6,HSPG2,ITGA3,LFNG,LMNA,LMX1B,LRP5,mir-140,NDST1,NFATC4,NFIC,NFIX,PAX8,PBX1,PCSK6,PHC2,PKDCC,PLAGL1,PRKG2,PTPRE,PYY,RAI1,RGMA,RUNX2,SALL4,SKI,SLC39A13,SMAD3,SPRY4,TBX1,TGFB2,TP73,WNT3A	50
Organ Development	abnormal morphology of bone	0.000619	ACP5,ALX4,ARHGAP1,BMP4,CLEC3B,COL11A2,CYP26A1,DDR1,FGFRL1,FOS,GLI2,GSC,HDAC4,HOXA10,HOXA2,HOXA3,HOXA6,HOXB6,HSPG2,ITGA3,LFNG,LMNA,LMX1B,LRP5,mir-140,NDST1,NFATC4,NFIC,NFIX,PAX8,PBX1,PCSK6,PHC2,PKDCC,PLAGL1,PRKG2,PTPRE,PYY,RAI1,RGMA,RUNX2,SALL4,SKI,SLC39A13,SMAD3,SPRY4,TBX1,TGFB2,TP73,WNT3A	50
Organismal Development	abnormal morphology of bone	0.000619	ACP5,ALX4,ARHGAP1,BMP4,CLEC3B,COL11A2,CYP26A1,DDR1,FGFRL1,FOS,GLI2,GSC,HDAC4,HOXA10,HOXA2,HOXA3,HOXA6,HOXB6,HSPG2,ITGA3,LFNG,LMNA,LMX1B,LRP5,mir-140,NDST1,NFATC4,NFIC,NFIX,PAX8,PBX1,PCSK6,PHC2,PKDCC,PLAGL1,PRKG2,PTPRE,PYY,RAI1,RGMA,RUNX2,SALL4,SKI,SLC39A13,SMAD3,SPRY4,TBX1,TGFB2,TP73,WNT3A	50
Connective Tissue Development and Function	abnormal morphology of bone	0.000619	ACP5,ALX4,ARHGAP1,BMP4,CLEC3B,COL11A2,CYP26A1,DDR1,FGFRL1,FOS,GLI2,GSC,HDAC4,HOXA10,HOXA2,HOXA3,HOXA6,HOXB6,HSPG2,ITGA3,LFNG,LMNA,LMX1B,LRP5,mir-140,NDST1,NFATC4,NFIC,NFIX,PAX8,PBX1,PCSK6,PHC2,PKDCC,PLAGL1,PRKG2,PTPRE,PYY,RAI1,RGMA,RUNX2,SALL4,SKI,SLC39A13,SMAD3,SPRY4,TBX1,TGFB2,TP73,WNT3A	50
Organ Morphology	abnormal morphology of bone	0.000619	ACP5,ALX4,ARHGAP1,BMP4,CLEC3B,COL11A2,CYP26A1,DDR1,FGFRL1,FOS,GLI2,GSC,HDAC4,HOXA10,HOXA2,HOXA3,HOXA6,HOXB6,HSPG2,ITGA3,LFNG,LMNA,LMX1B,LRP5,mir-140,NDST1,NFATC4,NFIC,NFIX,PAX8,PBX1,PCSK6,PHC2,PKDCC,PLAGL1,PRKG2,PTPRE,PYY,RAI1,RGMA,RUNX2,SALL4,SKI,SLC39A13,SMAD3,SPRY4,TBX1,TGFB2,TP73,WNT3A	50
Skeletal and Muscular System Development and Function	abnormal morphology of bone	0.000619	ACP5,ALX4,ARHGAP1,BMP4,CLEC3B,COL11A2,CYP26A1,DDR1,FGFRL1,FOS,GLI2,GSC,HDAC4,HOXA10,HOXA2,HOXA3,HOXA6,HOXB6,HSPG2,ITGA3,LFNG,LMNA,LMX1B,LRP5,mir-140,NDST1,NFATC4,NFIC,NFIX,PAX8,PBX1,PCSK6,PHC2,PKDCC,PLAGL1,PRKG2,PTPRE,PYY,RAI1,RGMA,RUNX2,SALL4,SKI,SLC39A13,SMAD3,SPRY4,TBX1,TGFB2,TP73,WNT3A	50
Cellular Movement	cell movement of mononuclear leukocytes	0.000626	ABCC1,AGT,AIRE,AKT1,ALOX5,ANGPT2,ANXA1,CCL1,CD274,CD58,COL1A1,CTSG,CX3CL1,EFS,ELN,ETV6,F2RL1,FCER1A,FUT7,GNA12,GNAO1,GNAS,HGF,HLA-G,IL12A,IL16,IL2RA,INHBA,ITGA3,ITGAE,ITGB3,JAK1,JAM3,KCNA3,LAG3,LGALS3,LTA,MAP4K1,MOG,MST1,PDCD1LG2,PGLYRP2,PIK3R2,PRKCZ,RALGDS,RUNX1,SHC1,SKAP1,SMAD3,SOCS1,SPHK2,TG,THBS2,TIMP2,TNFRSF6B,TNFRSF8,TNFSF12,TRAF3IP2,TRPM4,TSHR,ZC3H12A	61
Hematological System Development and Function	cell movement of mononuclear leukocytes	0.000626	ABCC1,AGT,AIRE,AKT1,ALOX5,ANGPT2,ANXA1,CCL1,CD274,CD58,COL1A1,CTSG,CX3CL1,EFS,ELN,ETV6,F2RL1,FCER1A,FUT7,GNA12,GNAO1,GNAS,HGF,HLA-G,IL12A,IL16,IL2RA,INHBA,ITGA3,ITGAE,ITGB3,JAK1,JAM3,KCNA3,LAG3,LGALS3,LTA,MAP4K1,MOG,MST1,PDCD1LG2,PGLYRP2,PIK3R2,PRKCZ,RALGDS,RUNX1,SHC1,SKAP1,SMAD3,SOCS1,SPHK2,TG,THBS2,TIMP2,TNFRSF6B,TNFRSF8,TNFSF12,TRAF3IP2,TRPM4,TSHR,ZC3H12A	61
Immune Cell Trafficking	cell movement of mononuclear leukocytes	0.000626	ABCC1,AGT,AIRE,AKT1,ALOX5,ANGPT2,ANXA1,CCL1,CD274,CD58,COL1A1,CTSG,CX3CL1,EFS,ELN,ETV6,F2RL1,FCER1A,FUT7,GNA12,GNAO1,GNAS,HGF,HLA-G,IL12A,IL16,IL2RA,INHBA,ITGA3,ITGAE,ITGB3,JAK1,JAM3,KCNA3,LAG3,LGALS3,LTA,MAP4K1,MOG,MST1,PDCD1LG2,PGLYRP2,PIK3R2,PRKCZ,RALGDS,RUNX1,SHC1,SKAP1,SMAD3,SOCS1,SPHK2,TG,THBS2,TIMP2,TNFRSF6B,TNFRSF8,TNFSF12,TRAF3IP2,TRPM4,TSHR,ZC3H12A	61
Small Molecule Biochemistry	biosynthesis of hydrogen peroxide	0.00063	ADRBK1,AGT,ALOX5,ANGPT2,DUOX2,DUOXA2,ELANE,FCER1A,FGF2,GNAS,HGF,IL4I1,ITM2B,MLPH,NOX4,PYY,TG	17
Free Radical Scavenging	biosynthesis of hydrogen peroxide	0.00063	ADRBK1,AGT,ALOX5,ANGPT2,DUOX2,DUOXA2,ELANE,FCER1A,FGF2,GNAS,HGF,IL4I1,ITM2B,MLPH,NOX4,PYY,TG	17
Neurological Disease	hearing loss	0.000633	ACTG1,ATP2B2,ATP8B1,CACNA1D,CACNB2,CCDC50,COL11A2,COL1A1,FBXO2,FGF20,GUSB,HGF,HOXA2,ILDR1,KCNQ1,KCNQ4,mir-96,MSRB3,MYO7A,PAX8,SALL4,SERPINB6,SLC52A3,THRA,TRPV4,TSPEAR	26
Auditory Disease	hearing loss	0.000633	ACTG1,ATP2B2,ATP8B1,CACNA1D,CACNB2,CCDC50,COL11A2,COL1A1,FBXO2,FGF20,GUSB,HGF,HOXA2,ILDR1,KCNQ1,KCNQ4,mir-96,MSRB3,MYO7A,PAX8,SALL4,SERPINB6,SLC52A3,THRA,TRPV4,TSPEAR	26
Nervous System Development and Function	myelination	0.000633	ABCA2,B4GALNT1,CLDN5,CNTNAP1,CTF1,FGF1,FGF2,GABBR1,GAL3ST1,GDNF,GPR126,HPN,JAM3,LMNA,LPAR5,NCMAP,NR1H3,POU3F1,PTPRE,PURA,SKI,SLC17A5,TG,THRA,TYMP,UPP1	26
Inflammatory Disease	colitis	0.000671	AKT1,ALOX5,BSN,CD274,F2RL1,FCER1A,FUT7,HGF,IL12A,IL2RA,ITGB3,MST1,NKX2-3,NLRP12,NOD1,NOD2,NR5A2,PDE4D,PGLYRP2,RORC,RPTOR,RUNX3,RXRA,S100A8,SIRT6,SMAD3,SOCS1,TLR5,TNFSF12,TRAF3IP2,TREX1	31
Gastrointestinal Disease	colitis	0.000671	AKT1,ALOX5,BSN,CD274,F2RL1,FCER1A,FUT7,HGF,IL12A,IL2RA,ITGB3,MST1,NKX2-3,NLRP12,NOD1,NOD2,NR5A2,PDE4D,PGLYRP2,RORC,RPTOR,RUNX3,RXRA,S100A8,SIRT6,SMAD3,SOCS1,TLR5,TNFSF12,TRAF3IP2,TREX1	31
Inflammatory Response	colitis	0.000671	AKT1,ALOX5,BSN,CD274,F2RL1,FCER1A,FUT7,HGF,IL12A,IL2RA,ITGB3,MST1,NKX2-3,NLRP12,NOD1,NOD2,NR5A2,PDE4D,PGLYRP2,RORC,RPTOR,RUNX3,RXRA,S100A8,SIRT6,SMAD3,SOCS1,TLR5,TNFSF12,TRAF3IP2,TREX1	31
Cardiovascular System Development and Function	angiogenesis	0.000677	ADAM8,ADRA2A,AGT,AKT1,ANGPT2,ANGPTL2,ANXA3,BAI1,BMP2,BMP4,BRMS1,CCL1,COL13A1,COL1A1,CTBP2,CX3CL1,ELK3,ERG,ETV6,F12,F2RL1,FGF1,FGF2,FOXE3,GATA2,GDNF,HGF,HIF3A,HPSE,HSPG2,HTATIP2,IL12A,INHBA,ITGB3,JAM3,KDM2B,let-7,LGALS3,LMX1B,LTBP1,MAP3K6,MEIS1,mir-10,MST1R,NDST1,NFATC4,NKX2-3,NOTCH1,NOX4,NPPA,NPPC,NR2E1,NR5A1,NRG2,NRP2,NTRK1,PDE2A,PLEKHG5,PML,PTGER2,PTPRJ,RASIP1,RCAN1,REM1,RGS5,RHOB,RHOJ,ROBO4,RU…	84
Small Molecule Biochemistry	quantity of L-triiodothyronine	0.000684	AGRP,CEBPA,DIO3,DUOXA2,PAX8,RUNX2,TG,THRA,TSHR	9
Molecular Transport	quantity of L-triiodothyronine	0.000684	AGRP,CEBPA,DIO3,DUOXA2,PAX8,RUNX2,TG,THRA,TSHR	9
Endocrine System Development and Function	quantity of L-triiodothyronine	0.000684	AGRP,CEBPA,DIO3,DUOXA2,PAX8,RUNX2,TG,THRA,TSHR	9
Amino Acid Metabolism	quantity of L-triiodothyronine	0.000684	AGRP,CEBPA,DIO3,DUOXA2,PAX8,RUNX2,TG,THRA,TSHR	9
Cardiovascular Disease	congenital heart disease	0.00069	ADRA2A,BAZ1B,DES,DVL3,GDF1,GP1BB,HOXA3,HSPG2,KAT6B,KCNQ1,LEFTY2,LTBP1,MEIS1,mir-130,NODAL,PBX1,PBX2,PCSK6,RXRA,SH3PXD2B,TBX1,TGFB2,TRIM21	23
Developmental Disorder	congenital heart disease	0.00069	ADRA2A,BAZ1B,DES,DVL3,GDF1,GP1BB,HOXA3,HSPG2,KAT6B,KCNQ1,LEFTY2,LTBP1,MEIS1,mir-130,NODAL,PBX1,PBX2,PCSK6,RXRA,SH3PXD2B,TBX1,TGFB2,TRIM21	23
Cell-To-Cell Signaling and Interaction	secretion of catecholamine	0.000709	ADRA2A,ADRBK1,AGT,AKT1,AVP,CADPS,CRHR1,GABBR1,GCK,GDNF,NTRK1,OXT,UCN,UCN2	14
Small Molecule Biochemistry	secretion of catecholamine	0.000709	ADRA2A,ADRBK1,AGT,AKT1,AVP,CADPS,CRHR1,GABBR1,GCK,GDNF,NTRK1,OXT,UCN,UCN2	14
Molecular Transport	secretion of catecholamine	0.000709	ADRA2A,ADRBK1,AGT,AKT1,AVP,CADPS,CRHR1,GABBR1,GCK,GDNF,NTRK1,OXT,UCN,UCN2	14
Cellular Development	differentiation of myotube	0.000716	BMP2,CEBPA,HDAC4,mir-10,NOTCH1,PPP1CC,SHC1,SKI,TAL1,THRA,WFIKKN2,WNT3A	12
Skeletal and Muscular System Development and Function	differentiation of myotube	0.000716	BMP2,CEBPA,HDAC4,mir-10,NOTCH1,PPP1CC,SHC1,SKI,TAL1,THRA,WFIKKN2,WNT3A	12
Tissue Development	abnormal morphology of basisphenoid bone	0.000726	ALX4,FGFRL1,GLI2,HOXA2,mir-140,SKI,WNT3A	7
Embryonic Development	abnormal morphology of basisphenoid bone	0.000726	ALX4,FGFRL1,GLI2,HOXA2,mir-140,SKI,WNT3A	7
Organ Development	abnormal morphology of basisphenoid bone	0.000726	ALX4,FGFRL1,GLI2,HOXA2,mir-140,SKI,WNT3A	7
Organismal Development	abnormal morphology of basisphenoid bone	0.000726	ALX4,FGFRL1,GLI2,HOXA2,mir-140,SKI,WNT3A	7
Connective Tissue Development and Function	abnormal morphology of basisphenoid bone	0.000726	ALX4,FGFRL1,GLI2,HOXA2,mir-140,SKI,WNT3A	7
Organ Morphology	abnormal morphology of basisphenoid bone	0.000726	ALX4,FGFRL1,GLI2,HOXA2,mir-140,SKI,WNT3A	7
Skeletal and Muscular System Development and Function	abnormal morphology of basisphenoid bone	0.000726	ALX4,FGFRL1,GLI2,HOXA2,mir-140,SKI,WNT3A	7
Nervous System Development and Function	abnormal morphology of cerebellum	0.000729	ABR,ATP2B2,BCR,CACNA2D2,CNTN1,CTNNA2,EPB41L1,GLI2,LMX1B,LRP8,MAPK8IP1,MERTK,MTHFR,PURA,TMEM176B,ZNF423	16
Organ Morphology	abnormal morphology of cerebellum	0.000729	ABR,ATP2B2,BCR,CACNA2D2,CNTN1,CTNNA2,EPB41L1,GLI2,LMX1B,LRP8,MAPK8IP1,MERTK,MTHFR,PURA,TMEM176B,ZNF423	16
Cardiovascular System Development and Function	heart beat	0.00074	ACADVL,ADRA2A,AGT,AVP,HGF,HSPG2,JPH2,KCNJ8,SLC8A1,THRA	10
Cellular Assembly and Organization	formation of filaments	0.000751	AGT,AKT1,ARAP1,ARHGEF2,ARHGEF3,ARPC2,AVP,BOP1,CAPN1,CDC42BPB,CLU,CNTNAP1,COBL,CORO1A,DES,ELN,FBLIM1,FCER1A,FGF1,FGF2,GAS7,GNA12,GNAO1,GNG7,HGF,HTT,INPP5A,INPP5J,INPP5K,ITGA3,ITM2B,KRT18,MCF2L,MOG,MPRIP,NOX4,NPPA,PRKCH,PTGDS,RHOB,SH3PXD2A,SMAD3,STARD13,SYNPO,TBCD,TCAP,TPM1,TTN,UCN,UCN2,VAV2,WNT3A	52
Tissue Development	formation of filaments	0.000751	AGT,AKT1,ARAP1,ARHGEF2,ARHGEF3,ARPC2,AVP,BOP1,CAPN1,CDC42BPB,CLU,CNTNAP1,COBL,CORO1A,DES,ELN,FBLIM1,FCER1A,FGF1,FGF2,GAS7,GNA12,GNAO1,GNG7,HGF,HTT,INPP5A,INPP5J,INPP5K,ITGA3,ITM2B,KRT18,MCF2L,MOG,MPRIP,NOX4,NPPA,PRKCH,PTGDS,RHOB,SH3PXD2A,SMAD3,STARD13,SYNPO,TBCD,TCAP,TPM1,TTN,UCN,UCN2,VAV2,WNT3A	52
Cell Morphology	shape change of neurites	0.00078	ADCY3,AGRN,AKT1,ATXN1,BMP2,BSN,CAPZB,CRHR1,CSRP1,CTNNA2,DLG4,DLGAP2,DOCK1,FGF2,FOS,GALNS,GDNF,GIT1,HGF,HTT,ICAM5,IL1RAP,KLF7,KLF9,LCN2,NFATC4,NOTCH1,NR2F1,NTRK1,PALM,PTPRF,RHOB,ULK1	33
Cardiovascular System Development and Function	morphogenesis of heart	0.000782	BAZ1B,BMP4,COL11A1,CYP26A1,DLL1,DVL3,GSC,MECOM,NCOR2,NODAL,NOTCH1,SLC8A1,SMAD3,SMARCD3,TBX1,TGFB2,TTN,WNT3A	18
Tissue Development	morphogenesis of heart	0.000782	BAZ1B,BMP4,COL11A1,CYP26A1,DLL1,DVL3,GSC,MECOM,NCOR2,NODAL,NOTCH1,SLC8A1,SMAD3,SMARCD3,TBX1,TGFB2,TTN,WNT3A	18
Embryonic Development	morphogenesis of heart	0.000782	BAZ1B,BMP4,COL11A1,CYP26A1,DLL1,DVL3,GSC,MECOM,NCOR2,NODAL,NOTCH1,SLC8A1,SMAD3,SMARCD3,TBX1,TGFB2,TTN,WNT3A	18
Organ Development	morphogenesis of heart	0.000782	BAZ1B,BMP4,COL11A1,CYP26A1,DLL1,DVL3,GSC,MECOM,NCOR2,NODAL,NOTCH1,SLC8A1,SMAD3,SMARCD3,TBX1,TGFB2,TTN,WNT3A	18
Organismal Development	morphogenesis of heart	0.000782	BAZ1B,BMP4,COL11A1,CYP26A1,DLL1,DVL3,GSC,MECOM,NCOR2,NODAL,NOTCH1,SLC8A1,SMAD3,SMARCD3,TBX1,TGFB2,TTN,WNT3A	18
Organ Morphology	morphogenesis of heart	0.000782	BAZ1B,BMP4,COL11A1,CYP26A1,DLL1,DVL3,GSC,MECOM,NCOR2,NODAL,NOTCH1,SLC8A1,SMAD3,SMARCD3,TBX1,TGFB2,TTN,WNT3A	18
Cancer	growth of tumor	0.000821	ABCC1,AGT,AKT1,AKT3,ANGPT2,ASGR1,B4GALNT1,BAI1,BMP4,BST2,CAPN2,CD274,CD59,CLU,CTF1,CTTN,DAB2IP,EHF,FGF1,FGF2,FLT3,FOS,FRMD6,GALNT2,HGF,HLA-G,HMGA1,HPN,IL12A,INHBA,ITGB3,JAM3,LGALS3,LIMD1,LOXL2,LTA,MAP1LC3A,MAP3K6,mir-10,NDRG1,NDST1,PRKCDBP,PTGER2,RAB27A,RAPGEF4,RUNX1,RUNX2,SLC16A3,SLC9A3R2,TIMP2,TNIK,TPM1,TRIM35	53
Molecular Transport	quantity of metal ion	0.000838	ADRA2A,ADRBK1,AGRN,AGT,ANGPT2,ATP2B2,AVP,B4GALNT1,CABP1,CACNA1C,CACNA1D,CACNA2D2,CAMK2D,CCL1,CD59,CX3CL1,ELN,EPB41,F2RL1,FCER1A,FGF1,FGF2,FOS,GNAO1,GNAS,GRIN1,HGF,HOXA3,HTT,JPH2,KCNJ11,LIME1,LRP5,LTA,LTB4R2,LTBP1,MCOLN3,MXD3,NPPA,NPPC,NTRK1,OXT,PLCD4,PLD2,PTGER2,PTPRJ,PYY,S100A8,SHC1,SLC8A1,SLC9A3R1,SLC9A3R2,SPHK2,TP73,TRHR,TRIM21,TRPC2,TRPV4,UCN,VAV2,WNK1	61
Tissue Morphology	abnormal morphology of neurites	0.000839	AATK,AGRN,CLCN6,CNTN1,CNTNAP1,GABBR1,GAL3ST1,GIT1,GPR126,KLF7,LGI1,LMNA,NFATC4,NR2F1,PAK6,PLXNA2,PURA,SCN1B,SEZ6,TP73,TRPC2,VAV2,ZNF423	23
Nervous System Development and Function	abnormal morphology of neurites	0.000839	AATK,AGRN,CLCN6,CNTN1,CNTNAP1,GABBR1,GAL3ST1,GIT1,GPR126,KLF7,LGI1,LMNA,NFATC4,NR2F1,PAK6,PLXNA2,PURA,SCN1B,SEZ6,TP73,TRPC2,VAV2,ZNF423	23
Cell Morphology	abnormal morphology of neurites	0.000839	AATK,AGRN,CLCN6,CNTN1,CNTNAP1,GABBR1,GAL3ST1,GIT1,GPR126,KLF7,LGI1,LMNA,NFATC4,NR2F1,PAK6,PLXNA2,PURA,SCN1B,SEZ6,TP73,TRPC2,VAV2,ZNF423	23
Tissue Development	abnormal morphology of clavicle	0.000859	HOXA3,LMX1B,PBX1,RUNX2,TGFB2	5
Embryonic Development	abnormal morphology of clavicle	0.000859	HOXA3,LMX1B,PBX1,RUNX2,TGFB2	5
Organ Development	abnormal morphology of clavicle	0.000859	HOXA3,LMX1B,PBX1,RUNX2,TGFB2	5
Organismal Development	abnormal morphology of clavicle	0.000859	HOXA3,LMX1B,PBX1,RUNX2,TGFB2	5
Connective Tissue Development and Function	abnormal morphology of clavicle	0.000859	HOXA3,LMX1B,PBX1,RUNX2,TGFB2	5
Organ Morphology	abnormal morphology of clavicle	0.000859	HOXA3,LMX1B,PBX1,RUNX2,TGFB2	5
Skeletal and Muscular System Development and Function	abnormal morphology of clavicle	0.000859	HOXA3,LMX1B,PBX1,RUNX2,TGFB2	5
Cardiovascular Disease	atherosclerosis	0.00086	ADAMTS7,AGT,ALOX5,ASIC3,BAZ1B,CACNA1C,CACNA1D,CACNA2D1,CACNB4,CAMTA1,CD59,CDCP1,CETP,CLU,CX3CL1,CXCR6,DDR1,DOCK9,FAM78B,FLT3,FOS,FUT7,GRIN1,GRIN2D,HSPG2,HTT,IL12A,ITGA2B,ITGB3,LCN2,LGALS3,LRP5,LRP8,LTA,LTB4R,MATN2,MCF2L,MECOM,MTHFD1L,NR1H3,PAPPA,PDE4D,PLEKHB1,PLXNA2,PRKCH,RCSD1,RSAD2,SAMD12,SHC1,SMAD3,SMG6,SOCS1,ST14,TIMP2,TMEM163,TNFSF12,TSNARE1,TUBA1C,TUBB1,ZNF274	60
Cellular Movement	recruitment of cells	0.000862	AGT,ALOX5,ANGPT2,ANXA1,CCL1,CD63,CLU,CTSG,CX3CL1,ELANE,F2RL1,FCER1A,FGF2,FUT7,HGF,HTT,IL12A,IL16,IL21R,IL2RA,IRF5,ITGAE,LCN2,LGALS3,LPAR3,LSP1,LTA,LTB4R,MAP3K8,MOG,NFIC,NOD1,NOD2,NOTCH1,PDE4D,PGLYRP2,RXRA,SMAD3,SOCS1,ST3GAL6,THBS2,TLR5,TNFRSF8,TNFSF12,TRAF3IP2	45
Cell-To-Cell Signaling and Interaction	recruitment of cells	0.000862	AGT,ALOX5,ANGPT2,ANXA1,CCL1,CD63,CLU,CTSG,CX3CL1,ELANE,F2RL1,FCER1A,FGF2,FUT7,HGF,HTT,IL12A,IL16,IL21R,IL2RA,IRF5,ITGAE,LCN2,LGALS3,LPAR3,LSP1,LTA,LTB4R,MAP3K8,MOG,NFIC,NOD1,NOD2,NOTCH1,PDE4D,PGLYRP2,RXRA,SMAD3,SOCS1,ST3GAL6,THBS2,TLR5,TNFRSF8,TNFSF12,TRAF3IP2	45
Cellular Assembly and Organization	fibrogenesis	0.000865	AGT,AKT1,ARAP1,ARHGEF2,ARHGEF3,ARPC2,AVP,BOP1,CAPN1,CDC42BPB,CLU,CNTNAP1,COBL,CORO1A,DES,DYSF,ELN,FBLIM1,FCER1A,FGF1,FGF2,GAS7,GNA12,GNAO1,GNG7,HGF,HTT,INPP5A,INPP5J,INPP5K,ITGA3,ITM2B,KRT18,MCF2L,MOG,MPRIP,NOX4,NPPA,PRKCH,PTGDS,RHOB,SH3PXD2A,SMAD3,STARD13,SYNPO,TBCD,TCAP,TPM1,TTN,UCN,UCN2,VAV2,WNT3A	53
Tissue Development	fibrogenesis	0.000865	AGT,AKT1,ARAP1,ARHGEF2,ARHGEF3,ARPC2,AVP,BOP1,CAPN1,CDC42BPB,CLU,CNTNAP1,COBL,CORO1A,DES,DYSF,ELN,FBLIM1,FCER1A,FGF1,FGF2,GAS7,GNA12,GNAO1,GNG7,HGF,HTT,INPP5A,INPP5J,INPP5K,ITGA3,ITM2B,KRT18,MCF2L,MOG,MPRIP,NOX4,NPPA,PRKCH,PTGDS,RHOB,SH3PXD2A,SMAD3,STARD13,SYNPO,TBCD,TCAP,TPM1,TTN,UCN,UCN2,VAV2,WNT3A	53
Tissue Development	septation of embryonic tissue	0.000867	BMP4,HSPG2,LTBP1,RXRA,RXRB,TGFB2	6
Embryonic Development	septation of embryonic tissue	0.000867	BMP4,HSPG2,LTBP1,RXRA,RXRB,TGFB2	6
Hematological Disease	anemia	0.000868	AKT1,AMN,ARHGAP1,BIN3,CBFA2T3,CCND3,CD59,CDK6,DHFR,DNASE2,DOT1L,E2F4,EPB41,EPB49,FANCA,FGFRL1,GATA2,GRIN1,GRIN2D,IL2RA,ITGB3,KCNQ1,LCN2,LPIN2,MERTK,mir-10,mir-146,NFATC4,NFE2,PBX1,PIM1,POU2F1,PTPRJ,RPS26,RUNX1,RUNX2,SEC23B,SIPA1,SLC2A1,TAL1,TBXAS1,TP73,ZC3H12A,ZFPM1	44
Cellular Development	morphogenesis of neurites	0.000868	AGRN,AKT1,ATXN1,BMP2,BSN,CAPZB,CLU,CNTN1,CNTNAP1,CRHR1,CSRP1,CTNNA2,DLG4,DLGAP2,DOCK1,FGF2,FOS,GALNS,GAS7,GDNF,GIT1,GRIN1,HGF,HTT,ICAM5,IL1RAP,KLF7,KLF9,LCN2,MATN2,NDEL1,NFATC4,NOTCH1,NR2E1,NTRK1,PALM,PLD2,PRICKLE2,PTPRF,RHOB,RUNX3,SHC1,UCN,ULK1	44
Nervous System Development and Function	morphogenesis of neurites	0.000868	AGRN,AKT1,ATXN1,BMP2,BSN,CAPZB,CLU,CNTN1,CNTNAP1,CRHR1,CSRP1,CTNNA2,DLG4,DLGAP2,DOCK1,FGF2,FOS,GALNS,GAS7,GDNF,GIT1,GRIN1,HGF,HTT,ICAM5,IL1RAP,KLF7,KLF9,LCN2,MATN2,NDEL1,NFATC4,NOTCH1,NR2E1,NTRK1,PALM,PLD2,PRICKLE2,PTPRF,RHOB,RUNX3,SHC1,UCN,ULK1	44
Cellular Assembly and Organization	morphogenesis of neurites	0.000868	AGRN,AKT1,ATXN1,BMP2,BSN,CAPZB,CLU,CNTN1,CNTNAP1,CRHR1,CSRP1,CTNNA2,DLG4,DLGAP2,DOCK1,FGF2,FOS,GALNS,GAS7,GDNF,GIT1,GRIN1,HGF,HTT,ICAM5,IL1RAP,KLF7,KLF9,LCN2,MATN2,NDEL1,NFATC4,NOTCH1,NR2E1,NTRK1,PALM,PLD2,PRICKLE2,PTPRF,RHOB,RUNX3,SHC1,UCN,ULK1	44
Cellular Function and Maintenance	morphogenesis of neurites	0.000868	AGRN,AKT1,ATXN1,BMP2,BSN,CAPZB,CLU,CNTN1,CNTNAP1,CRHR1,CSRP1,CTNNA2,DLG4,DLGAP2,DOCK1,FGF2,FOS,GALNS,GAS7,GDNF,GIT1,GRIN1,HGF,HTT,ICAM5,IL1RAP,KLF7,KLF9,LCN2,MATN2,NDEL1,NFATC4,NOTCH1,NR2E1,NTRK1,PALM,PLD2,PRICKLE2,PTPRF,RHOB,RUNX3,SHC1,UCN,ULK1	44
Cell Morphology	morphogenesis of neurites	0.000868	AGRN,AKT1,ATXN1,BMP2,BSN,CAPZB,CLU,CNTN1,CNTNAP1,CRHR1,CSRP1,CTNNA2,DLG4,DLGAP2,DOCK1,FGF2,FOS,GALNS,GAS7,GDNF,GIT1,GRIN1,HGF,HTT,ICAM5,IL1RAP,KLF7,KLF9,LCN2,MATN2,NDEL1,NFATC4,NOTCH1,NR2E1,NTRK1,PALM,PLD2,PRICKLE2,PTPRF,RHOB,RUNX3,SHC1,UCN,ULK1	44
Tissue Development	morphogenesis of neurites	0.000868	AGRN,AKT1,ATXN1,BMP2,BSN,CAPZB,CLU,CNTN1,CNTNAP1,CRHR1,CSRP1,CTNNA2,DLG4,DLGAP2,DOCK1,FGF2,FOS,GALNS,GAS7,GDNF,GIT1,GRIN1,HGF,HTT,ICAM5,IL1RAP,KLF7,KLF9,LCN2,MATN2,NDEL1,NFATC4,NOTCH1,NR2E1,NTRK1,PALM,PLD2,PRICKLE2,PTPRF,RHOB,RUNX3,SHC1,UCN,ULK1	44
Cellular Function and Maintenance	function of phagocytes	0.000871	ABCC1,AIM2,ALOX5,BCL10,BCR,CD274,CTSZ,CTTN,DOK2,ELANE,FASTK,FCER1A,FOS,FUT7,HGF,IL12A,IL21R,ITGB3,LCN2,LGALS3,LIMD1,LTA,LTB4R,MAP4K1,MERTK,mir-146,MST1,MST1R,NOD1,NOD2,PDCD1LG2,PIM1,PLD2,PTGER2,SERPINB1,SGMS2,SLA,SLAMF1,TGFB2,TLR5,TNFRSF6B,TRAF5,TRPM4	43
Cardiovascular Disease	double outlet right ventricle	0.0009	BAZ1B,DVL3,GDF1,LEFTY2,MEIS1,PBX1,PBX2,PCSK6,RXRA,TBX1,TGFB2	11
Developmental Disorder	double outlet right ventricle	0.0009	BAZ1B,DVL3,GDF1,LEFTY2,MEIS1,PBX1,PBX2,PCSK6,RXRA,TBX1,TGFB2	11
Cell Morphology	area of cells	0.000911	AGT,AKT1,ANGPT2,FGF2,GNAS,HTT,MPRIP,NPPA,NTRK1,UCN2	10
Gastrointestinal Disease	hypoplasia of liver	0.000911	ARHGAP1,ARID3A,CDK6,HGF,MAFF,MAFG,PBX1,RUNX2,SMAD3,TSC2	10
Developmental Disorder	hypoplasia of liver	0.000911	ARHGAP1,ARID3A,CDK6,HGF,MAFF,MAFG,PBX1,RUNX2,SMAD3,TSC2	10
Hepatic System Disease	hypoplasia of liver	0.000911	ARHGAP1,ARID3A,CDK6,HGF,MAFF,MAFG,PBX1,RUNX2,SMAD3,TSC2	10
Cellular Growth and Proliferation	proliferation of hepatic stellate cells	0.000911	AGT,AKT1,COL1A1,F2RL1,HGF,ITGB3,LGALS3,mir-146,NPPC,SMAD3	10
Cellular Development	proliferation of hepatic stellate cells	0.000911	AGT,AKT1,COL1A1,F2RL1,HGF,ITGB3,LGALS3,mir-146,NPPC,SMAD3	10
Connective Tissue Development and Function	proliferation of hepatic stellate cells	0.000911	AGT,AKT1,COL1A1,F2RL1,HGF,ITGB3,LGALS3,mir-146,NPPC,SMAD3	10
Hepatic System Development and Function	proliferation of hepatic stellate cells	0.000911	AGT,AKT1,COL1A1,F2RL1,HGF,ITGB3,LGALS3,mir-146,NPPC,SMAD3	10
Cell Morphology	sprouting	0.00092	AGRN,AGT,AKT1,ANGPT2,ANGPTL2,ATXN1,BMP2,BMP4,BSN,CAPZB,CHRNE,CRHR1,CSRP1,CTBP2,CTNNA2,DLG4,DLGAP2,DOCK1,ETV6,FGF2,FOS,GALNS,GDNF,GIT1,HGF,HTT,ICAM5,IL1RAP,KLF7,KLF9,LCN2,mir-10,NDST1,NFATC4,NOTCH1,NTRK1,PALM,PTPRF,REM1,RHOB,RUNX2,SARS,SPRY4,ULK1	44
Molecular Transport	transport of metal	0.00092	ABCB8,ADRA2A,AGT,AKT1,AKT3,ASIC3,ATP2B2,AVP,CACNA1B,CACNA1C,CACNA1D,CACNA1G,CACNA2D1,CACNA2D2,CACNB2,CACNB4,CAMK2D,CATSPER4,CNKSR3,CNTN1,CORO1A,GRIN1,HBP1,HTT,KCNA3,KCNA5,KCNA6,KCNAB3,KCNH3,KCNIP2,KCNJ11,KCNJ5,KCNJ8,KCNQ1,KCNQ4,LCN2,NPPA,SCN1B,SLC23A1,SLC8A1,SLC9A3,TRPC2,TRPM4,TRPV4	44
Cell Morphology	mineralization of cells	0.000921	ACACA,BMP2,BMP4,CEBPA,ESRRG,FGF2,HGF,HOXA10,INHBA,LRP8,RUNX2,SMAD3,WNT10B	13
Molecular Transport	quantity of metal	0.000932	ADRA2A,ADRBK1,AGRN,AGT,ANGPT2,APLP2,ATP2B2,AVP,B4GALNT1,BMP2,CABP1,CACNA1C,CACNA1D,CACNA2D2,CAMK2D,CCL1,CD59,CX3CL1,ELN,EPB41,F2RL1,FCER1A,FGF1,FGF2,FOS,GNAO1,GNAS,GRIN1,HGF,HLA-B,HMOX2,HOXA3,HTT,JPH2,KCNJ11,LCN2,LIME1,LRP5,LTA,LTB4R2,LTBP1,MCOLN3,MXD3,NPPA,NPPC,NTRK1,OXT,PLCD4,PLD2,PTGER2,PTPRJ,PYY,S100A8,SHC1,SLC39A13,SLC8A1,SLC9A3R1,SLC9A3R2,SPHK2,TP73,TRHR,TRIM21,TRPC2,TRPV4,UCN,VAV2,WNK1	67
Inflammatory Response	inflammation of intestine	0.000944	AKT1,ALOX5,BSN,CD274,EFS,F2RL1,FCER1A,FUT7,HGF,IL12A,IL2RA,ITGB3,LGALS3,MAP3K8,MST1,NKX2-3,NLRP12,NOD1,NOD2,NR5A2,PDE4D,PGLYRP2,RORC,RPTOR,RUNX3,RXRA,S100A8,SIRT6,SMAD3,SOCS1,SPDEF,TLR5,TNFSF12,TRAF3IP2,TREX1	35
Cellular Movement	cell movement of T lymphocytes	0.00095	AGT,AIRE,CCL1,CD274,COL1A1,CTSG,CX3CL1,EFS,F2RL1,FUT7,HGF,IL16,IL2RA,ITGA3,ITGAE,ITGB3,LAG3,LTA,MOG,PDCD1LG2,PRKCZ,RUNX1,SOCS1,THBS2,TIMP2,TNFRSF6B,TNFRSF8,TNFSF12,TRAF3IP2,TRPM4	30
Hematological System Development and Function	cell movement of T lymphocytes	0.00095	AGT,AIRE,CCL1,CD274,COL1A1,CTSG,CX3CL1,EFS,F2RL1,FUT7,HGF,IL16,IL2RA,ITGA3,ITGAE,ITGB3,LAG3,LTA,MOG,PDCD1LG2,PRKCZ,RUNX1,SOCS1,THBS2,TIMP2,TNFRSF6B,TNFRSF8,TNFSF12,TRAF3IP2,TRPM4	30
Immune Cell Trafficking	cell movement of T lymphocytes	0.00095	AGT,AIRE,CCL1,CD274,COL1A1,CTSG,CX3CL1,EFS,F2RL1,FUT7,HGF,IL16,IL2RA,ITGA3,ITGAE,ITGB3,LAG3,LTA,MOG,PDCD1LG2,PRKCZ,RUNX1,SOCS1,THBS2,TIMP2,TNFRSF6B,TNFRSF8,TNFSF12,TRAF3IP2,TRPM4	30
Cell-mediated Immune Response	cell movement of T lymphocytes	0.00095	AGT,AIRE,CCL1,CD274,COL1A1,CTSG,CX3CL1,EFS,F2RL1,FUT7,HGF,IL16,IL2RA,ITGA3,ITGAE,ITGB3,LAG3,LTA,MOG,PDCD1LG2,PRKCZ,RUNX1,SOCS1,THBS2,TIMP2,TNFRSF6B,TNFRSF8,TNFSF12,TRAF3IP2,TRPM4	30
Cancer	Uterine Cancer and Tumors	0.000961	AGT,AKAP8L,AKT1,AKT3,ANTXR2,ANXA1,ANXA3,APOLD1,AQP12A/AQP12B,B3GNT3,BAG6,BCL10,C1QTNF7,CABLES1,CACNA1C,CACNB2,CBX7,CD97,CDH4,CLDN5,CLEC3B,CLU,CNRIP1,CRABP1,CRY2,DES,DOK2,DYNC1I1,EBPL,EHMT1,ELANE,ERG,ESRRG,F2RL1,FAM65B,FAM78B,FGF2,FLRT2,FOS,FRMD6,FXYD1,FYCO1,GABBR1,GIT1,GPX3,HLA-A,HLA-B,HMGA1,HPSE,IFI44L,IGF2BP3,IQSEC1,ITGA3,JAM3,KCNA3,KLF9,KRT18,KRT7,KRT81,LCN2,LDB2,LEFTY2,let-7,LSP1,LTBP1,MATN2,…	113
Reproductive System Disease	Uterine Cancer and Tumors	0.000961	AGT,AKAP8L,AKT1,AKT3,ANTXR2,ANXA1,ANXA3,APOLD1,AQP12A/AQP12B,B3GNT3,BAG6,BCL10,C1QTNF7,CABLES1,CACNA1C,CACNB2,CBX7,CD97,CDH4,CLDN5,CLEC3B,CLU,CNRIP1,CRABP1,CRY2,DES,DOK2,DYNC1I1,EBPL,EHMT1,ELANE,ERG,ESRRG,F2RL1,FAM65B,FAM78B,FGF2,FLRT2,FOS,FRMD6,FXYD1,FYCO1,GABBR1,GIT1,GPX3,HLA-A,HLA-B,HMGA1,HPSE,IFI44L,IGF2BP3,IQSEC1,ITGA3,JAM3,KCNA3,KLF9,KRT18,KRT7,KRT81,LCN2,LDB2,LEFTY2,let-7,LSP1,LTBP1,MATN2,…	113
Tissue Morphology	quantity of brain cells	0.000971	ANXA1,ATP2B2,ATXN1,CACNA1G,CACNA2D2,CAMK2D,DLGAP2,FGF2,GDNF,GLI2,HTT,KAT6B,LMX1B,NES,NR5A1,PAX8,PURA,TG,TP73,ZNF423	20
Nervous System Development and Function	quantity of brain cells	0.000971	ANXA1,ATP2B2,ATXN1,CACNA1G,CACNA2D2,CAMK2D,DLGAP2,FGF2,GDNF,GLI2,HTT,KAT6B,LMX1B,NES,NR5A1,PAX8,PURA,TG,TP73,ZNF423	20
Tissue Development	development of inner ear	0.000989	ABR,ATP2B2,BCR,COL11A1,DLL1,DUOX2,DVL3,FGF20,GLI2,KCNQ1,KCNQ4,MCOLN3,MYO7A,NR2F1,TBX1,TGFB2,THRA,WNT3A	18
Embryonic Development	development of inner ear	0.000989	ABR,ATP2B2,BCR,COL11A1,DLL1,DUOX2,DVL3,FGF20,GLI2,KCNQ1,KCNQ4,MCOLN3,MYO7A,NR2F1,TBX1,TGFB2,THRA,WNT3A	18
Organ Development	development of inner ear	0.000989	ABR,ATP2B2,BCR,COL11A1,DLL1,DUOX2,DVL3,FGF20,GLI2,KCNQ1,KCNQ4,MCOLN3,MYO7A,NR2F1,TBX1,TGFB2,THRA,WNT3A	18
Organismal Development	development of inner ear	0.000989	ABR,ATP2B2,BCR,COL11A1,DLL1,DUOX2,DVL3,FGF20,GLI2,KCNQ1,KCNQ4,MCOLN3,MYO7A,NR2F1,TBX1,TGFB2,THRA,WNT3A	18
Auditory and Vestibular System Development and Function	development of inner ear	0.000989	ABR,ATP2B2,BCR,COL11A1,DLL1,DUOX2,DVL3,FGF20,GLI2,KCNQ1,KCNQ4,MCOLN3,MYO7A,NR2F1,TBX1,TGFB2,THRA,WNT3A	18
Cellular Movement	cell movement of leukocytes	0.00099	ABCC1,ADAM8,ADRBK1,AGT,AIRE,AKT1,ALOX5,ANGPT2,ANGPTL2,ANXA1,ARHGAP1,CAMK1D,CCL1,CD274,CD58,CD63,CEBPA,COL1A1,CORO1A,CTSG,CTSZ,CTTN,CX3CL1,EFS,ELANE,ELN,ETV6,F2RL1,FCER1A,FHL2,FUT7,GAL3ST1,GNA12,GNAO1,GNAS,HGF,HLA-G,IL12A,IL16,IL21R,IL2RA,INHBA,ITGA3,ITGAE,ITGB3,JAK1,JAM3,KCNA3,LAG3,LGALS3,LSP1,LTA,LTB4R,LTC4S,MAP4K1,MOG,MST1,NDST1,NLRP12,NOD2,PDCD1LG2,PDE4D,PGLYRP2,PIK3R2,PPP1R15A,PPT2,PRKCZ,PTGD…	93
Hematological System Development and Function	cell movement of leukocytes	0.00099	ABCC1,ADAM8,ADRBK1,AGT,AIRE,AKT1,ALOX5,ANGPT2,ANGPTL2,ANXA1,ARHGAP1,CAMK1D,CCL1,CD274,CD58,CD63,CEBPA,COL1A1,CORO1A,CTSG,CTSZ,CTTN,CX3CL1,EFS,ELANE,ELN,ETV6,F2RL1,FCER1A,FHL2,FUT7,GAL3ST1,GNA12,GNAO1,GNAS,HGF,HLA-G,IL12A,IL16,IL21R,IL2RA,INHBA,ITGA3,ITGAE,ITGB3,JAK1,JAM3,KCNA3,LAG3,LGALS3,LSP1,LTA,LTB4R,LTC4S,MAP4K1,MOG,MST1,NDST1,NLRP12,NOD2,PDCD1LG2,PDE4D,PGLYRP2,PIK3R2,PPP1R15A,PPT2,PRKCZ,PTGD…	93
Immune Cell Trafficking	cell movement of leukocytes	0.00099	ABCC1,ADAM8,ADRBK1,AGT,AIRE,AKT1,ALOX5,ANGPT2,ANGPTL2,ANXA1,ARHGAP1,CAMK1D,CCL1,CD274,CD58,CD63,CEBPA,COL1A1,CORO1A,CTSG,CTSZ,CTTN,CX3CL1,EFS,ELANE,ELN,ETV6,F2RL1,FCER1A,FHL2,FUT7,GAL3ST1,GNA12,GNAO1,GNAS,HGF,HLA-G,IL12A,IL16,IL21R,IL2RA,INHBA,ITGA3,ITGAE,ITGB3,JAK1,JAM3,KCNA3,LAG3,LGALS3,LSP1,LTA,LTB4R,LTC4S,MAP4K1,MOG,MST1,NDST1,NLRP12,NOD2,PDCD1LG2,PDE4D,PGLYRP2,PIK3R2,PPP1R15A,PPT2,PRKCZ,PTGD…	93
Connective Tissue Disorders	hypertrophy of chondrocytes	0.000994	BMP2,FGF2,NPPC,PRKG2,RUNX2,SMAD6,TG	7
Developmental Disorder	hypertrophy of chondrocytes	0.000994	BMP2,FGF2,NPPC,PRKG2,RUNX2,SMAD6,TG	7
Inflammatory Disease	Multiple Sclerosis	0.001	ADRA2A,AGT,BAG6,BRD2,F2RL1,GABBR1,GRIN1,GRIN2D,HCG22,HLA-DMA,HLA-DMB,HLA-DQB1,HLA-DRA,HLA-F,HLA-G,IL2RA,MERTK,MOG,MX1,MXD3,POU2F3,RSAD2,SLC1A4,TAP2,TNXB	25
Skeletal and Muscular Disorders	Multiple Sclerosis	0.001	ADRA2A,AGT,BAG6,BRD2,F2RL1,GABBR1,GRIN1,GRIN2D,HCG22,HLA-DMA,HLA-DMB,HLA-DQB1,HLA-DRA,HLA-F,HLA-G,IL2RA,MERTK,MOG,MX1,MXD3,POU2F3,RSAD2,SLC1A4,TAP2,TNXB	25
Neurological Disease	Multiple Sclerosis	0.001	ADRA2A,AGT,BAG6,BRD2,F2RL1,GABBR1,GRIN1,GRIN2D,HCG22,HLA-DMA,HLA-DMB,HLA-DQB1,HLA-DRA,HLA-F,HLA-G,IL2RA,MERTK,MOG,MX1,MXD3,POU2F3,RSAD2,SLC1A4,TAP2,TNXB	25
Cellular Growth and Proliferation	proliferation of hepatoma cell lines	0.001	AKT1,ANXA1,BMP4,CEBPA,CTSD,EIF1,F12,F2RL1,FGF2,FHL2,GALNT2,GLI2,HGF,HTATIP2,INHBA,let-7,mir-10,mir-29,NOTCH1,SLC2A1,SMAD3,STARD13,TMEM2,WNT10B,ZNF267	25
Cellular Development	proliferation of hepatoma cell lines	0.001	AKT1,ANXA1,BMP4,CEBPA,CTSD,EIF1,F12,F2RL1,FGF2,FHL2,GALNT2,GLI2,HGF,HTATIP2,INHBA,let-7,mir-10,mir-29,NOTCH1,SLC2A1,SMAD3,STARD13,TMEM2,WNT10B,ZNF267	25
Tissue Development	abnormal morphology of cranium	0.00101	COL11A2,DDR1,GSC,HOXA2,HSPG2,LMNA,NDST1,NFATC4,PRKG2,RGMA,RUNX2,TBX1	12
Embryonic Development	abnormal morphology of cranium	0.00101	COL11A2,DDR1,GSC,HOXA2,HSPG2,LMNA,NDST1,NFATC4,PRKG2,RGMA,RUNX2,TBX1	12
Organ Development	abnormal morphology of cranium	0.00101	COL11A2,DDR1,GSC,HOXA2,HSPG2,LMNA,NDST1,NFATC4,PRKG2,RGMA,RUNX2,TBX1	12
Organismal Development	abnormal morphology of cranium	0.00101	COL11A2,DDR1,GSC,HOXA2,HSPG2,LMNA,NDST1,NFATC4,PRKG2,RGMA,RUNX2,TBX1	12
Connective Tissue Development and Function	abnormal morphology of cranium	0.00101	COL11A2,DDR1,GSC,HOXA2,HSPG2,LMNA,NDST1,NFATC4,PRKG2,RGMA,RUNX2,TBX1	12
Organ Morphology	abnormal morphology of cranium	0.00101	COL11A2,DDR1,GSC,HOXA2,HSPG2,LMNA,NDST1,NFATC4,PRKG2,RGMA,RUNX2,TBX1	12
Skeletal and Muscular System Development and Function	abnormal morphology of cranium	0.00101	COL11A2,DDR1,GSC,HOXA2,HSPG2,LMNA,NDST1,NFATC4,PRKG2,RGMA,RUNX2,TBX1	12
Organ Morphology	abnormal morphology of enlarged tectorial membrane	0.00104	COL11A2,HPN,PAX8,THRA	4
Auditory and Vestibular System Development and Function	abnormal morphology of enlarged tectorial membrane	0.00104	COL11A2,HPN,PAX8,THRA	4
Cellular Development	arrest in maturation of cells	0.00104	NFE2,PML,RUNX2,SHC1	4
Neurological Disease	neurodegeneration of sensory neurons	0.00104	HTT,KIF5A,SOX10,THRA	4
Cellular Growth and Proliferation	proliferation of neuroepithelial cells	0.00104	FABP7,FGF2,GATA2,HTT	4
Molecular Transport	transport of molecule	0.00104	ABCA2,ABCA4,ABCB8,ABCB9,ABCC1,ABCG4,ACSL5,ADRA2A,AGAP3,AGT,AKT1,AKT3,AP2A2,APOL1,ASIC3,ASPSCR1,ATP2B2,ATP6V0E1,ATP8B1,AVP,BCL2L11,CACNA1B,CACNA1C,CACNA1D,CACNA1G,CACNA2D1,CACNA2D2,CACNB2,CACNB4,CACNG4,CAMK2D,CATSPER4,CETP,CHRNE,CLU,CNKSR3,CNTN1,COG2,COL1A1,CORO1A,CRY2,CTSA,EHD1,ENSA,EPS15,FABP7,FGF2,FXYD1,FXYD7,GCK,GDNF,GOSR1,GPIHBP1,GRB10,GRIK4,GRIN1,GSTA4,HBP1,HLA-DMA,HTT,INPP5K,IPO8,ITGB3,ITLN…	146
Small Molecule Biochemistry	synthesis of glycosaminoglycan	0.00107	B4GALNT1,BMP2,CCND3,CHST13,CHST6,DSE,EXT1,FGF2,GCNT2,NPPC,TGFB2,TSHR,XYLT1	13
Carbohydrate Metabolism	synthesis of glycosaminoglycan	0.00107	B4GALNT1,BMP2,CCND3,CHST13,CHST6,DSE,EXT1,FGF2,GCNT2,NPPC,TGFB2,TSHR,XYLT1	13
Tissue Morphology	relaxation of cardiovascular tissue	0.00109	AGT,DES,FHL2,ITGB3,NPPA,NPPC,SLC8A1,SRL,TPM1	9
Embryonic Development	development of head	0.00109	ABCA4,AIRE,ALX4,ANKRD11,ASIC3,BBS1,BBS2,BCL2L11,BIN3,BMP2,BMP4,CCL1,CHRD,CHST6,COL1A1,CTSD,EDARADD,EHD1,FAT3,FGF1,FGF2,FGF20,FOS,FOXE3,FYCO1,GALNS,GJA3,GLI2,GSC,GUCY2D,HGF,HIF3A,HSPG2,INHBA,ITGA3,JAM3,LAMA3,LMO7,LMX1B,LRP8,MEIS1,MERTK,NDST1,NFIC,NID1,NKX2-3,NODAL,NOTCH1,NR2E1,PHC2,PITX3,PRKCH,PTPRF,RUNX2,RXRA,RXRB,SCHIP1,SIRT6,SKI,SLC39A13,SPNS2,STRA6,TBX1,TGFB2,THBS2,TIMP2,VAX1,VAX2,WNT10A	69
Organismal Development	development of head	0.00109	ABCA4,AIRE,ALX4,ANKRD11,ASIC3,BBS1,BBS2,BCL2L11,BIN3,BMP2,BMP4,CCL1,CHRD,CHST6,COL1A1,CTSD,EDARADD,EHD1,FAT3,FGF1,FGF2,FGF20,FOS,FOXE3,FYCO1,GALNS,GJA3,GLI2,GSC,GUCY2D,HGF,HIF3A,HSPG2,INHBA,ITGA3,JAM3,LAMA3,LMO7,LMX1B,LRP8,MEIS1,MERTK,NDST1,NFIC,NID1,NKX2-3,NODAL,NOTCH1,NR2E1,PHC2,PITX3,PRKCH,PTPRF,RUNX2,RXRA,RXRB,SCHIP1,SIRT6,SKI,SLC39A13,SPNS2,STRA6,TBX1,TGFB2,THBS2,TIMP2,VAX1,VAX2,WNT10A	69
Cellular Growth and Proliferation	proliferation of hematopoietic cells	0.0011	AGRN,AKT1,BCR,BMP4,CCND3,CEBPA,CTF1,DLL1,E2F4,FANCA,FGF2,FLT3,GATA2,HOXA10,HOXB7,INHBA,JAK1,LGALS3,LTA,MAD1L1,MAFG,MECOM,MEIS1,MLLT3,NFE2,NOTCH1,NPPA,PBX1,PIM1,PRDM1,RUNX1,SOCS1,SOX18,TAL1,TNFSF12,WNT3A	36
Cellular Development	proliferation of hematopoietic cells	0.0011	AGRN,AKT1,BCR,BMP4,CCND3,CEBPA,CTF1,DLL1,E2F4,FANCA,FGF2,FLT3,GATA2,HOXA10,HOXB7,INHBA,JAK1,LGALS3,LTA,MAD1L1,MAFG,MECOM,MEIS1,MLLT3,NFE2,NOTCH1,NPPA,PBX1,PIM1,PRDM1,RUNX1,SOCS1,SOX18,TAL1,TNFSF12,WNT3A	36
Hematological System Development and Function	proliferation of hematopoietic cells	0.0011	AGRN,AKT1,BCR,BMP4,CCND3,CEBPA,CTF1,DLL1,E2F4,FANCA,FGF2,FLT3,GATA2,HOXA10,HOXB7,INHBA,JAK1,LGALS3,LTA,MAD1L1,MAFG,MECOM,MEIS1,MLLT3,NFE2,NOTCH1,NPPA,PBX1,PIM1,PRDM1,RUNX1,SOCS1,SOX18,TAL1,TNFSF12,WNT3A	36
Hematopoiesis	proliferation of hematopoietic cells	0.0011	AGRN,AKT1,BCR,BMP4,CCND3,CEBPA,CTF1,DLL1,E2F4,FANCA,FGF2,FLT3,GATA2,HOXA10,HOXB7,INHBA,JAK1,LGALS3,LTA,MAD1L1,MAFG,MECOM,MEIS1,MLLT3,NFE2,NOTCH1,NPPA,PBX1,PIM1,PRDM1,RUNX1,SOCS1,SOX18,TAL1,TNFSF12,WNT3A	36
Skeletal and Muscular Disorders	neuromuscular disease	0.0011	ACTN3,ADCY7,ADRA2A,AGRN,AGT,AKT1,ANKRD11,ATP2B2,B3GALT4,B3GNT1,B4GALNT1,BAG6,BAIAP2,BCR,BRD2,CA12,CAPZB,CFLAR,CHRNE,CLU,CPLX2,CRIM1,CX3CL1,CYP26B1,DYNC1I1,EIF4G1,ESRRG,F2RL1,FABP7,FGF2,FLRT2,FOS,FOXN3,GABBR1,GAD2,GDNF,GIT1,GLT25D2,GNAO1,GNAS,GNG7,GPRC5C,GRIN1,GRIN2D,HADH,HBP1,HCG22,HLA-B,HLA-DMA,HLA-DMB,HLA-DQB1,HLA-DRA,HLA-F,HLA-G,HMOX2,HTT,ICAM5,IL2RA,ITLN1,KCNA5,KCNAB2,KCNIP2,MAFF,MAP3K12,MERT…	109
Neurological Disease	neuromuscular disease	0.0011	ACTN3,ADCY7,ADRA2A,AGRN,AGT,AKT1,ANKRD11,ATP2B2,B3GALT4,B3GNT1,B4GALNT1,BAG6,BAIAP2,BCR,BRD2,CA12,CAPZB,CFLAR,CHRNE,CLU,CPLX2,CRIM1,CX3CL1,CYP26B1,DYNC1I1,EIF4G1,ESRRG,F2RL1,FABP7,FGF2,FLRT2,FOS,FOXN3,GABBR1,GAD2,GDNF,GIT1,GLT25D2,GNAO1,GNAS,GNG7,GPRC5C,GRIN1,GRIN2D,HADH,HBP1,HCG22,HLA-B,HLA-DMA,HLA-DMB,HLA-DQB1,HLA-DRA,HLA-F,HLA-G,HMOX2,HTT,ICAM5,IL2RA,ITLN1,KCNA5,KCNAB2,KCNIP2,MAFF,MAP3K12,MERT…	109
Tissue Development	cartilage development	0.0011	B4GALNT1,BMP2,BMP4,CHST13,CLEC3B,COL11A1,COL11A2,DSE,ESRRA,HOXA2,HOXA3,HSPG2,LMX1B,PBX1,RUNX2,SIX2,SMAD3,TGFB2,TNFSF12,WNT3A,XYLT1	21
Skeletal and Muscular System Development and Function	cartilage development	0.0011	B4GALNT1,BMP2,BMP4,CHST13,CLEC3B,COL11A1,COL11A2,DSE,ESRRA,HOXA2,HOXA3,HSPG2,LMX1B,PBX1,RUNX2,SIX2,SMAD3,TGFB2,TNFSF12,WNT3A,XYLT1	21
Cellular Movement	recruitment of leukocytes	0.00112	AGT,ALOX5,ANGPT2,ANXA1,CCL1,CLU,CTSG,CX3CL1,ELANE,F2RL1,FCER1A,FUT7,IL12A,IL16,IL21R,IL2RA,IRF5,ITGAE,LCN2,LGALS3,LPAR3,LSP1,LTA,LTB4R,MAP3K8,MOG,NFIC,NOD1,NOD2,NOTCH1,PDE4D,PGLYRP2,RXRA,SMAD3,SOCS1,ST3GAL6,THBS2,TLR5,TNFRSF8,TNFSF12,TRAF3IP2	41
Hematological System Development and Function	recruitment of leukocytes	0.00112	AGT,ALOX5,ANGPT2,ANXA1,CCL1,CLU,CTSG,CX3CL1,ELANE,F2RL1,FCER1A,FUT7,IL12A,IL16,IL21R,IL2RA,IRF5,ITGAE,LCN2,LGALS3,LPAR3,LSP1,LTA,LTB4R,MAP3K8,MOG,NFIC,NOD1,NOD2,NOTCH1,PDE4D,PGLYRP2,RXRA,SMAD3,SOCS1,ST3GAL6,THBS2,TLR5,TNFRSF8,TNFSF12,TRAF3IP2	41
Immune Cell Trafficking	recruitment of leukocytes	0.00112	AGT,ALOX5,ANGPT2,ANXA1,CCL1,CLU,CTSG,CX3CL1,ELANE,F2RL1,FCER1A,FUT7,IL12A,IL16,IL21R,IL2RA,IRF5,ITGAE,LCN2,LGALS3,LPAR3,LSP1,LTA,LTB4R,MAP3K8,MOG,NFIC,NOD1,NOD2,NOTCH1,PDE4D,PGLYRP2,RXRA,SMAD3,SOCS1,ST3GAL6,THBS2,TLR5,TNFRSF8,TNFSF12,TRAF3IP2	41
Cell-To-Cell Signaling and Interaction	recruitment of leukocytes	0.00112	AGT,ALOX5,ANGPT2,ANXA1,CCL1,CLU,CTSG,CX3CL1,ELANE,F2RL1,FCER1A,FUT7,IL12A,IL16,IL21R,IL2RA,IRF5,ITGAE,LCN2,LGALS3,LPAR3,LSP1,LTA,LTB4R,MAP3K8,MOG,NFIC,NOD1,NOD2,NOTCH1,PDE4D,PGLYRP2,RXRA,SMAD3,SOCS1,ST3GAL6,THBS2,TLR5,TNFRSF8,TNFSF12,TRAF3IP2	41
Cancer	endometrial cancer	0.00117	AKT3,ANTXR2,ANXA3,APOLD1,B3GNT3,CABLES1,CACNA1C,CACNB2,CBX7,CLDN5,CLEC3B,CNRIP1,CRABP1,DES,DYNC1I1,ERG,F2RL1,FAM65B,FGF2,FLRT2,FXYD1,HMGA1,IGF2BP3,ITGA3,JAM3,KLF9,KRT18,KRT7,KRT81,LCN2,LDB2,LEFTY2,let-7,MATN2,mir-185,mir-193,NFE2L3,PDE8B,PDZK1IP1,PEG3,PLLP,RGS5,ROBO4,SEL1L3,SLC16A3,SYNPO2,TAGLN,TNXB,TUBA1C,TUBB1,XYLT1	51
Reproductive System Disease	endometrial cancer	0.00117	AKT3,ANTXR2,ANXA3,APOLD1,B3GNT3,CABLES1,CACNA1C,CACNB2,CBX7,CLDN5,CLEC3B,CNRIP1,CRABP1,DES,DYNC1I1,ERG,F2RL1,FAM65B,FGF2,FLRT2,FXYD1,HMGA1,IGF2BP3,ITGA3,JAM3,KLF9,KRT18,KRT7,KRT81,LCN2,LDB2,LEFTY2,let-7,MATN2,mir-185,mir-193,NFE2L3,PDE8B,PDZK1IP1,PEG3,PLLP,RGS5,ROBO4,SEL1L3,SLC16A3,SYNPO2,TAGLN,TNXB,TUBA1C,TUBB1,XYLT1	51
Cell Death and Survival	apoptosis of tumor cell lines	0.00118	AATK,ABCC1,ACACA,ADRBK1,AGAP2,AGT,AIM2,AKT1,AKT3,ALOX5,ANGPT2,AP2A2,BCL10,BCL2L11,BCR,BMP2,BMP4,CACNA2D2,CAPN1,CAPN2,CCND3,CD59,CDCP1,CDK6,CEBPA,CERS1,CFLAR,CIDEB,CLU,COL1A1,CRHR1,CTBP1,CTBP2,CTSD,CTTN,DLEU7,DLL1,EBF4,EHF,ELANE,ENC1,ERG,EVA1C,FANCA,FCER1A,FGF2,FKBP5,FOS,FOXK2,FXN,GDNF,GNAS,GPR132,GRB10,HDAC4,HGF,HMGA1,HPN,HTATIP2,HTT,IGF2BP1,IL17D,INHBA,IRF5,ITPK1,JAK1,KLF9,KRT18,LAG3,LCN2,let-7,…	136
Cellular Assembly and Organization	formation of actin filaments	0.00119	AGT,AKT1,ARAP1,ARHGEF2,ARHGEF3,ARPC2,AVP,BOP1,CAPN1,CDC42BPB,CNTNAP1,COBL,CORO1A,ELN,FBLIM1,FGF1,FGF2,GAS7,GNA12,GNAO1,GNG7,HGF,INPP5A,INPP5K,ITGA3,MCF2L,MPRIP,NOX4,NPPA,PTGDS,RHOB,SH3PXD2A,SMAD3,STARD13,SYNPO,TPM1,UCN,UCN2,VAV2	39
Cellular Function and Maintenance	formation of actin filaments	0.00119	AGT,AKT1,ARAP1,ARHGEF2,ARHGEF3,ARPC2,AVP,BOP1,CAPN1,CDC42BPB,CNTNAP1,COBL,CORO1A,ELN,FBLIM1,FGF1,FGF2,GAS7,GNA12,GNAO1,GNG7,HGF,INPP5A,INPP5K,ITGA3,MCF2L,MPRIP,NOX4,NPPA,PTGDS,RHOB,SH3PXD2A,SMAD3,STARD13,SYNPO,TPM1,UCN,UCN2,VAV2	39
Tissue Development	formation of actin filaments	0.00119	AGT,AKT1,ARAP1,ARHGEF2,ARHGEF3,ARPC2,AVP,BOP1,CAPN1,CDC42BPB,CNTNAP1,COBL,CORO1A,ELN,FBLIM1,FGF1,FGF2,GAS7,GNA12,GNAO1,GNG7,HGF,INPP5A,INPP5K,ITGA3,MCF2L,MPRIP,NOX4,NPPA,PTGDS,RHOB,SH3PXD2A,SMAD3,STARD13,SYNPO,TPM1,UCN,UCN2,VAV2	39
Neurological Disease	ataxia	0.00119	APLP2,ATP2B2,ATXN1,B4GALNT1,CACNA2D2,CACNB4,CAMTA1,CNTN1,CNTNAP1,CTSA,CTSD,FGF17,FXN,GABBR1,GAL3ST1,GRIN1,HTT,IFT140,LRP8,MAPK8IP1,NFIX,PPT2,RUNX3,SCN1B,SLC1A4,STUB1,TMEM176B,ZNF423	28
Cellular Movement	cell movement of breast cancer cell lines	0.0012	AKT1,ANGPT2,ANXA1,BMP2,CAPN2,CTTN,ESRRA,FBLIM1,FGF1,FGF2,FOS,HGF,ITGB3,LASP1,LMO7,MCF2L,NDRG1,OSGIN1,PCSK6,PRKCZ,RAB27A,RNF144A,SEPT9,SERPINA1,SHC1,SMAD3,SPDEF,SPHK2,TIMP2,TNK2,TUBA1C,WWTR1,ZFYVE21	33
Behavior	anxiety	0.00124	ADRA2A,AVP,CLCN6,CRHBP,CRHR1,EHMT1,FEV,FGF2,FKBP5,FOS,GABBR1,GAD2,GIT1,GRM2,GTF2IRD1,HTT,KCNJ11,KLF9,LCN2,NFATC4,OXT,RAI1,SEPT5,SHANK2,THRA,TRHR,TSPO,UCN,UCN2	29
Tissue Development	regeneration of skeletal muscle	0.00125	C1S,CMYA5,FGF2,mir-10,P2RX5,PKM,SHC1,WNT10B	8
Organ Morphology	regeneration of skeletal muscle	0.00125	C1S,CMYA5,FGF2,mir-10,P2RX5,PKM,SHC1,WNT10B	8
Skeletal and Muscular System Development and Function	regeneration of skeletal muscle	0.00125	C1S,CMYA5,FGF2,mir-10,P2RX5,PKM,SHC1,WNT10B	8
Tissue Morphology	abnormal morphology of epiphyseal growth plate	0.00125	ACP5,CLEC3B,COL11A2,FOS,GLI2,HSPG2,LGALS3,mir-140,NFIX,PRG4,RUNX2,SLC39A13,SMAD3	13
Tissue Development	abnormal morphology of epiphyseal growth plate	0.00125	ACP5,CLEC3B,COL11A2,FOS,GLI2,HSPG2,LGALS3,mir-140,NFIX,PRG4,RUNX2,SLC39A13,SMAD3	13
Embryonic Development	abnormal morphology of epiphyseal growth plate	0.00125	ACP5,CLEC3B,COL11A2,FOS,GLI2,HSPG2,LGALS3,mir-140,NFIX,PRG4,RUNX2,SLC39A13,SMAD3	13
Organ Development	abnormal morphology of epiphyseal growth plate	0.00125	ACP5,CLEC3B,COL11A2,FOS,GLI2,HSPG2,LGALS3,mir-140,NFIX,PRG4,RUNX2,SLC39A13,SMAD3	13
Organismal Development	abnormal morphology of epiphyseal growth plate	0.00125	ACP5,CLEC3B,COL11A2,FOS,GLI2,HSPG2,LGALS3,mir-140,NFIX,PRG4,RUNX2,SLC39A13,SMAD3	13
Connective Tissue Development and Function	abnormal morphology of epiphyseal growth plate	0.00125	ACP5,CLEC3B,COL11A2,FOS,GLI2,HSPG2,LGALS3,mir-140,NFIX,PRG4,RUNX2,SLC39A13,SMAD3	13
Organ Morphology	abnormal morphology of epiphyseal growth plate	0.00125	ACP5,CLEC3B,COL11A2,FOS,GLI2,HSPG2,LGALS3,mir-140,NFIX,PRG4,RUNX2,SLC39A13,SMAD3	13
Skeletal and Muscular System Development and Function	abnormal morphology of epiphyseal growth plate	0.00125	ACP5,CLEC3B,COL11A2,FOS,GLI2,HSPG2,LGALS3,mir-140,NFIX,PRG4,RUNX2,SLC39A13,SMAD3	13
Infectious Disease	infection of mammalia	0.00125	ADPRH,AHNAK,AIM2,AIRE,ANTXR2,ASGR1,BCL10,BST2,CD274,CD97,DHX58,E2F4,ELANE,F2RL1,FOS,FUT7,HLA-DMA,HLA-DQB1,HLA-E,HLA-G,IL12A,IL21R,IL5RA,IRF5,ITGAE,LCN2,LGALS3,LTA,MST1R,NFE2,NOD1,NOD2,NR1H3,PDCD1LG2,PML,PRKCZ,PSMB9,RORC,SERPINB1,SLAMF1,SMAD3,TAP1,TLR5,TNFRSF6B,TNFSF12,TP73,UNC93B1	47
Cancer	Breast Cancer and Tumors	0.00126	ABAT,ACADVL,ACP5,ADAMTS14,ADCY3,AKT1,AKT3,AMBRA1,ANXA1,ANXA3,ARHGEF2,ATP2B2,C14orf159,CACNA2D1,CACNA2D2,CCDC85A,CD274,CDC37,CDH4,CEBPA,CLU,COL1A1,CTDSPL,CTSD,CTTN,DHFR,DHX37,DLG5,EIF1,ESRRA,ESRRG,FABP7,FAM198B,FAT3,FGF1,FHL2,FLRT2,FOS,FZD1,GNAS,GPR126,GPR132,GRIN1,GRIN2D,HBP1,HDAC4,HEYL,HGF,HLA-A,HMGA1,HMHA1,HNRNPUL1,HOXB6,HPN,HSPG2,HTT,IL12A,INPP5J,KRT17,LAMA3,let-7,LGALS3,LMO7,LSP1,MAD1L1,MAP3K…	127
Tissue Development	morphology of cranium	0.00127	COL11A2,DDR1,GSC,HOXA2,HSPG2,LMNA,NDST1,NFATC4,PBX1,PRKG2,RGMA,RUNX2,TBX1,TGFB2	14
Embryonic Development	morphology of cranium	0.00127	COL11A2,DDR1,GSC,HOXA2,HSPG2,LMNA,NDST1,NFATC4,PBX1,PRKG2,RGMA,RUNX2,TBX1,TGFB2	14
Organ Development	morphology of cranium	0.00127	COL11A2,DDR1,GSC,HOXA2,HSPG2,LMNA,NDST1,NFATC4,PBX1,PRKG2,RGMA,RUNX2,TBX1,TGFB2	14
Organismal Development	morphology of cranium	0.00127	COL11A2,DDR1,GSC,HOXA2,HSPG2,LMNA,NDST1,NFATC4,PBX1,PRKG2,RGMA,RUNX2,TBX1,TGFB2	14
Connective Tissue Development and Function	morphology of cranium	0.00127	COL11A2,DDR1,GSC,HOXA2,HSPG2,LMNA,NDST1,NFATC4,PBX1,PRKG2,RGMA,RUNX2,TBX1,TGFB2	14
Organ Morphology	morphology of cranium	0.00127	COL11A2,DDR1,GSC,HOXA2,HSPG2,LMNA,NDST1,NFATC4,PBX1,PRKG2,RGMA,RUNX2,TBX1,TGFB2	14
Skeletal and Muscular System Development and Function	morphology of cranium	0.00127	COL11A2,DDR1,GSC,HOXA2,HSPG2,LMNA,NDST1,NFATC4,PBX1,PRKG2,RGMA,RUNX2,TBX1,TGFB2	14
Cancer	uterine cancer	0.00129	AGT,AKAP8L,AKT1,AKT3,ANTXR2,ANXA1,ANXA3,APOLD1,AQP12A/AQP12B,B3GNT3,BAG6,BCL10,C1QTNF7,CABLES1,CACNA1C,CACNB2,CBX7,CD97,CDH4,CLDN5,CLEC3B,CLU,CNRIP1,CRABP1,CRY2,DES,DOK2,DYNC1I1,EBPL,EHMT1,ELANE,ERG,ESRRG,F2RL1,FAM65B,FAM78B,FGF2,FLRT2,FOS,FRMD6,FXYD1,FYCO1,GABBR1,GIT1,GPX3,HLA-A,HLA-B,HMGA1,HPSE,IFI44L,IGF2BP3,IQSEC1,ITGA3,JAM3,KCNA3,KLF9,KRT18,KRT7,KRT81,LCN2,LDB2,LEFTY2,let-7,LSP1,LTBP1,MATN2,…	112
Reproductive System Disease	uterine cancer	0.00129	AGT,AKAP8L,AKT1,AKT3,ANTXR2,ANXA1,ANXA3,APOLD1,AQP12A/AQP12B,B3GNT3,BAG6,BCL10,C1QTNF7,CABLES1,CACNA1C,CACNB2,CBX7,CD97,CDH4,CLDN5,CLEC3B,CLU,CNRIP1,CRABP1,CRY2,DES,DOK2,DYNC1I1,EBPL,EHMT1,ELANE,ERG,ESRRG,F2RL1,FAM65B,FAM78B,FGF2,FLRT2,FOS,FRMD6,FXYD1,FYCO1,GABBR1,GIT1,GPX3,HLA-A,HLA-B,HMGA1,HPSE,IFI44L,IGF2BP3,IQSEC1,ITGA3,JAM3,KCNA3,KLF9,KRT18,KRT7,KRT81,LCN2,LDB2,LEFTY2,let-7,LSP1,LTBP1,MATN2,…	112
Tissue Development	hair follicle development	0.00132	ALX4,EDARADD,GLI2,HGF,HPSE,HR,INHBA,KRT17,LDB2,NOTCH1,RUNX1,RUNX3,SOX18,ST14,TGFB2,TRADD,WNT10A	17
Embryonic Development	hair follicle development	0.00132	ALX4,EDARADD,GLI2,HGF,HPSE,HR,INHBA,KRT17,LDB2,NOTCH1,RUNX1,RUNX3,SOX18,ST14,TGFB2,TRADD,WNT10A	17
Organ Development	hair follicle development	0.00132	ALX4,EDARADD,GLI2,HGF,HPSE,HR,INHBA,KRT17,LDB2,NOTCH1,RUNX1,RUNX3,SOX18,ST14,TGFB2,TRADD,WNT10A	17
Organismal Development	hair follicle development	0.00132	ALX4,EDARADD,GLI2,HGF,HPSE,HR,INHBA,KRT17,LDB2,NOTCH1,RUNX1,RUNX3,SOX18,ST14,TGFB2,TRADD,WNT10A	17
Hair and Skin Development and Function	hair follicle development	0.00132	ALX4,EDARADD,GLI2,HGF,HPSE,HR,INHBA,KRT17,LDB2,NOTCH1,RUNX1,RUNX3,SOX18,ST14,TGFB2,TRADD,WNT10A	17
Cardiovascular Disease	congenital anomaly of cardiovascular system	0.00132	ADRA2A,AKT3,BAZ1B,DES,DVL3,GDF1,GP1BB,HOXA3,HSPG2,KAT6B,KCNQ1,LEFTY2,LTBP1,MEIS1,mir-130,NODAL,PBX1,PBX2,PCSK6,RXRA,SH3PXD2B,TBX1,TGFB2,TRIM21	24
Developmental Disorder	congenital anomaly of cardiovascular system	0.00132	ADRA2A,AKT3,BAZ1B,DES,DVL3,GDF1,GP1BB,HOXA3,HSPG2,KAT6B,KCNQ1,LEFTY2,LTBP1,MEIS1,mir-130,NODAL,PBX1,PBX2,PCSK6,RXRA,SH3PXD2B,TBX1,TGFB2,TRIM21	24
Gene Expression	repression of RNA	0.00134	ATXN1,CBFA2T3,CTBP1,CTBP2,ETV6,FHL2,FLT3,GTF2IRD1,HDAC4,HOXA10,HR,HTT,JARID2,KLF9,MAFG,MECOM,NCOR2,NR2F1,NR4A2,PML,PRDM16,PRDM2,PRKCZ,RUNX1,RUNX2,SKI,SMAD6,SOCS1,ZNF423	29
Organ Morphology	morphology of ear	0.00134	ABR,ATP2B2,BCR,BMP4,COL11A2,DDR1,E2F4,GSC,HOXA2,HPN,HSPG2,KCNQ1,NFIX,NR2F1,PAX8,PBX1,SALL4,TBX1,TGFB2,THRA,WNT3A	21
Auditory and Vestibular System Development and Function	morphology of ear	0.00134	ABR,ATP2B2,BCR,BMP4,COL11A2,DDR1,E2F4,GSC,HOXA2,HPN,HSPG2,KCNQ1,NFIX,NR2F1,PAX8,PBX1,SALL4,TBX1,TGFB2,THRA,WNT3A	21
Embryonic Development	patterning of body axis	0.00134	ALX4,CYP26A1,CYP26C1,GDF1,HOXA10,HOXA2,HOXA3,HOXA6,HOXB6,HOXB7,HTT,LEFTY2,LRP5,MLLT3,NODAL,NOTCH1,PBX1,PCSK6,SCMH1,TBX1,WNT3A	21
Organismal Development	patterning of body axis	0.00134	ALX4,CYP26A1,CYP26C1,GDF1,HOXA10,HOXA2,HOXA3,HOXA6,HOXB6,HOXB7,HTT,LEFTY2,LRP5,MLLT3,NODAL,NOTCH1,PBX1,PCSK6,SCMH1,TBX1,WNT3A	21
Cell-To-Cell Signaling and Interaction	binding of carcinoma cell lines	0.00138	AGT,DSE,GAL3ST1,HGF,JAM3	5
Tissue Morphology	deformation of bone	0.00138	HOXA3,MLLT3,NFIX,PAX8,THRA	5
Skeletal and Muscular Disorders	deformation of bone	0.00138	HOXA3,MLLT3,NFIX,PAX8,THRA	5
Organismal Injury and Abnormalities	deformation of bone	0.00138	HOXA3,MLLT3,NFIX,PAX8,THRA	5
Cell Cycle	mitogenesis of liver cells	0.00138	AGT,AVP,FGF2,HGF,PTPRF	5
Tissue Development	morphology of jaw	0.00138	ALX4,GLI2,GSC,HOXA3,HSPG2,mir-140,NDST1,NFATC4,NFIC,PCSK6,PKDCC,SKI,SLC39A13,SPRY4,TBX1,TGFB2	16
Embryonic Development	morphology of jaw	0.00138	ALX4,GLI2,GSC,HOXA3,HSPG2,mir-140,NDST1,NFATC4,NFIC,PCSK6,PKDCC,SKI,SLC39A13,SPRY4,TBX1,TGFB2	16
Organ Development	morphology of jaw	0.00138	ALX4,GLI2,GSC,HOXA3,HSPG2,mir-140,NDST1,NFATC4,NFIC,PCSK6,PKDCC,SKI,SLC39A13,SPRY4,TBX1,TGFB2	16
Organismal Development	morphology of jaw	0.00138	ALX4,GLI2,GSC,HOXA3,HSPG2,mir-140,NDST1,NFATC4,NFIC,PCSK6,PKDCC,SKI,SLC39A13,SPRY4,TBX1,TGFB2	16
Connective Tissue Development and Function	morphology of jaw	0.00138	ALX4,GLI2,GSC,HOXA3,HSPG2,mir-140,NDST1,NFATC4,NFIC,PCSK6,PKDCC,SKI,SLC39A13,SPRY4,TBX1,TGFB2	16
Organ Morphology	morphology of jaw	0.00138	ALX4,GLI2,GSC,HOXA3,HSPG2,mir-140,NDST1,NFATC4,NFIC,PCSK6,PKDCC,SKI,SLC39A13,SPRY4,TBX1,TGFB2	16
Skeletal and Muscular System Development and Function	morphology of jaw	0.00138	ALX4,GLI2,GSC,HOXA3,HSPG2,mir-140,NDST1,NFATC4,NFIC,PCSK6,PKDCC,SKI,SLC39A13,SPRY4,TBX1,TGFB2	16
Tissue Morphology	quantity of monocytes	0.00139	AIRE,BCL2L11,BCR,CEBPA,CX3CL1,DOK2,HOXB7,ITGB3,JAM3,JARID2,LCN2,LGALS3,MEIS1,mir-146,PML,RUNX1,SMAD3,TRPM4	18
Hematological System Development and Function	quantity of monocytes	0.00139	AIRE,BCL2L11,BCR,CEBPA,CX3CL1,DOK2,HOXB7,ITGB3,JAM3,JARID2,LCN2,LGALS3,MEIS1,mir-146,PML,RUNX1,SMAD3,TRPM4	18
Inflammatory Response	quantity of monocytes	0.00139	AIRE,BCL2L11,BCR,CEBPA,CX3CL1,DOK2,HOXB7,ITGB3,JAM3,JARID2,LCN2,LGALS3,MEIS1,mir-146,PML,RUNX1,SMAD3,TRPM4	18
Cellular Movement	migration of mononuclear leukocytes	0.00139	ABCC1,AGT,AIRE,ALOX5,CCL1,CD274,CD58,COL1A1,CTSG,CX3CL1,EFS,ETV6,F2RL1,FCER1A,FUT7,GNA12,HGF,HLA-G,IL12A,IL16,IL2RA,ITGA3,ITGAE,ITGB3,JAK1,JAM3,KCNA3,LAG3,LGALS3,LTA,MAP4K1,MOG,PDCD1LG2,PGLYRP2,PRKCZ,RALGDS,RUNX1,SKAP1,SOCS1,SPHK2,THBS2,TIMP2,TNFRSF6B,TNFRSF8,TNFSF12,TRAF3IP2,TRPM4	47
Hematological System Development and Function	migration of mononuclear leukocytes	0.00139	ABCC1,AGT,AIRE,ALOX5,CCL1,CD274,CD58,COL1A1,CTSG,CX3CL1,EFS,ETV6,F2RL1,FCER1A,FUT7,GNA12,HGF,HLA-G,IL12A,IL16,IL2RA,ITGA3,ITGAE,ITGB3,JAK1,JAM3,KCNA3,LAG3,LGALS3,LTA,MAP4K1,MOG,PDCD1LG2,PGLYRP2,PRKCZ,RALGDS,RUNX1,SKAP1,SOCS1,SPHK2,THBS2,TIMP2,TNFRSF6B,TNFRSF8,TNFSF12,TRAF3IP2,TRPM4	47
Immune Cell Trafficking	migration of mononuclear leukocytes	0.00139	ABCC1,AGT,AIRE,ALOX5,CCL1,CD274,CD58,COL1A1,CTSG,CX3CL1,EFS,ETV6,F2RL1,FCER1A,FUT7,GNA12,HGF,HLA-G,IL12A,IL16,IL2RA,ITGA3,ITGAE,ITGB3,JAK1,JAM3,KCNA3,LAG3,LGALS3,LTA,MAP4K1,MOG,PDCD1LG2,PGLYRP2,PRKCZ,RALGDS,RUNX1,SKAP1,SOCS1,SPHK2,THBS2,TIMP2,TNFRSF6B,TNFRSF8,TNFSF12,TRAF3IP2,TRPM4	47
Tissue Development	abnormal morphology of jaw	0.00143	ALX4,GLI2,GSC,HOXA3,HSPG2,mir-140,NFATC4,NFIC,PCSK6,PKDCC,SKI,SLC39A13,SPRY4,TBX1,TGFB2	15
Embryonic Development	abnormal morphology of jaw	0.00143	ALX4,GLI2,GSC,HOXA3,HSPG2,mir-140,NFATC4,NFIC,PCSK6,PKDCC,SKI,SLC39A13,SPRY4,TBX1,TGFB2	15
Organ Development	abnormal morphology of jaw	0.00143	ALX4,GLI2,GSC,HOXA3,HSPG2,mir-140,NFATC4,NFIC,PCSK6,PKDCC,SKI,SLC39A13,SPRY4,TBX1,TGFB2	15
Organismal Development	abnormal morphology of jaw	0.00143	ALX4,GLI2,GSC,HOXA3,HSPG2,mir-140,NFATC4,NFIC,PCSK6,PKDCC,SKI,SLC39A13,SPRY4,TBX1,TGFB2	15
Connective Tissue Development and Function	abnormal morphology of jaw	0.00143	ALX4,GLI2,GSC,HOXA3,HSPG2,mir-140,NFATC4,NFIC,PCSK6,PKDCC,SKI,SLC39A13,SPRY4,TBX1,TGFB2	15
Organ Morphology	abnormal morphology of jaw	0.00143	ALX4,GLI2,GSC,HOXA3,HSPG2,mir-140,NFATC4,NFIC,PCSK6,PKDCC,SKI,SLC39A13,SPRY4,TBX1,TGFB2	15
Skeletal and Muscular System Development and Function	abnormal morphology of jaw	0.00143	ALX4,GLI2,GSC,HOXA3,HSPG2,mir-140,NFATC4,NFIC,PCSK6,PKDCC,SKI,SLC39A13,SPRY4,TBX1,TGFB2	15
Tissue Development	morphogenesis of metanephric bud	0.00145	AGT,BAG6,BMP2,BMP4,CDH4,CX3CL1,FGF2,FGFRL1,GDNF,PBX1,SIX2,TIMP2,WNT6	13
Embryonic Development	morphogenesis of metanephric bud	0.00145	AGT,BAG6,BMP2,BMP4,CDH4,CX3CL1,FGF2,FGFRL1,GDNF,PBX1,SIX2,TIMP2,WNT6	13
Organ Development	morphogenesis of metanephric bud	0.00145	AGT,BAG6,BMP2,BMP4,CDH4,CX3CL1,FGF2,FGFRL1,GDNF,PBX1,SIX2,TIMP2,WNT6	13
Organismal Development	morphogenesis of metanephric bud	0.00145	AGT,BAG6,BMP2,BMP4,CDH4,CX3CL1,FGF2,FGFRL1,GDNF,PBX1,SIX2,TIMP2,WNT6	13
Renal and Urological System Development and Function	morphogenesis of metanephric bud	0.00145	AGT,BAG6,BMP2,BMP4,CDH4,CX3CL1,FGF2,FGFRL1,GDNF,PBX1,SIX2,TIMP2,WNT6	13
Tissue Morphology	morphology of nerves	0.00146	ATP2B2,BCR,BMP4,CACNA1D,CYP26A1,ECEL1,GABBR1,GPR126,HOXA10,HOXA2,HOXA3,KLF7,LMNA,MECOM,NFATC4,SCN1B,TBX1,VAX1,VAX2,ZNF423	20
Nervous System Development and Function	morphology of nerves	0.00146	ATP2B2,BCR,BMP4,CACNA1D,CYP26A1,ECEL1,GABBR1,GPR126,HOXA10,HOXA2,HOXA3,KLF7,LMNA,MECOM,NFATC4,SCN1B,TBX1,VAX1,VAX2,ZNF423	20
Digestive System Development and Function	development of digestive system	0.00147	ALX4,BCL2L11,BMP2,BMP4,CCND3,CEBPA,CLU,COL11A2,CYP26A1,CYP26B1,EDARADD,FGF1,FGF20,FOXP4,GLI2,GSC,HGF,IGF2BP1,INHBA,JARID2,LAMA3,MECOM,NFIC,NKX2-3,NODAL,NOTCH1,PBX1,PCSK6,PHC2,PKDCC,PKM,RORC,RUNX1,RUNX2,SALL4,SCHIP1,SKI,SMAD3,SOCS1,SOX10,STRA6,TBX1,THRA,TP73,VAX1,WNT10A,WNT3A	47
Cellular Growth and Proliferation	proliferation of endocrine cell lines	0.00153	AKT1,ANGPT2,AVP,BMP4,CCND3,HMGA1,HPSE,LGALS3,PRKCZ,TSHR,WIF1	11
Cellular Development	proliferation of endocrine cell lines	0.00153	AKT1,ANGPT2,AVP,BMP4,CCND3,HMGA1,HPSE,LGALS3,PRKCZ,TSHR,WIF1	11
Endocrine System Development and Function	proliferation of endocrine cell lines	0.00153	AKT1,ANGPT2,AVP,BMP4,CCND3,HMGA1,HPSE,LGALS3,PRKCZ,TSHR,WIF1	11
Lipid Metabolism	secretion of steroid hormone	0.00153	AGT,ANGPT2,AVP,CRHR1,HMGA1,INHBA,KCNJ5,MAFF,NPPA,NR1H3,PLD2	11
Small Molecule Biochemistry	secretion of steroid hormone	0.00153	AGT,ANGPT2,AVP,CRHR1,HMGA1,INHBA,KCNJ5,MAFF,NPPA,NR1H3,PLD2	11
Molecular Transport	secretion of steroid hormone	0.00153	AGT,ANGPT2,AVP,CRHR1,HMGA1,INHBA,KCNJ5,MAFF,NPPA,NR1H3,PLD2	11
Organismal Injury and Abnormalities	Bleeding	0.00155	AGT,ALOX5,ANGPT2,CACNA1B,CACNA1C,CACNA1D,CAPN1,CAPN2,CFLAR,CHRNE,COL1A1,CRHR1,CTBP1,CTBP2,E2F4,ELANE,FLRT2,GIT1,GPR124,GRIN1,HGF,HSPG2,IL2RA,INHBA,ITGA2B,ITGB3,JAM3,LTA,MECOM,MEIS1,MERTK,NFE2,NR1H3,NRP2,PDE4D,PGLYRP2,PPAP2B,PRDM1,RAB27A,RASA3,RPS6KB2,RUNX1,SERPINA1,SKI,SLC23A1,SMAD3,SPHK2,SPRED2,THBS2,TIMP2,TP73,TUBB1,UNC13D,ZNF385A	54
Tissue Development	morphogenesis of skeletal system	0.00156	ALX4,ANKRD11,BMP4,COL11A1,COL11A2,COL1A1,GSC,HOXA2,HOXA3,HOXA6,HOXB6,HOXB7,HSPG2,RUNX2,SCHIP1,SIX2	16
Embryonic Development	morphogenesis of skeletal system	0.00156	ALX4,ANKRD11,BMP4,COL11A1,COL11A2,COL1A1,GSC,HOXA2,HOXA3,HOXA6,HOXB6,HOXB7,HSPG2,RUNX2,SCHIP1,SIX2	16
Organ Development	morphogenesis of skeletal system	0.00156	ALX4,ANKRD11,BMP4,COL11A1,COL11A2,COL1A1,GSC,HOXA2,HOXA3,HOXA6,HOXB6,HOXB7,HSPG2,RUNX2,SCHIP1,SIX2	16
Organismal Development	morphogenesis of skeletal system	0.00156	ALX4,ANKRD11,BMP4,COL11A1,COL11A2,COL1A1,GSC,HOXA2,HOXA3,HOXA6,HOXB6,HOXB7,HSPG2,RUNX2,SCHIP1,SIX2	16
Connective Tissue Development and Function	morphogenesis of skeletal system	0.00156	ALX4,ANKRD11,BMP4,COL11A1,COL11A2,COL1A1,GSC,HOXA2,HOXA3,HOXA6,HOXB6,HOXB7,HSPG2,RUNX2,SCHIP1,SIX2	16
Skeletal and Muscular System Development and Function	morphogenesis of skeletal system	0.00156	ALX4,ANKRD11,BMP4,COL11A1,COL11A2,COL1A1,GSC,HOXA2,HOXA3,HOXA6,HOXB6,HOXB7,HSPG2,RUNX2,SCHIP1,SIX2	16
Small Molecule Biochemistry	metabolism of hormone	0.00156	AGT,BBS1,BMP2,BMP4,BRD2,CRHBP,CRHR1,CX3CL1,DDO,DHRS9,DIO3,DUOX2,FGF2,HGF,HTT,INHBA,NPPA,NR5A1,NR5A2,RUNX2,TBXAS1,TG,TNFSF12,TRERF1,TSHR,TSPO,UCN2	27
Endocrine System Development and Function	metabolism of hormone	0.00156	AGT,BBS1,BMP2,BMP4,BRD2,CRHBP,CRHR1,CX3CL1,DDO,DHRS9,DIO3,DUOX2,FGF2,HGF,HTT,INHBA,NPPA,NR5A1,NR5A2,RUNX2,TBXAS1,TG,TNFSF12,TRERF1,TSHR,TSPO,UCN2	27
Cellular Movement	T cell migration	0.00158	ABCC1,AGT,AIRE,ALOX5,CCL1,CD274,COL1A1,CTSG,CX3CL1,EFS,F2RL1,FUT7,HGF,IL16,IL2RA,ITGA3,ITGAE,ITGB3,KCNA3,LAG3,LTA,MOG,PDCD1LG2,PRKCZ,RUNX1,SOCS1,THBS2,TIMP2,TNFRSF6B,TNFRSF8,TNFSF12,TRAF3IP2,TRPM4	33
Hematological System Development and Function	T cell migration	0.00158	ABCC1,AGT,AIRE,ALOX5,CCL1,CD274,COL1A1,CTSG,CX3CL1,EFS,F2RL1,FUT7,HGF,IL16,IL2RA,ITGA3,ITGAE,ITGB3,KCNA3,LAG3,LTA,MOG,PDCD1LG2,PRKCZ,RUNX1,SOCS1,THBS2,TIMP2,TNFRSF6B,TNFRSF8,TNFSF12,TRAF3IP2,TRPM4	33
Immune Cell Trafficking	T cell migration	0.00158	ABCC1,AGT,AIRE,ALOX5,CCL1,CD274,COL1A1,CTSG,CX3CL1,EFS,F2RL1,FUT7,HGF,IL16,IL2RA,ITGA3,ITGAE,ITGB3,KCNA3,LAG3,LTA,MOG,PDCD1LG2,PRKCZ,RUNX1,SOCS1,THBS2,TIMP2,TNFRSF6B,TNFRSF8,TNFSF12,TRAF3IP2,TRPM4	33
Cell-mediated Immune Response	T cell migration	0.00158	ABCC1,AGT,AIRE,ALOX5,CCL1,CD274,COL1A1,CTSG,CX3CL1,EFS,F2RL1,FUT7,HGF,IL16,IL2RA,ITGA3,ITGAE,ITGB3,KCNA3,LAG3,LTA,MOG,PDCD1LG2,PRKCZ,RUNX1,SOCS1,THBS2,TIMP2,TNFRSF6B,TNFRSF8,TNFSF12,TRAF3IP2,TRPM4	33
Cellular Growth and Proliferation	proliferation of smooth muscle cells	0.00162	AGT,AKT1,ANGPT2,BMP2,BMP4,CACNA1G,CAMK2D,CAPN2,CLU,CTF1,CX3CL1,DDR1,ELANE,ELN,FGF2,FOS,GNAS,HGF,IL12A,ITGB3,mir-10,NCF2,NOTCH1,NOX4,NR4A2,OXT,PAPPA,PRKCZ,PTGDS,PTPRF,SHC1,SMAD3,SOCS1,ST8SIA1,TNFSF12,WISP2	36
Cellular Development	proliferation of smooth muscle cells	0.00162	AGT,AKT1,ANGPT2,BMP2,BMP4,CACNA1G,CAMK2D,CAPN2,CLU,CTF1,CX3CL1,DDR1,ELANE,ELN,FGF2,FOS,GNAS,HGF,IL12A,ITGB3,mir-10,NCF2,NOTCH1,NOX4,NR4A2,OXT,PAPPA,PRKCZ,PTGDS,PTPRF,SHC1,SMAD3,SOCS1,ST8SIA1,TNFSF12,WISP2	36
Skeletal and Muscular System Development and Function	proliferation of smooth muscle cells	0.00162	AGT,AKT1,ANGPT2,BMP2,BMP4,CACNA1G,CAMK2D,CAPN2,CLU,CTF1,CX3CL1,DDR1,ELANE,ELN,FGF2,FOS,GNAS,HGF,IL12A,ITGB3,mir-10,NCF2,NOTCH1,NOX4,NR4A2,OXT,PAPPA,PRKCZ,PTGDS,PTPRF,SHC1,SMAD3,SOCS1,ST8SIA1,TNFSF12,WISP2	36
Neurological Disease	hyperactive behavior	0.00163	ABCA2,ABR,AGT,AKT1,BCR,CACNA1B,CACNA1G,FEZ1,FOS,GABBR1,GNAO1,GRM2,GTF2IRD1,HTT,KCNQ1,NR4A2,PLIN5,PTPRF,RCAN1,SHANK2,USP2	21
Psychological Disorders	hyperactive behavior	0.00163	ABCA2,ABR,AGT,AKT1,BCR,CACNA1B,CACNA1G,FEZ1,FOS,GABBR1,GNAO1,GRM2,GTF2IRD1,HTT,KCNQ1,NR4A2,PLIN5,PTPRF,RCAN1,SHANK2,USP2	21
Cell Death and Survival	cell death of T lymphocytes	0.00165	AKT1,BCL10,BCL2L11,BMP4,CD274,CD59,CFLAR,CORO1A,CTSD,DHX58,FOS,GPR132,HOXA3,IL12A,IL2RA,IL5RA,LAG3,LCN2,LGALS3,MAP4K1,MERTK,MOG,MXD3,NOTCH1,NR5A1,PDCD1LG2,PIK3R2,PPP2R2B,PRDM1,PRELID1,RCAN1,RORC,RUNX1,SHC1,SOCS1,ST14,STUB1,TGFB2,THBS2,TNFRSF6B,TP73,TRAF1,WWP2	43
Tissue Morphology	density of blood vessel	0.00167	ADRA2A,AGT,AKT1,ANGPT2,BAI1,FGF2,HGF,HPSE,MST1R,NOX4,PTGER2,THRA,TIMP2	13
Cardiovascular System Development and Function	density of blood vessel	0.00167	ADRA2A,AGT,AKT1,ANGPT2,BAI1,FGF2,HGF,HPSE,MST1R,NOX4,PTGER2,THRA,TIMP2	13
Organismal Development	density of blood vessel	0.00167	ADRA2A,AGT,AKT1,ANGPT2,BAI1,FGF2,HGF,HPSE,MST1R,NOX4,PTGER2,THRA,TIMP2	13
Organismal Injury and Abnormalities	stenosis of artery	0.00167	AGT,BGLAP,ELN,FGFRL1,HOXA3,LRP5,NPPA,NPPC,RCAN1,RUNX2,RXRA,TIMP2,TTN	13
Cardiovascular System Development and Function	morphology of heart	0.00172	ACADVL,ADRBK1,AKT1,AKT3,BAZ1B,CAPN1,CAPN2,CCND3,CDK6,CFLAR,CLU,CSRP3,CYP26A1,DES,DOCK1,DOT1L,DVL3,ELN,FGF2,FGFRL1,FLRT2,FOXP4,HEYL,HOXA3,HSPG2,LASP1,LEFTY2,LMNA,LTBP1,NCOR2,NFATC4,NOX4,NPPA,PLEKHG5,PLIN5,PNPLA2,PPARGC1B,PTPRJ,RPS6KB2,RXRA,RXRB,SHC1,SLC8A1,TBX1,TGFB2,TTN,VAV2	47
Organ Morphology	morphology of heart	0.00172	ACADVL,ADRBK1,AKT1,AKT3,BAZ1B,CAPN1,CAPN2,CCND3,CDK6,CFLAR,CLU,CSRP3,CYP26A1,DES,DOCK1,DOT1L,DVL3,ELN,FGF2,FGFRL1,FLRT2,FOXP4,HEYL,HOXA3,HSPG2,LASP1,LEFTY2,LMNA,LTBP1,NCOR2,NFATC4,NOX4,NPPA,PLEKHG5,PLIN5,PNPLA2,PPARGC1B,PTPRJ,RPS6KB2,RXRA,RXRB,SHC1,SLC8A1,TBX1,TGFB2,TTN,VAV2	47
Cellular Development	maturation of cells	0.00175	BCR,BMP2,BMP4,CCND3,CEBPA,CLU,CPEB1,DDR1,ELANE,ESRRA,F2RL1,FEM1B,FGF2,FHL2,FLT3,FOS,GATA2,GDNF,HLA-DRA,HTT,IL17D,IL21R,IL2RA,INHBA,KLF9,KLHL10,LFNG,LHX6,MAD1L1,NFE2,NOTCH1,NR4A2,PITX3,PML,PRDM1,PSMC5,RARRES3,RPS6KA2,RUNX1,RUNX2,RUNX3,RXRA,SERPINA1,SHC1,SMAD3,SOCS1,SOX10,TAL1,TG,TLR5,TNFRSF6B,VAV2,ZFPM1	53
Cellular Growth and Proliferation	arrest in growth of B cell hybridoma cells	0.00175	BMP2,INHBA,SMAD6	3
Cellular Development	arrest in growth of B cell hybridoma cells	0.00175	BMP2,INHBA,SMAD6	3
Hematological System Development and Function	arrest in growth of B cell hybridoma cells	0.00175	BMP2,INHBA,SMAD6	3
Organ Morphology	deformation of spleen	0.00175	GUSB,PAX8,THRA	3
Tissue Morphology	dilation of lymph vessel	0.00175	ELK3,NOTCH1,SPRED2	3
Lymphoid Tissue Structure and Development	dilation of lymph vessel	0.00175	ELK3,NOTCH1,SPRED2	3
Organismal Development	dilation of lymph vessel	0.00175	ELK3,NOTCH1,SPRED2	3
Carbohydrate Metabolism	metabolism of fructose-2,6-diphosphate	0.00175	GCK,PFKFB2,PFKFB3	3
Cell Morphology	mineralization of mesenchymal stem cells	0.00175	BMP2,FGF2,HGF	3
Hematopoiesis	mineralization of mesenchymal stem cells	0.00175	BMP2,FGF2,HGF	3
Tissue Morphology	quantity of megakaryocyte/erythrocyte lineage-restricted progenitor cells	0.00175	FANCA,PBX1,TAL1	3
Hematological System Development and Function	quantity of megakaryocyte/erythrocyte lineage-restricted progenitor cells	0.00175	FANCA,PBX1,TAL1	3
Lymphoid Tissue Structure and Development	quantity of megakaryocyte/erythrocyte lineage-restricted progenitor cells	0.00175	FANCA,PBX1,TAL1	3
Hematopoiesis	quantity of megakaryocyte/erythrocyte lineage-restricted progenitor cells	0.00175	FANCA,PBX1,TAL1	3
Cancer	mammary tumor	0.00175	ABAT,ACADVL,ACP5,ADAMTS14,ADCY3,AKT1,AKT3,AMBRA1,ANXA1,ANXA3,ARHGEF2,ATP2B2,C14orf159,CACNA2D1,CACNA2D2,CCDC85A,CD274,CDH4,CEBPA,CLU,COL1A1,CTDSPL,CTSD,CTTN,DHFR,DHX37,DLG5,EIF1,ESRRA,ESRRG,FABP7,FAM198B,FAT3,FGF1,FHL2,FLRT2,FOS,FZD1,GNAS,GPR126,GPR132,GRIN1,GRIN2D,HBP1,HDAC4,HEYL,HLA-A,HMGA1,HMHA1,HNRNPUL1,HOXB6,HPN,HSPG2,HTT,IGF2BP1,IL12A,IL2RA,INPP5J,ITGB3,KRT17,KRT18,LAMA3,LCN2,let-7,LGALS3,L…	132
Cellular Development	branching of neurites	0.00176	AGRN,AKT1,ATXN1,BMP2,BSN,CAPZB,CRHR1,CSRP1,CTNNA2,DLG4,DLGAP2,DOCK1,FGF2,FOS,GALNS,GDNF,GIT1,HGF,HTT,ICAM5,IL1RAP,KLF7,KLF9,LCN2,NFATC4,NOTCH1,NTRK1,PALM,PTPRF,RHOB,ULK1	31
Nervous System Development and Function	branching of neurites	0.00176	AGRN,AKT1,ATXN1,BMP2,BSN,CAPZB,CRHR1,CSRP1,CTNNA2,DLG4,DLGAP2,DOCK1,FGF2,FOS,GALNS,GDNF,GIT1,HGF,HTT,ICAM5,IL1RAP,KLF7,KLF9,LCN2,NFATC4,NOTCH1,NTRK1,PALM,PTPRF,RHOB,ULK1	31
Cellular Assembly and Organization	branching of neurites	0.00176	AGRN,AKT1,ATXN1,BMP2,BSN,CAPZB,CRHR1,CSRP1,CTNNA2,DLG4,DLGAP2,DOCK1,FGF2,FOS,GALNS,GDNF,GIT1,HGF,HTT,ICAM5,IL1RAP,KLF7,KLF9,LCN2,NFATC4,NOTCH1,NTRK1,PALM,PTPRF,RHOB,ULK1	31
Cellular Function and Maintenance	branching of neurites	0.00176	AGRN,AKT1,ATXN1,BMP2,BSN,CAPZB,CRHR1,CSRP1,CTNNA2,DLG4,DLGAP2,DOCK1,FGF2,FOS,GALNS,GDNF,GIT1,HGF,HTT,ICAM5,IL1RAP,KLF7,KLF9,LCN2,NFATC4,NOTCH1,NTRK1,PALM,PTPRF,RHOB,ULK1	31
Cell Morphology	branching of neurites	0.00176	AGRN,AKT1,ATXN1,BMP2,BSN,CAPZB,CRHR1,CSRP1,CTNNA2,DLG4,DLGAP2,DOCK1,FGF2,FOS,GALNS,GDNF,GIT1,HGF,HTT,ICAM5,IL1RAP,KLF7,KLF9,LCN2,NFATC4,NOTCH1,NTRK1,PALM,PTPRF,RHOB,ULK1	31
Tissue Development	branching of neurites	0.00176	AGRN,AKT1,ATXN1,BMP2,BSN,CAPZB,CRHR1,CSRP1,CTNNA2,DLG4,DLGAP2,DOCK1,FGF2,FOS,GALNS,GDNF,GIT1,HGF,HTT,ICAM5,IL1RAP,KLF7,KLF9,LCN2,NFATC4,NOTCH1,NTRK1,PALM,PTPRF,RHOB,ULK1	31
Embryonic Development	branching of neurites	0.00176	AGRN,AKT1,ATXN1,BMP2,BSN,CAPZB,CRHR1,CSRP1,CTNNA2,DLG4,DLGAP2,DOCK1,FGF2,FOS,GALNS,GDNF,GIT1,HGF,HTT,ICAM5,IL1RAP,KLF7,KLF9,LCN2,NFATC4,NOTCH1,NTRK1,PALM,PTPRF,RHOB,ULK1	31
Tissue Morphology	morphology of blood platelets	0.00176	GP1BB,ITGA2B,MECOM,NFE2,TUBB1,ZNF385A	6
Hematological System Development and Function	morphology of blood platelets	0.00176	GP1BB,ITGA2B,MECOM,NFE2,TUBB1,ZNF385A	6
Cell Morphology	morphology of blood platelets	0.00176	GP1BB,ITGA2B,MECOM,NFE2,TUBB1,ZNF385A	6
Cardiovascular System Development and Function	morphology of blood platelets	0.00176	GP1BB,ITGA2B,MECOM,NFE2,TUBB1,ZNF385A	6
Inflammatory Response	morphology of blood platelets	0.00176	GP1BB,ITGA2B,MECOM,NFE2,TUBB1,ZNF385A	6
Tissue Morphology	abnormal morphology of xiphoid process	0.00176	BMP4,DVL3,HOXA10,HOXA6,HOXB6,PKDCC,TGFB2	7
Cellular Development	regeneration of neurons	0.00176	CLCF1,CTF1,FGF2,GDNF,HTT,NOTCH1,PRDM1	7
Nervous System Development and Function	regeneration of neurons	0.00176	CLCF1,CTF1,FGF2,GDNF,HTT,NOTCH1,PRDM1	7
Cell Death and Survival	regeneration of neurons	0.00176	CLCF1,CTF1,FGF2,GDNF,HTT,NOTCH1,PRDM1	7
Tissue Development	morphogenesis of embryonic skeleton	0.00181	ALX4,BMP4,COL11A1,GSC,HOXA2,HOXA3,HOXA6,HOXB6,HOXB7,HSPG2,SIX2	11
Embryonic Development	morphogenesis of embryonic skeleton	0.00181	ALX4,BMP4,COL11A1,GSC,HOXA2,HOXA3,HOXA6,HOXB6,HOXB7,HSPG2,SIX2	11
Organ Development	morphogenesis of embryonic skeleton	0.00181	ALX4,BMP4,COL11A1,GSC,HOXA2,HOXA3,HOXA6,HOXB6,HOXB7,HSPG2,SIX2	11
Organismal Development	morphogenesis of embryonic skeleton	0.00181	ALX4,BMP4,COL11A1,GSC,HOXA2,HOXA3,HOXA6,HOXB6,HOXB7,HSPG2,SIX2	11
Connective Tissue Development and Function	morphogenesis of embryonic skeleton	0.00181	ALX4,BMP4,COL11A1,GSC,HOXA2,HOXA3,HOXA6,HOXB6,HOXB7,HSPG2,SIX2	11
Skeletal and Muscular System Development and Function	morphogenesis of embryonic skeleton	0.00181	ALX4,BMP4,COL11A1,GSC,HOXA2,HOXA3,HOXA6,HOXB6,HOXB7,HSPG2,SIX2	11
Cell Morphology	morphology of leukocytes	0.00181	AIRE,ARID3A,B4GALNT1,BCL2L11,CBFA2T3,CCND3,CD274,CDK6,CEBPA,CTSD,CTSZ,DNASE2,E2F4,FGF2,GNA12,HGF,HLA-B,HLA-DMA,HLA-DQB1,HLA-G,IL2RA,IL5RA,ITPKC,KCNA5,LGALS3,LTA,MERTK,mir-10,MST1,NKX2-3,NOD2,NR1H3,PBX1,PML,PRKCH,PRKCZ,PRSS16,PSMB9,PTPRJ,RCAN1,RUNX3,SGMS2,SLA,TAL1,TAP1,TNFSF12,TRAF3IP2	47
Tissue Morphology	quantity of thymocytes	0.00182	BCL10,BCL2L11,CCND3,CDK6,CORO1A,CTSD,DNASE2,E2F4,FOS,GAD2,HIVEP3,HLA-DQB1,HOXA3,JAK1,LAG3,LAMA3,MAP3K8,NOD2,NOTCH1,PATZ1,PIM1,PRKCH,RORC,RUNX1,RUNX2,RUNX3,SIRT6,SOCS1,SPNS2,ST14,TAL1,TAP1,TNFRSF8,TNFSF12	34
Hematological System Development and Function	quantity of thymocytes	0.00182	BCL10,BCL2L11,CCND3,CDK6,CORO1A,CTSD,DNASE2,E2F4,FOS,GAD2,HIVEP3,HLA-DQB1,HOXA3,JAK1,LAG3,LAMA3,MAP3K8,NOD2,NOTCH1,PATZ1,PIM1,PRKCH,RORC,RUNX1,RUNX2,RUNX3,SIRT6,SOCS1,SPNS2,ST14,TAL1,TAP1,TNFRSF8,TNFSF12	34
Hematopoiesis	quantity of thymocytes	0.00182	BCL10,BCL2L11,CCND3,CDK6,CORO1A,CTSD,DNASE2,E2F4,FOS,GAD2,HIVEP3,HLA-DQB1,HOXA3,JAK1,LAG3,LAMA3,MAP3K8,NOD2,NOTCH1,PATZ1,PIM1,PRKCH,RORC,RUNX1,RUNX2,RUNX3,SIRT6,SOCS1,SPNS2,ST14,TAL1,TAP1,TNFRSF8,TNFSF12	34
Tissue Morphology	morphology of neurons	0.00182	ASIC3,ATP2B2,B4GALNT1,BCL2L11,CACNG8,CADPS,CLCN6,CNTN1,CTNNA2,FAT3,FBXO2,FEV,FGF2,FGF20,GDF7,GDNF,GLI2,HTT,KCNQ1,KIF5A,KLF7,LGI1,LHX6,LMX1B,LRP8,NDEL1,NR2F1,NTRK1,PAK6,PAX8,PTPRF,PURA,SALL4,THRA,TMEM176B,TP73,UCN,VAX2	38
Nervous System Development and Function	morphology of neurons	0.00182	ASIC3,ATP2B2,B4GALNT1,BCL2L11,CACNG8,CADPS,CLCN6,CNTN1,CTNNA2,FAT3,FBXO2,FEV,FGF2,FGF20,GDF7,GDNF,GLI2,HTT,KCNQ1,KIF5A,KLF7,LGI1,LHX6,LMX1B,LRP8,NDEL1,NR2F1,NTRK1,PAK6,PAX8,PTPRF,PURA,SALL4,THRA,TMEM176B,TP73,UCN,VAX2	38
Cell Morphology	morphology of neurons	0.00182	ASIC3,ATP2B2,B4GALNT1,BCL2L11,CACNG8,CADPS,CLCN6,CNTN1,CTNNA2,FAT3,FBXO2,FEV,FGF2,FGF20,GDF7,GDNF,GLI2,HTT,KCNQ1,KIF5A,KLF7,LGI1,LHX6,LMX1B,LRP8,NDEL1,NR2F1,NTRK1,PAK6,PAX8,PTPRF,PURA,SALL4,THRA,TMEM176B,TP73,UCN,VAX2	38
Digestive System Development and Function	morphology of digestive system	0.00182	AIRE,AKT1,AMACR,AQP12A/AQP12B,BCR,BIN3,BRD4,CACNA1D,CADPS,CEBPA,COL1A1,CTF1,CTSA,CTSD,CYP26A1,E2F4,FOS,FUT7,GDF1,GDNF,GLI2,GSC,HADH,HGF,HOXA2,HOXA3,HSPG2,IGF2BP1,INHBA,ITGA3,KCNQ1,KRT18,LAMA3,LEFTY2,LTA,MAN2A2,MAPK8IP1,MERTK,MGLL,MST1,NDST1,NFATC4,NFIC,NFIX,NKX2-3,NOD2,NODAL,NR1H3,NR5A2,NUAK2,PBX1,PGLYRP2,PKDCC,POU2F3,PPT2,PTK6,RORC,RUNX2,RXRA,SALL4,SLC39A13,SLC9A3,SLC9A3R1,SMAD3,SOCS1,SPDEF,SPRY…	73
Cell Death and Survival	neuronal cell death	0.00183	AATK,ADAM8,ADRBK1,AGAP2,AGAP3,AGRN,AGT,AKT1,ARHGAP1,B4GALNT1,BCL2L11,BMP2,BMP4,CACNA2D2,CACNG8,CAPN1,CDK6,CFLAR,CLCF1,CLU,CRHR1,CTF1,CTSD,CX3CL1,DLG4,DLGAP2,E2F4,ELAVL4,ETV6,F2RL1,FGF1,FGF2,FOS,GAD2,GDNF,GLUD1,GNAO1,GRIN1,HDAC4,HGF,HMOX2,HTT,INHBA,ITM2B,KLF7,LCN2,LTA,MAP3K12,MAPK8IP1,MCPH1,MXD3,NCF2,NDEL1,NFATC4,NOX4,NR2F1,NR4A2,NTRK1,P4HB,PCDHGA4,PEA15,PEG3,PITX3,PLAGL1,PPP2R2B,PRPH,PTGDS,PTPRF,…	81
Cellular Development	differentiation of neurons	0.00184	AGRN,AKT1,ATP2B2,BMP2,BMP4,CTF1,ELAVL4,FEV,FEZ1,FGF1,FGF2,FGF20,GALNS,GAS7,GATA2,GDF7,GDNF,GLI2,HEYL,HGF,HOXA2,HTT,IL1RAP,KLF9,LMX1B,MAP3K12,MCOLN3,MCPH1,MEIS1,MYO7A,NCOR2,NES,NOTCH1,NR2E1,NR4A2,NR5A1,NTRK1,PBX1,PITX3,PPP1CC,RUNX1,SHC1,TAL1,TBX1,TGFB2,THRA,TIMP2,TNFSF12,TP73,ULK1,VAX1	51
Nervous System Development and Function	differentiation of neurons	0.00184	AGRN,AKT1,ATP2B2,BMP2,BMP4,CTF1,ELAVL4,FEV,FEZ1,FGF1,FGF2,FGF20,GALNS,GAS7,GATA2,GDF7,GDNF,GLI2,HEYL,HGF,HOXA2,HTT,IL1RAP,KLF9,LMX1B,MAP3K12,MCOLN3,MCPH1,MEIS1,MYO7A,NCOR2,NES,NOTCH1,NR2E1,NR4A2,NR5A1,NTRK1,PBX1,PITX3,PPP1CC,RUNX1,SHC1,TAL1,TBX1,TGFB2,THRA,TIMP2,TNFSF12,TP73,ULK1,VAX1	51
Cardiovascular Disease	hypertrophic cardiomyopathy	0.0019	ACADVL,CACNA1C,CSRP3,FXN,JPH2,LMNA,mir-10,mir-29,NPPA,PRKAG2,RORC,TCAP,TPM1,TTN	14
Cellular Development	immortalization	0.0019	ARID3A,CBX7,ERG,HOXB6,KDM2B,let-7,MEIS1,NOTCH1,PBX1,RUNX1,TGFB2,TP73	12
Vitamin and Mineral Metabolism	transport of Ca2+	0.00191	AGT,ATP2B2,AVP,CACNA1B,CACNA1C,CACNA1D,CACNA1G,CACNA2D1,CACNA2D2,CACNB2,CACNB4,CAMK2D,CORO1A,GRIN1,SLC8A1,TRPC2,TRPM4,TRPV4	18
Cell Signaling	transport of Ca2+	0.00191	AGT,ATP2B2,AVP,CACNA1B,CACNA1C,CACNA1D,CACNA1G,CACNA2D1,CACNA2D2,CACNB2,CACNB4,CAMK2D,CORO1A,GRIN1,SLC8A1,TRPC2,TRPM4,TRPV4	18
Molecular Transport	transport of Ca2+	0.00191	AGT,ATP2B2,AVP,CACNA1B,CACNA1C,CACNA1D,CACNA1G,CACNA2D1,CACNA2D2,CACNB2,CACNB4,CAMK2D,CORO1A,GRIN1,SLC8A1,TRPC2,TRPM4,TRPV4	18
Tissue Morphology	abnormal morphology of hippocampal commissure	0.00195	FGF2,NDST1,NR2F1,ZNF423	4
Nervous System Development and Function	abnormal morphology of hippocampal commissure	0.00195	FGF2,NDST1,NR2F1,ZNF423	4
Cellular Growth and Proliferation	arrest in growth of B-lymphocyte derived cell lines	0.00195	BMP2,INHBA,SMAD6,SOCS1	4
Cellular Development	arrest in growth of B-lymphocyte derived cell lines	0.00195	BMP2,INHBA,SMAD6,SOCS1	4
Hematological System Development and Function	arrest in growth of B-lymphocyte derived cell lines	0.00195	BMP2,INHBA,SMAD6,SOCS1	4
Cellular Development	differentiation of preosteoblastic cells	0.00195	BMP2,BMP4,FGF2,PLCL2	4
Nervous System Development and Function	development of telencephalon	0.00196	BBS1,BBS2,BMP2,BMP4,E2F4,EXT1,FGF2,GDNF,GPR124,HTT,LRP8,NCOR2,NDEL1,NR2E1,NRP2,PCSK6,SKI,TG,TP73,VAX1	20
Tissue Development	development of telencephalon	0.00196	BBS1,BBS2,BMP2,BMP4,E2F4,EXT1,FGF2,GDNF,GPR124,HTT,LRP8,NCOR2,NDEL1,NR2E1,NRP2,PCSK6,SKI,TG,TP73,VAX1	20
Embryonic Development	development of telencephalon	0.00196	BBS1,BBS2,BMP2,BMP4,E2F4,EXT1,FGF2,GDNF,GPR124,HTT,LRP8,NCOR2,NDEL1,NR2E1,NRP2,PCSK6,SKI,TG,TP73,VAX1	20
Organ Development	development of telencephalon	0.00196	BBS1,BBS2,BMP2,BMP4,E2F4,EXT1,FGF2,GDNF,GPR124,HTT,LRP8,NCOR2,NDEL1,NR2E1,NRP2,PCSK6,SKI,TG,TP73,VAX1	20
Organismal Development	development of telencephalon	0.00196	BBS1,BBS2,BMP2,BMP4,E2F4,EXT1,FGF2,GDNF,GPR124,HTT,LRP8,NCOR2,NDEL1,NR2E1,NRP2,PCSK6,SKI,TG,TP73,VAX1	20
Molecular Transport	transport of metal ion	0.002	ADRA2A,AGT,AKT1,AKT3,ASIC3,ATP2B2,AVP,CACNA1B,CACNA1C,CACNA1D,CACNA1G,CACNA2D1,CACNA2D2,CACNB2,CACNB4,CAMK2D,CATSPER4,CNKSR3,CNTN1,CORO1A,GRIN1,HBP1,KCNA3,KCNA5,KCNA6,KCNAB3,KCNH3,KCNIP2,KCNJ11,KCNJ5,KCNJ8,KCNQ1,KCNQ4,NPPA,SCN1B,SLC23A1,SLC8A1,SLC9A3,TRPC2,TRPM4,TRPV4	41
Hematological System Development and Function	activation of T lymphocytes	0.00201	AGRN,AHNAK,AIRE,AKT1,BCL10,BCL2L11,CD274,CD58,CD59,CISH,CORO1A,CRY2,CTSG,DDR1,DLL1,FGF1,FOS,GAD2,HLA-A,HLA-DRA,IL12A,IL21R,IL2RA,IRF5,ITGA3,ITPKC,LAG3,LAX1,MERTK,mir-146,MOG,NBR1,NCOR2,PBX1,PDCD1LG2,PGLYRP2,PLD2,PTPRJ,RGMA,RHOB,RUNX1,SLAMF1,SMAD3,SOCS1,SPHK2,TNFRSF6B,VAV2	47
Immune Cell Trafficking	activation of T lymphocytes	0.00201	AGRN,AHNAK,AIRE,AKT1,BCL10,BCL2L11,CD274,CD58,CD59,CISH,CORO1A,CRY2,CTSG,DDR1,DLL1,FGF1,FOS,GAD2,HLA-A,HLA-DRA,IL12A,IL21R,IL2RA,IRF5,ITGA3,ITPKC,LAG3,LAX1,MERTK,mir-146,MOG,NBR1,NCOR2,PBX1,PDCD1LG2,PGLYRP2,PLD2,PTPRJ,RGMA,RHOB,RUNX1,SLAMF1,SMAD3,SOCS1,SPHK2,TNFRSF6B,VAV2	47
Cell-To-Cell Signaling and Interaction	activation of T lymphocytes	0.00201	AGRN,AHNAK,AIRE,AKT1,BCL10,BCL2L11,CD274,CD58,CD59,CISH,CORO1A,CRY2,CTSG,DDR1,DLL1,FGF1,FOS,GAD2,HLA-A,HLA-DRA,IL12A,IL21R,IL2RA,IRF5,ITGA3,ITPKC,LAG3,LAX1,MERTK,mir-146,MOG,NBR1,NCOR2,PBX1,PDCD1LG2,PGLYRP2,PLD2,PTPRJ,RGMA,RHOB,RUNX1,SLAMF1,SMAD3,SOCS1,SPHK2,TNFRSF6B,VAV2	47
Inflammatory Response	activation of T lymphocytes	0.00201	AGRN,AHNAK,AIRE,AKT1,BCL10,BCL2L11,CD274,CD58,CD59,CISH,CORO1A,CRY2,CTSG,DDR1,DLL1,FGF1,FOS,GAD2,HLA-A,HLA-DRA,IL12A,IL21R,IL2RA,IRF5,ITGA3,ITPKC,LAG3,LAX1,MERTK,mir-146,MOG,NBR1,NCOR2,PBX1,PDCD1LG2,PGLYRP2,PLD2,PTPRJ,RGMA,RHOB,RUNX1,SLAMF1,SMAD3,SOCS1,SPHK2,TNFRSF6B,VAV2	47
Tissue Morphology	abnormal morphology of membrane tissue	0.00202	ABCA4,AIRE,CFLAR,CTSD,E2F4,ELK3,ETV6,FLRT2,FUT7,GATA2,GSC,HSPG2,KCNQ1,MECOM,NFATC4,NOTCH1,PGLYRP2,PTPRJ,RXRA,SHC1,SLC8A1,SMAD3,SPDEF,TAL1	24
Behavior	learning	0.00202	ADCY3,ATXN1,AVP,CACNA1C,CACNA1G,CEBPA,CHRD,CPLX2,CRHBP,CRHR1,DDO,DLG4,EPB41,FOS,GABBR1,GRIN1,GUSB,HTT,ITGA3,ITM2B,KCNAB2,KCNH3,KCNJ11,KCNJ5,KLF9,LRP8,LRRN4,MGLL,NOTCH1,NR4A2,NTRK1,OXT,PAK6,PRKAR1B,PRKCZ,PTGER2,PTPRF,RAPGEF4,RCAN1,RXRB,SEPT5,SEZ6,SHANK2,STRA6,SYNPO,TBX1,THRA,TSC2,UCN	49
Skeletal and Muscular System Development and Function	morphology of axial skeleton	0.00203	ACP5,BMP4,CLEC3B,CYP26A1,FGFRL1,GSC,HDAC4,HOXA10,HOXA3,HOXA6,HOXB6,HSPG2,LFNG,LMNA,PBX1,PHC2,PKDCC,PLAGL1,PRKG2,PYY,RAI1,RUNX2,RXRA,SKI,SMAD3,TBX1,TGFB2,WNT3A	28
Organ Morphology	morphology of middle ear	0.00203	E2F4,GSC,HOXA2,HSPG2,PAX8,PBX1,SALL4,TBX1,WNT3A	9
Auditory and Vestibular System Development and Function	morphology of middle ear	0.00203	E2F4,GSC,HOXA2,HSPG2,PAX8,PBX1,SALL4,TBX1,WNT3A	9
Nervous System Development and Function	regeneration of axons	0.00203	AGT,FGF2,MAP3K12,MOG,NDEL1,POU3F1,STK24,WIF1,XYLT1	9
Cellular Assembly and Organization	regeneration of axons	0.00203	AGT,FGF2,MAP3K12,MOG,NDEL1,POU3F1,STK24,WIF1,XYLT1	9
Cell Death and Survival	regeneration of axons	0.00203	AGT,FGF2,MAP3K12,MOG,NDEL1,POU3F1,STK24,WIF1,XYLT1	9
Tissue Morphology	quantity of lymphatic system cells	0.00206	AIRE,AKT1,ARHGAP1,ARID3A,BCL10,BCL2L11,CD274,CDK6,DLL1,DOK2,ESRRA,FANCA,FOS,FUT7,GATA2,GNA12,KLHL6,LCN2,LTA,MEIS1,mir-146,NFE2,NKX2-3,PATZ1,PBX1,PIM1,PTPRCAP,PTPRJ,RFTN1,RORC,SIPA1,SIRT6,SPNS2,SPRED2,TAL1,THBS2,TRAF3IP2,VAV2	38
Lymphoid Tissue Structure and Development	quantity of lymphatic system cells	0.00206	AIRE,AKT1,ARHGAP1,ARID3A,BCL10,BCL2L11,CD274,CDK6,DLL1,DOK2,ESRRA,FANCA,FOS,FUT7,GATA2,GNA12,KLHL6,LCN2,LTA,MEIS1,mir-146,NFE2,NKX2-3,PATZ1,PBX1,PIM1,PTPRCAP,PTPRJ,RFTN1,RORC,SIPA1,SIRT6,SPNS2,SPRED2,TAL1,THBS2,TRAF3IP2,VAV2	38
Cell Death and Survival	cell death of blood cells	0.00208	ABCC1,AGRN,AIM2,AKT1,ANXA1,BCL10,BCL2L11,BCR,BMP2,BMP4,CD274,CD59,CFLAR,CISH,CLU,COL1A1,CORO1A,CTSD,CX3CL1,DHX58,DLL1,DNASE2,E2F4,ELANE,ETV6,FCER1A,FLT3,FOS,GATA2,GPR132,HGF,HLA-G,HOXA3,HTT,IL12A,IL21R,IL2RA,IL5RA,INHBA,IRF5,JAK1,LAG3,LAX1,LCN2,LGALS3,MAD1L1,MAP4K1,MECOM,MEIS1,MERTK,MOG,MVP,MX1,MXD3,NCF2,NOTCH1,NR5A1,PDCD1LG2,PIK3R2,PIM1,PML,PPP2R2B,PRDM1,PRELID1,PRKCZ,RCAN1,RORC,RUNX1,SH3BP5,SHC…	85
Cellular Development	differentiation of white adipocytes	0.0021	CEBPA,CTBP1,CTBP2,NCOR2,PRDM16	5
Connective Tissue Development and Function	differentiation of white adipocytes	0.0021	CEBPA,CTBP1,CTBP2,NCOR2,PRDM16	5
Tissue Morphology	induction of embryonic tissue	0.0021	BMP2,BMP4,FGF2,INHBA,PCSK6	5
Embryonic Development	induction of embryonic tissue	0.0021	BMP2,BMP4,FGF2,INHBA,PCSK6	5
Organismal Development	induction of embryonic tissue	0.0021	BMP2,BMP4,FGF2,INHBA,PCSK6	5
Cellular Function and Maintenance	homeostasis of leukocytes	0.0021	AIRE,AKT1,ANXA1,BCL10,BCL2L11,BCR,BMP4,CCL1,CD274,CEBPA,CHRD,CORO1A,DLL1,DNASE2,DOK2,FLT3,FZD7,GATA2,HGF,HLA-DMA,HLA-DQB1,IL12A,IL21R,IL2RA,IL5RA,INHBA,IRF5,ITPKC,JAK1,JAM3,KCNA3,LAG3,LAMA3,LAX1,LFNG,LTA,LTBP1,MAD1L1,MECOM,MERTK,NBR1,NKX2-3,NOTCH1,NPPA,PATZ1,PIK3R2,PIM1,PRDM1,PRELID1,PRKCH,PRKCZ,RAD52,RFTN1,RORC,RSAD2,RUNX1,RUNX2,RUNX3,SH2B2,SHC1,SLA,SMAD3,SOCS1,TAL1,TLR5,TNFRSF8,VAV2,ZFPM1	68
Cancer	metastasis of cells	0.00212	AKT1,ANGPT2,BMP2,CAPN2,CD274,CSRP3,CTTN,HGF,HPSE,HTATIP2,IGF2BP1,LTA,LTB4R2,mir-10,NOTCH1,RHOB,RUNX2,SERPINA1,SKI,SND1,SOCS1,ZFYVE21	22
Cardiovascular Disease	stenosis of cardiac valve	0.00213	BGLAP,ELN,FGFRL1,HOXA3,LRP5,NPPA,NPPC,RUNX2,RXRA,TIMP2,TTN	11
Organismal Injury and Abnormalities	stenosis of cardiac valve	0.00213	BGLAP,ELN,FGFRL1,HOXA3,LRP5,NPPA,NPPC,RUNX2,RXRA,TIMP2,TTN	11
Tissue Development	patterning of bone	0.00216	BMP4,CYP26B1,DVL3,EPB41L5,GDF1,GLI2,LFNG,NOTCH1,PBX1,PCSK6,PHC2,PPAP2B,TDGF1,WNT3A	14
Embryonic Development	patterning of bone	0.00216	BMP4,CYP26B1,DVL3,EPB41L5,GDF1,GLI2,LFNG,NOTCH1,PBX1,PCSK6,PHC2,PPAP2B,TDGF1,WNT3A	14
Energy Production	consumption of oxygen	0.00216	AGRP,AGT,AKT1,AKT3,AVP,CIDEB,CTF1,DES,DIO3,HTT,KCNJ11,NPPC,PFKFB3,PLIN5,PNPLA2,PPARGC1B,SHC1,TP73,WNT10B,WNT3A	20
Cancer	development of malignant tumor	0.00216	ABCC1,AGT,AKT3,ALOX5,BCL2L11,BCR,ETV6,GDNF,HGF,HMGA1,HPSE,LFNG,LTA,MST1,MST1R,PATZ1,PML,RAD52,SMAD3,TSC2	20
Cell Death and Survival	cell death of mononuclear leukocytes	0.00217	AKT1,BCL10,BCL2L11,BMP4,CD274,CD59,CFLAR,COL1A1,CORO1A,CTSD,DHX58,DLL1,FCER1A,FLT3,FOS,GPR132,HLA-G,HOXA3,HTT,IL12A,IL2RA,IL5RA,LAG3,LCN2,LGALS3,MAP4K1,MERTK,MOG,MXD3,NOTCH1,NR5A1,PDCD1LG2,PIK3R2,PPP2R2B,PRDM1,PRELID1,RCAN1,RORC,RUNX1,SH3BP5,SHC1,SMAD3,SOCS1,ST14,STUB1,TGFB2,THBS2,TNFRSF6B,TP73,TRAF1,TRAF3IP2,WWP2	52
Carbohydrate Metabolism	synthesis of polysaccharide	0.00219	ADRBK1,AGT,AKT1,B4GALNT1,BMP2,CCND3,CHST13,CHST6,DSE,EXT1,FGF2,GCK,GCNT2,GRB10,HS3ST3B1,INPP5K,NDST1,NPPC,PPP1CC,SMAD3,SOCS1,TGFB2,TSHR,XYLT1	24
Cardiovascular Disease	hypertrophy of left ventricle	0.0022	ADRA2A,AGT,ANGPT2,ITGB3,KCNJ11,NPPA,PBX1,PBX2,RCAN1,SLC8A1,TPM1,VAV2	12
Developmental Disorder	hypertrophy of left ventricle	0.0022	ADRA2A,AGT,ANGPT2,ITGB3,KCNJ11,NPPA,PBX1,PBX2,RCAN1,SLC8A1,TPM1,VAV2	12
Cell Morphology	morphology of intercellular junctions	0.00221	AGRN,APLP2,CACNA1D,CHRNE,CNTNAP1,COL13A1,ECEL1,GAL3ST1,HSPG2,HTT,NES,PAX8,TAP1	13
Cell-To-Cell Signaling and Interaction	morphology of intercellular junctions	0.00221	AGRN,APLP2,CACNA1D,CHRNE,CNTNAP1,COL13A1,ECEL1,GAL3ST1,HSPG2,HTT,NES,PAX8,TAP1	13
Tissue Development	development of epithelial tissue	0.00222	AGT,AKT1,ANGPT2,ANTXR2,BAI1,BCL2L11,BMP2,BMP4,COL1A1,E2F4,ELN,EPB41L5,F12,F2RL1,FGF1,FGF17,FGF2,GDNF,GLI2,HEYL,HGF,HSPG2,INHBA,ITGB3,KRT17,LAMA3,LGALS3,mir-10,MST1,NID1,NOTCH1,NPPA,NPPC,NRG2,NRP2,NTRK1,OXT,PDE2A,PIM1,PTPRJ,RASA3,RCAN1,RGS5,RPTOR,RUNX2,S100A8,SEMA6B,SEPT9,SLC14A1,SLC8A1,SLC9A3R2,SOX10,SPRY4,TAL1,TGFB2,TIMP2,TNFRSF6B,TNFSF12,WNT10B	59
Nervous System Development and Function	morphology of telencephalon	0.0023	ADCY3,BAG6,BBS2,GDF7,GLI2,GPR124,HSPG2,HTT,KLF7,LRP8,MAP3K12,MBOAT7,NCAM2,NCOR2,NDST1,NFIX,NR1H3,NR2F1,SKI,TAP1,TP73,TYMP,UPP1,VAX1,ZNF423	25
Organ Morphology	morphology of telencephalon	0.0023	ADCY3,BAG6,BBS2,GDF7,GLI2,GPR124,HSPG2,HTT,KLF7,LRP8,MAP3K12,MBOAT7,NCAM2,NCOR2,NDST1,NFIX,NR1H3,NR2F1,SKI,TAP1,TP73,TYMP,UPP1,VAX1,ZNF423	25
Behavior	emotional behavior	0.00233	ABCA2,ADRA2A,AVP,BBS2,CACNA1B,CPLX2,CRHR1,CTNNA2,DDO,DLG4,FEV,GABBR1,GAD2,GIT1,GNAO1,GNG7,GRIN1,GRM2,GTF2IRD1,HTT,KCNJ11,KLF9,NR2E1,NR4A2,OXT,PAK6,RAB3C,SHANK2,TPST1,TRHR,TRPC2,UCN	32
Tissue Morphology	morphology of axons	0.00234	AATK,AGRN,CLCN6,CNTNAP1,GABBR1,GAL3ST1,GPR126,HTT,LGI1,LMNA,NR2F1,PLXNA2,PURA,SCN1B,TP73	15
Nervous System Development and Function	morphology of axons	0.00234	AATK,AGRN,CLCN6,CNTNAP1,GABBR1,GAL3ST1,GPR126,HTT,LGI1,LMNA,NR2F1,PLXNA2,PURA,SCN1B,TP73	15
Cell Morphology	morphology of axons	0.00234	AATK,AGRN,CLCN6,CNTNAP1,GABBR1,GAL3ST1,GPR126,HTT,LGI1,LMNA,NR2F1,PLXNA2,PURA,SCN1B,TP73	15
Tissue Morphology	abnormal morphology of neurons	0.00235	ASIC3,ATP2B2,B4GALNT1,BCL2L11,CACNG8,CADPS,CLCN6,CNTN1,CTNNA2,FAT3,FBXO2,FEV,FGF2,FGF20,GDF7,GDNF,GLI2,KIF5A,KLF7,LGI1,LHX6,LMX1B,LRP8,NDEL1,NR2F1,NTRK1,PAK6,PAX8,PTPRF,PURA,THRA,TMEM176B,TP73,UCN,VAX2	35
Nervous System Development and Function	abnormal morphology of neurons	0.00235	ASIC3,ATP2B2,B4GALNT1,BCL2L11,CACNG8,CADPS,CLCN6,CNTN1,CTNNA2,FAT3,FBXO2,FEV,FGF2,FGF20,GDF7,GDNF,GLI2,KIF5A,KLF7,LGI1,LHX6,LMX1B,LRP8,NDEL1,NR2F1,NTRK1,PAK6,PAX8,PTPRF,PURA,THRA,TMEM176B,TP73,UCN,VAX2	35
Cell Morphology	abnormal morphology of neurons	0.00235	ASIC3,ATP2B2,B4GALNT1,BCL2L11,CACNG8,CADPS,CLCN6,CNTN1,CTNNA2,FAT3,FBXO2,FEV,FGF2,FGF20,GDF7,GDNF,GLI2,KIF5A,KLF7,LGI1,LHX6,LMX1B,LRP8,NDEL1,NR2F1,NTRK1,PAK6,PAX8,PTPRF,PURA,THRA,TMEM176B,TP73,UCN,VAX2	35
Tissue Development	adhesion of connective tissue cells	0.00235	AGT,AKT1,BCR,CLU,COL1A1,COL7A1,CXCR6,EPB49,FGF2,HGF,ITGB3,LAMA3,MECOM,PTPRJ,RHOB,RUNX1,RUNX2,THBS2,THRA,TIMP2,WISP2	21
Cell-To-Cell Signaling and Interaction	adhesion of connective tissue cells	0.00235	AGT,AKT1,BCR,CLU,COL1A1,COL7A1,CXCR6,EPB49,FGF2,HGF,ITGB3,LAMA3,MECOM,PTPRJ,RHOB,RUNX1,RUNX2,THBS2,THRA,TIMP2,WISP2	21
Cellular Growth and Proliferation	colony formation	0.00238	AKT1,ANXA1,BCL2L11,BCR,CABLES1,CEBPA,CLU,CTSD,DHFR,DOK2,EHF,ETV6,FANCA,FGF2,FLT3,FOS,FRMD6,FXN,GIT1,HGF,HMGA1,HOXA10,HOXB7,HPN,LGALS3,LZTS2,MAD1L1,MAML2,MCF2L,MCPH1,MECOM,mir-192,MST1R,MUC4,NDRG1,NFE2,NOTCH1,PEA15,PIM1,PLAGL1,PLCD4,PML,PPP1R12C,PPP1R15A,PRKCZ,PTPRF,RALGDS,RCAN1,RHOB,RHOBTB2,RUNX1,RUNX2,SERPINA1,SHC1,SOCS1,TAL1,TGFB2,TMEFF2,TP73,TSC2,TSHR,WIF1	62
Organismal Injury and Abnormalities	Lesion Formation	0.0024	AGT,AKT1,ALOX5,ANGPT2,ANXA1,BMP4,CD59,CETP,COL1A1,CRIM1,CX3CL1,DDR1,DHFR,ELANE,ELN,F12,FGF2,FOS,FUT7,GDNF,GPX3,HGF,HLA-B,HPSE,HSPG2,HTT,IL12A,ITGB3,LRP5,LTA,LTB4R,MERTK,MOG,NOX4,NR5A2,NTRK1,PGLYRP2,PIM1,PTGDS,PTGER2,RPS6KB2,RUNX1,SERPINA1,SHANK3,SHC1,SMAD3,SOCS1,TGFB2,TYMP,UPP1	50
Cell Morphology	area of muscle cells	0.0024	AGT,AKT1,ANGPT2,GNAS,MPRIP,UCN2	6
Skeletal and Muscular System Development and Function	area of muscle cells	0.0024	AGT,AKT1,ANGPT2,GNAS,MPRIP,UCN2	6
Connective Tissue Disorders	intervertebral disc disorder	0.0024	CILP,COL11A1,COL9A3,NFIX,THBS2,TP73	6
Inflammatory Disease	intervertebral disc disorder	0.0024	CILP,COL11A1,COL9A3,NFIX,THBS2,TP73	6
Skeletal and Muscular Disorders	intervertebral disc disorder	0.0024	CILP,COL11A1,COL9A3,NFIX,THBS2,TP73	6
Cancer	metastasis of mammary tumor	0.0024	AKT1,ANXA1,IL12A,LCN2,MST1R,PTGER2	6
Reproductive System Disease	metastasis of mammary tumor	0.0024	AKT1,ANXA1,IL12A,LCN2,MST1R,PTGER2	6
Molecular Transport	transport of peptide	0.0024	ABCB9,ABCC1,BCL2L11,SLC22A8,TAP1,TAP2	6
Lymphoid Tissue Structure and Development	morphology of spleen component	0.00245	AIRE,BCL2L11,CDK6,CTSD,ESRRA,FOS,HLA-DQB1,IL5RA,LTA,NKX2-3,SOCS1,TRADD,TRAF3IP2,TREX1	14
Organ Morphology	morphology of spleen component	0.00245	AIRE,BCL2L11,CDK6,CTSD,ESRRA,FOS,HLA-DQB1,IL5RA,LTA,NKX2-3,SOCS1,TRADD,TRAF3IP2,TREX1	14
Lipid Metabolism	synthesis of progesterone	0.00245	AGT,BMP2,BMP4,CRHR1,CX3CL1,FGF2,HGF,INHBA,NPPA,NR5A1,NR5A2,TBXAS1,TNFSF12,UCN2	14
Small Molecule Biochemistry	synthesis of progesterone	0.00245	AGT,BMP2,BMP4,CRHR1,CX3CL1,FGF2,HGF,INHBA,NPPA,NR5A1,NR5A2,TBXAS1,TNFSF12,UCN2	14
Vitamin and Mineral Metabolism	synthesis of progesterone	0.00245	AGT,BMP2,BMP4,CRHR1,CX3CL1,FGF2,HGF,INHBA,NPPA,NR5A1,NR5A2,TBXAS1,TNFSF12,UCN2	14
Endocrine System Development and Function	synthesis of progesterone	0.00245	AGT,BMP2,BMP4,CRHR1,CX3CL1,FGF2,HGF,INHBA,NPPA,NR5A1,NR5A2,TBXAS1,TNFSF12,UCN2	14
Drug Metabolism	synthesis of progesterone	0.00245	AGT,BMP2,BMP4,CRHR1,CX3CL1,FGF2,HGF,INHBA,NPPA,NR5A1,NR5A2,TBXAS1,TNFSF12,UCN2	14
Cell Death and Survival	apoptosis of T lymphocytes	0.00245	AKT1,BCL10,BCL2L11,BMP4,CD274,CD59,CFLAR,CORO1A,DHX58,FOS,GPR132,HOXA3,IL12A,IL2RA,IL5RA,LCN2,LGALS3,MAP4K1,MERTK,MOG,NOTCH1,NR5A1,PDCD1LG2,PPP2R2B,PRELID1,RCAN1,RORC,RUNX1,SHC1,SOCS1,ST14,STUB1,TGFB2,THBS2,TNFRSF6B,TP73,TRAF1,WWP2	38
Behavior	cognition	0.00245	ADCY3,AKT1,ATXN1,AVP,CACNA1C,CACNA1G,CEBPA,CHRD,CPLX2,CRHBP,CRHR1,DDO,DLG4,EPB41,FOS,GABBR1,GRIN1,GUSB,HTT,ITGA3,ITM2B,KCNAB2,KCNH3,KCNJ11,KCNJ5,KLF9,LRP8,LRRN4,MGLL,NOTCH1,NR4A2,NTRK1,OXT,PAK6,PRKAR1B,PRKCZ,PTGER2,PTPRF,RAPGEF4,RCAN1,RXRB,SEPT5,SEZ6,SHANK2,SLC1A4,STRA6,SYNPO,TBX1,THRA,TSC2,UCN	51
Cellular Assembly and Organization	organization of collagen fibrils	0.00248	ADAMTS14,COL11A1,COL11A2,COL1A1,LMX1B,P4HA1,TGFB2,TNXB	8
Cellular Function and Maintenance	organization of collagen fibrils	0.00248	ADAMTS14,COL11A1,COL11A2,COL1A1,LMX1B,P4HA1,TGFB2,TNXB	8
Tissue Morphology	quantity of red blood cells	0.00249	ARID3A,BMP4,CBFA2T3,CCND3,CD59,CDK6,CTF1,DNASE2,DOK2,E2F4,EPB49,FGFRL1,HGF,HOXB6,INHBA,ITGA2B,ITGB3,JARID2,LCN2,mir-146,PBX1,PIM1,POU2F1,PPP1R15A,PURA,RUNX1,RUNX2,SIPA1,SLC14A1,SLC8A1,SMAD3,ULK1	32
Hematological System Development and Function	quantity of red blood cells	0.00249	ARID3A,BMP4,CBFA2T3,CCND3,CD59,CDK6,CTF1,DNASE2,DOK2,E2F4,EPB49,FGFRL1,HGF,HOXB6,INHBA,ITGA2B,ITGB3,JARID2,LCN2,mir-146,PBX1,PIM1,POU2F1,PPP1R15A,PURA,RUNX1,RUNX2,SIPA1,SLC14A1,SLC8A1,SMAD3,ULK1	32
Hematopoiesis	quantity of red blood cells	0.00249	ARID3A,BMP4,CBFA2T3,CCND3,CD59,CDK6,CTF1,DNASE2,DOK2,E2F4,EPB49,FGFRL1,HGF,HOXB6,INHBA,ITGA2B,ITGB3,JARID2,LCN2,mir-146,PBX1,PIM1,POU2F1,PPP1R15A,PURA,RUNX1,RUNX2,SIPA1,SLC14A1,SLC8A1,SMAD3,ULK1	32
Neurological Disease	partial seizure	0.00249	ABAT,CA12,CA5A,CACNA2D1,CACNA2D2,GAD2,GRIN1,GRIN2D,KCNQ4,SLC6A12,TSPO	11
Developmental Disorder	hypoplasia of organ	0.00249	ADRBK1,AKT1,ARHGAP1,ARID3A,BAG6,CACNA2D2,CCND3,CDK6,CRHR1,CRIM1,CTSD,DNASE2,E2F4,FGF2,FGFRL1,FUT7,GLI2,GSC,HGF,HOXA3,ITGA3,KLHL6,MAFF,MAFG,NDST1,NODAL,PAX8,PBX1,PBX2,PRKCH,RORC,RPS6KA4,RUNX1,RUNX2,RXRA,SALL4,SIRT6,SIX2,SKI,SMAD3,STUB1,TBX1,TGFB2,TSC2	44
Neurological Disease	hyperalgesia	0.00252	ADRBK1,ASIC3,CACNA1B,CX3CL1,F2RL1,FGF2,FOS,GABBR1,GDNF,GNAO1,NTRK1,PTGER2,TRPV4	13
Organismal Injury and Abnormalities	hyperalgesia	0.00252	ADRBK1,ASIC3,CACNA1B,CX3CL1,F2RL1,FGF2,FOS,GABBR1,GDNF,GNAO1,NTRK1,PTGER2,TRPV4	13
Cellular Growth and Proliferation	proliferation of bone marrow cells	0.00256	BCR,BMP2,CCND3,CDK6,CEBPA,FANCA,FGF2,FLT3,HGF,HOXA10,LGALS3,MAFG,MEIS1,mir-193,NFE2,PBX1,PIM1,PRDM1,RUNX1,TAL1,TGFB2	21
Cellular Development	proliferation of bone marrow cells	0.00256	BCR,BMP2,CCND3,CDK6,CEBPA,FANCA,FGF2,FLT3,HGF,HOXA10,LGALS3,MAFG,MEIS1,mir-193,NFE2,PBX1,PIM1,PRDM1,RUNX1,TAL1,TGFB2	21
Lymphoid Tissue Structure and Development	proliferation of bone marrow cells	0.00256	BCR,BMP2,CCND3,CDK6,CEBPA,FANCA,FGF2,FLT3,HGF,HOXA10,LGALS3,MAFG,MEIS1,mir-193,NFE2,PBX1,PIM1,PRDM1,RUNX1,TAL1,TGFB2	21
Skeletal and Muscular Disorders	myopathy	0.00259	ACTN3,ADRA2A,AHNAK,CACNA1C,CCDC78,CCND3,CLU,CNTN1,COL13A1,DES,DYSF,GYLTL1B,HLA-A,HLA-C,HLA-DPB1,HLA-DQB1,HLA-DRA,HLA-G,INF2,ITGB3,KCNA5,KCNJ5,KCNJ8,KCNQ1,let-7,LMNA,MATR3,mir-10,mir-130,mir-140,mir-146,mir-192,mir-548,MYL4,NDRG1,NPPA,PLEKHG5,SLC52A3,SLC8A1,SOCS1,SOX10,TCAP,THRA,TNNT3,TREX1,TRPV4,TTN	47
Tissue Morphology	abnormal morphology of epithelial tissue	0.00259	ABCA4,AIRE,ATP2B2,B4GALNT1,BCL2L11,BMP4,COL13A1,DDR1,E2F4,FGF20,FOXE3,GCNT2,GDNF,GSC,HSPG2,INHBA,ITGA3,KCNQ1,LMO7,LMX1B,LTA,LZTS2,MERTK,NDST1,NID1,NKX2-3,NR1H3,NR2F1,PAX8,PGLYRP2,PURA,SLC9A3R1,SMAD3,SPDEF,TGFB2,THRA,VAX1,ZNF423	38
Cancer	breast cancer	0.0026	ABAT,ACADVL,ACP5,ADAMTS14,ADCY3,AKT1,AKT3,AMBRA1,ANXA1,ANXA3,ARHGEF2,ATP2B2,C14orf159,CACNA2D1,CACNA2D2,CCDC85A,CD274,CDH4,CEBPA,CLU,COL1A1,CTDSPL,CTSD,CTTN,DHFR,DHX37,DLG5,EIF1,ESRRA,ESRRG,FABP7,FAM198B,FAT3,FGF1,FHL2,FLRT2,FOS,FZD1,GNAS,GPR126,GPR132,GRIN1,GRIN2D,HBP1,HDAC4,HEYL,HLA-A,HMGA1,HMHA1,HNRNPUL1,HOXB6,HPN,HSPG2,HTT,IL12A,INPP5J,KRT17,LAMA3,let-7,LGALS3,LMO7,LSP1,MAD1L1,MAP3K8,mir-10,m…	124
Nervous System Development and Function	abnormal morphology of vertebrae	0.00261	ACP5,CLEC3B,CYP26A1,FGFRL1,HDAC4,HOXA10,HOXA3,HOXA6,HOXB6,LFNG,PHC2,PKDCC,PLAGL1,PRKG2,PYY,RAI1,SKI,TBX1,WNT3A	19
Tissue Development	abnormal morphology of vertebrae	0.00261	ACP5,CLEC3B,CYP26A1,FGFRL1,HDAC4,HOXA10,HOXA3,HOXA6,HOXB6,LFNG,PHC2,PKDCC,PLAGL1,PRKG2,PYY,RAI1,SKI,TBX1,WNT3A	19
Embryonic Development	abnormal morphology of vertebrae	0.00261	ACP5,CLEC3B,CYP26A1,FGFRL1,HDAC4,HOXA10,HOXA3,HOXA6,HOXB6,LFNG,PHC2,PKDCC,PLAGL1,PRKG2,PYY,RAI1,SKI,TBX1,WNT3A	19
Organ Development	abnormal morphology of vertebrae	0.00261	ACP5,CLEC3B,CYP26A1,FGFRL1,HDAC4,HOXA10,HOXA3,HOXA6,HOXB6,LFNG,PHC2,PKDCC,PLAGL1,PRKG2,PYY,RAI1,SKI,TBX1,WNT3A	19
Organismal Development	abnormal morphology of vertebrae	0.00261	ACP5,CLEC3B,CYP26A1,FGFRL1,HDAC4,HOXA10,HOXA3,HOXA6,HOXB6,LFNG,PHC2,PKDCC,PLAGL1,PRKG2,PYY,RAI1,SKI,TBX1,WNT3A	19
Connective Tissue Development and Function	abnormal morphology of vertebrae	0.00261	ACP5,CLEC3B,CYP26A1,FGFRL1,HDAC4,HOXA10,HOXA3,HOXA6,HOXB6,LFNG,PHC2,PKDCC,PLAGL1,PRKG2,PYY,RAI1,SKI,TBX1,WNT3A	19
Organ Morphology	abnormal morphology of vertebrae	0.00261	ACP5,CLEC3B,CYP26A1,FGFRL1,HDAC4,HOXA10,HOXA3,HOXA6,HOXB6,LFNG,PHC2,PKDCC,PLAGL1,PRKG2,PYY,RAI1,SKI,TBX1,WNT3A	19
Skeletal and Muscular System Development and Function	abnormal morphology of vertebrae	0.00261	ACP5,CLEC3B,CYP26A1,FGFRL1,HDAC4,HOXA10,HOXA3,HOXA6,HOXB6,LFNG,PHC2,PKDCC,PLAGL1,PRKG2,PYY,RAI1,SKI,TBX1,WNT3A	19
Lipid Metabolism	synthesis of terpenoid	0.00264	ABCA4,AGT,AMACR,ANGPT2,ATP8B1,BMP2,BMP4,BRD2,CETP,CRHR1,CX3CL1,CYP26A1,DHRS9,FGF1,FGF2,HGF,HTT,INHBA,KCNJ5,NPPA,NR1H3,NR2F1,NR5A1,NR5A2,PDE8B,PMVK,PRKAG2,PRKG2,RUNX2,SCAP,SERPINA1,TBXAS1,TNFSF12,TRERF1,TSPO,UCN2	36
Small Molecule Biochemistry	synthesis of terpenoid	0.00264	ABCA4,AGT,AMACR,ANGPT2,ATP8B1,BMP2,BMP4,BRD2,CETP,CRHR1,CX3CL1,CYP26A1,DHRS9,FGF1,FGF2,HGF,HTT,INHBA,KCNJ5,NPPA,NR1H3,NR2F1,NR5A1,NR5A2,PDE8B,PMVK,PRKAG2,PRKG2,RUNX2,SCAP,SERPINA1,TBXAS1,TNFSF12,TRERF1,TSPO,UCN2	36
Vitamin and Mineral Metabolism	synthesis of terpenoid	0.00264	ABCA4,AGT,AMACR,ANGPT2,ATP8B1,BMP2,BMP4,BRD2,CETP,CRHR1,CX3CL1,CYP26A1,DHRS9,FGF1,FGF2,HGF,HTT,INHBA,KCNJ5,NPPA,NR1H3,NR2F1,NR5A1,NR5A2,PDE8B,PMVK,PRKAG2,PRKG2,RUNX2,SCAP,SERPINA1,TBXAS1,TNFSF12,TRERF1,TSPO,UCN2	36
Organismal Development	morphology of face	0.00266	ALX4,CYP26A1,CYP26C1,FGFRL1,FOS,GLI2,GSC,GTF2IRD1,HOXA3,HSPG2,INHBA,LAMA3,mir-140,NDST1,NFATC4,NFIC,PCSK6,PKDCC,SKI,SLC39A13,SPRY4,TBX1,TGFB2	23
Cell Death and Survival	cell death of tumor cell lines	0.00273	AATK,ABCC1,ACACA,ADRBK1,AGAP2,AGT,AIM2,AKT1,AKT3,ALOX5,ANGPT2,ANTXR2,AP2A2,APOL1,ATXN1,BAG6,BCL10,BCL2L11,BCR,BMP2,BMP4,CABLES1,CACNA2D2,CADPS,CAPN1,CAPN2,CCND3,CD59,CDCP1,CDK6,CEBPA,CERS1,CFLAR,CIDEB,CLU,COL1A1,CRHR1,CTBP1,CTBP2,CTNNA2,CTSD,CTTN,DLEU7,DLL1,EBF4,EHF,EHMT1,ELANE,ENC1,ERG,EVA1C,FANCA,FCER1A,FGF2,FKBP5,FOS,FOXK2,FRMD6,FXN,GDNF,GNAO1,GNAS,GPR132,GRB10,HDAC4,HGF,HMGA1,HPN,HTATIP2,HTT,…	159
Cellular Function and Maintenance	autophagy of brain cancer cell lines	0.00275	AKT1,AKT3,BAIAP2,CAPN1,CATSPER4,KRT18,PTGER2,RPTOR,SORCS2,THBS2	10
Cell Morphology	autophagy of brain cancer cell lines	0.00275	AKT1,AKT3,BAIAP2,CAPN1,CATSPER4,KRT18,PTGER2,RPTOR,SORCS2,THBS2	10
Tissue Morphology	morphology of epithelial cells	0.00279	AKT1,BCL2L11,COL1A1,E2F4,FBXO2,FGF2,HGF,HOXA10,ITGA3,KCNQ1,KLHL10,LAMA3,MAN2A2,MST1R,NR1H3,PGLYRP2,RARRES3,RXRA,RXRB,SLC9A3R1,SPDEF,ST14,THRA,ZPBP	24
Cell Morphology	morphology of epithelial cells	0.00279	AKT1,BCL2L11,COL1A1,E2F4,FBXO2,FGF2,HGF,HOXA10,ITGA3,KCNQ1,KLHL10,LAMA3,MAN2A2,MST1R,NR1H3,PGLYRP2,RARRES3,RXRA,RXRB,SLC9A3R1,SPDEF,ST14,THRA,ZPBP	24
Neurological Disease	Movement Disorders	0.00281	ABCA2,ACTN3,ADCY7,ADRA2A,AKT1,ANKRD11,APLP2,ATP2B2,ATXN1,B3GALT4,B3GNT1,B4GALNT1,BAHCC1,BAIAP2,BCR,CA12,CA5A,CACNA1G,CACNA2D1,CACNA2D2,CACNB4,CAMTA1,CAPZB,CFLAR,CHRNE,CLU,CNTN1,CNTNAP1,COL13A1,CPLX2,CRIM1,CTSA,CTSD,CX3CL1,CYP26B1,DYNC1I1,EIF4G1,ESRRG,FABP7,FGF17,FGF2,FLRT2,FOS,FOXN3,FXN,GABBR1,GAD2,GAL3ST1,GDNF,GIT1,GLI2,GLT25D2,GNAO1,GNAS,GNG7,GPRC5C,GRIN1,GRIN2D,HADH,HBP1,HLA-B,HMOX2,HTT,ICAM5,…	126
Developmental Disorder	dysplasia	0.00283	ACP5,AGT,ALX4,APLP2,CDC37,CHST14,CLU,COL11A1,COL11A2,COL1A1,COL9A3,CRHR1,DRAXIN,EXT1,FOXE3,GNA12,GNAS,HSPG2,IFT140,INHBA,LMNA,LMX1B,LRP5,NFIX,NR5A1,PDE4D,PITX3,PML,SALL4,SH3PXD2B,SLC39A13,TNXB,TRPV4	33
Neurological Disease	degeneration of brain	0.00289	ATXN1,B4GALNT1,CAPN1,CRHR1,FXN,GDNF,GRIN1,HTT,PPT2,SEPT5,VAC14	11
Organismal Injury and Abnormalities	degeneration of brain	0.00289	ATXN1,B4GALNT1,CAPN1,CRHR1,FXN,GDNF,GRIN1,HTT,PPT2,SEPT5,VAC14	11
Behavior	vocalization	0.00292	DLG4,E2F4,GTF2IRD1,SHANK2,SHANK3,TBX1,TSC2	7
Tissue Development	abnormal morphology of mandible	0.00292	ALX4,GLI2,GSC,HOXA3,HSPG2,NFATC4,NFIC,SKI,SLC39A13,SPRY4,TBX1,TGFB2	12
Embryonic Development	abnormal morphology of mandible	0.00292	ALX4,GLI2,GSC,HOXA3,HSPG2,NFATC4,NFIC,SKI,SLC39A13,SPRY4,TBX1,TGFB2	12
Organ Development	abnormal morphology of mandible	0.00292	ALX4,GLI2,GSC,HOXA3,HSPG2,NFATC4,NFIC,SKI,SLC39A13,SPRY4,TBX1,TGFB2	12
Organismal Development	abnormal morphology of mandible	0.00292	ALX4,GLI2,GSC,HOXA3,HSPG2,NFATC4,NFIC,SKI,SLC39A13,SPRY4,TBX1,TGFB2	12
Connective Tissue Development and Function	abnormal morphology of mandible	0.00292	ALX4,GLI2,GSC,HOXA3,HSPG2,NFATC4,NFIC,SKI,SLC39A13,SPRY4,TBX1,TGFB2	12
Organ Morphology	abnormal morphology of mandible	0.00292	ALX4,GLI2,GSC,HOXA3,HSPG2,NFATC4,NFIC,SKI,SLC39A13,SPRY4,TBX1,TGFB2	12
Skeletal and Muscular System Development and Function	abnormal morphology of mandible	0.00292	ALX4,GLI2,GSC,HOXA3,HSPG2,NFATC4,NFIC,SKI,SLC39A13,SPRY4,TBX1,TGFB2	12
Lipid Metabolism	metabolism of progesterone	0.00294	AGT,BMP2,BMP4,CRHR1,CX3CL1,DHRS9,FGF2,HGF,INHBA,NPPA,NR5A1,NR5A2,TBXAS1,TNFSF12,UCN2	15
Small Molecule Biochemistry	metabolism of progesterone	0.00294	AGT,BMP2,BMP4,CRHR1,CX3CL1,DHRS9,FGF2,HGF,INHBA,NPPA,NR5A1,NR5A2,TBXAS1,TNFSF12,UCN2	15
Vitamin and Mineral Metabolism	metabolism of progesterone	0.00294	AGT,BMP2,BMP4,CRHR1,CX3CL1,DHRS9,FGF2,HGF,INHBA,NPPA,NR5A1,NR5A2,TBXAS1,TNFSF12,UCN2	15
Endocrine System Development and Function	metabolism of progesterone	0.00294	AGT,BMP2,BMP4,CRHR1,CX3CL1,DHRS9,FGF2,HGF,INHBA,NPPA,NR5A1,NR5A2,TBXAS1,TNFSF12,UCN2	15
Drug Metabolism	metabolism of progesterone	0.00294	AGT,BMP2,BMP4,CRHR1,CX3CL1,DHRS9,FGF2,HGF,INHBA,NPPA,NR5A1,NR5A2,TBXAS1,TNFSF12,UCN2	15
Connective Tissue Disorders	congenital anomaly of skeletal bone	0.00298	ACP5,ALX4,BAG6,BCL10,CHRD,CHST14,COL11A1,COL11A2,COL1A1,COL9A3,CYP26A1,CYP26B1,CYP26C1,DHFR,EXT1,F2RL1,GDF1,GLI2,GNAS,HDAC4,HSPG2,IFT140,KAT6B,LMNA,LRP5,MCPH1,MIB2,MTHFR,NDST1,NIN,NUAK2,PCSK6,PDE4D,PTPRF,PTPRJ,RGMA,RUNX2,SALL4,SH3PXD2B,SKI,SLC39A13,SMAD3,SPHK2,SPRY4,TGFB2,TNXB,TRAPPC9,TRPV4,TUBGCP6	49
Skeletal and Muscular Disorders	congenital anomaly of skeletal bone	0.00298	ACP5,ALX4,BAG6,BCL10,CHRD,CHST14,COL11A1,COL11A2,COL1A1,COL9A3,CYP26A1,CYP26B1,CYP26C1,DHFR,EXT1,F2RL1,GDF1,GLI2,GNAS,HDAC4,HSPG2,IFT140,KAT6B,LMNA,LRP5,MCPH1,MIB2,MTHFR,NDST1,NIN,NUAK2,PCSK6,PDE4D,PTPRF,PTPRJ,RGMA,RUNX2,SALL4,SH3PXD2B,SKI,SLC39A13,SMAD3,SPHK2,SPRY4,TGFB2,TNXB,TRAPPC9,TRPV4,TUBGCP6	49
Developmental Disorder	congenital anomaly of skeletal bone	0.00298	ACP5,ALX4,BAG6,BCL10,CHRD,CHST14,COL11A1,COL11A2,COL1A1,COL9A3,CYP26A1,CYP26B1,CYP26C1,DHFR,EXT1,F2RL1,GDF1,GLI2,GNAS,HDAC4,HSPG2,IFT140,KAT6B,LMNA,LRP5,MCPH1,MIB2,MTHFR,NDST1,NIN,NUAK2,PCSK6,PDE4D,PTPRF,PTPRJ,RGMA,RUNX2,SALL4,SH3PXD2B,SKI,SLC39A13,SMAD3,SPHK2,SPRY4,TGFB2,TNXB,TRAPPC9,TRPV4,TUBGCP6	49
Cancer	uterine serous papillary cancer	0.003	ANXA3,B3GNT3,CACNA1C,CACNB2,CLDN5,CLEC3B,CRABP1,DES,DYNC1I1,ERG,F2RL1,FAM65B,FLRT2,FXYD1,HMGA1,IGF2BP3,ITGA3,JAM3,KRT18,KRT7,KRT81,LCN2,LDB2,LEFTY2,MATN2,NFE2L3,PDE8B,PDZK1IP1,PEG3,PLLP,RGS5,SEL1L3,SLC16A3,TNXB	34
Reproductive System Disease	uterine serous papillary cancer	0.003	ANXA3,B3GNT3,CACNA1C,CACNB2,CLDN5,CLEC3B,CRABP1,DES,DYNC1I1,ERG,F2RL1,FAM65B,FLRT2,FXYD1,HMGA1,IGF2BP3,ITGA3,JAM3,KRT18,KRT7,KRT81,LCN2,LDB2,LEFTY2,MATN2,NFE2L3,PDE8B,PDZK1IP1,PEG3,PLLP,RGS5,SEL1L3,SLC16A3,TNXB	34
Lipid Metabolism	synthesis of steroid	0.00301	AGT,AMACR,ANGPT2,ATP8B1,BMP2,BMP4,BRD2,CETP,CRHR1,CX3CL1,FGF1,FGF2,HGF,HTT,INHBA,KCNJ5,NPPA,NR1H3,NR2F1,NR5A1,NR5A2,PDE8B,PMVK,PRKAG2,PRKG2,RUNX2,SCAP,SERPINA1,TBXAS1,TNFSF12,TRERF1,TSPO,UCN2	33
Small Molecule Biochemistry	synthesis of steroid	0.00301	AGT,AMACR,ANGPT2,ATP8B1,BMP2,BMP4,BRD2,CETP,CRHR1,CX3CL1,FGF1,FGF2,HGF,HTT,INHBA,KCNJ5,NPPA,NR1H3,NR2F1,NR5A1,NR5A2,PDE8B,PMVK,PRKAG2,PRKG2,RUNX2,SCAP,SERPINA1,TBXAS1,TNFSF12,TRERF1,TSPO,UCN2	33
Vitamin and Mineral Metabolism	synthesis of steroid	0.00301	AGT,AMACR,ANGPT2,ATP8B1,BMP2,BMP4,BRD2,CETP,CRHR1,CX3CL1,FGF1,FGF2,HGF,HTT,INHBA,KCNJ5,NPPA,NR1H3,NR2F1,NR5A1,NR5A2,PDE8B,PMVK,PRKAG2,PRKG2,RUNX2,SCAP,SERPINA1,TBXAS1,TNFSF12,TRERF1,TSPO,UCN2	33
Skeletal and Muscular Disorders	Muscular Dystrophy	0.00305	AHNAK,CCND3,DYSF,GYLTL1B,HLA-A,HLA-C,HLA-DPB1,HLA-DQB1,HLA-DRA,let-7,LMNA,mir-10,mir-130,mir-140,mir-146,mir-192,mir-548,MYL4,TCAP,TNNT3,TTN	21
Hereditary Disorder	Muscular Dystrophy	0.00305	AHNAK,CCND3,DYSF,GYLTL1B,HLA-A,HLA-C,HLA-DPB1,HLA-DQB1,HLA-DRA,let-7,LMNA,mir-10,mir-130,mir-140,mir-146,mir-192,mir-548,MYL4,TCAP,TNNT3,TTN	21
Tissue Morphology	abnormal morphology of long bone hypertrophic chondrocyte zone	0.00306	FOS,HDAC4,HSPG2,LGALS3,NFIX,PKDCC,PRKG2,SLC39A13	8
Tissue Development	abnormal morphology of long bone hypertrophic chondrocyte zone	0.00306	FOS,HDAC4,HSPG2,LGALS3,NFIX,PKDCC,PRKG2,SLC39A13	8
Embryonic Development	abnormal morphology of long bone hypertrophic chondrocyte zone	0.00306	FOS,HDAC4,HSPG2,LGALS3,NFIX,PKDCC,PRKG2,SLC39A13	8
Organ Development	abnormal morphology of long bone hypertrophic chondrocyte zone	0.00306	FOS,HDAC4,HSPG2,LGALS3,NFIX,PKDCC,PRKG2,SLC39A13	8
Organismal Development	abnormal morphology of long bone hypertrophic chondrocyte zone	0.00306	FOS,HDAC4,HSPG2,LGALS3,NFIX,PKDCC,PRKG2,SLC39A13	8
Connective Tissue Development and Function	abnormal morphology of long bone hypertrophic chondrocyte zone	0.00306	FOS,HDAC4,HSPG2,LGALS3,NFIX,PKDCC,PRKG2,SLC39A13	8
Organ Morphology	abnormal morphology of long bone hypertrophic chondrocyte zone	0.00306	FOS,HDAC4,HSPG2,LGALS3,NFIX,PKDCC,PRKG2,SLC39A13	8
Skeletal and Muscular System Development and Function	abnormal morphology of long bone hypertrophic chondrocyte zone	0.00306	FOS,HDAC4,HSPG2,LGALS3,NFIX,PKDCC,PRKG2,SLC39A13	8
Tissue Morphology	abnormal morphology of vein	0.00306	GDF1,GSC,HMOX2,HOXA3,HSPG2,LEFTY2,NOTCH1,SHC1	8
Cardiovascular System Development and Function	abnormal morphology of vein	0.00306	GDF1,GSC,HMOX2,HOXA3,HSPG2,LEFTY2,NOTCH1,SHC1	8
Organismal Development	abnormal morphology of vein	0.00306	GDF1,GSC,HMOX2,HOXA3,HSPG2,LEFTY2,NOTCH1,SHC1	8
Organ Morphology	abnormal morphology of tectorial membrane	0.00306	COL11A2,HPN,KCNQ1,PAX8,THRA	5
Auditory and Vestibular System Development and Function	abnormal morphology of tectorial membrane	0.00306	COL11A2,HPN,KCNQ1,PAX8,THRA	5
Neurological Disease	neurological deficiency	0.00306	B4GALNT1,CX3CL1,HTT,MOG,ST8SIA1	5
Connective Tissue Disorders	osteosclerosis	0.00306	BCL2L11,HIVEP3,ITGB3,LRP5,TSHR	5
Skeletal and Muscular Disorders	osteosclerosis	0.00306	BCL2L11,HIVEP3,ITGB3,LRP5,TSHR	5
Tissue Morphology	quantity of capillary vessel	0.00306	AGT,F2RL1,GDNF,ITGA3,ITGB3	5
Cardiovascular System Development and Function	quantity of capillary vessel	0.00306	AGT,F2RL1,GDNF,ITGA3,ITGB3	5
Organismal Development	quantity of capillary vessel	0.00306	AGT,F2RL1,GDNF,ITGA3,ITGB3	5
Cancer	rejection of tumor	0.00306	CD274,IL12A,PDCD1LG2,PML,TRPC2	5
Inflammatory Response	rejection of tumor	0.00306	CD274,IL12A,PDCD1LG2,PML,TRPC2	5
Tumor Morphology	rejection of tumor	0.00306	CD274,IL12A,PDCD1LG2,PML,TRPC2	5
Cell-To-Cell Signaling and Interaction	secretion of epinephrine	0.00306	CRHR1,GABBR1,GCK,UCN,UCN2	5
Small Molecule Biochemistry	secretion of epinephrine	0.00306	CRHR1,GABBR1,GCK,UCN,UCN2	5
Molecular Transport	secretion of epinephrine	0.00306	CRHR1,GABBR1,GCK,UCN,UCN2	5
Drug Metabolism	secretion of epinephrine	0.00306	CRHR1,GABBR1,GCK,UCN,UCN2	5
Endocrine System Disorders	ovarian cancer	0.00308	ACP5,AGT,AKT1,AQP12A/AQP12B,ARL4C,ASCL2,ATP8B1,BAG6,BCL10,BCR,C1QTNF7,C2orf88,CCND3,CD274,CLEC3B,CLU,CTDSPL,DDR1,DOK2,E2F4,EBPL,EHMT1,FAM78B,FGF1,FGF2,FLRT2,FOS,FRMD6,FYCO1,GPR132,GPX3,HGF,HMGA1,HOXA2,HOXB6,IGF2BP3,INHBA,IQSEC1,ITLN1,KCNA3,LCN2,LMNA,LPAR5,LRP8,LRRN4,MECOM,mir-146,MLLT3,MST1,NCOR2,NTRK1,PAX8,PEA15,PEG3,PITPNM2,PLXNA2,PRG4,PRKAG2,PRKCZ,PTGER2,PTK6,PTPRF,RASSF9,RUNX3,SALL4,SEC14L1,S…	76
Cancer	ovarian cancer	0.00308	ACP5,AGT,AKT1,AQP12A/AQP12B,ARL4C,ASCL2,ATP8B1,BAG6,BCL10,BCR,C1QTNF7,C2orf88,CCND3,CD274,CLEC3B,CLU,CTDSPL,DDR1,DOK2,E2F4,EBPL,EHMT1,FAM78B,FGF1,FGF2,FLRT2,FOS,FRMD6,FYCO1,GPR132,GPX3,HGF,HMGA1,HOXA2,HOXB6,IGF2BP3,INHBA,IQSEC1,ITLN1,KCNA3,LCN2,LMNA,LPAR5,LRP8,LRRN4,MECOM,mir-146,MLLT3,MST1,NCOR2,NTRK1,PAX8,PEA15,PEG3,PITPNM2,PLXNA2,PRG4,PRKAG2,PRKCZ,PTGER2,PTK6,PTPRF,RASSF9,RUNX3,SALL4,SEC14L1,S…	76
Reproductive System Disease	ovarian cancer	0.00308	ACP5,AGT,AKT1,AQP12A/AQP12B,ARL4C,ASCL2,ATP8B1,BAG6,BCL10,BCR,C1QTNF7,C2orf88,CCND3,CD274,CLEC3B,CLU,CTDSPL,DDR1,DOK2,E2F4,EBPL,EHMT1,FAM78B,FGF1,FGF2,FLRT2,FOS,FRMD6,FYCO1,GPR132,GPX3,HGF,HMGA1,HOXA2,HOXB6,IGF2BP3,INHBA,IQSEC1,ITLN1,KCNA3,LCN2,LMNA,LPAR5,LRP8,LRRN4,MECOM,mir-146,MLLT3,MST1,NCOR2,NTRK1,PAX8,PEA15,PEG3,PITPNM2,PLXNA2,PRG4,PRKAG2,PRKCZ,PTGER2,PTK6,PTPRF,RASSF9,RUNX3,SALL4,SEC14L1,S…	76
Tissue Development	development of epidermis	0.00312	ALX4,COL7A1,EDARADD,EMP1,EVPL,GLI2,HGF,HPSE,HR,INHBA,KRT17,LAMA3,LDB2,NOTCH1,POU2F3,POU3F1,PRDM1,PTCH2,RUNX1,RUNX3,SOX18,ST14,TGFB2,TRADD,WNT10A	25
Embryonic Development	development of epidermis	0.00312	ALX4,COL7A1,EDARADD,EMP1,EVPL,GLI2,HGF,HPSE,HR,INHBA,KRT17,LAMA3,LDB2,NOTCH1,POU2F3,POU3F1,PRDM1,PTCH2,RUNX1,RUNX3,SOX18,ST14,TGFB2,TRADD,WNT10A	25
Organ Development	development of epidermis	0.00312	ALX4,COL7A1,EDARADD,EMP1,EVPL,GLI2,HGF,HPSE,HR,INHBA,KRT17,LAMA3,LDB2,NOTCH1,POU2F3,POU3F1,PRDM1,PTCH2,RUNX1,RUNX3,SOX18,ST14,TGFB2,TRADD,WNT10A	25
Organismal Development	development of epidermis	0.00312	ALX4,COL7A1,EDARADD,EMP1,EVPL,GLI2,HGF,HPSE,HR,INHBA,KRT17,LAMA3,LDB2,NOTCH1,POU2F3,POU3F1,PRDM1,PTCH2,RUNX1,RUNX3,SOX18,ST14,TGFB2,TRADD,WNT10A	25
Hair and Skin Development and Function	development of epidermis	0.00312	ALX4,COL7A1,EDARADD,EMP1,EVPL,GLI2,HGF,HPSE,HR,INHBA,KRT17,LAMA3,LDB2,NOTCH1,POU2F3,POU3F1,PRDM1,PTCH2,RUNX1,RUNX3,SOX18,ST14,TGFB2,TRADD,WNT10A	25
Cellular Development	differentiation of osteoclasts	0.00312	ADAM8,AGT,AKT1,BMP2,ESRRA,FBLIM1,FOS,GABBR1,GPR55,INHBA,OCSTAMP,PPARGC1B,PRDM1,PTGER2,PTPRE,RUNX2,S100A8,SMAD3,SOCS1,TAL1,TNFSF12,TSHR,UCN,WNT3A,ZBTB7A	25
Tissue Development	differentiation of osteoclasts	0.00312	ADAM8,AGT,AKT1,BMP2,ESRRA,FBLIM1,FOS,GABBR1,GPR55,INHBA,OCSTAMP,PPARGC1B,PRDM1,PTGER2,PTPRE,RUNX2,S100A8,SMAD3,SOCS1,TAL1,TNFSF12,TSHR,UCN,WNT3A,ZBTB7A	25
Embryonic Development	differentiation of osteoclasts	0.00312	ADAM8,AGT,AKT1,BMP2,ESRRA,FBLIM1,FOS,GABBR1,GPR55,INHBA,OCSTAMP,PPARGC1B,PRDM1,PTGER2,PTPRE,RUNX2,S100A8,SMAD3,SOCS1,TAL1,TNFSF12,TSHR,UCN,WNT3A,ZBTB7A	25
Organ Development	differentiation of osteoclasts	0.00312	ADAM8,AGT,AKT1,BMP2,ESRRA,FBLIM1,FOS,GABBR1,GPR55,INHBA,OCSTAMP,PPARGC1B,PRDM1,PTGER2,PTPRE,RUNX2,S100A8,SMAD3,SOCS1,TAL1,TNFSF12,TSHR,UCN,WNT3A,ZBTB7A	25
Organismal Development	differentiation of osteoclasts	0.00312	ADAM8,AGT,AKT1,BMP2,ESRRA,FBLIM1,FOS,GABBR1,GPR55,INHBA,OCSTAMP,PPARGC1B,PRDM1,PTGER2,PTPRE,RUNX2,S100A8,SMAD3,SOCS1,TAL1,TNFSF12,TSHR,UCN,WNT3A,ZBTB7A	25
Connective Tissue Development and Function	differentiation of osteoclasts	0.00312	ADAM8,AGT,AKT1,BMP2,ESRRA,FBLIM1,FOS,GABBR1,GPR55,INHBA,OCSTAMP,PPARGC1B,PRDM1,PTGER2,PTPRE,RUNX2,S100A8,SMAD3,SOCS1,TAL1,TNFSF12,TSHR,UCN,WNT3A,ZBTB7A	25
Skeletal and Muscular System Development and Function	differentiation of osteoclasts	0.00312	ADAM8,AGT,AKT1,BMP2,ESRRA,FBLIM1,FOS,GABBR1,GPR55,INHBA,OCSTAMP,PPARGC1B,PRDM1,PTGER2,PTPRE,RUNX2,S100A8,SMAD3,SOCS1,TAL1,TNFSF12,TSHR,UCN,WNT3A,ZBTB7A	25
Nervous System Development and Function	sensory system development	0.00313	ATP2B2,BMP2,BMP4,FABP7,FGF1,FGF2,FGF20,HEYL,HOXA3,KLF7,LFNG,NOTCH1,NR2F1,NTRK1,RUNX3,RXRA,RXRB	17
Cellular Assembly and Organization	formation of cytoskeleton	0.00315	AGT,AKT1,ARAP1,ARHGEF2,ARHGEF3,ARPC2,AVP,BOP1,CAPN1,CDC42BPB,CNTNAP1,COBL,CORO1A,ELN,FBLIM1,FCER1A,FGF1,FGF2,GAS7,GNA12,GNAO1,GNG7,HGF,INPP5A,INPP5J,INPP5K,ITGA3,ITGB3,MCF2L,MPRIP,NOX4,NPPA,PRKCH,PTGDS,RHOB,SH3PXD2A,SMAD3,STARD13,SYNPO,TBCD,TPM1,UCN,UCN2,VAV2,WNT3A	45
Carbohydrate Metabolism	metabolism of polysaccharide	0.00315	ADRBK1,AGT,AKT1,B4GALNT1,BMP2,CCND3,CHST13,CHST14,CHST6,COL11A1,DSE,EXT1,FGF2,GCK,GCNT2,GRB10,HPSE,HS3ST3B1,INPP5K,NDST1,NPPC,PCDH12,PPP1CC,PRKAG2,SMAD3,SOCS1,TGFB2,TSHR,XYLT1	29
Small Molecule Biochemistry	metabolism of hydrogen peroxide	0.00316	ADRBK1,AGT,ALOX5,ANGPT2,DUOX2,DUOXA2,ELANE,FCER1A,FGF2,GNAS,GPX3,HGF,IL4I1,ITM2B,MLPH,NOX4,PYY,TG	18
Free Radical Scavenging	metabolism of hydrogen peroxide	0.00316	ADRBK1,AGT,ALOX5,ANGPT2,DUOX2,DUOXA2,ELANE,FCER1A,FGF2,GNAS,GPX3,HGF,IL4I1,ITM2B,MLPH,NOX4,PYY,TG	18
Developmental Disorder	Hypoplasia	0.00318	ADRBK1,AKT1,ARHGAP1,ARID3A,BAG6,BMP4,CACNA2D2,CCND3,CDK6,CRHR1,CRIM1,CTSD,CYP26A1,CYP26C1,DNASE2,E2F4,FGF2,FGFRL1,FOXE3,FUT7,GLI2,GSC,HGF,HOXA3,ITGA3,KLHL6,LMX1B,MAFF,MAFG,MECOM,NDST1,NFATC4,NODAL,NOTCH1,PAX8,PBX1,PBX2,PRKCH,PTPRJ,PURA,RORC,RPS6KA4,RUNX1,RUNX2,RXRA,SALL4,SHC1,SIRT6,SIX2,SIX5,SKI,SLC8A1,SMAD3,STUB1,TBX1,TGFB2,TREX1,TSC2,TSEN34,TSEN54,TTN,ZNF423	62
Tissue Morphology	abnormal morphology of corneal stroma	0.00321	CHST6,FOXE3,LMX1B,RXRA,RXRB,TGFB2	6
Tissue Development	abnormal morphology of corneal stroma	0.00321	CHST6,FOXE3,LMX1B,RXRA,RXRB,TGFB2	6
Embryonic Development	abnormal morphology of corneal stroma	0.00321	CHST6,FOXE3,LMX1B,RXRA,RXRB,TGFB2	6
Organ Development	abnormal morphology of corneal stroma	0.00321	CHST6,FOXE3,LMX1B,RXRA,RXRB,TGFB2	6
Organismal Development	abnormal morphology of corneal stroma	0.00321	CHST6,FOXE3,LMX1B,RXRA,RXRB,TGFB2	6
Organ Morphology	abnormal morphology of corneal stroma	0.00321	CHST6,FOXE3,LMX1B,RXRA,RXRB,TGFB2	6
Visual System Development and Function	abnormal morphology of corneal stroma	0.00321	CHST6,FOXE3,LMX1B,RXRA,RXRB,TGFB2	6
Metabolic Disease	hypoinsulinemia	0.00321	CEBPA,HTT,KCNJ11,PNPLA2,SOCS1,TSC2	6
Cellular Assembly and Organization	organization of filaments	0.00321	ADAMTS14,ARAP1,ARHGEF2,AVIL,COL11A1,COL11A2,COL1A1,CORO1A,EPB41,EVL,FGF2,JAKMIP1,KRT17,KRT18,LMX1B,MAD2L2,MAP3K12,NDEL1,NUMA1,P4HA1,PLD2,PPARGC1B,RHOB,TGFB2,TNXB,WNT3A	26
Cellular Function and Maintenance	organization of filaments	0.00321	ADAMTS14,ARAP1,ARHGEF2,AVIL,COL11A1,COL11A2,COL1A1,CORO1A,EPB41,EVL,FGF2,JAKMIP1,KRT17,KRT18,LMX1B,MAD2L2,MAP3K12,NDEL1,NUMA1,P4HA1,PLD2,PPARGC1B,RHOB,TGFB2,TNXB,WNT3A	26
Cardiovascular System Development and Function	development of cardiovascular tissue	0.00321	AGT,AKT1,ANGPT2,BAI1,BMP2,BMP4,COL1A1,CSRP3,F12,F2RL1,FGF1,FGF2,GLI2,HEYL,HGF,HSPG2,INHBA,ITGB3,LGALS3,mir-10,NOTCH1,NPPA,NPPC,NRG2,NRP2,OXT,PDE2A,PIM1,PTPRJ,RASA3,RCAN1,RGS5,RPTOR,RUNX2,S100A8,SEMA6B,SEPT9,SLC8A1,SLC9A3R2,SPRY4,TAL1,TCAP,TGFB2,TIMP2,TNFRSF6B,TNFSF12,TTN,ZFPM1	48
Tissue Development	development of cardiovascular tissue	0.00321	AGT,AKT1,ANGPT2,BAI1,BMP2,BMP4,COL1A1,CSRP3,F12,F2RL1,FGF1,FGF2,GLI2,HEYL,HGF,HSPG2,INHBA,ITGB3,LGALS3,mir-10,NOTCH1,NPPA,NPPC,NRG2,NRP2,OXT,PDE2A,PIM1,PTPRJ,RASA3,RCAN1,RGS5,RPTOR,RUNX2,S100A8,SEMA6B,SEPT9,SLC8A1,SLC9A3R2,SPRY4,TAL1,TCAP,TGFB2,TIMP2,TNFRSF6B,TNFSF12,TTN,ZFPM1	48
Amino Acid Metabolism	quantity of amino acids	0.00326	ACADVL,AGRP,AKT1,ASS1,ATXN1,CEBPA,DDO,DIO3,DUOXA2,ELAVL4,FGF1,FOS,GAD2,HADH,HPN,HTT,MTHFR,PAX8,RUNX2,SLC25A13,TG,THRA,TRHR,TSHR	24
Tissue Development	morphology of mandible	0.00326	ALX4,GLI2,GSC,HOXA3,HSPG2,NDST1,NFATC4,NFIC,SKI,SLC39A13,SPRY4,TBX1,TGFB2	13
Embryonic Development	morphology of mandible	0.00326	ALX4,GLI2,GSC,HOXA3,HSPG2,NDST1,NFATC4,NFIC,SKI,SLC39A13,SPRY4,TBX1,TGFB2	13
Organ Development	morphology of mandible	0.00326	ALX4,GLI2,GSC,HOXA3,HSPG2,NDST1,NFATC4,NFIC,SKI,SLC39A13,SPRY4,TBX1,TGFB2	13
Organismal Development	morphology of mandible	0.00326	ALX4,GLI2,GSC,HOXA3,HSPG2,NDST1,NFATC4,NFIC,SKI,SLC39A13,SPRY4,TBX1,TGFB2	13
Connective Tissue Development and Function	morphology of mandible	0.00326	ALX4,GLI2,GSC,HOXA3,HSPG2,NDST1,NFATC4,NFIC,SKI,SLC39A13,SPRY4,TBX1,TGFB2	13
Organ Morphology	morphology of mandible	0.00326	ALX4,GLI2,GSC,HOXA3,HSPG2,NDST1,NFATC4,NFIC,SKI,SLC39A13,SPRY4,TBX1,TGFB2	13
Skeletal and Muscular System Development and Function	morphology of mandible	0.00326	ALX4,GLI2,GSC,HOXA3,HSPG2,NDST1,NFATC4,NFIC,SKI,SLC39A13,SPRY4,TBX1,TGFB2	13
Gastrointestinal Disease	gastrointestinal tract cancer	0.00327	AATK,ACSL5,ADRA2A,AIM2,AKT1,ALX4,AMACR,ANGPT2,ANGPTL2,ANKRD9,ANXA1,ANXA4,B4GALNT1,BCL10,BCR,BMP2,BST2,C6orf170,CACNA1G,CACNB2,CD274,CD58,CDC42EP1,CEBPA,CLEC3B,CLK4,CLU,CNRIP1,CNTNAP1,COL1A1,COLEC12,CRABP1,CRYL1,CTF1,CYP2W1,DES,DHFR,DKK4,EBF4,EFS,EMP1,ENC1,F12,FGF1,FLRT2,FLT3,FOS,FOXN3,FRY,FZD7,GABBR1,GLI2,GNAS,GPR132,GPX3,GRIK4,HGF,HLA-DRA,HLA-E,HOXA10,HTR3D,INHBA,JAK1,KCNJ8,KRT18,LAG3,LAMA3,LCN2…	142
Cancer	gastrointestinal tract cancer	0.00327	AATK,ACSL5,ADRA2A,AIM2,AKT1,ALX4,AMACR,ANGPT2,ANGPTL2,ANKRD9,ANXA1,ANXA4,B4GALNT1,BCL10,BCR,BMP2,BST2,C6orf170,CACNA1G,CACNB2,CD274,CD58,CDC42EP1,CEBPA,CLEC3B,CLK4,CLU,CNRIP1,CNTNAP1,COL1A1,COLEC12,CRABP1,CRYL1,CTF1,CYP2W1,DES,DHFR,DKK4,EBF4,EFS,EMP1,ENC1,F12,FGF1,FLRT2,FLT3,FOS,FOXN3,FRY,FZD7,GABBR1,GLI2,GNAS,GPR132,GPX3,GRIK4,HGF,HLA-DRA,HLA-E,HOXA10,HTR3D,INHBA,JAK1,KCNJ8,KRT18,LAG3,LAMA3,LCN2…	142
Tissue Morphology	abnormal morphology of blood platelets	0.00329	GP1BB,ITGA2B,MECOM,ZNF385A	4
Hematological System Development and Function	abnormal morphology of blood platelets	0.00329	GP1BB,ITGA2B,MECOM,ZNF385A	4
Cell Morphology	abnormal morphology of blood platelets	0.00329	GP1BB,ITGA2B,MECOM,ZNF385A	4
Cardiovascular System Development and Function	abnormal morphology of blood platelets	0.00329	GP1BB,ITGA2B,MECOM,ZNF385A	4
Inflammatory Response	abnormal morphology of blood platelets	0.00329	GP1BB,ITGA2B,MECOM,ZNF385A	4
Cell Cycle	arrest in cell cycle progression of B-lymphocyte derived cell lines	0.00329	BCR,CEBPA,INHBA,SKI	4
Nervous System Development and Function	function of inner hair cells	0.00329	CACNA1D,HPN,PAX8,THRA	4
Cellular Function and Maintenance	function of inner hair cells	0.00329	CACNA1D,HPN,PAX8,THRA	4
Small Molecule Biochemistry	hydrolysis of cyclic AMP	0.00329	AGT,GNAS,PDE2A,PDE4D	4
Cell Signaling	hydrolysis of cyclic AMP	0.00329	AGT,GNAS,PDE2A,PDE4D	4
DNA Replication, Recombination, and Repair	hydrolysis of cyclic AMP	0.00329	AGT,GNAS,PDE2A,PDE4D	4
Nucleic Acid Metabolism	hydrolysis of cyclic AMP	0.00329	AGT,GNAS,PDE2A,PDE4D	4
Tissue Morphology	induction of mesoderm	0.00329	BMP2,BMP4,FGF2,INHBA	4
Tissue Development	induction of mesoderm	0.00329	BMP2,BMP4,FGF2,INHBA	4
Embryonic Development	induction of mesoderm	0.00329	BMP2,BMP4,FGF2,INHBA	4
Organismal Development	induction of mesoderm	0.00329	BMP2,BMP4,FGF2,INHBA	4
Cell Morphology	morphology of cancer cells	0.00329	HPN,LSP1,PLAGL1,WNT3A	4
Cancer	morphology of cancer cells	0.00329	HPN,LSP1,PLAGL1,WNT3A	4
Tumor Morphology	morphology of cancer cells	0.00329	HPN,LSP1,PLAGL1,WNT3A	4
Cell Morphology	morphology of pheochromocytoma cell lines	0.00329	ADRA2A,EPB41L1,GNA12,HTT	4
Cardiovascular Disease	angina pectoris	0.00335	CACNA1B,CACNA1C,CACNA1D,CACNA1G,CACNA2D1,ITGA2B,ITGB3,KCNA5,KCNJ5,PDE4D,RCSD1	11
Organismal Injury and Abnormalities	angina pectoris	0.00335	CACNA1B,CACNA1C,CACNA1D,CACNA1G,CACNA2D1,ITGA2B,ITGB3,KCNA5,KCNJ5,PDE4D,RCSD1	11
Cellular Development	differentiation of myeloid cells	0.00336	AKT1,B4GALNT1,BCR,BMP2,CBFA2T3,CDK6,CEBPA,CTBP1,DLL1,FLT3,GATA2,HGF,HOXB7,INHBA,JAM3,LFNG,MAD1L1,MECOM,MEIS1,MLLT3,NKX2-3,NOTCH1,PML,PRDM1,PRDM16,RALGDS,RUNX1,RUNX2,SHC1,SOCS1,ST8SIA1,TAL1,TLR5,TSC2,ULK1	35
Hematological System Development and Function	differentiation of myeloid cells	0.00336	AKT1,B4GALNT1,BCR,BMP2,CBFA2T3,CDK6,CEBPA,CTBP1,DLL1,FLT3,GATA2,HGF,HOXB7,INHBA,JAM3,LFNG,MAD1L1,MECOM,MEIS1,MLLT3,NKX2-3,NOTCH1,PML,PRDM1,PRDM16,RALGDS,RUNX1,RUNX2,SHC1,SOCS1,ST8SIA1,TAL1,TLR5,TSC2,ULK1	35
Hematopoiesis	differentiation of myeloid cells	0.00336	AKT1,B4GALNT1,BCR,BMP2,CBFA2T3,CDK6,CEBPA,CTBP1,DLL1,FLT3,GATA2,HGF,HOXB7,INHBA,JAM3,LFNG,MAD1L1,MECOM,MEIS1,MLLT3,NKX2-3,NOTCH1,PML,PRDM1,PRDM16,RALGDS,RUNX1,RUNX2,SHC1,SOCS1,ST8SIA1,TAL1,TLR5,TSC2,ULK1	35
Lipid Metabolism	synthesis of lipid	0.00338	ABCA4,ABCC1,ACACA,ACADVL,ACSL5,ACSM3,ADRBK1,AGT,AKT1,ALOX5,AMACR,ANGPT2,ANXA1,ATP8B1,AVP,B3GALT4,B4GALNT1,BMP2,BMP4,BRD2,CEBPA,CERS1,CETP,CLU,CRHR1,CTBP2,CX3CL1,CYP26A1,DHRS9,ELOVL2,ESRRG,F2RL1,FCER1A,FGF1,FGF2,FOS,GAD2,GAL3ST1,GIPR,HGF,HMOX2,HOXA10,HTT,IL16,INHBA,ITGA3,JAZF1,KCNJ5,LPCAT1,LTB4R,LTC4S,MAP3K8,MOG,NPPA,NR1H3,NR2F1,NR5A1,NR5A2,NTRK1,OXT,PDE8B,PI4KB,PLA2G3,PLD2,PMVK,PNPLA2,PRKAG2,PRKG…	84
Small Molecule Biochemistry	synthesis of lipid	0.00338	ABCA4,ABCC1,ACACA,ACADVL,ACSL5,ACSM3,ADRBK1,AGT,AKT1,ALOX5,AMACR,ANGPT2,ANXA1,ATP8B1,AVP,B3GALT4,B4GALNT1,BMP2,BMP4,BRD2,CEBPA,CERS1,CETP,CLU,CRHR1,CTBP2,CX3CL1,CYP26A1,DHRS9,ELOVL2,ESRRG,F2RL1,FCER1A,FGF1,FGF2,FOS,GAD2,GAL3ST1,GIPR,HGF,HMOX2,HOXA10,HTT,IL16,INHBA,ITGA3,JAZF1,KCNJ5,LPCAT1,LTB4R,LTC4S,MAP3K8,MOG,NPPA,NR1H3,NR2F1,NR5A1,NR5A2,NTRK1,OXT,PDE8B,PI4KB,PLA2G3,PLD2,PMVK,PNPLA2,PRKAG2,PRKG…	84
Cellular Development	differentiation of red blood cells	0.0034	BCR,BMP4,CDK6,CEBPA,DNASE2,ETV6,FGF2,GATA2,HOXA10,INHBA,LCN2,MAP4K1,MERTK,NOTCH1,RUNX1,RXRA,TAL1,THRA,TNFSF12,ZFPM1	20
Hematological System Development and Function	differentiation of red blood cells	0.0034	BCR,BMP4,CDK6,CEBPA,DNASE2,ETV6,FGF2,GATA2,HOXA10,INHBA,LCN2,MAP4K1,MERTK,NOTCH1,RUNX1,RXRA,TAL1,THRA,TNFSF12,ZFPM1	20
Hematopoiesis	differentiation of red blood cells	0.0034	BCR,BMP4,CDK6,CEBPA,DNASE2,ETV6,FGF2,GATA2,HOXA10,INHBA,LCN2,MAP4K1,MERTK,NOTCH1,RUNX1,RXRA,TAL1,THRA,TNFSF12,ZFPM1	20
Cellular Growth and Proliferation	proliferation of lung cancer cell lines	0.00341	AKT1,AKT3,ANXA1,BOP1,CDCP1,CEBPA,FGF2,HDAC4,HGF,IGF2BP1,LCN2,let-7,mir-130,mir-140,mir-183,mir-192,mir-193,mir-194,mir-29,mir-7,NOTCH1,OSGIN1,PIM1,PKM,PPP1CC,RHOB,RHOBTB2,ST8SIA1,THBS2,TLR5,TP73,TSPO	32
Cellular Development	proliferation of lung cancer cell lines	0.00341	AKT1,AKT3,ANXA1,BOP1,CDCP1,CEBPA,FGF2,HDAC4,HGF,IGF2BP1,LCN2,let-7,mir-130,mir-140,mir-183,mir-192,mir-193,mir-194,mir-29,mir-7,NOTCH1,OSGIN1,PIM1,PKM,PPP1CC,RHOB,RHOBTB2,ST8SIA1,THBS2,TLR5,TP73,TSPO	32
Embryonic Development	patterning of rostrocaudal axis	0.00346	ALX4,CYP26A1,CYP26C1,HOXA10,HOXA2,HOXA3,HOXA6,HOXB6,HOXB7,HTT,LRP5,MLLT3,NODAL,PBX1,SCMH1,TBX1,WNT3A	17
Organismal Development	patterning of rostrocaudal axis	0.00346	ALX4,CYP26A1,CYP26C1,HOXA10,HOXA2,HOXA3,HOXA6,HOXB6,HOXB7,HTT,LRP5,MLLT3,NODAL,PBX1,SCMH1,TBX1,WNT3A	17
Organismal Survival	neonatal death	0.00353	ABR,AGRN,ARHGAP1,ASS1,BAG6,BCR,CADPS,CCND3,CDK6,CEBPA,CLDN5,CPLX2,CTNNA2,CYP26B1,DNM3,ECEL1,ELAVL4,F2RL1,FGFRL1,FOS,GDF1,GDNF,GIT1,GLI2,GPR124,GRIN1,GSC,HGF,HOXA2,HOXA3,INHBA,ITGA3,JAK1,KIF5A,LMX1B,LTBP1,MAN2A2,NDST1,NFE2,NODAL,NR2F1,NR4A2,NRXN2,PBX1,PBX2,PDE4D,PKDCC,PLAGL1,PPARGC1B,RAB3C,RPS6KB2,RUNX2,SIX2,ST14,TBX1,TGFB2,ULK1,VAX1,VAX2	59
Auditory and Vestibular System Development and Function	hearing	0.00354	ACTG1,ATP2B2,BMP4,COL11A2,FOS,HPN,NR2F1,SALL4,TRPV4	9
Cellular Development	endothelial cell development	0.00364	AGT,AKT1,ANGPT2,BAI1,BMP2,BMP4,COL1A1,F12,F2RL1,FGF1,FGF2,HEYL,HGF,HSPG2,INHBA,ITGB3,LGALS3,mir-10,NOTCH1,NPPA,NPPC,NRG2,NRP2,OXT,PDE2A,PIM1,PTPRJ,RASA3,RCAN1,RGS5,RPTOR,RUNX2,S100A8,SEMA6B,SEPT9,SLC8A1,SLC9A3R2,SPRY4,TAL1,TGFB2,TIMP2,TNFRSF6B,TNFSF12	43
Cardiovascular System Development and Function	endothelial cell development	0.00364	AGT,AKT1,ANGPT2,BAI1,BMP2,BMP4,COL1A1,F12,F2RL1,FGF1,FGF2,HEYL,HGF,HSPG2,INHBA,ITGB3,LGALS3,mir-10,NOTCH1,NPPA,NPPC,NRG2,NRP2,OXT,PDE2A,PIM1,PTPRJ,RASA3,RCAN1,RGS5,RPTOR,RUNX2,S100A8,SEMA6B,SEPT9,SLC8A1,SLC9A3R2,SPRY4,TAL1,TGFB2,TIMP2,TNFRSF6B,TNFSF12	43
Tissue Development	endothelial cell development	0.00364	AGT,AKT1,ANGPT2,BAI1,BMP2,BMP4,COL1A1,F12,F2RL1,FGF1,FGF2,HEYL,HGF,HSPG2,INHBA,ITGB3,LGALS3,mir-10,NOTCH1,NPPA,NPPC,NRG2,NRP2,OXT,PDE2A,PIM1,PTPRJ,RASA3,RCAN1,RGS5,RPTOR,RUNX2,S100A8,SEMA6B,SEPT9,SLC8A1,SLC9A3R2,SPRY4,TAL1,TGFB2,TIMP2,TNFRSF6B,TNFSF12	43
Organismal Development	endothelial cell development	0.00364	AGT,AKT1,ANGPT2,BAI1,BMP2,BMP4,COL1A1,F12,F2RL1,FGF1,FGF2,HEYL,HGF,HSPG2,INHBA,ITGB3,LGALS3,mir-10,NOTCH1,NPPA,NPPC,NRG2,NRP2,OXT,PDE2A,PIM1,PTPRJ,RASA3,RCAN1,RGS5,RPTOR,RUNX2,S100A8,SEMA6B,SEPT9,SLC8A1,SLC9A3R2,SPRY4,TAL1,TGFB2,TIMP2,TNFRSF6B,TNFSF12	43
Hematological System Development and Function	activation of leukocyte cell lines	0.00373	AKT1,FCER1A,HLA-A,HLA-C,LGALS3,NOD1,SHC1,TG	8
Cell-To-Cell Signaling and Interaction	activation of leukocyte cell lines	0.00373	AKT1,FCER1A,HLA-A,HLA-C,LGALS3,NOD1,SHC1,TG	8
Molecular Transport	transport of ion	0.00373	ABCC1,ADRA2A,AGT,AKT1,AKT3,APOL1,ASIC3,ATP2B2,ATP6V0E1,AVP,CACNA1B,CACNA1C,CACNA1D,CACNA1G,CACNA2D1,CACNA2D2,CACNB2,CACNB4,CAMK2D,CATSPER4,CHRNE,CNKSR3,CNTN1,CORO1A,FXYD1,FXYD7,GRIK4,GRIN1,HBP1,KCNA3,KCNA5,KCNA6,KCNAB3,KCNH3,KCNIP2,KCNJ11,KCNJ5,KCNJ8,KCNQ1,KCNQ4,LASP1,NPPA,P2RX5,PLLP,RHBG,SCN1B,SLC17A5,SLC1A4,SLC22A18,SLC22A5,SLC22A8,SLC23A1,SLC25A29,SLC8A1,SLC9A3,SLC9A3R1,TG,TRPC2,TRPM4,TRPV4,TS…	62
Inflammatory Disease	lichen planus	0.00377	ABCC1,COL1A1,F2RL1,FASTK,HLA-A,HLA-B,HLA-C,HLA-DPA1,HLA-DPB1,HLA-DQB1,HLA-DRA,HLA-E,KRT17,MX1,SYNGR2,TYMP	16
Immunological Disease	lichen planus	0.00377	ABCC1,COL1A1,F2RL1,FASTK,HLA-A,HLA-B,HLA-C,HLA-DPA1,HLA-DPB1,HLA-DQB1,HLA-DRA,HLA-E,KRT17,MX1,SYNGR2,TYMP	16
Dermatological Diseases and Conditions	lichen planus	0.00377	ABCC1,COL1A1,F2RL1,FASTK,HLA-A,HLA-B,HLA-C,HLA-DPA1,HLA-DPB1,HLA-DQB1,HLA-DRA,HLA-E,KRT17,MX1,SYNGR2,TYMP	16
Cellular Growth and Proliferation	proliferation of myeloid cells	0.00377	BCR,CEBPA,ELANE,FANCA,HOXB7,LAG3,LGALS3,MAD1L1,MEIS1,MLLT3,PBX1,PML,PRDM1,PURA,RUNX1,TSC2	16
Cellular Development	proliferation of myeloid cells	0.00377	BCR,CEBPA,ELANE,FANCA,HOXB7,LAG3,LGALS3,MAD1L1,MEIS1,MLLT3,PBX1,PML,PRDM1,PURA,RUNX1,TSC2	16
Hematological System Development and Function	proliferation of myeloid cells	0.00377	BCR,CEBPA,ELANE,FANCA,HOXB7,LAG3,LGALS3,MAD1L1,MEIS1,MLLT3,PBX1,PML,PRDM1,PURA,RUNX1,TSC2	16
Cellular Development	differentiation of myeloid progenitor cells	0.0038	CEBPA,CTBP1,FLT3,JAM3,LFNG,MECOM,MEIS1,NOTCH1,RUNX1,RUNX2	10
Hematological System Development and Function	differentiation of myeloid progenitor cells	0.0038	CEBPA,CTBP1,FLT3,JAM3,LFNG,MECOM,MEIS1,NOTCH1,RUNX1,RUNX2	10
Hematopoiesis	differentiation of myeloid progenitor cells	0.0038	CEBPA,CTBP1,FLT3,JAM3,LFNG,MECOM,MEIS1,NOTCH1,RUNX1,RUNX2	10
Cardiovascular Disease	stenosis of semilunar valve	0.0038	BGLAP,ELN,FGFRL1,HOXA3,LRP5,NPPA,NPPC,RUNX2,TIMP2,TTN	10
Organismal Injury and Abnormalities	stenosis of semilunar valve	0.0038	BGLAP,ELN,FGFRL1,HOXA3,LRP5,NPPA,NPPC,RUNX2,TIMP2,TTN	10
Cardiovascular Disease	formation of vascular lesion	0.00382	AGT,ALOX5,ANGPT2,CD59,CETP,COL1A1,DDR1,DHFR,ELN,FUT7,HPSE,HSPG2,ITGB3,LTB4R,RUNX1,SHC1,TGFB2	17
Organismal Injury and Abnormalities	formation of vascular lesion	0.00382	AGT,ALOX5,ANGPT2,CD59,CETP,COL1A1,DDR1,DHFR,ELN,FUT7,HPSE,HSPG2,ITGB3,LTB4R,RUNX1,SHC1,TGFB2	17
Organismal Development	formation of vessel	0.00382	AGT,AKT1,ANGPT2,BMP4,BRMS1,COL13A1,F12,FGF1,FGF2,HGF,HOXB7,ITGB3,LTA,PDE2A,TGFB2,TIMP2,TYMP	17
Tissue Morphology	contraction of cardiovascular tissue	0.00382	ADRBK1,AGT,ANGPT2,CAMK2D,CSRP3,MYL4,SCN1B,SLC8A1,TCAP,TPM1,TTN,UCN	12
Cell Death and Survival	cell death of oligodendrocytes	0.00387	AKT1,FGF2,GRIN1,GRIN2D,LTA,MOG,NCF2,NOTCH1,NTRK1,PTGDS,SLC17A5	11
Cellular Growth and Proliferation	proliferation of cancer cells	0.00393	ADRBK1,AFAP1L2,AGT,APCDD1,BCAN,BCR,BMP2,F2RL1,FGF1,FGF2,FHL2,FOS,GDNF,HGF,HPN,HSPG2,INHBA,LAMA3,LCN2,LGALS3,LTA,LZTS2,mir-29,MST1,MST1R,NODAL,NOTCH1,NOX4,NR4A2,PIM1,PLAGL1,RCAN1,RHOB,RHOBTB2,RORC,RXRA,SKI,SMAD3,SOCS1,SPDEF,SPHK2,TGFB2,TP73,WNT3A	44
Cellular Development	proliferation of cancer cells	0.00393	ADRBK1,AFAP1L2,AGT,APCDD1,BCAN,BCR,BMP2,F2RL1,FGF1,FGF2,FHL2,FOS,GDNF,HGF,HPN,HSPG2,INHBA,LAMA3,LCN2,LGALS3,LTA,LZTS2,mir-29,MST1,MST1R,NODAL,NOTCH1,NOX4,NR4A2,PIM1,PLAGL1,RCAN1,RHOB,RHOBTB2,RORC,RXRA,SKI,SMAD3,SOCS1,SPDEF,SPHK2,TGFB2,TP73,WNT3A	44
Tumor Morphology	proliferation of cancer cells	0.00393	ADRBK1,AFAP1L2,AGT,APCDD1,BCAN,BCR,BMP2,F2RL1,FGF1,FGF2,FHL2,FOS,GDNF,HGF,HPN,HSPG2,INHBA,LAMA3,LCN2,LGALS3,LTA,LZTS2,mir-29,MST1,MST1R,NODAL,NOTCH1,NOX4,NR4A2,PIM1,PLAGL1,RCAN1,RHOB,RHOBTB2,RORC,RXRA,SKI,SMAD3,SOCS1,SPDEF,SPHK2,TGFB2,TP73,WNT3A	44
Tissue Morphology	abnormal morphology of axons	0.00394	AATK,AGRN,CLCN6,CNTNAP1,GABBR1,GAL3ST1,GPR126,LGI1,LMNA,NR2F1,PLXNA2,PURA,SCN1B,TP73	14
Nervous System Development and Function	abnormal morphology of axons	0.00394	AATK,AGRN,CLCN6,CNTNAP1,GABBR1,GAL3ST1,GPR126,LGI1,LMNA,NR2F1,PLXNA2,PURA,SCN1B,TP73	14
Cell Morphology	abnormal morphology of axons	0.00394	AATK,AGRN,CLCN6,CNTNAP1,GABBR1,GAL3ST1,GPR126,LGI1,LMNA,NR2F1,PLXNA2,PURA,SCN1B,TP73	14
Connective Tissue Disorders	kyphosis of vertebral column	0.00394	ARHGAP1,CLEC3B,LMNA,MTHFR,NFIX,RAI1,SIRT6,SIRT7,SLC39A13,SMAD3,THBS2,TYMP,UPP1,WNT3A	14
Skeletal and Muscular Disorders	kyphosis of vertebral column	0.00394	ARHGAP1,CLEC3B,LMNA,MTHFR,NFIX,RAI1,SIRT6,SIRT7,SLC39A13,SMAD3,THBS2,TYMP,UPP1,WNT3A	14
Neurological Disease	kyphosis of vertebral column	0.00394	ARHGAP1,CLEC3B,LMNA,MTHFR,NFIX,RAI1,SIRT6,SIRT7,SLC39A13,SMAD3,THBS2,TYMP,UPP1,WNT3A	14
Developmental Disorder	kyphosis of vertebral column	0.00394	ARHGAP1,CLEC3B,LMNA,MTHFR,NFIX,RAI1,SIRT6,SIRT7,SLC39A13,SMAD3,THBS2,TYMP,UPP1,WNT3A	14
Nervous System Development and Function	morphology of rhombencephalon	0.00395	ABR,ATP2B2,B4GALNT1,BCR,CACNA2D2,CNTN1,CTNNA2,EPB41L1,FGF17,GLI2,GSC,HOXA2,LMX1B,LRP8,MAPK8IP1,MERTK,MTHFR,PURA,TMEM176B,TYMP,UPP1,WNT3A,ZNF423	23
Organ Morphology	morphology of rhombencephalon	0.00395	ABR,ATP2B2,B4GALNT1,BCR,CACNA2D2,CNTN1,CTNNA2,EPB41L1,FGF17,GLI2,GSC,HOXA2,LMX1B,LRP8,MAPK8IP1,MERTK,MTHFR,PURA,TMEM176B,TYMP,UPP1,WNT3A,ZNF423	23
Cellular Assembly and Organization	development of cytoplasm	0.00397	AGT,AKT1,ANXA1,APOL1,ARAP1,ARHGEF2,ARHGEF3,ARPC2,AVP,BOP1,CAPN1,CDC42BPB,CNTNAP1,COBL,CORO1A,CTSD,ELN,FBLIM1,FCER1A,FGF1,FGF2,GAS7,GNA12,GNAO1,GNAS,GNG7,HGF,HTT,INPP5A,INPP5J,INPP5K,ITGA3,ITGB3,MAP1LC3A,MCF2L,MPRIP,NOX4,NPPA,NTRK1,PRKCH,PTGDS,RHOB,SH3PXD2A,SMAD3,STARD13,SYNPO,TBCD,TPM1,UCN,UCN2,ULK1,VAV2,WNT3A	53
Gastrointestinal Disease	metastatic colorectal cancer	0.00397	ANGPTL2,COLEC12,EFS,EMP1,FGF1,FLRT2,FRY,FZD7,HOXA10,KRT18,LAMA3,LGALS3,MEIS1,MLPH,NR2F1,NTRK1,PAPPA,PEG3,PPAP2B,SECTM1,SEL1L3,SLC16A3,SYNPO2L,TGFB2,TNIK,TOR4A	26
Cancer	metastatic colorectal cancer	0.00397	ANGPTL2,COLEC12,EFS,EMP1,FGF1,FLRT2,FRY,FZD7,HOXA10,KRT18,LAMA3,LGALS3,MEIS1,MLPH,NR2F1,NTRK1,PAPPA,PEG3,PPAP2B,SECTM1,SEL1L3,SLC16A3,SYNPO2L,TGFB2,TNIK,TOR4A	26
Nervous System Development and Function	outgrowth of neurites	0.004	AATK,AKT1,BAIAP2,BCAN,BMP2,BMP4,CABLES1,CORO1B,DDR1,DOCK1,DOK5,ELAVL4,EXT1,FEZ1,FGF1,FGF2,FKBP5,GAS7,GDNF,GNAO1,GNAS,HGF,HPSE,HTT,ICAM5,ITGA3,ITGB3,KLF7,LAMA3,MAP3K8,mir-10,MPRIP,NDEL1,NFATC4,NFIX,NGEF,NTRK1,PAK6,PLD2,PRPH,PTPRF,RALGDS,SCN1B,SHC1,TNK2,TP73,ULK1,VAV2,WISP2,WNT3A	50
Cellular Assembly and Organization	outgrowth of neurites	0.004	AATK,AKT1,BAIAP2,BCAN,BMP2,BMP4,CABLES1,CORO1B,DDR1,DOCK1,DOK5,ELAVL4,EXT1,FEZ1,FGF1,FGF2,FKBP5,GAS7,GDNF,GNAO1,GNAS,HGF,HPSE,HTT,ICAM5,ITGA3,ITGB3,KLF7,LAMA3,MAP3K8,mir-10,MPRIP,NDEL1,NFATC4,NFIX,NGEF,NTRK1,PAK6,PLD2,PRPH,PTPRF,RALGDS,SCN1B,SHC1,TNK2,TP73,ULK1,VAV2,WISP2,WNT3A	50
Cell Morphology	outgrowth of neurites	0.004	AATK,AKT1,BAIAP2,BCAN,BMP2,BMP4,CABLES1,CORO1B,DDR1,DOCK1,DOK5,ELAVL4,EXT1,FEZ1,FGF1,FGF2,FKBP5,GAS7,GDNF,GNAO1,GNAS,HGF,HPSE,HTT,ICAM5,ITGA3,ITGB3,KLF7,LAMA3,MAP3K8,mir-10,MPRIP,NDEL1,NFATC4,NFIX,NGEF,NTRK1,PAK6,PLD2,PRPH,PTPRF,RALGDS,SCN1B,SHC1,TNK2,TP73,ULK1,VAV2,WISP2,WNT3A	50
Cell Death and Survival	apoptosis of hematopoietic cell lines	0.0041	ABCC1,AKT1,BCL2L11,BCR,BMP2,CCND3,CFLAR,COL1A1,ETV6,FCER1A,FLT3,INHBA,LCN2,LGALS3,MERTK,NME3,NOTCH1,PIM1,PML,PRDM1,PRKCZ,RORC,RUNX1,SHC1,SLC2A1,SMAD6,SOCS1,TAL1,TGFB2	29
Organismal Injury and Abnormalities	Organ Degeneration	0.00411	AGT,ATXN1,B4GALNT1,CAPN1,CLU,COL13A1,CRHR1,DES,FXN,GDNF,GRIN1,HTT,LMNA,MERTK,NR1H3,PPT2,ROBO3,SEPT5,SOCS1,TNS1,TREX1,VAC14	22
Tissue Development	adhesion of bladder cancer cell lines	0.00411	CHST6,CX3CL1,FUT7	3
Cell-To-Cell Signaling and Interaction	adhesion of bladder cancer cell lines	0.00411	CHST6,CX3CL1,FUT7	3
Cellular Development	arrest in maturation of hematopoietic progenitor cells	0.00411	NFE2,PML,SHC1	3
Hematological System Development and Function	arrest in maturation of hematopoietic progenitor cells	0.00411	NFE2,PML,SHC1	3
Hematopoiesis	arrest in maturation of hematopoietic progenitor cells	0.00411	NFE2,PML,SHC1	3
Endocrine System Disorders	hereditary congenital hypothyroidism	0.00411	DUOX2,DUOXA2,TG	3
Metabolic Disease	hereditary congenital hypothyroidism	0.00411	DUOX2,DUOXA2,TG	3
Developmental Disorder	hereditary congenital hypothyroidism	0.00411	DUOX2,DUOXA2,TG	3
Hereditary Disorder	hereditary congenital hypothyroidism	0.00411	DUOX2,DUOXA2,TG	3
Cellular Growth and Proliferation	inhibition of natural killer cells	0.00411	HLA-C,HLA-E,HLA-G	3
Hematological System Development and Function	inhibition of natural killer cells	0.00411	HLA-C,HLA-E,HLA-G	3
Organismal Development	lack of tail	0.00411	CYP26A1,DVL3,WNT3A	3
Connective Tissue Development and Function	mitogenesis of hepatic stellate cells	0.00411	AGT,AVP,FGF2	3
Hepatic System Development and Function	mitogenesis of hepatic stellate cells	0.00411	AGT,AVP,FGF2	3
Cell Cycle	mitogenesis of hepatic stellate cells	0.00411	AGT,AVP,FGF2	3
Small Molecule Biochemistry	modification of cyclic AMP	0.00411	FGF2,GUCY2D,NPPA	3
Cell Signaling	modification of cyclic AMP	0.00411	FGF2,GUCY2D,NPPA	3
Nucleic Acid Metabolism	modification of cyclic AMP	0.00411	FGF2,GUCY2D,NPPA	3
Cellular Growth and Proliferation	proliferation of brown adipocytes	0.00411	AVP,FGF1,FGF2	3
Cellular Development	proliferation of brown adipocytes	0.00411	AVP,FGF1,FGF2	3
Connective Tissue Development and Function	proliferation of brown adipocytes	0.00411	AVP,FGF1,FGF2	3
Cellular Assembly and Organization	quantity of filopodia-like projection	0.00411	ARPC2,CAPZB,mir-29	3
Cellular Function and Maintenance	quantity of filopodia-like projection	0.00411	ARPC2,CAPZB,mir-29	3
Small Molecule Biochemistry	quantity of taurine	0.00411	ATXN1,HTT,SLC6A12	3
Molecular Transport	quantity of taurine	0.00411	ATXN1,HTT,SLC6A12	3
Amino Acid Metabolism	quantity of taurine	0.00411	ATXN1,HTT,SLC6A12	3
Infectious Disease	viremia	0.00411	BST2,HLA-C,HLA-DQB1	3
Cellular Growth and Proliferation	proliferation of tumor cells	0.00413	ADRBK1,AFAP1L2,AGT,AKT1,ALOX5,APCDD1,BCAN,BCR,BMP2,BMP4,CA12,CACNA2D2,CDK6,CLU,ELANE,F2RL1,FGF1,FGF2,FHL2,FOS,GDNF,HGF,HPN,HSPG2,IL12A,INHBA,LAMA3,LCN2,LGALS3,LTA,LZTS2,mir-29,MST1,MST1R,NODAL,NOTCH1,NOX4,NR4A2,PCSK6,PIM1,PLAGL1,PML,PTPRE,RCAN1,RHOB,RHOBTB2,RORC,RXRA,SKI,SMAD3,SOCS1,SPDEF,SPHK2,TGFB2,TIMP2,TP73,TSC2,WNT3A	58
Cellular Development	proliferation of tumor cells	0.00413	ADRBK1,AFAP1L2,AGT,AKT1,ALOX5,APCDD1,BCAN,BCR,BMP2,BMP4,CA12,CACNA2D2,CDK6,CLU,ELANE,F2RL1,FGF1,FGF2,FHL2,FOS,GDNF,HGF,HPN,HSPG2,IL12A,INHBA,LAMA3,LCN2,LGALS3,LTA,LZTS2,mir-29,MST1,MST1R,NODAL,NOTCH1,NOX4,NR4A2,PCSK6,PIM1,PLAGL1,PML,PTPRE,RCAN1,RHOB,RHOBTB2,RORC,RXRA,SKI,SMAD3,SOCS1,SPDEF,SPHK2,TGFB2,TIMP2,TP73,TSC2,WNT3A	58
Tumor Morphology	proliferation of tumor cells	0.00413	ADRBK1,AFAP1L2,AGT,AKT1,ALOX5,APCDD1,BCAN,BCR,BMP2,BMP4,CA12,CACNA2D2,CDK6,CLU,ELANE,F2RL1,FGF1,FGF2,FHL2,FOS,GDNF,HGF,HPN,HSPG2,IL12A,INHBA,LAMA3,LCN2,LGALS3,LTA,LZTS2,mir-29,MST1,MST1R,NODAL,NOTCH1,NOX4,NR4A2,PCSK6,PIM1,PLAGL1,PML,PTPRE,RCAN1,RHOB,RHOBTB2,RORC,RXRA,SKI,SMAD3,SOCS1,SPDEF,SPHK2,TGFB2,TIMP2,TP73,TSC2,WNT3A	58
Tissue Development	patterning of axis	0.00417	BMP4,CYP26B1,DVL3,EPB41L5,GDF1,GLI2,LFNG,NOTCH1,PBX1,PCSK6,PPAP2B,TDGF1,WNT3A	13
Embryonic Development	patterning of axis	0.00417	BMP4,CYP26B1,DVL3,EPB41L5,GDF1,GLI2,LFNG,NOTCH1,PBX1,PCSK6,PPAP2B,TDGF1,WNT3A	13
Connective Tissue Development and Function	patterning of axis	0.00417	BMP4,CYP26B1,DVL3,EPB41L5,GDF1,GLI2,LFNG,NOTCH1,PBX1,PCSK6,PPAP2B,TDGF1,WNT3A	13
Skeletal and Muscular System Development and Function	patterning of axis	0.00417	BMP4,CYP26B1,DVL3,EPB41L5,GDF1,GLI2,LFNG,NOTCH1,PBX1,PCSK6,PPAP2B,TDGF1,WNT3A	13
Connective Tissue Disorders	psoriatic arthritis	0.00417	CCND3,HLA-E,LTA,MAP4K1,NOD1,NOD2,PRKCZ,RUNX3,S100A8,SDC3,SIPA1,TRADD,ZMYND8	13
Inflammatory Disease	psoriatic arthritis	0.00417	CCND3,HLA-E,LTA,MAP4K1,NOD1,NOD2,PRKCZ,RUNX3,S100A8,SDC3,SIPA1,TRADD,ZMYND8	13
Skeletal and Muscular Disorders	psoriatic arthritis	0.00417	CCND3,HLA-E,LTA,MAP4K1,NOD1,NOD2,PRKCZ,RUNX3,S100A8,SDC3,SIPA1,TRADD,ZMYND8	13
Dermatological Diseases and Conditions	psoriatic arthritis	0.00417	CCND3,HLA-E,LTA,MAP4K1,NOD1,NOD2,PRKCZ,RUNX3,S100A8,SDC3,SIPA1,TRADD,ZMYND8	13
Cardiovascular Disease	ventricular septal defect	0.00418	BAZ1B,DOCK1,DVL3,FGFRL1,GDF1,LEFTY2,LTBP1,MEIS1,NCOR2,PBX1,PBX2,PCSK6,RXRA,SALL4,TBX1,TGFB2	16
Tissue Development	abnormal morphology of basilar bone	0.0042	FGFRL1,GLI2,HOXA2,HOXA3,PHC2,SKI	6
Embryonic Development	abnormal morphology of basilar bone	0.0042	FGFRL1,GLI2,HOXA2,HOXA3,PHC2,SKI	6
Organ Development	abnormal morphology of basilar bone	0.0042	FGFRL1,GLI2,HOXA2,HOXA3,PHC2,SKI	6
Organismal Development	abnormal morphology of basilar bone	0.0042	FGFRL1,GLI2,HOXA2,HOXA3,PHC2,SKI	6
Connective Tissue Development and Function	abnormal morphology of basilar bone	0.0042	FGFRL1,GLI2,HOXA2,HOXA3,PHC2,SKI	6
Organ Morphology	abnormal morphology of basilar bone	0.0042	FGFRL1,GLI2,HOXA2,HOXA3,PHC2,SKI	6
Skeletal and Muscular System Development and Function	abnormal morphology of basilar bone	0.0042	FGFRL1,GLI2,HOXA2,HOXA3,PHC2,SKI	6
Cellular Growth and Proliferation	proliferation of adipocytes	0.0042	AVP,CEBPA,FGF1,FGF2,SMAD6,TSHR	6
Cellular Development	proliferation of adipocytes	0.0042	AVP,CEBPA,FGF1,FGF2,SMAD6,TSHR	6
Connective Tissue Development and Function	proliferation of adipocytes	0.0042	AVP,CEBPA,FGF1,FGF2,SMAD6,TSHR	6
Cancer	hematological neoplasia	0.00426	ABCC1,ACTG1,AIRE,AKT1,AKT3,AMACR,ANXA4,ARHGAP1,ARHGAP26,ATP2B2,BCL10,BCL2L11,BCR,BIN3,BRD2,BST2,CCND3,CD274,CD58,CD59,CDCP1,CEBPA,CFLAR,CLDN5,CLK1,CTBP1,DHFR,DLEU7,DOK2,E2F4,ENC1,ERG,ETV6,FGF2,FLT3,FPGS,GATA2,GIT1,GPX3,HDAC4,HGF,HLA-A,HLA-DRA,HMGA1,HTR3D,IL12A,IL16,IL1RAP,IL2RA,INHBA,ITGA3,ITGAE,ITGB3,JAK1,JARID2,KLHL6,LTA,MAP3K8,MAP4K1,MAPK8IP1,MECOM,MEIS1,mir-10,mir-146,mir-29,MST1,NFE2,NOTCH1,…	103
Hematological Disease	hematological neoplasia	0.00426	ABCC1,ACTG1,AIRE,AKT1,AKT3,AMACR,ANXA4,ARHGAP1,ARHGAP26,ATP2B2,BCL10,BCL2L11,BCR,BIN3,BRD2,BST2,CCND3,CD274,CD58,CD59,CDCP1,CEBPA,CFLAR,CLDN5,CLK1,CTBP1,DHFR,DLEU7,DOK2,E2F4,ENC1,ERG,ETV6,FGF2,FLT3,FPGS,GATA2,GIT1,GPX3,HDAC4,HGF,HLA-A,HLA-DRA,HMGA1,HTR3D,IL12A,IL16,IL1RAP,IL2RA,INHBA,ITGA3,ITGAE,ITGB3,JAK1,JARID2,KLHL6,LTA,MAP3K8,MAP4K1,MAPK8IP1,MECOM,MEIS1,mir-10,mir-146,mir-29,MST1,NFE2,NOTCH1,…	103
Cardiovascular System Development and Function	function of left ventricle	0.0043	AGT,DYSF,GNAS,SLC2A1,UCN2	5
Organ Development	function of left ventricle	0.0043	AGT,DYSF,GNAS,SLC2A1,UCN2	5
Cellular Development	immortalization of hematopoietic cells	0.0043	ERG,MEIS1,NOTCH1,PBX1,RUNX1	5
Cancer	immortalization of hematopoietic cells	0.0043	ERG,MEIS1,NOTCH1,PBX1,RUNX1	5
Cell Morphology	morphology of tumor cells	0.0043	HPN,LSP1,PLAGL1,PTPRE,WNT3A	5
Cancer	morphology of tumor cells	0.0043	HPN,LSP1,PLAGL1,PTPRE,WNT3A	5
Tumor Morphology	morphology of tumor cells	0.0043	HPN,LSP1,PLAGL1,PTPRE,WNT3A	5
Tissue Morphology	morphology of white matter	0.0043	MAP3K12,POU3F1,PURA,TYMP,UPP1	5
Nervous System Development and Function	morphology of white matter	0.0043	MAP3K12,POU3F1,PURA,TYMP,UPP1	5
Organ Morphology	morphology of white matter	0.0043	MAP3K12,POU3F1,PURA,TYMP,UPP1	5
Cancer	lymphohematopoietic cancer	0.00433	ABCC1,ACTG1,AIRE,AKT1,AKT3,AMACR,ANXA4,ARHGAP1,ARHGAP26,ATP2B2,BCL10,BCL2L11,BCR,BIN3,BRD2,BST2,CCND3,CD274,CD58,CD59,CDCP1,CEBPA,CFLAR,CLDN5,CLK1,CTBP1,DHFR,DLEU7,DOK2,E2F4,ENC1,ERG,ETV6,FGF2,FLT3,FPGS,GATA2,GIT1,GNAS,GPX3,HDAC4,HGF,HLA-A,HLA-DRA,HMGA1,HTR3D,IL12A,IL16,IL1RAP,IL2RA,ITGA3,ITGAE,ITGB3,JAK1,JARID2,KLHL6,let-7,LTA,MAD1L1,MAP3K8,MAP4K1,MAPK8IP1,MECOM,MEIS1,mir-10,mir-146,mir-29,MST1,…	106
Cellular Development	differentiation of B lymphocytes	0.00438	ARID3A,BCL10,BCL2L11,CEBPA,CLCF1,DLL1,ETV6,EXTL1,FLT3,FOS,HDAC4,IL12A,IL17D,IL21R,IL2RA,IL5RA,INHBA,JAK1,KLHL6,LGALS3,MOG,MXD3,NKX2-3,NTRK1,PRDM1,PTPRJ,RUNX1,SH2B2,SIRT6,TSHR	30
Hematological System Development and Function	differentiation of B lymphocytes	0.00438	ARID3A,BCL10,BCL2L11,CEBPA,CLCF1,DLL1,ETV6,EXTL1,FLT3,FOS,HDAC4,IL12A,IL17D,IL21R,IL2RA,IL5RA,INHBA,JAK1,KLHL6,LGALS3,MOG,MXD3,NKX2-3,NTRK1,PRDM1,PTPRJ,RUNX1,SH2B2,SIRT6,TSHR	30
Hematopoiesis	differentiation of B lymphocytes	0.00438	ARID3A,BCL10,BCL2L11,CEBPA,CLCF1,DLL1,ETV6,EXTL1,FLT3,FOS,HDAC4,IL12A,IL17D,IL21R,IL2RA,IL5RA,INHBA,JAK1,KLHL6,LGALS3,MOG,MXD3,NKX2-3,NTRK1,PRDM1,PTPRJ,RUNX1,SH2B2,SIRT6,TSHR	30
Humoral Immune Response	differentiation of B lymphocytes	0.00438	ARID3A,BCL10,BCL2L11,CEBPA,CLCF1,DLL1,ETV6,EXTL1,FLT3,FOS,HDAC4,IL12A,IL17D,IL21R,IL2RA,IL5RA,INHBA,JAK1,KLHL6,LGALS3,MOG,MXD3,NKX2-3,NTRK1,PRDM1,PTPRJ,RUNX1,SH2B2,SIRT6,TSHR	30
Cellular Assembly and Organization	formation of actin stress fibers	0.00438	AGT,AKT1,ARAP1,ARHGEF2,ARHGEF3,AVP,BOP1,CAPN1,CDC42BPB,CNTNAP1,ELN,FBLIM1,FGF1,FGF2,GNA12,GNAO1,GNG7,HGF,INPP5K,ITGA3,MCF2L,MPRIP,NOX4,NPPA,RHOB,SMAD3,STARD13,SYNPO,TPM1,VAV2	30
Cellular Function and Maintenance	formation of actin stress fibers	0.00438	AGT,AKT1,ARAP1,ARHGEF2,ARHGEF3,AVP,BOP1,CAPN1,CDC42BPB,CNTNAP1,ELN,FBLIM1,FGF1,FGF2,GNA12,GNAO1,GNG7,HGF,INPP5K,ITGA3,MCF2L,MPRIP,NOX4,NPPA,RHOB,SMAD3,STARD13,SYNPO,TPM1,VAV2	30
Tissue Development	formation of actin stress fibers	0.00438	AGT,AKT1,ARAP1,ARHGEF2,ARHGEF3,AVP,BOP1,CAPN1,CDC42BPB,CNTNAP1,ELN,FBLIM1,FGF1,FGF2,GNA12,GNAO1,GNG7,HGF,INPP5K,ITGA3,MCF2L,MPRIP,NOX4,NPPA,RHOB,SMAD3,STARD13,SYNPO,TPM1,VAV2	30
Nervous System Development and Function	loss of neurons	0.00439	ADRBK1,ATP2B2,ATXN1,CTSD,FGF2,GDNF,HTT,KLF7,LMX1B,MAPK8IP1,MCOLN3,NOTCH1,NR1H3,NR4A2,NTRK1,PITX3,PPP1R15A,RUNX1,SEPT5,VAC14	20
Cell Death and Survival	loss of neurons	0.00439	ADRBK1,ATP2B2,ATXN1,CTSD,FGF2,GDNF,HTT,KLF7,LMX1B,MAPK8IP1,MCOLN3,NOTCH1,NR1H3,NR4A2,NTRK1,PITX3,PPP1R15A,RUNX1,SEPT5,VAC14	20
Developmental Disorder	malformation	0.0044	AKT3,ALX4,BAG6,BCL10,CCDC88C,CHRD,CYP26A1,CYP26C1,DOCK1,DRAXIN,GDF1,GLI2,HDAC4,HSPG2,MCPH1,MIB2,NDST1,NFIX,NIN,NUAK2,PBX1,PBX2,PIK3R2,PTPRF,PTPRJ,PURA,RGMA,SALL4,SKI,SMAD3,SPHK2,SPRY4,TDGF1,TSC2,TSEN54,TUBGCP6	36
Skeletal and Muscular Disorders	Duchenne muscular dystrophy	0.00442	HLA-A,HLA-C,HLA-DPB1,HLA-DQB1,HLA-DRA,mir-130,mir-146,mir-548,MYL4,TNNT3	10
Developmental Disorder	Duchenne muscular dystrophy	0.00442	HLA-A,HLA-C,HLA-DPB1,HLA-DQB1,HLA-DRA,mir-130,mir-146,mir-548,MYL4,TNNT3	10
Hereditary Disorder	Duchenne muscular dystrophy	0.00442	HLA-A,HLA-C,HLA-DPB1,HLA-DQB1,HLA-DRA,mir-130,mir-146,mir-548,MYL4,TNNT3	10
Cancer	development of tumor	0.00443	ABCC1,AGT,AKT1,AKT3,ALOX5,BCL2L11,BCR,BMP2,BMP4,CCND3,CDK6,CEBPA,ETV6,FGF2,FOS,GATA2,GDNF,HGF,HLA-G,HMGA1,HPSE,IL12A,INHBA,ITGB3,LFNG,LTA,MAP3K6,MST1,MST1R,NOTCH1,PATZ1,PDE4D,PML,PTGER2,RAD52,RUNX1,RUNX2,SMAD3,THBS2,TSC2,WWTR1	41
Organ Morphology	relaxation of muscle	0.00445	AGT,DES,F2RL1,HMOX2,ITGB3,KCNJ11,NPPA,SLC8A1,SRL,TPM1,UCN2	11
Skeletal and Muscular System Development and Function	relaxation of muscle	0.00445	AGT,DES,F2RL1,HMOX2,ITGB3,KCNJ11,NPPA,SLC8A1,SRL,TPM1,UCN2	11
Tissue Development	kidney development	0.00447	AGT,ANXA4,ARHGAP1,BAG6,BCL2L11,BMP2,BMP4,BRD4,CDH4,CX3CL1,CYP26A1,FGF2,FGFRL1,GDNF,GLI2,HGF,HTT,KCNQ1OT1,LCN2,LGALS3,LMX1B,LZTS2,MST1,MST1R,NID1,PAX8,PBX1,SCHIP1,SIX2,SMAD3,SOCS1,STRA6,TIMP2,WNT6,WWTR1	35
Embryonic Development	kidney development	0.00447	AGT,ANXA4,ARHGAP1,BAG6,BCL2L11,BMP2,BMP4,BRD4,CDH4,CX3CL1,CYP26A1,FGF2,FGFRL1,GDNF,GLI2,HGF,HTT,KCNQ1OT1,LCN2,LGALS3,LMX1B,LZTS2,MST1,MST1R,NID1,PAX8,PBX1,SCHIP1,SIX2,SMAD3,SOCS1,STRA6,TIMP2,WNT6,WWTR1	35
Organ Development	kidney development	0.00447	AGT,ANXA4,ARHGAP1,BAG6,BCL2L11,BMP2,BMP4,BRD4,CDH4,CX3CL1,CYP26A1,FGF2,FGFRL1,GDNF,GLI2,HGF,HTT,KCNQ1OT1,LCN2,LGALS3,LMX1B,LZTS2,MST1,MST1R,NID1,PAX8,PBX1,SCHIP1,SIX2,SMAD3,SOCS1,STRA6,TIMP2,WNT6,WWTR1	35
Organismal Development	kidney development	0.00447	AGT,ANXA4,ARHGAP1,BAG6,BCL2L11,BMP2,BMP4,BRD4,CDH4,CX3CL1,CYP26A1,FGF2,FGFRL1,GDNF,GLI2,HGF,HTT,KCNQ1OT1,LCN2,LGALS3,LMX1B,LZTS2,MST1,MST1R,NID1,PAX8,PBX1,SCHIP1,SIX2,SMAD3,SOCS1,STRA6,TIMP2,WNT6,WWTR1	35
Renal and Urological System Development and Function	kidney development	0.00447	AGT,ANXA4,ARHGAP1,BAG6,BCL2L11,BMP2,BMP4,BRD4,CDH4,CX3CL1,CYP26A1,FGF2,FGFRL1,GDNF,GLI2,HGF,HTT,KCNQ1OT1,LCN2,LGALS3,LMX1B,LZTS2,MST1,MST1R,NID1,PAX8,PBX1,SCHIP1,SIX2,SMAD3,SOCS1,STRA6,TIMP2,WNT6,WWTR1	35
Cellular Growth and Proliferation	cytostasis	0.00457	ABCC1,ADCY3,ADRBK1,BCR,BMP2,BMP4,CCND3,CLU,ETV6,FABP7,FGF1,FLT3,GPR132,HBP1,HDAC4,HGF,let-7,LTBP1,MAD1L1,MECOM,MEIS1,NME3,NOTCH1,NR2F1,NTRK1,PML,PPP1R15A,PRKCZ,PTGER2,RXRA,RXRB,SKI,SMAD3,SOCS1,TP73,TSC2,UBE2M	37
Tissue Morphology	abnormal morphology of sensory epithelium	0.00458	ATP2B2,BMP4,FGF20,KCNQ1,NR2F1,PAX8,THRA	7
Nervous System Development and Function	quantity of dendritic spines	0.00458	DLG4,GIT1,GRIN1,HTT,IL1RAP,mir-29,RHOB	7
Cellular Assembly and Organization	quantity of dendritic spines	0.00458	DLG4,GIT1,GRIN1,HTT,IL1RAP,mir-29,RHOB	7
Cancer	transformation of fibroblast cell lines	0.00465	AKT1,AKT3,BCR,CCND3,CDK6,CEBPA,CLU,COL1A1,EIF4G1,ETV6,FGF1,FGF2,FGF20,FOS,GNA12,GNAO1,GPR132,HBP1,HGF,HMGA1,IRF5,LZTS2,MAP3K8,MAPK8IP1,MCF2L,MECOM,MERTK,MST1R,PBX1,RASIP1,RHOB,RUNX1,SHC1,SKI,TMEM176B,TP73	36
Cardiovascular Disease	hypertrophy of heart	0.00466	ADRA2A,AGT,AKT1,ANGPT2,CACNA1C,CSRP3,CTF1,DES,ELN,FHL2,FXYD1,ITGB3,KCNJ11,KCNQ1,NFATC4,NOX4,NPPA,PBX1,PBX2,PNKD,PNPLA2,RCAN1,RGS5,SIRT7,SLC8A1,TG,TPM1,TTN,UCN2,VAV2	30
Developmental Disorder	hypertrophy of heart	0.00466	ADRA2A,AGT,AKT1,ANGPT2,CACNA1C,CSRP3,CTF1,DES,ELN,FHL2,FXYD1,ITGB3,KCNJ11,KCNQ1,NFATC4,NOX4,NPPA,PBX1,PBX2,PNKD,PNPLA2,RCAN1,RGS5,SIRT7,SLC8A1,TG,TPM1,TTN,UCN2,VAV2	30
Cardiovascular System Development and Function	development of endothelial tissue	0.00476	AGT,AKT1,ANGPT2,BAI1,BMP2,BMP4,COL1A1,F12,F2RL1,FGF1,FGF2,GLI2,HEYL,HGF,HSPG2,INHBA,ITGB3,LGALS3,mir-10,NOTCH1,NPPA,NPPC,NRG2,NRP2,OXT,PDE2A,PIM1,PTPRJ,RASA3,RCAN1,RGS5,RPTOR,RUNX2,S100A8,SEMA6B,SEPT9,SLC8A1,SLC9A3R2,SPRY4,TAL1,TGFB2,TIMP2,TNFRSF6B,TNFSF12	44
Tissue Development	development of endothelial tissue	0.00476	AGT,AKT1,ANGPT2,BAI1,BMP2,BMP4,COL1A1,F12,F2RL1,FGF1,FGF2,GLI2,HEYL,HGF,HSPG2,INHBA,ITGB3,LGALS3,mir-10,NOTCH1,NPPA,NPPC,NRG2,NRP2,OXT,PDE2A,PIM1,PTPRJ,RASA3,RCAN1,RGS5,RPTOR,RUNX2,S100A8,SEMA6B,SEPT9,SLC8A1,SLC9A3R2,SPRY4,TAL1,TGFB2,TIMP2,TNFRSF6B,TNFSF12	44
Lipid Metabolism	secretion of lipid	0.00482	ADRA2A,AGT,ALOX5,ANGPT2,ANXA1,ATP8B1,AVP,BMP2,BMP4,CACNB4,CRHR1,CTSG,F2RL1,GABBR1,HGF,HMGA1,INHBA,KCNJ5,MAFF,NPPA,NR1H3,OXT,PLD2,RUNX1,UCN2	25
Small Molecule Biochemistry	secretion of lipid	0.00482	ADRA2A,AGT,ALOX5,ANGPT2,ANXA1,ATP8B1,AVP,BMP2,BMP4,CACNB4,CRHR1,CTSG,F2RL1,GABBR1,HGF,HMGA1,INHBA,KCNJ5,MAFF,NPPA,NR1H3,OXT,PLD2,RUNX1,UCN2	25
Molecular Transport	secretion of lipid	0.00482	ADRA2A,AGT,ALOX5,ANGPT2,ANXA1,ATP8B1,AVP,BMP2,BMP4,CACNB4,CRHR1,CTSG,F2RL1,GABBR1,HGF,HMGA1,INHBA,KCNJ5,MAFF,NPPA,NR1H3,OXT,PLD2,RUNX1,UCN2	25
Cell Morphology	morphology of tumor cell lines	0.00489	ADRA2A,AKT1,CD59,CDCP1,CEBPA,CFLAR,CLU,EPB41L1,FOS,GAL3ST1,GNA12,GNAO1,HGF,HTT,LRP5,MAD2L2,MERTK,MUC4,NFE2,PRKCZ,RXRB,SEPT9,SPDEF,ST8SIA1,STARD13,TSC2	26
Cellular Growth and Proliferation	proliferation of hematopoietic progenitor cells	0.00489	AGRN,BCR,BMP4,CCND3,CEBPA,CTF1,DLL1,FANCA,FGF2,FLT3,GATA2,HOXA10,HOXB7,INHBA,LGALS3,LTA,MAD1L1,MAFG,MECOM,MEIS1,MLLT3,NFE2,NOTCH1,NPPA,PBX1,PRDM1,RUNX1,SOCS1,SOX18,TAL1,TNFSF12,WNT3A	32
Cellular Development	proliferation of hematopoietic progenitor cells	0.00489	AGRN,BCR,BMP4,CCND3,CEBPA,CTF1,DLL1,FANCA,FGF2,FLT3,GATA2,HOXA10,HOXB7,INHBA,LGALS3,LTA,MAD1L1,MAFG,MECOM,MEIS1,MLLT3,NFE2,NOTCH1,NPPA,PBX1,PRDM1,RUNX1,SOCS1,SOX18,TAL1,TNFSF12,WNT3A	32
Hematological System Development and Function	proliferation of hematopoietic progenitor cells	0.00489	AGRN,BCR,BMP4,CCND3,CEBPA,CTF1,DLL1,FANCA,FGF2,FLT3,GATA2,HOXA10,HOXB7,INHBA,LGALS3,LTA,MAD1L1,MAFG,MECOM,MEIS1,MLLT3,NFE2,NOTCH1,NPPA,PBX1,PRDM1,RUNX1,SOCS1,SOX18,TAL1,TNFSF12,WNT3A	32
Hematopoiesis	proliferation of hematopoietic progenitor cells	0.00489	AGRN,BCR,BMP4,CCND3,CEBPA,CTF1,DLL1,FANCA,FGF2,FLT3,GATA2,HOXA10,HOXB7,INHBA,LGALS3,LTA,MAD1L1,MAFG,MECOM,MEIS1,MLLT3,NFE2,NOTCH1,NPPA,PBX1,PRDM1,RUNX1,SOCS1,SOX18,TAL1,TNFSF12,WNT3A	32
Developmental Disorder	Down's syndrome	0.00496	DLL1,FABP7,GDNF,GRIN1,GRIN2D,mir-10,NOTCH1,NTRK1,RUNX1	9
Hereditary Disorder	Down's syndrome	0.00496	DLL1,FABP7,GDNF,GRIN1,GRIN2D,mir-10,NOTCH1,NTRK1,RUNX1	9
Neurological Disease	disorder of basal ganglia	0.005	ACTN3,ADCY7,ADRA2A,AKT1,ANKRD11,ATP2B2,B3GALT4,B3GNT1,B4GALNT1,BAIAP2,BCR,C19orf12,CA12,CAPZB,CFLAR,CLU,CPLX2,CRIM1,CX3CL1,CYP26B1,DYNC1I1,EIF4G1,ESRRG,FABP7,FGF2,FLRT2,FOS,FOXN3,GAD2,GAL3ST1,GDNF,GIT1,GLT25D2,GNAO1,GNAS,GNG7,GPRC5C,GRIN1,GRIN2D,HADH,HBP1,HLA-B,HMOX2,HTT,ICAM5,ITLN1,KCNA5,KCNAB2,KCNIP2,MAFF,MAP3K12,MERTK,mir-29,MOG,MT1M,MYH7B,NDRG1,NGEF,NR4A2,P4HA1,PDE4D,PDE4DIP,PDE8B,PKM,PNKD,PO…	95
Cellular Function and Maintenance	autophagy of tumor cell lines	0.00501	AKT1,AKT3,APOL1,BAIAP2,BCL2L11,CAPN1,CATSPER4,CFLAR,KRT18,MAP1LC3A,PTGER2,RPTOR,SERPINA1,SORCS2,THBS2,TP73,TSC2,ULK1	18
Cell Morphology	autophagy of tumor cell lines	0.00501	AKT1,AKT3,APOL1,BAIAP2,BCL2L11,CAPN1,CATSPER4,CFLAR,KRT18,MAP1LC3A,PTGER2,RPTOR,SERPINA1,SORCS2,THBS2,TP73,TSC2,ULK1	18
Cell Signaling	small GTPase mediated signal transduction	0.00507	ADRA2A,ARHGAP1,ARHGEF2,ARHGEF3,BAIAP2,CAMK2D,CDC42EP1,CDC42SE1,DAB2IP,DOK2,FGF2,GNA12,GPR55,MCF2L,PLD2,RALGDS,RHOB,RHOJ,RREB1,SH2B2,TIMP2,TNK2,ULK1,VAV2	24
Cell Death and Survival	cell death of central nervous system cells	0.00508	AATK,ADRBK1,AKT1,ATXN1,B4GALNT1,BCL2L11,BMP2,CACNA2D2,CAPN1,CDK6,CFLAR,CLU,CRHR1,CTSD,DLGAP2,FOS,GDNF,GNAO1,GRIN1,HDAC4,HTT,LCN2,MAP3K12,NFATC4,NTRK1,P4HB,PEA15,PEG3,PRPH,RPS6KB2,RUNX1,SH3PXD2A,SLC2A1,ST8SIA1,TP73,TSC2,UCN	37
Cancer	ovarian tumor	0.00509	ACP5,AGT,AKT1,AQP12A/AQP12B,ARL4C,ASCL2,ATP8B1,BAG6,BCL10,BCR,C1QTNF7,C2orf88,CCND3,CD274,CLEC3B,CLU,CTDSPL,DDR1,DOK2,E2F4,EBPL,EHMT1,FAM78B,FGF1,FGF2,FLRT2,FOS,FRMD6,FYCO1,GNAS,GPR132,GPX3,HGF,HMGA1,HOXA2,HOXB6,IGF2BP3,INHBA,IQSEC1,ITLN1,KCNA3,LCN2,LMNA,LPAR5,LRP8,LRRN4,MECOM,mir-146,MLLT3,MST1,NCOR2,NR5A1,NTRK1,PAX8,PEA15,PEG3,PITPNM2,PLXNA2,PRG4,PRKAG2,PRKCZ,PTGER2,PTK6,PTPRF,RASSF9,RUNX3,SALL…	78
Reproductive System Disease	ovarian tumor	0.00509	ACP5,AGT,AKT1,AQP12A/AQP12B,ARL4C,ASCL2,ATP8B1,BAG6,BCL10,BCR,C1QTNF7,C2orf88,CCND3,CD274,CLEC3B,CLU,CTDSPL,DDR1,DOK2,E2F4,EBPL,EHMT1,FAM78B,FGF1,FGF2,FLRT2,FOS,FRMD6,FYCO1,GNAS,GPR132,GPX3,HGF,HMGA1,HOXA2,HOXB6,IGF2BP3,INHBA,IQSEC1,ITLN1,KCNA3,LCN2,LMNA,LPAR5,LRP8,LRRN4,MECOM,mir-146,MLLT3,MST1,NCOR2,NR5A1,NTRK1,PAX8,PEA15,PEG3,PITPNM2,PLXNA2,PRG4,PRKAG2,PRKCZ,PTGER2,PTK6,PTPRF,RASSF9,RUNX3,SALL…	78
Cellular Assembly and Organization	formation of vacuole	0.0051	ANXA1,APOL1,CLDN5,CTSD,HTT,KRT18,MAP1LC3A,PRKAG2,TYMP,ULK1,UPP1	11
Cellular Movement	recruitment of T lymphocytes	0.0051	AGT,CCL1,CX3CL1,FCER1A,IL12A,IL16,ITGAE,LTA,PGLYRP2,TNFRSF8,TNFSF12	11
Hematological System Development and Function	recruitment of T lymphocytes	0.0051	AGT,CCL1,CX3CL1,FCER1A,IL12A,IL16,ITGAE,LTA,PGLYRP2,TNFRSF8,TNFSF12	11
Immune Cell Trafficking	recruitment of T lymphocytes	0.0051	AGT,CCL1,CX3CL1,FCER1A,IL12A,IL16,ITGAE,LTA,PGLYRP2,TNFRSF8,TNFSF12	11
Cell-To-Cell Signaling and Interaction	recruitment of T lymphocytes	0.0051	AGT,CCL1,CX3CL1,FCER1A,IL12A,IL16,ITGAE,LTA,PGLYRP2,TNFRSF8,TNFSF12	11
Cell-mediated Immune Response	recruitment of T lymphocytes	0.0051	AGT,CCL1,CX3CL1,FCER1A,IL12A,IL16,ITGAE,LTA,PGLYRP2,TNFRSF8,TNFSF12	11
Developmental Disorder	meiotic nondisjunction	0.00513	DLL1,FABP7,GDNF,GRIN1,GRIN2D,mir-10,NOTCH1,NTRK1,RUNX1,SHANK3	10
Hereditary Disorder	meiotic nondisjunction	0.00513	DLL1,FABP7,GDNF,GRIN1,GRIN2D,mir-10,NOTCH1,NTRK1,RUNX1,SHANK3	10
Cell Cycle	S phase of hematopoietic cell lines	0.00514	BCR,CCND3,MAP3K8,RUNX1	4
Tissue Morphology	abnormal morphology of third branchial arch	0.00514	PRDM1,RXRA,RXRB,TBX1	4
Embryonic Development	abnormal morphology of third branchial arch	0.00514	PRDM1,RXRA,RXRB,TBX1	4
Tissue Development	abnormal morphology of zygomatic arch	0.00514	LMNA,NFATC4,RUNX2,TBX1	4
Embryonic Development	abnormal morphology of zygomatic arch	0.00514	LMNA,NFATC4,RUNX2,TBX1	4
Organ Development	abnormal morphology of zygomatic arch	0.00514	LMNA,NFATC4,RUNX2,TBX1	4
Organismal Development	abnormal morphology of zygomatic arch	0.00514	LMNA,NFATC4,RUNX2,TBX1	4
Connective Tissue Development and Function	abnormal morphology of zygomatic arch	0.00514	LMNA,NFATC4,RUNX2,TBX1	4
Organ Morphology	abnormal morphology of zygomatic arch	0.00514	LMNA,NFATC4,RUNX2,TBX1	4
Skeletal and Muscular System Development and Function	abnormal morphology of zygomatic arch	0.00514	LMNA,NFATC4,RUNX2,TBX1	4
Cardiovascular Disease	aortic valve disease	0.00514	NOTCH1,PBX1,PBX2,SMAD6	4
Post-Translational Modification	autoprocessing of protein	0.00514	CAPN1,CAPN2,F12,FXN	4
Cell Cycle	cell cycle progression of bone marrow cells	0.00514	CCND3,MAD1L1,MEIS1,TAL1	4
Cell Cycle	cell division of somatic cells	0.00514	FZD7,NOTCH1,TGFB2,WNT3A	4
Cardiovascular System Development and Function	formation of aorta	0.00514	PDE2A,TGFB2,TIMP2,TYMP	4
Organismal Development	formation of aorta	0.00514	PDE2A,TGFB2,TIMP2,TYMP	4
Nervous System Development and Function	glutamate mediated receptor currents	0.00514	DLG4,GRIN1,HLA-B,LGI1	4
Cell-To-Cell Signaling and Interaction	glutamate mediated receptor currents	0.00514	DLG4,GRIN1,HLA-B,LGI1	4
Immunological Disease	hemophagocytic lymphohistiocytosis	0.00514	RAB27A,STXBP2,TNFSF12,UNC13D	4
Cell Signaling	receptor guanylyl cyclase signaling pathway	0.00514	GNG7,GUCY2D,NPPA,NPPC	4
Cell-To-Cell Signaling and Interaction	response of smooth muscle cells	0.00514	AGT,AVP,HGF,NR4A2	4
Gene Expression	binding of DNA	0.00523	AGT,AKT1,AVP,BCL10,BMP2,CEBPA,CFLAR,CISH,CLU,ELANE,ESRRA,ETV6,FGF1,FGF2,FOS,FOXP4,GATA2,GNAS,HGF,HIF3A,HMGA1,HOXA10,HTT,ITGB3,JAK1,LMNA,MAD2L2,MEG3,NFATC4,NFIC,NODAL,NOTCH1,NPDC1,NPPC,NR1H3,NR2F1,NR5A1,NR5A2,PBX1,PML,POU2F1,PPP1CC,PRDM1,PTGER2,PURA,RHOB,RUNX1,RUNX2,RXRA,RXRB,SMAD3,SND1,SOCS1,SP140,TAGLN,TAL1,TEF,TGFB2,THRA,TNFSF12,TP73,TRADD,TSHR,UCN,UCN2,WNT3A,ZBTB7A	67
Cell Death and Survival	cell death of muscle cells	0.00527	ABCB8,AGT,AKT1,BCL2L11,BMP2,BMP4,CACNB2,CAMK2D,CAPN1,CTF1,CTSG,DYSF,FGF2,GNAS,HGF,HLA-B,HLA-DMA,HTT,INHBA,ITGB3,LCN2,let-7,LMNA,NOX4,NPPA,PIM1,PLD2,PNPLA2,PPP1CC,PPP1R15A,PRKCZ,PTGDS,SHC1,SIRT7,SLC8A1,STUB1,THBS2,TIMP2,TP73,UCN,WNT3A,ZNF423	42
Small Molecule Biochemistry	metabolism of cyclic nucleotides	0.00535	ADCY3,ADCY4,ADCY7,ADCY9,ADRA2A,ADRBK1,AGRP,AGT,AKT1,ANGPT2,ATP2B2,AVP,BMP4,C1QL1,CACNB4,CRHR1,FGF2,GABBR1,GIPR,GNAS,GUCY2D,HTT,INHBA,NPPA,NPPC,PALM,PDE2A,PDE4D,PTGER2,PYY,TIMP2,TSHR,UCN,UCN2	34
Nucleic Acid Metabolism	metabolism of cyclic nucleotides	0.00535	ADCY3,ADCY4,ADCY7,ADCY9,ADRA2A,ADRBK1,AGRP,AGT,AKT1,ANGPT2,ATP2B2,AVP,BMP4,C1QL1,CACNB4,CRHR1,FGF2,GABBR1,GIPR,GNAS,GUCY2D,HTT,INHBA,NPPA,NPPC,PALM,PDE2A,PDE4D,PTGER2,PYY,TIMP2,TSHR,UCN,UCN2	34
Cell Death and Survival	cell death of lymphocytes	0.00538	AKT1,BCL10,BCL2L11,BMP4,CD274,CD59,CFLAR,COL1A1,CORO1A,CTSD,DHX58,FOS,GPR132,HLA-G,HOXA3,HTT,IL12A,IL2RA,IL5RA,LAG3,LCN2,LGALS3,MAP4K1,MERTK,MOG,MXD3,NOTCH1,NR5A1,PDCD1LG2,PIK3R2,PPP2R2B,PRDM1,PRELID1,RCAN1,RORC,RUNX1,SH3BP5,SHC1,SMAD3,SOCS1,ST14,STUB1,TGFB2,THBS2,TNFRSF6B,TP73,TRAF1,TRAF3IP2,WWP2	49
Cardiovascular Disease	chronic stable angina	0.0054	CACNA1B,CACNA1C,CACNA1D,CACNA2D1,KCNA5,KCNJ5	6
Organismal Injury and Abnormalities	chronic stable angina	0.0054	CACNA1B,CACNA1C,CACNA1D,CACNA2D1,KCNA5,KCNJ5	6
Tissue Morphology	quantity of cerebral cortex cells	0.0054	CAMK2D,DLGAP2,FGF2,HTT,KAT6B,TP73	6
Nervous System Development and Function	quantity of cerebral cortex cells	0.0054	CAMK2D,DLGAP2,FGF2,HTT,KAT6B,TP73	6
Tissue Development	thyroid gland development	0.0054	DUOX2,HOXA3,PAX8,SMAD3,TBX1,THRA	6
Embryonic Development	thyroid gland development	0.0054	DUOX2,HOXA3,PAX8,SMAD3,TBX1,THRA	6
Organ Development	thyroid gland development	0.0054	DUOX2,HOXA3,PAX8,SMAD3,TBX1,THRA	6
Organismal Development	thyroid gland development	0.0054	DUOX2,HOXA3,PAX8,SMAD3,TBX1,THRA	6
Endocrine System Development and Function	thyroid gland development	0.0054	DUOX2,HOXA3,PAX8,SMAD3,TBX1,THRA	6
Tissue Morphology	abnormal morphology of chondrocytes	0.00542	ACP5,COL11A2,CYP26B1,HSPG2,PBX1,RUNX2,SMAD3,TGFB2	8
Cell Morphology	abnormal morphology of chondrocytes	0.00542	ACP5,COL11A2,CYP26B1,HSPG2,PBX1,RUNX2,SMAD3,TGFB2	8
Cellular Development	development of vascular endothelial cells	0.00542	AKT1,FGF2,HGF,LGALS3,PTPRJ,RASA3,TAL1,TIMP2	8
Cardiovascular System Development and Function	development of vascular endothelial cells	0.00542	AKT1,FGF2,HGF,LGALS3,PTPRJ,RASA3,TAL1,TIMP2	8
Tissue Development	development of vascular endothelial cells	0.00542	AKT1,FGF2,HGF,LGALS3,PTPRJ,RASA3,TAL1,TIMP2	8
Organismal Development	development of vascular endothelial cells	0.00542	AKT1,FGF2,HGF,LGALS3,PTPRJ,RASA3,TAL1,TIMP2	8
Tissue Morphology	quantity of phagocytes	0.00544	AGT,AIRE,B4GALNT1,BCL2L11,BCR,CEBPA,CX3CL1,CXCR6,DDR1,DOK2,F2RL1,FASTK,FLT3,FUT7,GPR132,HOXB7,IL12A,IL2RA,ITGB3,JAM3,JARID2,LCN2,LGALS3,LSP1,LTA,LTC4S,MEIS1,mir-146,MOG,NLRP12,NOD2,NR1H3,PDE4D,PML,PTGER2,RPTOR,RUNX1,S100A8,SERPINB1,SHC1,SMAD3,SOCS1,ST3GAL6,TAL1,THRA,TIMP2,TLR5,TRAF3IP2,TRPM4,ZBTB46	50
Hematological System Development and Function	quantity of phagocytes	0.00544	AGT,AIRE,B4GALNT1,BCL2L11,BCR,CEBPA,CX3CL1,CXCR6,DDR1,DOK2,F2RL1,FASTK,FLT3,FUT7,GPR132,HOXB7,IL12A,IL2RA,ITGB3,JAM3,JARID2,LCN2,LGALS3,LSP1,LTA,LTC4S,MEIS1,mir-146,MOG,NLRP12,NOD2,NR1H3,PDE4D,PML,PTGER2,RPTOR,RUNX1,S100A8,SERPINB1,SHC1,SMAD3,SOCS1,ST3GAL6,TAL1,THRA,TIMP2,TLR5,TRAF3IP2,TRPM4,ZBTB46	50
Inflammatory Response	quantity of phagocytes	0.00544	AGT,AIRE,B4GALNT1,BCL2L11,BCR,CEBPA,CX3CL1,CXCR6,DDR1,DOK2,F2RL1,FASTK,FLT3,FUT7,GPR132,HOXB7,IL12A,IL2RA,ITGB3,JAM3,JARID2,LCN2,LGALS3,LSP1,LTA,LTC4S,MEIS1,mir-146,MOG,NLRP12,NOD2,NR1H3,PDE4D,PML,PTGER2,RPTOR,RUNX1,S100A8,SERPINB1,SHC1,SMAD3,SOCS1,ST3GAL6,TAL1,THRA,TIMP2,TLR5,TRAF3IP2,TRPM4,ZBTB46	50
Skeletal and Muscular System Development and Function	morphology of skeleton	0.00546	ACP5,ALX4,BMP4,CLEC3B,CYP26A1,CYP26B1,FGFRL1,GLI2,GSC,HDAC4,HOXA10,HOXA2,HOXA3,HOXA6,HOXB6,HSPG2,LFNG,LMNA,LMX1B,LRP5,mir-140,PBX1,PHC2,PKDCC,PLAGL1,PRKG2,PTPRE,PYY,RAI1,RUNX2,RXRA,SKI,SMAD3,TBX1,TGFB2,WNT3A	36
Nervous System Development and Function	innervation	0.00547	ADCY3,AGRN,BMP4,CACNA1D,CTF1,DLG4,ECEL1,GDNF,KLF7,LMX1B,NR2F1,NR5A1,NRP2,PAX8,SEZ6,TSC2,VAX1,VAX2	18
Cell Morphology	innervation	0.00547	ADCY3,AGRN,BMP4,CACNA1D,CTF1,DLG4,ECEL1,GDNF,KLF7,LMX1B,NR2F1,NR5A1,NRP2,PAX8,SEZ6,TSC2,VAX1,VAX2	18
Cellular Assembly and Organization	adhesion of cell-associated matrix	0.00558	ADAM8,AGT,BCL2L11,COL13A1,HPSE,ITGA2B,ITGA3,ITGB3,JAM3,MUC4,NID1,TNXB	12
Tissue Development	adhesion of cell-associated matrix	0.00558	ADAM8,AGT,BCL2L11,COL13A1,HPSE,ITGA2B,ITGA3,ITGB3,JAM3,MUC4,NID1,TNXB	12
Cell-To-Cell Signaling and Interaction	adhesion of cell-associated matrix	0.00558	ADAM8,AGT,BCL2L11,COL13A1,HPSE,ITGA2B,ITGA3,ITGB3,JAM3,MUC4,NID1,TNXB	12

## Sheet: IPA Pathways
Â© 2000-2013 Ingenuity Systems, Inc. All rights reserved.
Ingenuity Canonical Pathways	-log(p-value)	Ratio	Molecules
Antigen Presentation Pathway	8.38	0.4	HLA-DMA,PSMB9,HLA-A,NLRC5,HLA-DMB,PSMB8,TAP1,HLA-DPA1,HLA-G,HLA-E,HLA-C,HLA-DRA,HLA-B,HLA-F,TAP2,HLA-DPB1
Cellular Effects of Sildenafil (Viagra)	3.98	0.156	ADCY9,PDE2A,GUCY1B2,CACNA1D,MPRIP,GNAS,GUCY2D,CACNG4,ADCY4,ADCY3,CACNA1C,PRKG2,PLCL2,PDE4D,MYH7B,ACTG1,PRKAR1B,PRKAG2,MYL4,NPPA,CACNG8,ADCY7,PLCD4
Autoimmune Thyroid Disease Signaling	3.74	0.197	HLA-G,HLA-DMA,HLA-E,HLA-A,HLA-C,HLA-DRA,TSHR,HLA-B,HLA-DMB,HLA-DQB1,HLA-F,TG
Human Embryonic Stem Cell Pluripotency	3.67	0.147	NODAL,WNT10B,GNAS,BMP4,FGF2,BMP2,SMAD3,SMAD6,TDGF1,WNT6,FZD1,LEFTY2,INHBA,AKT1,WNT3A,WNT10A,NTRK1,TGFB2,AKT3,PIK3R2,FGFRL1,FZD7,SALL4
VDR/RXR Activation	3.57	0.198	SERPINB1,LRP5,BGLAP,IL12A,HR,PSMC5,PRKCZ,COL13A1,RUNX2,HOXA10,TGFB2,CEBPA,PRKCH,NCOR2,RXRA,RXRB
1D-myo-inositol Hexakisphosphate Biosynthesis II (Mammalian)	3.44	0.25	SYNJ2,ITPK1,INPP5J,ITPKC,ITPKA,INPP5K,INPP5A
RAR Activation	3.44	0.143	BMP2,SMAD3,CYP26A1,ADCY4,PSMC5,PRKCZ,NR2F1,AKT1,TGFB2,PRKAR1B,AKT3,PIK3R2,RXRB,ADCY9,GNAS,ADCY3,SMAD6,CRABP1,FOS,DHRS9,TAF4,PRKAG2,PRKCH,NCOR2,RXRA,PML,ADCY7
IL-4 Signaling	3.33	0.19	HLA-DMA,SOCS1,JAK1,HLA-DMB,HMGA1,NFATC4,HLA-DQB1,SYNJ2,SHC1,AKT1,HLA-DRA,RPS6KB2,AKT3,INPP5K,PIK3R2
Axonal Guidance Signaling	2.89	0.109	ADAMTS7,WNT10B,ECEL1,GLI2,BMP4,BMP2,SEMA6B,WNT6,FZD1,PLXNA2,ABLIM1,GNG7,PRKCZ,ADAM8,PTCH2,HKR1,SHC1,AKT1,NTRK1,BAIAP2,PRKAR1B,PFN3,AKT3,MYL4,TUBA1C,PIK3R2,SHANK2,PLCD4,GDF7,GLIS1,TUBB1,PAPPA,NGEF,GNAS,PAK6,NRP2,GNA12,NFATC4,PLCL2,ITGA3,ROBO3,GIT1,DOCK1,SRGAP3,WNT3A,WNT10A,ARPC2,GNAO1,PRKAG2,PRKCH,FZD7
Dopamine-DARPP32 Feedback in cAMP Signaling	2.88	0.131	ADCY9,GRIN1,KCNJ8,PPP1CC,GUCY1B2,CACNA1D,GNAS,GRIN2D,ADCY4,ADCY3,PPP1R14A,CACNA1C,PRKG2,PLCL2,PRKCZ,KCNJ11,PPP1R10,KCNJ5,PPP2R2B,PRKAR1B,PRKAG2,PRKCH,ADCY7,PLCD4
Sperm Motility	2.8	0.135	CACNA1G,PDE2A,GUCY1B2,GNAS,NPPC,PLA2G3,PLCL2,PRKG2,PDE4D,PRKCZ,PTK7,PRKAR1B,PTK6,PRKAG2,RARRES3,PRKCH,MST1R,NPPA,PLCD4
Relaxin Signaling	2.79	0.131	ADCY9,PDE2A,GUCY1B2,GNAS,GUCY2D,ADCY4,GNA12,ADCY3,PDE4D,GNG7,PRKCZ,FOS,AKT1,PDE6A,GNAO1,PRKAR1B,PRKAG2,AKT3,PDE8B,PIK3R2,ADCY7
TR/RXR Activation	2.68	0.156	SLC2A1,THRA,ME1,PFKP,DIO3,KLF9,SLC16A3,AKT1,AKT3,ACACA,SYT2,PIK3R2,NCOR2,RXRA,RXRB
Graft-versus-Host Disease Signaling	2.63	0.2	HLA-G,HLA-DMA,HLA-E,HLA-A,HLA-C,HLA-DRA,HLA-B,HLA-DMB,HLA-DQB1,HLA-F
D-myo-inositol (1,3,4)-trisphosphate Biosynthesis	2.62	0.24	SYNJ2,INPP5J,ITPKC,ITPKA,INPP5K,INPP5A
Basal Cell Carcinoma Signaling	2.6	0.178	BMP4,GLI2,WNT10B,BMP2,WNT6,FZD1,PTCH2,HKR1,WNT3A,WNT10A,DVL3,FZD7,GLIS1
Molecular Mechanisms of Cancer	2.56	0.108	BMP4,JAK1,APH1B,ADCY4,SMAD3,BMP2,FZD1,PRKCZ,PTCH2,SHC1,CTNNA2,CAMK2D,AKT1,RHOB,TGFB2,PRKAR1B,AKT3,ARHGEF2,ARHGEF3,PIK3R2,RALGDS,ADCY9,LRP5,E2F4,GNAS,PAK6,GNA12,ADCY3,CDK6,SMAD6,RHOJ,FOS,CCND3,GNAO1,PRKAG2,PRKCH,CFLAR,ADCY7,NOTCH1,BCL2L11,FZD7
Cardiac Î²-adrenergic Signaling	2.55	0.129	ADCY9,PPP1CC,PDE2A,CACNA1D,GNAS,ADRBK1,ADCY4,ADCY3,PPP1R14A,CACNA1C,PDE4D,GNG7,PDE6A,PPP1R10,PPP2R2B,PRKAR1B,PRKAG2,PDE8B,SLC8A1,ADCY7
Insulin Receptor Signaling	2.55	0.141	PPP1CC,JAK1,ASIC3,PPP1R14A,PTPRF,PRKCZ,GRB10,SYNJ2,SHC1,AKT1,PPP1R10,TSC2,SH2B2,RPS6KB2,PRKAR1B,RPTOR,PRKAG2,AKT3,PIK3R2,INPP5K
Neuroprotective Role of THOP1 in Alzheimer's Disease	2.53	0.167	HLA-G,HLA-E,HLA-A,HLA-C,PRKAR1B,HLA-B,PRKAG2,HLA-F,AGT
Role of NFAT in Cardiac Hypertrophy	2.51	0.121	CAMK1D,ADCY4,GNG7,PRKCZ,SHC1,CAMK2D,AKT1,TGFB2,PRKAR1B,AKT3,PIK3R2,PLCD4,ADCY9,GNAS,HDAC4,ADCY3,NFATC4,PLCL2,CTF1,RCAN1,PRKAG2,RCAN3,PRKCH,SLC8A1,ADCY7
Type I Diabetes Mellitus Signaling	2.42	0.142	HLA-G,TRADD,SOCS1,HLA-DMA,GAD2,IL12A,JAK1,HLA-C,HLA-E,HLA-A,LTA,HLA-DRA,HLA-B,HLA-DMB,HLA-DQB1,HLA-F,IL1RAP
Leptin Signaling in Obesity	2.38	0.157	ADCY9,GNAS,ADCY4,ADCY3,PLCL2,AKT1,PRKAR1B,PRKAG2,AGRP,AKT3,PIK3R2,PLCD4,ADCY7
TGF-Î² Signaling	2.36	0.157	RUNX3,NODAL,BMP4,SMAD3,BMP2,SKI,SMAD6,INHBA,ZNF423,FOS,GSC,RUNX2,TGFB2,MAP4K1
P2Y Purigenic Receptor Signaling Pathway	2.34	0.13	ADCY9,ITGA2B,GNAS,ADCY4,ADCY3,PLCL2,PRKCZ,GNG7,ITGB3,FOS,AKT1,PRKAR1B,PRKAG2,AKT3,PRKCH,PIK3R2,ADCY7,PLCD4
Cdc42 Signaling	2.32	0.126	VAV2,HLA-DMA,MPRIP,HLA-A,HLA-DMB,HLA-DQB1,TNK2,ITGA3,HLA-DPA1,PRKCZ,HLA-G,FOS,HLA-E,HLA-C,ARPC2,HLA-DRA,BAIAP2,HLA-B,MYL4,CDC42SE1,HLA-F,HLA-DPB1
Melanocyte Development and Pigmentation Signaling	2.31	0.154	ADCY9,GNAS,ADCY4,SOX10,ADCY3,SHC1,SH2B2,RPS6KB2,PRKAR1B,PRKAG2,RPS6KA4,RPS6KA2,PIK3R2,ADCY7
Corticotropin Releasing Hormone Signaling	2.29	0.125	ADCY9,GNAS,GLI2,GUCY1B2,GUCY2D,ADCY4,ADCY3,CRHR1,PRKCZ,PTCH2,FOS,UCN,GNAO1,PRKAR1B,PRKAG2,PRKCH,ADCY7
Sonic Hedgehog Signaling	2.25	0.212	HKR1,GLI2,ADRBK1,PRKAR1B,PRKAG2,GLIS1,PTCH2
Thrombin Signaling	2.23	0.121	MPRIP,CAMK1D,ADCY4,GATA2,GNG7,PRKCZ,SHC1,CAMK2D,AKT1,RHOB,MYL4,AKT3,ARHGEF2,ARHGEF3,PIK3R2,PLCD4,ADCY9,GNAS,GNA12,ADCY3,RHOJ,PLCL2,GNAO1,PRKCH,ADCY7
Regulation of the Epithelial-Mesenchymal Transition Pathway	2.2	0.126	WNT10B,JAK1,APH1B,ESRP2,FGF2,SMAD3,WNT6,FZD1,FGF1,FGF17,GSC,AKT1,WNT3A,WNT10A,HGF,mir-192,TGFB2,AKT3,FGF20,DVL3,FGFRL1,PIK3R2,NOTCH1,FZD7
CDK5 Signaling	2.17	0.149	ADCY9,PPP1CC,GNAS,CABLES1,ADCY4,ADCY3,PPP1R14A,ITGA3,PPP1R10,CAPN1,PPP2R2B,PRKAG2,PRKAR1B,ADCY7
CREB Signaling in Neurons	2.15	0.113	ADCY9,GRIN1,GRM2,GNAS,GRIN2D,ADCY4,GNA12,ADCY3,PLCL2,GNG7,PRKCZ,SHC1,AKT1,CAMK2D,GRIK4,GNAO1,PRKAR1B,PRKAG2,AKT3,PRKCH,PIK3R2,ADCY7,PLCD4
Epithelial Adherens Junction Signaling	2.08	0.136	VAV2,TUBB1,DLL1,LMO7,MYO7A,MYH7B,ACTG1,FGF1,CTNNA2,AKT1,HGF,ARPC2,BAIAP2,TGFB2,AKT3,MYL4,TUBA1C,CLINT1,NOTCH1,ACTN3
ERK5 Signaling	2.07	0.169	CTF1,FOS,AKT1,GNA12,NTRK1,RPS6KB2,RPS6KA4,MAP3K8,RPS6KA2,WNK1,PRKCZ
Gap Junction Signaling	2.07	0.119	ADCY9,TUBB1,BGLAP,GUCY1B2,GNAS,GUCY2D,ADCY4,ADCY3,PLCL2,PRKG2,ACTG1,PRKCZ,AKT1,PRKAR1B,PRKAG2,AKT3,TUBA1C,PRKCH,PIK3R2,ADCY7,PLCD4
Superpathway of D-myo-inositol (1,4,5)-trisphosphate Metabolism	2.07	0.182	SYNJ2,INPP5J,ITPKC,ITPKA,INPP5K,INPP5A
Integrin Signaling	2.03	0.121	ITGA2B,ARHGAP26,MPRIP,PAK6,RHOJ,TNK2,ITGA3,ACTG1,GIT1,TTN,ITGB3,DOCK1,SHC1,ITGAE,AKT1,RHOB,TSPAN1,CAPN1,ARPC2,AKT3,CAPN2,PIK3R2,TSPAN4,CTTN,ACTN3
OX40 Signaling Pathway	2	0.143	HLA-G,HLA-DMA,HLA-C,HLA-E,HLA-A,HLA-DRA,HLA-B,HLA-DMB,TRAF5,HLA-DQB1,HLA-F,HLA-DPB1,HLA-DPA1
Colorectal Cancer Metastasis Signaling	2	0.112	JAK1,WNT10B,ADRBK1,SMAD3,ADCY4,WNT6,FZD1,GNG7,AKT1,RHOB,TGFB2,PRKAR1B,AKT3,PIK3R2,RALGDS,ADCY9,LRP5,E2F4,GNAS,ADCY3,RHOJ,FOS,WNT3A,WNT10A,TLR5,PRKAG2,PTGER2,ADCY7,FZD7
Triacylglycerol Biosynthesis	1.93	0.152	LPPR3,PPAP2B,LPPR2,ELOVL2,LPIN2,LPIN3,PPAP2C
Dopamine Receptor Signaling	1.91	0.128	ADCY9,PPP1CC,GNAS,PPP1R10,ADCY4,PPP2R2B,ADCY3,IL4I1,PRKAR1B,PRKAG2,PPP1R14A,ADCY7
CXCR4 Signaling	1.9	0.119	ADCY9,GNAS,PAK6,ADCY4,GNA12,ADCY3,RHOJ,GNG7,PRKCZ,FOS,ELMO3,DOCK1,AKT1,RHOB,GNAO1,AKT3,MYL4,PRKCH,PIK3R2,ADCY7
Cytotoxic T Lymphocyte-mediated Apoptosis of Target Cells	1.83	0.146	HLA-G,HLA-DMA,HLA-E,HLA-A,HLA-C,HLA-DRA,HLA-B,HLA-DMB,HLA-DQB1,HLA-F,HLA-DPB1,HLA-DPA1
Role of Osteoblasts, Osteoclasts and Chondrocytes in Rheumatoid Arthritis	1.76	0.109	BGLAP,WNT10B,BMP4,BMP2,WNT6,FZD1,TRADD,AKT1,WIF1,RUNX2,AKT3,PIK3R2,TRAF5,IL1RAP,ACP5,LRP5,SMAD6,NFATC4,ITGA3,ITGB3,COL1A1,FOS,WNT3A,WNT10A,DKK4,FZD7
Sertoli Cell-Sertoli Cell Junction Signaling	1.76	0.113	TUBB1,GUCY1B2,MAP3K6,MYO7A,PRKG2,ITGA3,ACTG1,MAP3K12,EPB41,CTNNA2,CLDN5,AKT1,JAM3,PPAP2B,PRKAR1B,PRKAG2,AKT3,MAP3K8,TUBA1C,CLINT1,RAB8B,ACTN3
Allograft Rejection Signaling	1.74	0.13	HLA-G,HLA-DMA,HLA-E,HLA-A,HLA-C,HLA-DRA,HLA-B,HLA-DMB,HLA-DQB1,HLA-F,HLA-DPB1,HLA-DPA1
RhoA Signaling	1.74	0.133	SEPT5,NGEF,MPRIP,SEPT9,NRP2,GNA12,LPAR3,TTN,ACTG1,PLEKHG5,ARPC2,BAIAP2,LPAR5,MYL4,CDC42EP1,ARHGAP1
Renin-Angiotensin Signaling	1.72	0.12	ADCY9,GNAS,PAK6,ADCY4,ADCY3,PRKCZ,SHC1,FOS,PRKAR1B,PRKAG2,PRKCH,PIK3R2,PTGER2,ADCY7,AGT
Role of Oct4 in Mammalian Embryonic Stem Cell Pluripotency	1.68	0.178	NR2F1,JARID2,NR5A2,RXRB,NR5A1,IGF2BP1,SALL4,WWP2
Production of Nitric Oxide and Reactive Oxygen Species in Macrophages	1.68	0.104	PPP1CC,JAK1,MAP3K6,CLU,PPP1R14A,RHOJ,PRKCZ,APOL1,FOS,MAP3K12,AKT1,PPP1R10,RHOB,HOXA10,NCF2,PPP2R2B,AKT3,SERPINA1,S100A8,MAP3K8,PRKCH,PIK3R2
Breast Cancer Regulation by Stathmin1	1.64	0.111	ADCY9,TUBB1,PPP1CC,E2F4,GNAS,CAMK1D,ADCY4,ADCY3,PPP1R14A,PRKCZ,GNG7,SHC1,CAMK2D,PPP1R10,PPP2R2B,PRKAR1B,PRKAG2,TUBA1C,ARHGEF2,PRKCH,PIK3R2,ARHGEF3,ADCY7
Notch Signaling	1.6	0.163	MAML2,DLL1,CNTN1,DTX4,APH1B,LFNG,NOTCH1
AMPK Signaling	1.58	0.102	PFKFB3,GNAS,PFKP,PPM1G,PFKFB2,ADRA2A,AKT1,PFKFB4,PPP2R2B,TSC2,PRKAR1B,PRKAG2,RPTOR,AKT3,CHRNE,ACACA,PIK3R2
Tight Junction Signaling	1.56	0.118	CRB3,CPSF1,CNKSR3,MYH7B,ACTG1,PRKCZ,FOS,EPB41,CLDN5,AKT1,JAM3,PPP2R2B,PRKAR1B,CEBPA,TGFB2,PRKAG2,AKT3,MYL4,ARHGEF2
Germ Cell-Sertoli Cell Junction Signaling	1.51	0.116	TUBB1,MAP3K6,PAK6,MYO7A,RHOJ,ITGA3,ACTG1,MAP3K12,CTNNA2,AKT1,RHOB,PPAP2B,TGFB2,MAP3K8,TUBA1C,PIK3R2,CLINT1,RAB8B,ACTN3
Signaling by Rho Family GTPases	1.5	0.103	PPP1R12C,SEPT9,GNG7,PRKCZ,RHOB,BAIAP2,MYL4,ARHGEF2,CDC42EP1,ARHGEF3,PIK3R2,SEPT5,NOX4,GNAS,CDH4,PAK6,GNA12,RHOJ,ITGA3,DES,ACTG1,MAP3K12,FOS,ARPC2,NCF2,GNAO1
Î±-Adrenergic Signaling	1.48	0.114	ADRA2A,ADCY9,GNAS,ADCY4,ADCY3,PRKAR1B,PRKAG2,PRKCH,SLC8A1,ADCY7,PRKCZ,GNG7
Cardiac Hypertrophy Signaling	1.44	0.102	ADCY4,GNG7,AKT1,RHOB,TGFB2,PRKAR1B,MYL4,PIK3R2,PLCD4,ADCY9,CACNA1D,GNAS,MAP3K6,GNA12,ADCY3,CACNA1C,RHOJ,NFATC4,PLCL2,ADRA2A,MAP3K12,GNAO1,PRKAG2,MAP3K8,ADCY7
Nitric Oxide Signaling in the Cardiovascular System	1.43	0.111	PDE2A,CACNA1D,AKT1,GUCY1B2,GUCY2D,PRKAR1B,PRKAG2,CACNA1C,AKT3,PRKG2,PIK3R2
Endothelin-1 Signaling	1.42	0.107	ADCY9,PLD2,GUCY1B2,GNAS,GUCY2D,ADCY4,GNA12,ADCY3,PLA2G3,PLCL2,PRKCZ,SHC1,FOS,GNAO1,RARRES3,PRKCH,PIK3R2,PTGER2,ADCY7,PLCD4
Hepatic Cholestasis	1.42	0.0977	ADCY9,GNAS,ADCY4,ADCY3,NR1H3,PRKCZ,CETP,ATP8B1,SLCO3A1,ABCC1,PRKAG2,PRKAR1B,NR5A2,PRKCH,RXRA,IL1RAP,ADCY7
G Beta Gamma Signaling	1.42	0.103	SHC1,GNAS,AKT1,KCNJ5,GNA12,GNAO1,PRKAR1B,PRKAG2,AKT3,PRKCH,PRKCZ,GNG7
GNRH Signaling	1.41	0.107	ADCY9,GNAS,PAK6,MAP3K6,ADCY4,ADCY3,DNM3,PRKCZ,MAP3K12,FOS,CAMK2D,PRKAR1B,PRKAG2,MAP3K8,PRKCH,ADCY7
Role of NANOG in Mammalian Embryonic Stem Cell Pluripotency	1.38	0.123	JAK1,BMP4,WNT10B,BMP2,WNT6,FZD1,SHC1,WNT3A,AKT1,WNT10A,AKT3,PIK3R2,FZD7,SALL4
Role of Macrophages, Fibroblasts and Endothelial Cells in Rheumatoid Arthritis	1.38	0.0964	SOCS1,WNT10B,FGF2,WNT6,FZD1,PRKCZ,TRADD,TRAF3IP2,AKT1,WIF1,CAMK2D,F2RL1,CEBPA,AKT3,TRAF5,PIK3R2,PLCD4,IL1RAP,TRAF1,LRP5,NFATC4,PLCL2,IL16,FOS,WNT3A,WNT10A,TLR5,LTA,GNAO1,DKK4,PRKCH,FZD7
Eicosanoid Signaling	1.35	0.112	LTB4R,LTB4R2,LTC4S,PLA2G3,RARRES3,PTGER2,PTGDS,ALOX5,TBXAS1
Neuropathic Pain Signaling In Dorsal Horn Neurons	1.35	0.12	FOS,GRIN1,GRM2,CAMK2D,CAMK1D,GRIN2D,PRKAG2,PRKAR1B,PRKCH,PIK3R2,PLCL2,PLCD4,PRKCZ
Cardiomyocyte Differentiation via BMP Receptors	1.34	0.2	BMP4,BMP2,SMAD6,NPPA
D-myo-inositol (1,4,5)-trisphosphate Degradation	1.34	0.174	SYNJ2,INPP5J,INPP5K,INPP5A
LXR/RXR Activation	1.33	0.11	ABCG4,CLU,NR1H3,A1BG,CETP,APOL1,ACACA,SERPINA1,S100A8,NCOR2,RXRB,RXRA,IL1RAP,HADH,AGT
Superpathway of Inositol Phosphate Compounds	1.33	0.0921	ACP5,PPP1R12C,PPFIA3,DOT1L,PPFIBP2,DUSP27,PPP1R14A,ITPKA,INPP5A,PLCH1,PTPRF,SYNJ2,ITPK1,INPP5J,PTPRJ,ITPKC,CILP,INPP5K,PIK3R2,PLCD4,PI4KB
IL-1 Signaling	1.32	0.112	ADCY9,FOS,GNAS,ADCY4,GNA12,GNAO1,ADCY3,PRKAR1B,PRKAG2,ADCY7,IL1RAP,GNG7
IL-2 Signaling	1.3	0.138	SHC1,SOCS1,FOS,JAK1,AKT1,AKT3,IL2RA,PIK3R2
tRNA Splicing	1.3	0.13	PDE2A,PDE6A,TSEN34,TSEN54,PDE8B,PDE4D
Glutamate Degradation III (via 4-aminobutyrate)	1.29	0.167	GAD2,ABAT
Folate Polyglutamylation	1.29	0.118	FPGS,MTHFD1L
PI3K/AKT Signaling	1.28	0.104	CDC37,JAK1,ITGA3,MAPK8IP1,PRKCZ,SYNJ2,SHC1,AKT1,TSC2,PPP2R2B,RPS6KB2,AKT3,MAP3K8,INPP5K,PIK3R2
IL-15 Production	1.27	0.161	JAK1,PTK7,PTK6,MST1R,PRKCZ
IL-12 Signaling and Production in Macrophages	1.26	0.103	IL12A,CLU,MST1,PRKCZ,APOL1,FOS,AKT1,TGFB2,AKT3,MAP3K8,PRKCH,SERPINA1,S100A8,PIK3R2,MST1R,RXRA
MSP-RON Signaling Pathway	1.25	0.14	F12,IL12A,MST1,PIK3R2,MST1R,ACTG1,PRKCZ
Glioblastoma Multiforme Signaling	1.23	0.104	E2F4,WNT10B,CDK6,RHOJ,WNT6,PLCL2,FZD1,SHC1,WNT3A,AKT1,RHOB,WNT10A,TSC2,AKT3,PIK3R2,PLCD4,FZD7
PKCÎ¸ Signaling in T Lymphocytes	1.19	0.0979	VAV2,HLA-DMA,MAP3K6,HLA-DMB,NFATC4,HLA-DQB1,MAP3K12,FOS,CAMK2D,POU2F1,BCL10,HLA-DRA,MAP3K8,PIK3R2
Wnt/Î²-catenin Signaling	1.17	0.109	LRP5,WNT10B,SOX10,WNT6,FZD1,WNT3A,AKT1,WIF1,WNT10A,GNAO1,PPP2R2B,TGFB2,AKT3,DKK4,NR5A2,MAP4K1,DVL3,SOX18,FZD7
PTEN Signaling	1.17	0.105	CNKSR3,ITGA3,PRKCZ,DDR1,SYNJ2,SHC1,AKT1,NTRK1,RPS6KB2,AKT3,INPP5K,FGFRL1,PIK3R2,BCL2L11
nNOS Signaling in Neurons	1.17	0.135	GRIN1,GRIN2D,CAPN1,DLG4,CAPN2,PRKCH,PRKCZ
IGF-1 Signaling	1.15	0.114	SHC1,SOCS1,FOS,JAK1,AKT1,RPS6KB2,PRKAR1B,PRKAG2,AKT3,PIK3R2,PRKCZ,GRB10
Factors Promoting Cardiogenesis in Vertebrates	1.14	0.117	NODAL,NOX4,LRP5,BMP4,BMP2,TDGF1,TGFB2,PRKCH,FZD1,PRKCZ,FZD7
FAK Signaling	1.14	0.108	DOCK1,ARHGAP26,AKT1,PAK6,CAPN1,AKT3,CAPN2,PIK3R2,ITGA3,TNS1,ACTG1
Remodeling of Epithelial Adherens Junctions	1.14	0.134	TUBB1,CTNNA2,ARPC2,HGF,DNM3,MAPRE2,TUBA1C,ACTG1,ACTN3
Arginine Biosynthesis IV	1.14	0.0833	ASS1,GLUD1
Salvage Pathways of Pyrimidine Deoxyribonucleotides	1.14	0.111	TYMP,TK2
Amyotrophic Lateral Sclerosis Signaling	1.12	0.103	PRPH,GRIN1,CACNA1D,GRIK4,GDNF,HECW1,GRIN2D,CAPN1,CACNA1C,AKT3,CAPN2,PIK3R2
Synaptic Long Term Potentiation	1.12	0.109	GRIN1,PPP1CC,GRM2,CAMK2D,PPP1R10,GRIN2D,PRKAG2,PRKAR1B,PPP1R14A,CACNA1C,PRKCH,PLCL2,PLCD4,PRKCZ
Neuregulin Signaling	1.11	0.108	SHC1,AKT1,NRG2,RPS6KB2,AKT3,DLG4,PRKCH,PIK3R2,ITGA3,PRKCZ,TMEFF2
Lipoate Salvage and Modification	1.11	0.167	LIPT1
Methylglyoxal Degradation VI	1.11	0.0833	LDHD
eNOS Signaling	1.11	0.0993	ADCY9,GNAS,GUCY1B2,ADCY4,ADCY3,LPAR3,AKT1,STUB1,PRKAG2,LPAR5,PRKAR1B,AKT3,CHRNE,PIK3R2,ADCY7
Sphingosine-1-phosphate Signaling	1.11	0.108	ADCY9,GNAS,ADCY4,GNA12,ADCY3,RHOJ,PLCL2,AKT1,RHOB,AKT3,PIK3R2,PLCD4,ADCY7
HGF Signaling	1.1	0.114	DOCK1,MAP3K12,FOS,AKT1,MAP3K6,HGF,AKT3,MAP3K8,PRKCH,PIK3R2,ELK3,PRKCZ
GÎ±i Signaling	1.09	0.106	ADCY9,GRM2,GNAS,ADCY4,ADCY3,GABBR1,GNG7,ADRA2A,SHC1,LTB4R,PRKAR1B,PRKAG2,ADCY7,RALGDS
Crosstalk between Dendritic Cells and Natural Killer Cells	1.09	0.116	HLA-G,IL12A,CAMK2D,HLA-E,HLA-A,HLA-C,LTA,HLA-DRA,HLA-B,HLA-F,ACTG1
Reelin Signaling in Neurons	1.08	0.122	AKT1,NDEL1,MAP4K1,LRP8,ARHGEF2,ARHGEF3,PIK3R2,ITGA3,MAPK8IP1,ITGB3
Growth Hormone Signaling	1.08	0.118	SOCS1,FOS,CEBPA,RPS6KB2,RPS6KA4,PRKCH,PIK3R2,RPS6KA2,PRKCZ
Leukotriene Biosynthesis	1.05	0.12	LTC4S,ALOX5,GGT7
Melatonin Signaling	1.05	0.115	CAMK2D,GNAO1,PRKAR1B,PRKAG2,RORC,PRKCH,PLCL2,PLCD4,PRKCZ
Tec Kinase Signaling	1.04	0.0939	VAV2,JAK1,GNAS,PAK6,GNA12,FCER1A,RHOJ,ITGA3,ACTG1,PRKCZ,GNG7,FOS,RHOB,TNFSF12,GNAO1,PRKCH,PIK3R2
G-Protein Coupled Receptor Signaling	1.03	0.0952	GRM2,ADRBK1,ADCY4,RAPGEF4,SHC1,LTB4R,CAMK2D,PDE6A,AKT1,PRKAR1B,AKT3,PIK3R2,ADCY9,PDE2A,GNAS,ADCY3,GABBR1,CRHR1,PDE4D,ADRA2A,GNAO1,PRKAG2,PDE8B,MAP3K8,PTGER2,ADCY7
Amyloid Processing	1.01	0.125	AKT1,APH1B,CAPN1,PRKAR1B,PRKAG2,AKT3,CAPN2
Calcium Signaling	1	0.0896	GRIN1,TRPC2,HDAC4,CAMK1D,TNNC2,GRIN2D,TPM1,NFATC4,MYH7B,ATP2B2,RCAN1,CAMK2D,TNNT3,PRKAR1B,PRKAG2,MYL4,RCAN3,CHRNE,SLC8A1
Dermatan Sulfate Biosynthesis (Late Stages)	0.988	0.128	HS3ST3B1,CHST13,CHST14,NDST1,HS3ST3A1,DSE
FcÎ³ Receptor-mediated Phagocytosis in Macrophages and Monocytes	0.982	0.108	VAV2,DOCK1,PLD2,AKT1,ARPC2,RPS6KB2,AKT3,PRKCH,PIK3R2,ACTG1,PRKCZ
Caveolar-mediated Endocytosis Signaling	0.959	0.107	ITGAE,ITGA2B,HLA-A,HLA-C,HLA-B,ITGA3,PTRF,ACTG1,ITGB3
Chronic Myeloid Leukemia Signaling	0.958	0.105	CTBP1,E2F4,AKT1,HDAC4,SMAD3,CTBP2,CDK6,TGFB2,AKT3,PIK3R2,MECOM
GM-CSF Signaling	0.951	0.118	RUNX1,SHC1,AKT1,CAMK2D,PIM1,CISH,AKT3,PIK3R2
Type II Diabetes Mellitus Signaling	0.945	0.0807	TRADD,SOCS1,AKT1,ACSL5,SH2B2,GCK,PKM,PRKAG2,AKT3,PRKCH,PIK3R2,PRKCZ,KCNJ11
NGF Signaling	0.928	0.102	SHC1,MAP3K12,AKT1,MAP3K6,NTRK1,RPS6KB2,AKT3,RPS6KA4,MAP3K8,PIK3R2,RPS6KA2,PRKCZ
Interferon Signaling	0.925	0.139	SOCS1,JAK1,MX1,PSMB8,TAP1
Synaptic Long Term Depression	0.922	0.0943	GRM2,GNAS,GUCY1B2,GUCY2D,GNA12,PLA2G3,PLCL2,PRKG2,CRHR1,PRKCZ,GNAO1,PPP2R2B,RARRES3,PRKCH,PLCD4
Aryl Hydrocarbon Receptor Signaling	0.922	0.0932	NFIC,NFIX,TP73,GSTA4,CDK6,NR2F1,CTSD,FOS,CCND3,TGFB2,ALDH3B1,DHFR,NCOR2,RXRA,RXRB
ILK Signaling	0.899	0.099	FBLIM1,BMP2,RHOJ,MYH7B,ACTG1,ITGB3,FOS,DOCK1,AKT1,RHOB,KRT18,PPAP2B,PPP2R2B,SH2B2,AKT3,MYL4,RPS6KA4,PIK3R2,ACTN3
PPARÎ±/RXRÎ± Activation	0.895	0.0942	ADCY9,GNAS,ADCY4,SMAD3,ADCY3,PLCL2,AP2A2,NR2F1,SHC1,CHD5,PRKAR1B,PRKAG2,TGFB2,NCOR2,RXRA,IL1RAP,ADCY7,PLCD4
Phospholipase C Signaling	0.892	0.0885	ADCY9,PLD2,HDAC4,MPRIP,GNAS,ADCY4,ADCY3,PPP1R14A,PLA2G3,RHOJ,NFATC4,ITGA3,PRKCZ,GNG7,SHC1,AHNAK,RHOB,MYL4,ARHGEF2,PRKCH,ARHGEF3,ADCY7,RALGDS
Dermatan Sulfate Biosynthesis	0.884	0.0986	HS3ST3B1,XYLT1,CHST13,CHST14,NDST1,HS3ST3A1,DSE
VEGF Family Ligand-Receptor Interactions	0.879	0.107	SHC1,FOS,AKT1,NRP2,PLA2G3,AKT3,PRKCH,PIK3R2,PRKCZ
Dendritic Cell Maturation	0.862	0.087	HLA-DMA,IL12A,HLA-A,CD58,HLA-DMB,PLCL2,HLA-DQB1,DDR1,COL1A1,AKT1,HLA-C,LTA,HLA-DRA,HLA-B,AKT3,PIK3R2,COL11A2,PLCD4
Acute Myeloid Leukemia Signaling	0.854	0.11	RUNX1,AKT1,PIM1,FLT3,CEBPA,RPS6KB2,AKT3,PIK3R2,PML
Actin Nucleation by ARP-WASP Complex	0.854	0.106	PPP1R12C,RHOB,ARPC2,GNA12,BAIAP2,RHOJ,ITGA3
Heparan Sulfate Biosynthesis	0.854	0.0959	HS3ST3B1,XYLT1,EXT1,CHST13,NDST1,EXTL1,HS3ST3A1
Phospholipases	0.854	0.106	PLD2,PLA2G3,RARRES3,PLCL2,PLA1A,PLCD4,PLCH1
Erythropoietin Signaling	0.838	0.103	SHC1,SOCS1,FOS,AKT1,AKT3,PRKCH,PIK3R2,PRKCZ
JAK/Stat Signaling	0.838	0.114	SHC1,SOCS1,FOS,JAK1,AKT1,CISH,AKT3,PIK3R2
Î²-alanine Degradation I	0.827	0.1	ABAT
Lipoate Biosynthesis and Incorporation II	0.827	0.1	LIPT1
GDP-L-fucose Biosynthesis I (from GDP-D-mannose)	0.827	0.143	GMDS
Formaldehyde Oxidation II (Glutathione-dependent)	0.827	0.1	ESD
Glutamate Biosynthesis II	0.827	0.143	GLUD1
Glutamate Degradation X	0.827	0.143	GLUD1
Glutamate Dependent Acid Resistance	0.827	0.25	GAD2
Glutamate Receptor Signaling	0.825	0.101	GRIN1,GRM2,SLC1A4,GRIK4,GRIN2D,DLG4,GNG7
Virus Entry via Endocytic Pathways	0.825	0.101	HLA-A,HLA-C,HLA-B,PRKCH,PIK3R2,ITGA3,ACTG1,AP2A2,PRKCZ,ITGB3
Prostanoid Biosynthesis	0.824	0.133	PTGDS,TBXAS1
Folate Transformations I	0.824	0.0625	MTHFR,MTHFD1L
Actin Cytoskeleton Signaling	0.821	0.0882	VAV2,MPRIP,PAK6,FGF2,GNA12,ITGA3,ACTG1,MYH7B,GIT1,TTN,FGF1,FGF17,SHC1,DOCK1,ARPC2,BAIAP2,FGF20,MYL4,PFN3,PIK3R2,ACTN3
mTOR Signaling	0.807	0.09	PLD2,ULK1,RHOJ,PRR5L,EIF4G1,PRKCZ,AKT1,RHOB,RPS26,TSC2,PPP2R2B,RPS6KB2,RPTOR,PRKAG2,AKT3,RPS6KA4,PRKCH,PIK3R2,RPS6KA2
T Helper Cell Differentiation	0.787	0.111	HLA-DMA,IL12A,IL21R,HLA-DRA,RORC,IL2RA,HLA-DMB,HLA-DQB1
3-phosphoinositide Degradation	0.775	0.0886	ACP5,PPP1R12C,PPFIA3,DOT1L,PPFIBP2,DUSP27,PPP1R14A,PTPRF,SYNJ2,ITPK1,INPP5J,PTPRJ,CILP,INPP5K
Heparan Sulfate Biosynthesis (Late Stages)	0.754	0.0984	HS3ST3B1,EXT1,CHST13,NDST1,EXTL1,HS3ST3A1
cAMP-mediated signaling	0.753	0.0938	ADCY9,GRM2,PDE2A,GNAS,ADRBK1,CAMK1D,ADCY4,ADCY3,GABBR1,RAPGEF4,CRHR1,PDE4D,ADRA2A,LTB4R,PDE6A,CAMK2D,GNAO1,PRKAR1B,PDE8B,PTGER2,ADCY7
NAD Phosphorylation and Dephosphorylation	0.748	0.118	ACP5,NADK
ErbB4 Signaling	0.744	0.104	SHC1,AKT1,NRG2,APH1B,PRKCH,PIK3R2,PRKCZ
IL-8 Signaling	0.741	0.0878	NOX4,PLD2,ANGPT2,GNAS,GNA12,RHOJ,PRKCZ,GNG7,ITGB3,FOS,AKT1,CCND3,RHOB,NCF2,AKT3,PRKCH,PIK3R2,LASP1
IL-3 Signaling	0.739	0.108	SHC1,FOS,JAK1,AKT1,AKT3,PRKCH,PIK3R2,PRKCZ
Small Cell Lung Cancer Signaling	0.739	0.0899	AKT1,CDK6,AKT3,TRAF5,PIK3R2,RXRB,RXRA,TRAF1
Huntington's Disease Signaling	0.727	0.0875	HDAC4,DNM3,AP2A2,GNG7,PRKCZ,CTSD,SHC1,AKT1,TAF4,CPLX2,CACNA1B,CAPN1,NTRK1,HTT,DLG4,AKT3,CAPN2,PRKCH,PIK3R2,GOSR1,NCOR2
PI3K Signaling in B Lymphocytes	0.718	0.0929	VAV2,FOS,CAMK2D,AKT1,DAPP1,BCL10,SH2B2,AKT3,PIK3R2,NFATC4,PLCL2,PLCD4,PRKCZ
BMP signaling pathway	0.716	0.1	ZNF423,BMP4,RUNX2,BMP2,PRKAR1B,PRKAG2,SMAD6,CHRD
14-3-3-mediated Signaling	0.711	0.0992	TUBB1,FOS,AKT1,TP73,TSC2,AKT3,TUBA1C,PRKCH,PLCL2,PIK3R2,PLCD4,PRKCZ
Thyroid Cancer Signaling	0.711	0.119	SHC1,GDNF,NTRK1,RXRB,RXRA
Glioma Signaling	0.7	0.0893	SHC1,E2F4,AKT1,CAMK2D,CAMK1D,CDK6,AKT3,PRKCH,PIK3R2,PRKCZ
Salvage Pathways of Pyrimidine Ribonucleotides	0.696	0.0882	NME3,NME4,MAP3K6,PIM1,UPP1,CDK6,MAP3K8,PRKCH,APOBEC3A
Calcium-induced T Lymphocyte Apoptosis	0.694	0.1	HLA-DMA,HLA-DRA,HLA-DMB,CAPN2,PRKCH,HLA-DQB1,PRKCZ
Role of JAK1 and JAK3 in Î³c Cytokine Signaling	0.694	0.104	SHC1,SOCS1,JAK1,IL21R,SH2B2,IL2RA,PIK3R2
iCOS-iCOSL Signaling in T Helper Cells	0.687	0.0894	SHC1,HLA-DMA,AKT1,CAMK2D,HLA-DRA,AKT3,IL2RA,HLA-DMB,NFATC4,HLA-DQB1,PIK3R2
p70S6K Signaling	0.677	0.093	SHC1,JAK1,AKT1,F2RL1,PPP2R2B,AKT3,PRKCH,PLCL2,PIK3R2,PLCD4,PRKCZ,AGT
FGF Signaling	0.676	0.0989	FGF17,AKT1,FGF2,HGF,FGF20,AKT3,FGFRL1,PIK3R2,FGF1
CNTF Signaling	0.673	0.109	JAK1,AKT1,RPS6KB2,RPS6KA4,PIK3R2,RPS6KA2
Trehalose Degradation II (Trehalase)	0.668	0.125	GCK
Methylglyoxal Degradation I	0.668	0.0909	HAGHL
Thyronamine and Iodothyronamine Metabolism	0.668	0.0769	DIO3
D-glucuronate Degradation I	0.668	0.0769	CRYL1
Thyroid Hormone Biosynthesis	0.668	0.143	CTSD
Thyroid Hormone Metabolism I (via Deiodination)	0.668	0.0769	DIO3
1D-myo-inositol Hexakisphosphate Biosynthesis V (from Ins(1,3,4)P3)	0.668	0.1	ITPK1
4-aminobutyrate Degradation I	0.668	0.1	ABAT
L-serine Degradation	0.668	0.167	SDS
GÎ±s Signaling	0.652	0.0909	ADCY9,GNAS,ADCY4,ADCY3,PRKAR1B,PRKAG2,PTGER2,RAPGEF4,CRHR1,ADCY7,GNG7
B Cell Development	0.633	0.121	HLA-DMA,HLA-DRA,HLA-DMB,HLA-DQB1
HER-2 Signaling in Breast Cancer	0.631	0.1	AKT1,TSC2,CDK6,AKT3,PRKCH,PIK3R2,PRKCZ,ITGB3
Lymphotoxin Î² Receptor Signaling	0.623	0.0984	AKT1,LTA,AKT3,TRAF5,PIK3R2,TRAF1
Maturity Onset Diabetes of Young (MODY) Signaling	0.619	0.0968	CACNA1D,GCK,CACNA1C
Pyrimidine Ribonucleotides Interconversion	0.619	0.0882	NME3,NME4,ENTPD6
B Cell Receptor Signaling	0.616	0.0882	VAV2,MAP3K6,NFATC4,SYNJ2,SHC1,MAP3K12,CAMK2D,AKT1,DAPP1,BCL10,RPS6KB2,AKT3,MAP3K8,INPP5K,PIK3R2
Role of NFAT in Regulation of the Immune Response	0.614	0.0808	HLA-DMA,GNAS,GNA12,FCER1A,HLA-DMB,NFATC4,HLA-DQB1,GNG7,FOS,RCAN1,AKT1,GNAO1,HLA-DRA,AKT3,RCAN3,PIK3R2
D-myo-inositol-5-phosphate Metabolism	0.609	0.0828	ACP5,ITPK1,PPP1R12C,PTPRJ,PPFIA3,DUSP27,PPFIBP2,DOT1L,CILP,PPP1R14A,PLCD4,PTPRF,PLCH1
Circadian Rhythm Signaling	0.602	0.108	AVP,GRIN1,GRIN2D,CRY2
RhoGDI Signaling	0.588	0.0808	PPP1R12C,GNAS,CDH4,PAK6,GNA12,RHOJ,ITGA3,ACTG1,GNG7,RHOB,ARPC2,GNAO1,MYL4,ARHGEF2,ARHGEF3,ARHGAP1
Clathrin-mediated Endocytosis Signaling	0.587	0.0872	SH3BP4,EPS15,FGF2,CLU,DNM3,AP2A2,ACTG1,ITGB3,FGF1,APOL1,FGF17,ARPC2,FGF20,S100A8,SERPINA1,PIK3R2,CTTN
Glycolysis I	0.582	0.075	TPI1,PKM,PFKP
EGF Signaling	0.577	0.0968	SHC1,FOS,JAK1,AKT1,AKT3,PIK3R2
Inhibition of Angiogenesis by TSP1	0.572	0.103	AKT1,GUCY1B2,HSPG2,AKT3
Role of JAK2 in Hormone-like Cytokine Signaling	0.572	0.111	SHC1,SOCS1,JAK1,SH2B2
Communication between Innate and Adaptive Immune Cells	0.566	0.0826	HLA-G,IL12A,TLR5,HLA-E,HLA-A,HLA-C,HLA-DRA,HLA-B,HLA-F
Agrin Interactions at Neuromuscular Junction	0.564	0.101	NRG2,PAK6,AGRN,ITGA3,ACTG1,CTTN,ITGB3
ERK/MAPK Signaling	0.564	0.0825	PPP1CC,PAK6,PLA2G3,PPP1R14A,RAPGEF4,MKNK2,ITGA3,FOS,DOCK1,SHC1,PPP1R10,PPP2R2B,PRKAR1B,PRKAG2,RPS6KA4,PIK3R2,ELK3
Arsenate Detoxification I (Glutaredoxin)	0.56	0.05	AS3MT
Heme Degradation	0.56	0.0909	HMOX2
Serine Biosynthesis	0.56	0.0769	UBAC2
Phenylethylamine Degradation I	0.56	0.0909	AOC2
Î±-tocopherol Degradation	0.56	0.1	CYP4F3
Biotin-carboxyl Carrier Protein Assembly	0.56	0.0667	ACACA
Proline Biosynthesis I	0.56	0.0714	PYCR2
Melatonin Degradation II	0.56	0.0833	IL4I1
Tyrosine Biosynthesis IV	0.56	0.125	PCBD2
Ceramide Signaling	0.555	0.0899	CTSD,FOS,AKT1,SPHK2,PPP2R2B,AKT3,PIK3R2,PRKCZ
CTLA4 Signaling in Cytotoxic T Lymphocytes	0.55	0.0918	HLA-DMA,AKT1,HLA-DRA,PPP2R2B,AKT3,HLA-DMB,HLA-DQB1,PIK3R2,AP2A2
IL-22 Signaling	0.548	0.12	JAK1,AKT1,AKT3
Pyrimidine Ribonucleotides De Novo Biosynthesis	0.548	0.0625	NME3,NME4,ENTPD6
CD28 Signaling in T Helper Cells	0.543	0.0833	FOS,HLA-DMA,AKT1,BCL10,ARPC2,HLA-DRA,AKT3,HLA-DMB,NFATC4,HLA-DQB1,PIK3R2
Chondroitin Sulfate Degradation (Metazoa)	0.528	0.087	HYAL3,GALNS
Pyrimidine Deoxyribonucleotides De Novo Biosynthesis I	0.528	0.0588	NME3,NME4
Vitamin-C Transport	0.528	0.0909	SLC23A1,SLC2A1
Renal Cell Carcinoma Signaling	0.526	0.0946	FOS,AKT1,PAK6,SLC2A1,HGF,AKT3,PIK3R2
GABA Receptor Signaling	0.526	0.0893	GAD2,ABAT,GABBR1,AP2A2,SLC6A12
Regulation of Actin-based Motility by Rho	0.521	0.0899	MPRIP,PAK6,RHOB,ARPC2,BAIAP2,PFN3,MYL4,RHOJ
Triacylglycerol Degradation	0.515	0.0938	MGLL,PNPLA2,NDST1
PEDF Signaling	0.508	0.0897	ARHGAP22,AKT1,GDNF,AKT3,PIK3R2,CFLAR,PNPLA2
Mouse Embryonic Stem Cell Pluripotency	0.502	0.0909	JAK1,AKT1,BMP4,WNT3A,AKT3,DVL3,FZD1,PIK3R2,FZD7
Pancreatic Adenocarcinoma Signaling	0.501	0.0833	E2F4,PLD2,JAK1,AKT1,SMAD3,TGFB2,AKT3,PIK3R2,NOTCH1,RALGDS
D-myo-inositol (1,4,5,6)-Tetrakisphosphate Biosynthesis	0.501	0.0786	ACP5,ITPK1,PPP1R12C,PTPRJ,DOT1L,PPFIBP2,DUSP27,PPFIA3,CILP,PPP1R14A,PTPRF
D-myo-inositol (3,4,5,6)-tetrakisphosphate Biosynthesis	0.501	0.0786	ACP5,ITPK1,PPP1R12C,PTPRJ,DOT1L,PPFIBP2,DUSP27,PPFIA3,CILP,PPP1R14A,PTPRF
Ovarian Cancer Signaling	0.489	0.0845	AKT1,WNT10B,WNT3A,WNT10A,RPS6KB2,PRKAR1B,PRKAG2,AKT3,WNT6,FZD1,PIK3R2,FZD7
The Visual Cycle	0.487	0.0714	DHRS3,DHRS9
Dermatan Sulfate Degradation (Metazoa)	0.487	0.087	HYAL3,FGFRL1
Proline Biosynthesis II (from Arginine)	0.479	0.05	PYCR2
Protein Citrullination	0.479	0.167	PADI3
Tetrahydrofolate Salvage from 5,10-methenyltetrahydrofolate	0.479	0.1	MTHFD1L
Citrulline-Nitric Oxide Cycle	0.479	0.0625	ASS1
dTMP De Novo Biosynthesis	0.479	0.0714	DHFR
Phenylalanine Degradation I (Aerobic)	0.479	0.0833	PCBD2
Cell Cycle: G1/S Checkpoint Regulation	0.477	0.0909	E2F4,CCND3,HDAC4,SMAD3,CDK6,TGFB2
NF-ÎºB Activation by Viruses	0.474	0.0854	AKT1,AKT3,PRKCH,PIK3R2,ITGA3,PRKCZ,ITGB3
Natural Killer Cell Signaling	0.473	0.0862	SYNJ2,VAV2,SHC1,AKT1,PAK6,AKT3,PRKCH,PIK3R2,INPP5K,PRKCZ
Fc Epsilon RI Signaling	0.473	0.0855	SYNJ2,VAV2,AKT1,FCER1A,PLA2G3,AKT3,PRKCH,PIK3R2,INPP5K,PRKCZ
ErbB Signaling	0.473	0.092	SHC1,FOS,AKT1,NRG2,PAK6,PRKCH,PIK3R2,PRKCZ
April Mediated Signaling	0.469	0.093	FOS,NFATC4,TRAF5,TRAF1
Role of Tissue Factor in Cancer	0.46	0.087	P4HB,AKT1,F2RL1,GNA12,AKT3,RPS6KA4,PIK3R2,RPS6KA2,ITGA3,ITGB3
Altered T Cell and B Cell Signaling in Rheumatoid Arthritis	0.458	0.087	HLA-DMA,SLAMF1,IL12A,TLR5,LTA,HLA-DRA,HLA-DMB,HLA-DQB1
FLT3 Signaling in Hematopoietic Progenitor Cells	0.458	0.0921	SHC1,AKT1,FLT3,AKT3,RPS6KA4,PIK3R2,RPS6KA2
D-myo-inositol (1,4,5)-Trisphosphate Biosynthesis	0.457	0.0789	PLCD4,PLCH1,PI4KB
Leukocyte Extravasation Signaling	0.457	0.0829	VAV2,RAPGEF4,ITGA3,ACTG1,PRKCZ,ITGB3,CTNNA2,CLDN5,JAM3,NCF2,SIPA1,PRKCH,PIK3R2,ARHGAP1,CTTN,ACTN3,TIMP2
3-phosphoinositide Biosynthesis	0.455	0.0739	ACP5,PPP1R12C,DOT1L,PPFIBP2,DUSP27,PPFIA3,PPP1R14A,PTPRF,ITPK1,PTPRJ,CILP,PIK3R2,PI4KB
Androgen Signaling	0.447	0.0694	SHC1,GNAS,GNA12,SMAD3,GNAO1,PRKAR1B,PRKAG2,PRKCH,PRKCZ,GNG7
Docosahexaenoic Acid (DHA) Signaling	0.447	0.0816	AKT1,AKT3,PIK3R2,PNPLA2
Netrin Signaling	0.447	0.0702	PRKAR1B,PRKAG2,NFATC4,ABLIM1
RANK Signaling in Osteoclasts	0.443	0.0842	MAP3K12,FOS,AKT1,MAP3K6,AKT3,MAP3K8,TRAF5,PIK3R2
CD27 Signaling in Lymphocytes	0.443	0.0877	MAP3K12,FOS,MAP3K6,MAP3K8,TRAF5
Paxillin Signaling	0.432	0.0811	DOCK1,ITGAE,ITGA2B,PAK6,PIK3R2,ITGA3,ACTG1,ACTN3,ITGB3
TNFR2 Signaling	0.431	0.0909	FOS,LTA,TRAF1
Intrinsic Prothrombin Activation Pathway	0.431	0.0857	COL1A1,F12,COL11A2
UVA-Induced MAPK Signaling	0.429	0.087	FOS,ZC3HAV1,RPS6KB2,RPS6KA4,PLCL2,PIK3R2,RPS6KA2,PLCD4
B Cell Activating Factor Signaling	0.425	0.0889	FOS,NFATC4,TRAF5,TRAF1
Mechanisms of Viral Exit from Host Cells	0.425	0.0889	CHMP4C,PRKCH,ACTG1,PRKCZ
Superpathway of Serine and Glycine Biosynthesis I	0.416	0.0556	UBAC2
Urea Cycle	0.416	0.05	ASS1
Arginine Degradation VI (Arginase 2 Pathway)	0.416	0.0625	PYCR2
Selenocysteine Biosynthesis II (Archaea and Eukaryotes)	0.416	0.0588	SARS
GDP-glucose Biosynthesis	0.416	0.0588	GCK
PDGF Signaling	0.412	0.0824	SYNJ2,SHC1,FOS,JAK1,SPHK2,PIK3R2,INPP5K
Angiopoietin Signaling	0.409	0.0811	ANGPT2,AKT1,PAK6,DOK2,AKT3,PIK3R2
Non-Small Cell Lung Cancer Signaling	0.409	0.0759	AKT1,CDK6,AKT3,PIK3R2,RXRB,RXRA
Chondroitin Sulfate Biosynthesis	0.406	0.0714	HS3ST3B1,XYLT1,CHST13,NDST1,HS3ST3A1
UVB-Induced MAPK Signaling	0.406	0.0909	FOS,AKT1,PRKCH,PIK3R2,PRKCZ
Phototransduction Pathway	0.406	0.0769	PDE6A,GUCY1B2,GUCY2D,PRKAR1B,PRKAG2
Role of Wnt/GSK-3Î² Signaling in the Pathogenesis of Influenza	0.397	0.0864	WNT10B,WNT3A,WNT10A,WNT6,DVL3,FZD1,FZD7
Rac Signaling	0.394	0.0738	MCF2L,NOX4,PAK6,ARPC2,NCF2,BAIAP2,PIK3R2,ITGA3,PRKCZ
NF-ÎºB Signaling	0.387	0.0805	BMP4,BMP2,PRKCZ,DDR1,AKT1,TLR5,BCL10,LTA,NTRK1,AKT3,MAP3K8,PIK3R2,TRAF5,FGFRL1
Valine Degradation I	0.386	0.0571	ABAT,SDS
Fatty Acid Î²-oxidation I	0.383	0.0667	ACSL5,SDS,HADH
PXR/RXR Activation	0.378	0.069	AKT1,PRKAR1B,PRKAG2,AKT3,RXRA,ABCB9
GÎ±12/13 Signaling	0.376	0.0794	VAV2,AKT1,CDH4,F2RL1,GNA12,LPAR5,MYL4,AKT3,PIK3R2,LPAR3
Thrombopoietin Signaling	0.373	0.0794	SHC1,FOS,PRKCH,PIK3R2,PRKCZ
Nur77 Signaling in T Lymphocytes	0.373	0.0794	HLA-DMA,HLA-DRA,HLA-DMB,HLA-DQB1,RXRA
Glucose and Glucose-1-phosphate Degradation	0.365	0.0455	GCK
Glycoaminoglycan-protein Linkage Region Biosynthesis	0.365	0.0667	XYLT1
GDNF Family Ligand-Receptor Interactions	0.364	0.0822	DOK5,SHC1,FOS,GDNF,DOK2,PIK3R2
DNA damage-induced 14-3-3Ïƒ Signaling	0.357	0.0952	AKT1,AKT3
Regulation of Cellular Mechanics by Calpain Protease	0.357	0.0694	CAPN1,CDK6,CAPN2,ITGA3,ACTN3
SAPK/JNK Signaling	0.352	0.0784	SHC1,MAP3K12,TRADD,GNA12,MAP4K1,PIK3R2,MAPK8IP1,GNG7
Atherosclerosis Signaling	0.344	0.0735	APOL1,COL1A1,TNFSF12,CLU,PLA2G3,RARRES3,SERPINA1,S100A8,COL11A2,ALOX5
Glioma Invasiveness Signaling	0.342	0.0833	RHOB,RHOJ,PIK3R2,TIMP2,ITGB3
Antioxidant Action of Vitamin C	0.34	0.0748	SLC2A5,PLD2,SLC23A1,SLC2A1,PLA2G3,RARRES3,PLCL2,PLCD4
Protein Kinase A Signaling	0.337	0.0756	PPP1CC,SMAD3,ADCY4,GNG7,PRKCZ,PTPRF,PTCH2,CAMK2D,PDE6A,PTPRJ,PPP1R10,TGFB2,PRKAR1B,MYL4,PLCD4,H1F0,ADCY9,PDE2A,PTPRE,GNAS,ADCY3,PPP1R14A,NFATC4,PLCL2,PDE4D,TTN,PRKAG2,PDE8B,PRKCH,ADCY7
fMLP Signaling in Neutrophils	0.337	0.0698	NOX4,GNAS,ARPC2,NCF2,PRKCH,NFATC4,PIK3R2,PRKCZ,GNG7
Chondroitin Sulfate Biosynthesis (Late Stages)	0.333	0.0741	HS3ST3B1,CHST13,NDST1,HS3ST3A1
Role of Pattern Recognition Receptors in Recognition of Bacteria and Viruses	0.329	0.0755	NOD2,IL12A,TLR5,OAS2,NOD1,PRKCH,PIK3R2,PRKCZ
GÎ±q Signaling	0.329	0.0714	PLD2,GNAS,AKT1,ADRBK1,RHOB,AKT3,RHOJ,PRKCH,NFATC4,PIK3R2,PRKCZ,GNG7
Myc Mediated Apoptosis Signaling	0.328	0.0833	SHC1,AKT1,AKT3,PIK3R2,PRKCZ
Ephrin Receptor Signaling	0.326	0.0697	SHC1,GRIN1,NGEF,AKT1,GNAS,PAK6,ARPC2,GNA12,GRIN2D,GNAO1,AKT3,ITGA3,GNG7,FGF1
Sphingosine and Sphingosine-1-phosphate Metabolism	0.323	0.0476	SGPP2
Sucrose Degradation V (Mammalian)	0.323	0.0526	TPI1
Histidine Degradation III	0.323	0.0556	MTHFD1L
Sphingomyelin Metabolism	0.323	0.0625	SGMS2
TWEAK Signaling	0.322	0.0789	TRADD,TNFSF12,TRAF1
IL-9 Signaling	0.304	0.075	JAK1,CISH,PIK3R2
Prolactin Signaling	0.299	0.075	SHC1,SOCS1,FOS,PRKCH,PIK3R2,PRKCZ
IL-15 Signaling	0.288	0.0746	SHC1,JAK1,AKT1,AKT3,PIK3R2
Telomerase Signaling	0.288	0.0777	SHC1,AKT1,HDAC4,PPP2R2B,AKT3,IL2RA,PIK3R2,ELK3
Retinol Biosynthesis	0.288	0.069	DHRS3,DHRS9,PNPLA2,ESD
Hepatic Fibrosis / Hepatic Stellate Cell Activation	0.287	0.0753	COL1A1,FGF2,SMAD3,HGF,TGFB2,MYL4,MYH7B,IL1RAP,AGT,TIMP2,FGF1
Calcium Transport I	0.287	0.0769	ATP2B2
Glycogen Degradation II	0.287	0.0667	TYMP
UDP-N-acetyl-D-galactosamine Biosynthesis II	0.287	0.0417	GCK
IL-17A Signaling in Fibroblasts	0.287	0.075	FOS,TRAF3IP2,LCN2
NAD Salvage Pathway II	0.287	0.0645	NT5C3L,ACP5
Differential Regulation of Cytokine Production in Intestinal Epithelial Cells by IL-17A and IL-17F	0.267	0.087	IL12A,LCN2
Gluconeogenesis I	0.267	0.0426	ME3,ME1
CD40 Signaling	0.264	0.0714	FOS,LTA,TRAF5,PIK3R2,TRAF1
IL-17A Signaling in Airway Cells	0.264	0.0694	JAK1,AKT1,TRAF3IP2,AKT3,PIK3R2
Pyridoxal 5'-phosphate Salvage Pathway	0.264	0.0685	MAP3K6,PIM1,CDK6,MAP3K8,PRKCH
Glycine Betaine Degradation	0.257	0.0435	SDS
Retinoic acid Mediated Apoptosis Signaling	0.253	0.0725	ZC3HAV1,CFLAR,RXRB,RXRA,CRABP1
Role of JAK1, JAK2 and TYK2 in Interferon Signaling	0.248	0.0741	SOCS1,JAK1
tRNA Charging	0.242	0.037	VARS2,SARS,VARS
Role of JAK family kinases in IL-6-type Cytokine Signaling	0.231	0.0741	SOCS1,JAK1
Glycogen Degradation III	0.231	0.0588	TYMP
Cleavage and Polyadenylation of Pre-mRNA	0.208	0.0833	CPSF1
Glutaryl-CoA Degradation	0.208	0.0417	HADH
Ubiquinol-10 Biosynthesis (Eukaryotic)	0.208	0.0345	PRHOXNB
Oleate Biosynthesis II (Animals)	0.208	0.0556	SCD5
Guanosine Nucleotides Degradation III	0.208	0.0455	NT5C3L

## Sheet: IPA upstream
Â© 2000-2013 Ingenuity Systems, Inc. All rights reserved.
Upstream Regulator	Molecule Type	p-value of overlap	Target molecules in dataset	Mechanistic Network
NLRC5	transcription regulator	2.53e-05	HLA-A,HLA-B,HLA-C,HLA-E,HLA-F,HLA-G,PSMB9,TAP1
NKX2-3	transcription regulator	5.03e-05	ADAP1,AGAP3,ANGPT2,BMP2,BMP4,C7orf41,CX3CL1,DHX58,F2RL1,FAM198B,FCN3,FGF2,FLRT2,HCP5,HLA-B,HLA-C,HLA-F,KRT81,MEDAG,MT1M,NR2F1,PLA1A,PSMB8,PSMB9,PTPRE,SLC25A28,TAP1,TAP2,TNFAIP8L1,TRIM21,TYMP,UNC93B1,ZC3HAV1
FOXC1	transcription regulator	0.000228	BCL2L11,DLL1,ITGB3,LFNG,NOTCH1,RUNX2,TBX1
GATA1	transcription regulator	0.000879	ABCA2,ALOX5,ANGPT2,BCL2L11,CCND3,CDK6,CEBPA,FCER1A,GATA2,GNAS,GP1BB,HPSE,ITGA2B,ITGB3,NFE2,NPPA,PIM1,PLXNA2,SLC50A1,ST3GAL6,TAL1,TUBB1,ZFPM1
STAT	group	0.000993	AGT,FOS,IL2RA,NPPA
DLX5	transcription regulator	0.000993	BGLAP,GAD2,GSC,RUNX2
SMAD5	transcription regulator	0.00118	BMP2,GATA2,NFE2,RUNX1,RUNX2,SMAD6
SIM1	transcription regulator	0.00133	ANGPT2,ARNT2,AVP,BAG6,CHRNE,COL11A1,DLL1,FGF17,GATA2,GDNF,GPX3,GRIN1,HLA-B,ITGB3,KCNQ1,LDB2,LRRFIP1,NFE2,NGEF,NR5A1,OXT,PADI3,PDLIM4,PEA15,ROBO3,SMAD3,SOX10,USP2,ZDHHC14
CIITA	transcription regulator	0.00148	COL1A1,GCNT2,HLA-A,HLA-B,HLA-DMB,HLA-DPA1,HLA-DQB1,HLA-DRA
CTNNB1	transcription regulator	0.00294	ABCC1,ABCD4,AGRN,ANXA1,ASCL2,ATP6V0A1,BMP2,BMP4,CACNA1G,CAPN1,CAPZB,CENPM,CLDN5,CLU,COL1A1,CTDSPL,CTNNA2,CTSZ,EHD1,FOS,FZD7,GATA2,GDNF,GLI2,GNA12,GNAO1,GPR137B,HNRNPUL1,HOXB7,IGF2BP1,KRT7,LGALS3,LMNA,LMX1B,ME1,MECOM,MYL4,NME3,NOTCH1,NRP2,PAX8,PCSK6,PML,PRDM1,PTCH2,PTPRJ,RUNX2,S100A8,SCAP,SERPINA1,SH2B2,SMAD6,TDGF1,TMEM2,TNIK,TRAF1,WIF1,WNT6,ZBTB7A
RFXANK	transcription regulator	0.00398	HLA-A,HLA-B,HLA-DRA
ARNT2	transcription regulator	0.004	ANGPT2,ARNT2,BAG6,CHRNE,COL11A1,DLL1,FGF17,GATA2,GDNF,GPX3,GRIN1,HLA-B,ITGB3,KCNQ1,LDB2,LRRFIP1,NFE2,NGEF,NR5A1,PADI3,PDLIM4,PEA15,SLC2A1,SMAD3,SOX10,USP2,ZDHHC14
PBX1	transcription regulator	0.00431	BMP4,COL1A1,FABP7,GCK,HOXA3,MEIS1,NCF2
SUZ12	enzyme	0.00475	CYP26A1,DAB2IP,FGF17,HOXA10,IQCD,KRT17,NKX2-3,POU2F3,PPP2R2B,WNT3A	EZH2,SUZ12
KLF2	transcription regulator	0.00476	ANGPT2,ASS1,BMP4,CCND3,CEBPA,DLL1,ELN,HPSE,ITGB3,LTC4S,MVP,NDRG1,PPAP2B,PTGDS,PTPRJ,RUNX2,SLC2A1,TGFB2,TNFRSF8
RFX5	transcription regulator	0.00559	COL1A1,GCNT2,HLA-B,HLA-DMB,HLA-DRA
ABRA	transcription regulator	0.00586	NPPA,TAGLN
AP2B1	transporter	0.00586	ATP6V0E1,PTGDS
HTT	transcription regulator	0.00587	ADRBK1,AGRN,AGT,AKT1,AMACR,ASGR1,ATP2B2,ATP6V0E1,ATPAF2,AVP,B3GNT1,BAIAP2,BCL2L11,CA12,CEBPA,CLIC6,COL16A1,CPLX2,CTSD,CTTN,CX3CL1,DLG4,DLL1,ELAVL4,EMC8,ESRRA,EVL,FABP7,FGF1,FOS,GAS7,GNAO1,GNG7,GPX3,GRIN1,GRIN2D,GRM2,GSC,HMGA1,HPCAL1,HTT,KLF9,MPRIP,MYL4,NFIC,NGEF,NODAL,NR2F1,NR4A2,NTRK1,OXT,PDLIM4,PEA15,POU3F1,PPARGC1B,PPP1CC,PRKCDBP,PSMB8,PSMB9,PTBP1,SCHIP1,SERPINA1,SEZ6,SLC25A22,SLC2A1,TAGLN,THB…
NR3C2	ligand-dependent nuclear receptor	0.00615	AGT,CMYA5,CNKSR3,COL1A1,DES,FGF2,FKBP5,GPX3,HLA-DQB1,HMOX2,NR4A2,PTPRCAP,RAPGEF4,TNNT3
SRF	transcription regulator	0.00618	ABCA4,APOLD1,BCL2L11,BMP2,CSRP1,CTSG,DES,ELANE,FGF1,FHL2,FOS,HIF3A,HSPG2,ITGA2B,KAT6B,LCN2,MCF2L,MEIS1,MYL4,NPPA,NR4A2,PDE2A,S100A8,SCAP,SKI,SLC2A1,SLC8A1,SND1,SVIL,TAGLN,TAL1,TBXAS1,TCAP,TMEM40,TTN
CBFB	transcription regulator	0.0065	ARL4C,BCL2L11,CEBPA,IL2RA,ITGA2B,ITGAE,LIMD1,LTB4R,NFE2,RAB3IP,RUNX1,RUNX3
GATA4	transcription regulator	0.00681	ACACA,CACNA1C,COL1A1,FOS,KCNA5,MUC4,MYL4,NPPA,NR5A1,NR5A2,SLC8A1,SLC9A3,TAGLN,TAL1
EZH2	transcription regulator	0.00711	AMACR,ARHGAP1,BCL2L11,BMP4,CA5A,CCND3,CDK6,CLEC3B,CX3CL1,DAB2IP,FGF17,HCP5,HOXA6,KRT81,LCN2,POU2F3,PPP1R12C,PPP2R2B,RARRES3,SERPINA1,SH3BP4,WNT3A
TSC22D3	transcription regulator	0.00742	BCL2L11,CEBPA,COL1A1,IL2RA,RUNX2
PML	transcription regulator	0.00782	HLA-DMB,HLA-DRA,PSMB8,PSMB9,RXRA,TAP1,TAP2
SP3	transcription regulator	0.00876	ADCY4,ANGPT2,BGLAP,CEBPA,CETP,COL1A1,COL7A1,CYP26A1,DHFR,FOS,GRIN1,HDAC4,HGF,HPSE,KRT81,MUC4,NCF2,PKM,PYY,SLC9A3,TAGLN,TIMP2,TSPO,XYLT1
IRF7	transcription regulator	0.00877	DHX58,FZD1,IFI44L,IL12A,IL4I1,MX1,OAS2,OASL,PSMB8,PSMB9,RSAD2,S100A8,SOCS1,TAP1,TAP2,TRAF1,TRIM21,ZC3HAV1
SMARCA4	transcription regulator	0.01	AGT,AHNAK,ARL4C,BGLAP,BMP4,C19orf12,CLK1,CNTN1,CXCR6,DES,DHFR,DYSF,FBLIM1,FHL2,FOS,HDAC4,HLA-DRA,ITGA3,KRT18,LGALS3,LMNA,LOXL2,MYL4,NRP2,PPAP2B,SCHIP1,SKAP2,SMAD6,TAGLN,TGFB2,TIMP2,TNNC2,TNNT3,TPM1
GLI1	transcription regulator	0.0107	ACADVL,CLU,COL1A1,CRHR1,GALNT2,GLI2,GOSR1,IL2RA,LMNA,NES,NPDC1,PIM1,PPAP2C,PPT2,PSTPIP2,RHOB,RUNX2,RXRA,SCD5,SOX18,ULK1,WIF1
MYOD1	transcription regulator	0.0107	ACACA,ACSL5,ADCY7,AGT,ASS1,CCND3,DES,DHFR,DYSF,HADH,INPP5K,MYL4,NES,PRDM16,RPS6KA2,RUNX1,SCHIP1,SLC2A1,TNNC2,TNNT3,TNS1,TTN
HOXA7	transcription regulator	0.0121	ERG,FLT3,KCNA3,LY86,MSI2,PTPRCAP
STAT1	transcription regulator	0.0124	AGT,ANGPT2,BCL2L11,CCND3,CD274,DUOX2,FGF2,FOS,IL12A,IRF5,MUC4,MX1,NEURL3,NFE2,NPPA,OASL,PHACTR1,PIM1,PPARGC1B,PSMB8,PSMB9,RORC,RSAD2,RUNX1,SMAD3,SOCS1,TAP1,TYMP
RBPJ	transcription regulator	0.0132	BMP2,DLL1,ELANE,FGF1,FGF2,FOS,GDNF,HGF,IL12A,INHBA,LEFTY2,LFNG,PRDM1,RORC,TDGF1,TGFB2
PITX2	transcription regulator	0.0144	CCND3,GATA2,KCNJ11,KCNQ1,LHX6,NPPA,NR5A1,TBX1,WNT6
RUNX2	transcription regulator	0.0148	BGLAP,BMP2,CEBPA,COL11A1,COL1A1,FLRT2,LGALS3,RUNX1,RUNX2,SMAD6,SVIL,TAGLN,TPM1
Histone h3	group	0.0149	BAI1,BGLAP,BMP4,CACNA1G,CEBPA,CFLAR,CRIP2,DAB2IP,FGF17,FOS,GATA2,HIVEP3,HOXA10,HPSE,IL2RA,MCM2,MEIS1,MUC4,OSGIN1,PCBD2,POU2F3,PPP2R2B,PRDM1,RCAN1,RUNX2,TAGLN,UPP1,WNT3A,ZNF239
ZNF423	transcription regulator	0.0167	ADCY3,SMAD6
KLF9	transcription regulator	0.0184	ACP5,BMP2,COL1A1,HOXA10
RFX1	transcription regulator	0.0184	COL1A1,HLA-DRA,IL5RA,LMNA
GATA2	transcription regulator	0.0186	ANGPT2,CEBPA,ETV6,GP1BB,ITGA2B,NPPA,PBX1,RCAN1,TMPRSS2,TUBB1,ZFPM1
SP1	transcription regulator	0.02	ADCY4,ALOX5,ASS1,BGLAP,BMP4,CCND3,CD59,CDK6,CEBPA,CETP,COL1A1,COL7A1,CTSD,CYP26A1,DHFR,ELANE,ESRRA,FGF2,FOS,GRIN1,HDAC4,HGF,HMGA1,HPSE,IL12A,IL21R,KRT18,KRT81,LTB4R,MAPK8IP1,MUC4,NCF2,NDRG1,NPPA,PIM1,PKM,PYY,ROBO4,RUNX2,SLC2A1,SLC9A3,SMAD3,SOCS1,TAGLN,TGFB2,TIMP2,TSPO
CDX2	transcription regulator	0.0207	B3GALT5,CLU,DHRS9,FGF1,GLI2,HOXA3,MLLT3,MUC4,PRDM1,SALL4
NFATC2	transcription regulator	0.0208	ACP5,CFLAR,CISH,IL12A,IL2RA,INHBA,JARID2,MERTK,MX1,NAT6,NOX4,OASL,PML,RCAN1,RSAD2,SH3BP5,SLCO3A1,SOCS1
MKL1	transcription regulator	0.0217	CTSG,ELANE,ETV6,FOS,HLA-B,LCN2,NPPA,RUNX1,S100A8,TAGLN,TAL1,TBXAS1,TUBB1,ZFPM1
MKL2	transcription regulator	0.0238	CTSG,ELANE,ETV6,HLA-B,LCN2,RUNX1,S100A8,TAGLN,TAL1,TBXAS1,TUBB1,ZFPM1
STAT2	transcription regulator	0.0241	IL12A,IRF5,MX1,PSMB8,RSAD2,SOCS1
PRDM1	transcription regulator	0.0253	BCL2L11,FOS,GALNT2,NLRP12,PCSK6,PRDM1,PSMB8,RSAD2,SLC6A12,ST14
NOTCH1	transcription regulator	0.0259	BGLAP,BMP2,CCND3,CEBPA,CFLAR,COL1A1,DLL1,FABP7,FOS,GLI2,HEYL,LFNG,NOTCH1,PTGDS,RORC,RUNX2,SOCS1,SOX10,TAGLN,TGFB2
SOX5	transcription regulator	0.0265	HSPG2,RUNX2,SPAG6
MEOX1	transcription regulator	0.0265	BMP4,GLI2,SIX2
RFX2	transcription regulator	0.0265	HLA-DRA,IL5RA,LMNA
MSX2	transcription regulator	0.028	BGLAP,BMP4,FOXE3,KRT84,TGFB2,WNT3A
NR1H2	ligand-dependent nuclear receptor	0.0283	ABCA2,ACACA,AGT,AVP,CETP,GCK,LRP8,NR1H3,THRA
thyroid hormone receptor	group	0.0296	HR,KRT17,NR5A2,OXT
HOXB9	transcription regulator	0.0296	ANGPTL2,FGF2,NRG2,TGFB2
PKNOX1	transcription regulator	0.0296	FABP7,MEIS1,PBX1,PBX2
TP53	transcription regulator	0.0299	ABAT,ABCC1,ACADVL,AIFM2,AKT1,ALOX5,ANXA1,ANXA3,ANXA4,APOL1,ARHGAP1,ARHGEF2,ASS1,ATXN1,BAI1,BCL2L11,CCND3,CD97,CEBPA,CFLAR,CHMP4C,CLU,COL1A1,CRIP2,CSRP1,CTF1,CTSD,CX3CL1,DCTN2,DDR1,DHFR,FGF2,FHL2,FKBP5,FLRT2,FOS,GPX3,HADH,HLA-B,HSPG2,HTT,IL2RA,INHBA,IRF5,KRT18,LASP1,LGALS3,LSP1,LTBP1,MAD1L1,MAP3K8,MAP4K1,MCM2,ME1,MST1,MVP,MX1,MYL4,MYO1C,NCOR2,NDRG1,NFE2,NOTCH1,NOX4,NR2F1,OSGIN1,P4HA1,P4HB,PDE6A,PE…
ETS2	transcription regulator	0.0313	BMP4,CHRNE,FGF1,FOS,HPSE,IL2RA,ITGA2B,KRT18,PCSK6
USF2	transcription regulator	0.0313	AGT,FCER1A,GCK,HGF,NR5A1,OXT,P4HA1,RORC,SPEG
SOX3	transcription regulator	0.0317	LMX1B,NR5A1
KLF7	transcription regulator	0.0317	NTRK1,TG
HOXD11	transcription regulator	0.0317	GDNF,SIX2
SSBP1	other	0.0317	HLA-DRA,TSHR
FHL2	transcription regulator	0.0327	BCL2L11,BGLAP,FHL2,NPPA,TAGLN
FOSB	transcription regulator	0.0327	CEBPA,FOS,INHBA,RUNX2,SMAD3
HIF1A	transcription regulator	0.033	AGT,AKT1,BMP2,CORO1A,CTSD,CYP4F3,ESRRG,FHL2,FOS,FUT7,GCK,HIF3A,HIST1H2BJ/HIST1H2BK,ITGA2B,ITGB3,KRT18,LOXL2,MAFF,MST1R,NDRG1,NOTCH1,NOX4,P4HA1,PFKFB3,PFKFB4,RORC,SLC2A1,TPI1,TRIM21,TTN,ZNF267
ESR2	ligand-dependent nuclear receptor	0.0336	AGT,AVP,BMP2,BMP4,CAPN2,COL1A1,CTSD,FOS,GAD2,LMNA,LTBP1,OXT,PTGDS,RUNX2,TIMP2
EPAS1	transcription regulator	0.0341	ACACA,ANGPT2,CA12,CORO1A,FOS,FXN,GAL3ST1,ITGA2B,ITGB3,LOXL2,MAFF,NDRG1,NOTCH1,PFKFB3,SCAP,SLC2A1,TRIM21,WISP2
HOXA9	transcription regulator	0.0343	BCL2L11,CDC37,CISH,CTSG,ERG,FLT3,FZD1,GATA2,KCNA3,KRT18,LY86,MAFG,MAN2A2,MEIS1,MSI2,PIK3R2,PIM1,PTPRCAP,S100A8,WNT10B
HOXB3	transcription regulator	0.0358	HOXA3,HOXB6,HOXB7
PCGF2	transcription regulator	0.0383	CDK6,HOXB7,NOTCH1,SMAD3,TMEFF2
Hmga1	transcription regulator	0.0386	CLCN6,COL1A1,EPB41L4A,FOS,KCNJ11,MAPK8IP1,NFIX,OXT,POU3F1,PYCR2,RHOB,TAGLN,WNT6,ZFP57
CDK2AP1	other	0.0387	FZD1,FZD7,LRP5,SLC9A3R1,WNT10A,WNT3A,WNT6
PGR	ligand-dependent nuclear receptor	0.0392	ACP5,CAPN2,CCND3,CD59,CEBPA,ENC1,ESRRA,FAM89B,FKBP5,GRB10,HPCAL1,KLF9,NDRG1,PFKFB3,PFKP,PRKG2,RUNX1
THRB	ligand-dependent nuclear receptor	0.0393	ACACA,AKT1,AKT3,CCND3,CDK6,CEBPA,CTSD,F12,FOS,FZD1,FZD7,ME1,NCOR2,NR1H3,NR5A2,PTGDS,RUNX2,TSHR,WIF1
CREBBP	transcription regulator	0.0409	AGT,CAMK2D,CEBPA,CTSG,DHFR,ELANE,FGF2,FOS,FUT7,GRIN1,GRIN2D,HLA-B,HLA-DRA,HLA-G,IL2RA,MST1,NPPA,NR4A2,PSMB9,TAGLN,TAP2
ELK1	transcription regulator	0.0422	BMP2,FOS,MUC4,RUNX2,SLC2A1,TAGLN
SOX9	transcription regulator	0.0429	COL1A1,CYP26B1,FOS,GAS7,NR5A1,PTGDS,RUNX2,SOX10
MSX1	transcription regulator	0.0441	BGLAP,BMP2,BMP4,RUNX2
HOXD3	transcription regulator	0.0441	COL1A1,HOXA3,ITGB3,TAGLN
NR3C1	ligand-dependent nuclear receptor	0.0468	AATK,AGT,AKT1,ANXA1,APOL3/APOL4,ARHGEF3,AS3MT,ATXN1,AVP,BCL10,BCL2L11,BGLAP,BMP2,BRD2,C1QTNF7,CAPN2,CEBPA,CIDEA,CLCF1,DNASE1L3,EMP1,ENC1,FAM89B,FKBP5,FOS,GPX3,GRIN1,IL1RAP,INHBA,KLF9,KRT17,MKNK2,MX1,NOD2,NRG2,NTRK1,OASL,PAK6,PDCD1LG2,PEA15,PLAGL1,PPP1R15A,PRKAR1B,PRPH,RHOB,RUNX2,SCAP,SDS,SERPINA1,SPPL2B,STUB1,TLR5,TNFRSF8,TRAF1,TRAF3IP2,TRAF5,ZFYVE28

## Sheet: DAVID ontology
Category	Term	Count	%	PValue	Genes	List Total	Pop Hits	Pop Total	Fold Enrichment	Bonferroni	Benjamini	FDR
GOTERM_BP_FAT	GO:0045893~positive regulation of transcription, DNA-dependent	71	4.37192	1.23277e-06	THRA, FOXK1, ARNT2, GLI2, GDNF, SKAP1, ZBTB38, GATA2, FOS, SMARCD3, TDGF1, PAX8, ALX4, FGF2, SOX10, BCL10, PCBD2, RXRB, NODAL, RXRA, SIX2, MECOM, ELL3, TRERF1, HMGA1, PPARGC1B, PRPF6, SCAP, INHBA, TFAP2E, GLIS1, FHL2, AFAP1L2, EHF, PRDM16, PLAGL1, HOXA2, POU2F3, POU2F1, AGRN, RUNX1, RUNX2, NKX2-3, NR1H3, BMP4, CEBPA, DVL3, BMP2, ESRRA, KLF7, LMX1B, GRIN1, MAML2, ESRRG, NR4A2, SMAD3, TBX1, TEAD3, …	1114	477	13528	1.80754	0.00431399	0.00431399	0.00225838
GOTERM_BP_FAT	GO:0010628~positive regulation of gene expression	82	5.04926	1.48629e-06	THRA, FOXK1, GDF7, ARNT2, GLI2, GDNF, SKAP1, FEV, ZBTB38, GATA2, FOS, SMARCD3, PAX8, TDGF1, ALX4, FGF2, MYST4, SOX10, BCL10, PCBD2, RXRB, NODAL, RXRA, SIX2, MECOM, ELL3, TRERF1, HMGA1, PPARGC1B, PRPF6, SCAP, INHBA, PRDM1, TFAP2E, RAG1AP1, GLIS1, FHL2, AFAP1L2, EHF, PRDM16, PLAGL1, HOXA2, BLOC1S2, POU2F3, POU2F1, AGRN, POU3F1, RUNX1, RUNX2, ZNF423, NR1H3, NKX2-3, BMP4, CEBPA, DVL3, BMP2, ESRRA, KL…	1114	581	13528	1.7139	0.00519888	0.00260283	0.00272283
GOTERM_BP_FAT	GO:0051254~positive regulation of RNA metabolic process	71	4.37192	1.68045e-06	THRA, FOXK1, ARNT2, GLI2, GDNF, SKAP1, ZBTB38, GATA2, FOS, SMARCD3, TDGF1, PAX8, ALX4, FGF2, SOX10, BCL10, PCBD2, RXRB, NODAL, RXRA, SIX2, MECOM, ELL3, TRERF1, HMGA1, PPARGC1B, PRPF6, SCAP, INHBA, TFAP2E, GLIS1, FHL2, AFAP1L2, EHF, PRDM16, PLAGL1, HOXA2, POU2F3, POU2F1, AGRN, RUNX1, RUNX2, NKX2-3, NR1H3, BMP4, CEBPA, DVL3, BMP2, ESRRA, KLF7, LMX1B, GRIN1, MAML2, ESRRG, NR4A2, SMAD3, TBX1, TEAD3, …	1114	481	13528	1.79251	0.005876	0.00196252	0.0030785
GOTERM_BP_FAT	GO:0045941~positive regulation of transcription	79	4.86453	3.1703e-06	THRA, FOXK1, GDF7, ARNT2, GLI2, GDNF, SKAP1, FEV, ZBTB38, GATA2, FOS, SMARCD3, TDGF1, PAX8, ALX4, FGF2, MYST4, SOX10, BCL10, PCBD2, RXRB, NODAL, RXRA, SIX2, MECOM, ELL3, TRERF1, HMGA1, PPARGC1B, PRPF6, SCAP, INHBA, TFAP2E, GLIS1, FHL2, AFAP1L2, EHF, PRDM16, PLAGL1, HOXA2, BLOC1S2, POU2F3, POU2F1, AGRN, RUNX1, RUNX2, ZNF423, NKX2-3, NR1H3, BMP4, CEBPA, DVL3, BMP2, ESRRA, KLF7, NFE2, LMX1B, GRIN1, …	1114	564	13528	1.70097	0.0110567	0.00277571	0.00580777
GOTERM_BP_FAT	GO:0009891~positive regulation of biosynthetic process	92	5.66502	4.86549e-06	THRA, FOXK1, GDF7, ARNT2, GLI2, GDNF, SKAP1, FEV, ZBTB38, TGFB2, AKT1, GATA2, FOS, NOD2, SMARCD3, PAX8, TDGF1, SHC1, ALX4, FGF2, MYST4, SOX10, BCL10, AVP, PCBD2, RXRB, NODAL, RXRA, ELANE, SIX2, MECOM, ELL3, TRERF1, HMGA1, PPARGC1B, PRPF6, SCAP, INHBA, NPPC, TFAP2E, GLIS1, TNFRSF8, FHL2, AFAP1L2, EHF, PRDM16, PLAGL1, HOXA2, BLOC1S2, POU2F3, AGT, POU2F1, AGRN, RUNX1, RUNX2, ZNF423, NR1H3, NKX2-3, B…	1114	695	13528	1.6075	0.0169186	0.00340685	0.00891311
GOTERM_BP_FAT	GO:0045935~positive regulation of nucleobase, nucleoside, nucleotide and nucleic acid metabolic process	84	5.17241	7.15283e-06	THRA, FOXK1, GDF7, ARNT2, TNFSF12, GLI2, GDNF, SKAP1, FEV, ZBTB38, GATA2, FOS, SMARCD3, PAX8, TDGF1, SHC1, ALX4, FGF2, MYST4, SOX10, BCL10, AVP, PCBD2, RXRB, NODAL, RXRA, SIX2, MECOM, ELL3, TRERF1, HMGA1, PPARGC1B, PRPF6, SCAP, INHBA, NPPC, TNFSF12-TNFSF13, TFAP2E, GLIS1, FHL2, AFAP1L2, EHF, PRDM16, PLAGL1, HOXA2, BLOC1S2, POU2F3, POU2F1, AGRN, RUNX1, RUNX2, ZNF423, NR1H3, NKX2-3, BMP4, CEBPA, DV…	1114	624	13528	1.63472	0.024773	0.00417212	0.013103
GOTERM_BP_FAT	GO:0010557~positive regulation of macromolecule biosynthetic process	87	5.35714	7.63605e-06	THRA, FOXK1, GDF7, ARNT2, GLI2, GDNF, SKAP1, FEV, ZBTB38, TGFB2, AKT1, GATA2, FOS, SMARCD3, PAX8, TDGF1, SHC1, ALX4, FGF2, MYST4, SOX10, BCL10, PCBD2, RXRB, NODAL, RXRA, ELANE, SIX2, MECOM, ELL3, TRERF1, HMGA1, PPARGC1B, PRPF6, SCAP, INHBA, TFAP2E, GLIS1, TNFRSF8, FHL2, AFAP1L2, EHF, PRDM16, PLAGL1, HOXA2, BLOC1S2, POU2F3, POU2F1, AGRN, RUNX1, RUNX2, ZNF423, NR1H3, NKX2-3, BMP4, FCER1A, CEBPA, DV…	1114	654	13528	1.61544	0.0264243	0.00381837	0.0139882
GOTERM_BP_FAT	GO:0031328~positive regulation of cellular biosynthetic process	90	5.54187	8.72039e-06	THRA, FOXK1, GDF7, ARNT2, GLI2, GDNF, SKAP1, FEV, ZBTB38, AKT1, GATA2, FOS, NOD2, SMARCD3, PAX8, TDGF1, SHC1, ALX4, FGF2, MYST4, SOX10, BCL10, AVP, PCBD2, RXRB, NODAL, RXRA, ELANE, SIX2, MECOM, ELL3, TRERF1, HMGA1, PPARGC1B, PRPF6, SCAP, INHBA, NPPC, TFAP2E, GLIS1, TNFRSF8, FHL2, AFAP1L2, EHF, PRDM16, PLAGL1, HOXA2, BLOC1S2, POU2F3, AGT, POU2F1, AGRN, RUNX1, RUNX2, ZNF423, NR1H3, NKX2-3, BMP4, FC…	1114	685	13528	1.59551	0.0301196	0.00381552	0.0159744
GOTERM_BP_FAT	GO:0045944~positive regulation of transcription from RNA polymerase II promoter	56	3.44828	1.27959e-05	THRA, ARNT2, GLI2, SKAP1, GDNF, ZBTB38, GATA2, FOS, TDGF1, PAX8, ALX4, FGF2, SOX10, RXRB, RXRA, NODAL, SIX2, ELL3, MECOM, PPARGC1B, PRPF6, SCAP, INHBA, TFAP2E, GLIS1, PLAGL1, HOXA2, POU2F3, POU2F1, AGRN, RUNX1, RUNX2, NKX2-3, NR1H3, CEBPA, BMP4, ESRRA, BMP2, LMX1B, MAML2, GRIN1, NR4A2, SMAD3, TBX1, TEAD3, WWTR1, ATXN1, HDAC4, NOTCH1, SALL4, ZNF462, PBX1, NR5A2, NFIC, PBX2, NR5A1	1114	371	13528	1.833	0.0438833	0.00497374	0.0234392
GOTERM_BP_FAT	GO:0051173~positive regulation of nitrogen compound metabolic process	85	5.23399	1.33221e-05	THRA, FOXK1, GDF7, ARNT2, TNFSF12, GLI2, GDNF, SKAP1, FEV, ZBTB38, AKT1, GATA2, FOS, SMARCD3, PAX8, TDGF1, SHC1, ALX4, FGF2, MYST4, SOX10, BCL10, AVP, PCBD2, RXRB, NODAL, RXRA, SIX2, MECOM, ELL3, TRERF1, HMGA1, PPARGC1B, PRPF6, SCAP, INHBA, NPPC, TNFSF12-TNFSF13, TFAP2E, GLIS1, FHL2, AFAP1L2, EHF, PRDM16, PLAGL1, HOXA2, BLOC1S2, POU2F3, POU2F1, AGRN, RUNX1, RUNX2, ZNF423, NR1H3, NKX2-3, BMP4, CEB…	1114	644	13528	1.60281	0.0456463	0.0046612	0.024403
GOTERM_BP_FAT	GO:0006357~regulation of transcription from RNA polymerase II promoter	92	5.66502	2.97663e-05	HTATIP2, E2F4, THRA, FOXK1, FOXK2, ARNT2, GLI2, NR2E1, GDNF, SKAP1, ZBTB38, GATA2, FOS, SMARCD3, PAX8, TDGF1, SOX18, LRRFIP1, ALX4, FGF2, NR2F1, SOX10, CTBP1, GSC, RXRB, NODAL, RXRA, SIX2, VAX2, VAX1, MECOM, ELL3, PPARGC1B, PRPF6, SCAP, INHBA, MED8, PRDM1, TFAP2E, GLIS1, FHL2, ABCA2, PRDM16, PLAGL1, TAL1, HOXA2, HEXIM2, POU2F3, TEF, POU2F1, AGRN, RUNX1, RUNX2, NR1H3, NKX2-3, BMP4, CEBPA, ZBTB7A, …	1114	727	13528	1.53675	0.099128	0.0094453	0.0545173
GOTERM_BP_FAT	GO:0010604~positive regulation of macromolecule metabolic process	104	6.40394	4.79936e-05	THRA, GDF7, ARNT2, TNFSF12, GDNF, TGFB2, GATA2, SMARCD3, TDGF1, MYST4, BCL10, F12, PCBD2, RXRB, RXRA, NODAL, SIX2, MECOM, ELL3, TRERF1, PPARGC1B, PRDM1, TFAP2E, RAG1AP1, ITLN1, AFAP1L2, PLAGL1, HOXA2, BLOC1S2, AGRN, RUNX1, RUNX2, NR1H3, ZNF423, NKX2-3, BMP4, FCER1A, DVL3, BMP2, UCN, ESRRA, KLF7, NFE2, GRIN1, MAML2, NR4A2, ESRRG, SMAD3, TEAD3, PSMB8, PSMB9, HDAC4, NOTCH1, PSMC5, SALL4, HIVEP3, TNK…	1114	857	13528	1.47367	0.154915	0.0139286	0.0878869
GOTERM_BP_FAT	GO:0048598~embryonic morphogenesis	46	2.83251	0.00010041	TCAP, NDST1, WNT3A, MYO7A, GNA12, PTK7, GLI2, ATP2B2, RGMA, HOXA2, KCNQ4, HOXA3, HOXA6, CYP26B1, TDGF1, POU2F1, HOXA10, ALX4, COL11A1, PPAP2B, BMP4, BCL10, NAT8B, GSC, HTT, NODAL, HSPG2, SMAD3, SIX2, VAX2, TBX1, SKI, MECOM, FOXP4, SHANK3, NOTCH1, SALL4, HOXB7, HOXB6, TSC2, PBX1, GNAS, EXT1, PBX2, CHRD, LRP5	1114	307	13528	1.81957	0.296828	0.0267252	0.183789
GOTERM_BP_FAT	GO:0009187~cyclic nucleotide metabolic process	12	0.738916	0.000167687	ADCY3, ATP2B2, ADCY4, UCN2, ADCY7, ADCY9, NPPC, PDE8B, PDE4D, CACNB4, NPPA, GUCY2D	1114	38	13528	3.83483	0.444634	0.041139	0.306754
GOTERM_BP_FAT	GO:0051056~regulation of small GTPase mediated signal transduction	39	2.40148	0.000189586	TBC1D9, SIPA1, ASAP2, RASGEF1A, RABGAP1L, TTN, MCF2L, ADAP1, TBC1D16, PLEKHG7, TBC1D14, PLEKHG5, SH2B2, RAPGEF4, RAP1GAP2, RASA3, AGAP1, FGD5, AGAP2, IQSEC1, AGAP3, GIT1, NGEF, OBSCN, ARHGEF3, ARHGEF2, DAB2IP, BCR, ABR, PSD4, RGNEF, VAV2, RALGDS, NDEL1, ACAP3, TSC2, C6ORF170, EVI5L, ARAP1	1114	252	13528	1.87937	0.485697	0.0433613	0.346749
GOTERM_BP_FAT	GO:0006955~immune response	83	5.11084	0.000407044	IL16, LY86, IFI44L, TLR5, TNFSF12, HLA-DMB, HLA-DMA, SKAP1, CD97, NOD2, LTB4R, PGLYRP2, IL1RAP, CEACAM8, GNL1, LTA, LOC285830, RAB27A, TRPM4, HLA-H, F12, BCL10, BST2, NCF2, PRG4, HLA-L, HLA-A, STXBP2, HLA-C, COLEC12, HLA-B, HLA-E, HLA-G, PDCD1LG2, HLA-F, CRHR1, UNC13D, LAX1, CST7, IL12A, HLA-DPA1, TNFSF12-TNFSF13, CD300LB, CTSG, HLA-DRA, HLA-DQB1, CCL1, GALNT2, SBNO2, CPLX2, GPSM3, CLU, ACP5, RSA…	1114	690	13528	1.46076	0.760163	0.0853714	0.743075
GOTERM_BP_FAT	GO:0001649~osteoblast differentiation	12	0.738916	0.000439592	BMP4, HOXA2, BGLAP, BMP2, GABBR1, SMAD3, FHL2, COL1A1, WWTR1, GLI2, RUNX2, CHRD	1114	42	13528	3.46961	0.786044	0.086713	0.802265
GOTERM_BP_FAT	GO:0030030~cell projection organization	50	3.07882	0.000523161	NRP2, E2F4, GDF7, WNT3A, MYO7A, LPAR3, GLI2, GDNF, NR2E1, RAB3IP, AKT1, ATP2B2, ROBO3, RXRA, BAIAP2, VAX2, VAX1, DNAI2, CTNNA2, BBS1, BBS2, NCAM2, NDEL1, SPAG6, C1ORF187, BBS5, CLU, CDH4, CAPZB, TPM1, HOXA2, BAI1, B3GNT1, FGD5, RUNX3, DNM3, KLF7, UCN, GNAO1, BAIAP2L2, NR4A2, VAV2, WWTR1, GAS7, CORO1A, NOTCH1, ULK1, TSC2, TSGA10, FEZ1	1114	368	13528	1.64995	0.840419	0.0969306	0.954091
GOTERM_BP_FAT	GO:0048704~embryonic skeletal system morphogenesis	14	0.862069	0.000590854	GSC, NDST1, NODAL, HSPG2, SIX2, TBX1, HOXA2, HOXA3, HOXB7, HOXA6, HOXB6, GNAS, ALX4, COL11A1	1114	57	13528	2.98265	0.874159	0.103352	1.07691
GOTERM_BP_FAT	GO:0009792~embryonic development ending in birth or egg hatching	46	2.83251	0.000669498	TCAP, NDST1, WNT3A, ARNT2, GNA12, PTK7, GLI2, TPM1, GATA2, RGMA, HOXA2, HOXA3, FXN, HOXA6, TDGF1, ANKRD11, ALX4, COL11A1, CEBPA, MAFG, BMP4, BCL10, SOX10, MAFF, GSC, LMX1B, HTT, NODAL, HSPG2, SIX2, DLL1, TBX1, CAPN2, MECOM, BCL2L11, ASCL2, SALL4, NDEL1, HOXB7, HOXB6, TSC2, PBX1, GNAS, PRDM1, COL1A1, CHRD	1114	334	13528	1.67248	0.904508	0.110802	1.21942
GOTERM_BP_FAT	GO:0048705~skeletal system morphogenesis	21	1.2931	0.000746818	THRA, GSC, NDST1, COL13A1, NODAL, HSPG2, SIX2, ACP5, TBX1, HOXA2, HOXA3, HOXB7, HOXA6, HOXB6, ANKRD11, GNAS, COL1A1, ALX4, COL11A2, COL11A1, RUNX2	1114	112	13528	2.27693	0.927202	0.117296	1.35934
GOTERM_BP_FAT	GO:0019220~regulation of phosphate metabolic process	61	3.75616	0.000906171	ADCY3, ADCY4, ADCY7, GDF7, PRKAG2, LPAR3, TTN, SPRY4, TGFB2, AKT1, MAP3K6, NOD2, CLCF1, TDGF1, SPRED2, RAPGEF4, SHC1, FGF2, PPP1R14A, BCL10, CCDC88C, ELANE, SOCS1, PIM1, INHBA, CCND3, LAX1, ZFYVE28, IL12A, PRKCZ, PFKFB2, ITLN1, MAP4K1, CDC37, APLP2, HEXIM2, DGKG, AGT, ADRA2A, BMP4, FCER1A, BMP2, SPHK2, SMG6, SMAD6, SMG7, SMAD3, RCAN1, HGF, VAV2, CISH, TP73, SH3BP5, ATXN1, ADCY9, PRKAR1B, TSC2, NL…	1114	485	13528	1.52734	0.958389	0.13456	1.64712
GOTERM_BP_FAT	GO:0051174~regulation of phosphorus metabolic process	61	3.75616	0.000906171	ADCY3, ADCY4, ADCY7, GDF7, PRKAG2, LPAR3, TTN, SPRY4, TGFB2, AKT1, MAP3K6, NOD2, CLCF1, TDGF1, SPRED2, RAPGEF4, SHC1, FGF2, PPP1R14A, BCL10, CCDC88C, ELANE, SOCS1, PIM1, INHBA, CCND3, LAX1, ZFYVE28, IL12A, PRKCZ, PFKFB2, ITLN1, MAP4K1, CDC37, APLP2, HEXIM2, DGKG, AGT, ADRA2A, BMP4, FCER1A, BMP2, SPHK2, SMG6, SMAD6, SMG7, SMAD3, RCAN1, HGF, VAV2, CISH, TP73, SH3BP5, ATXN1, ADCY9, PRKAR1B, TSC2, NL…	1114	485	13528	1.52734	0.958389	0.13456	1.64712
GOTERM_BP_FAT	GO:0043009~chordate embryonic development	45	2.77094	0.00101991	TCAP, NDST1, WNT3A, ARNT2, GNA12, PTK7, GLI2, TPM1, GATA2, RGMA, HOXA2, HOXA3, HOXA6, TDGF1, ANKRD11, ALX4, COL11A1, CEBPA, MAFG, BMP4, BCL10, SOX10, MAFF, GSC, LMX1B, HTT, NODAL, HSPG2, SIX2, DLL1, TBX1, CAPN2, MECOM, BCL2L11, ASCL2, SALL4, NDEL1, HOXB7, HOXB6, TSC2, PBX1, GNAS, PRDM1, COL1A1, CHRD	1114	331	13528	1.65095	0.972087	0.144093	1.85205
GOTERM_BP_FAT	GO:0046058~cAMP metabolic process	8	0.492611	0.00103992	ADCY3, ADCY4, UCN2, ADCY7, ADCY9, PDE8B, PDE4D, CACNB4	1114	21	13528	4.62614	0.97398	0.141044	1.88805
GOTERM_BP_FAT	GO:0019882~antigen processing and presentation	17	1.0468	0.00105668	HLA-DQB1, HLA-H, HLA-L, HLA-A, HLA-C, HLA-B, HLA-DMB, HLA-E, HLA-DMA, PSMB8, HLA-G, HLA-F, PSMB9, TAP2, HLA-DPA1, HLA-DPB1, LOC285830, HLA-DRA	1114	83	13528	2.48725	0.975467	0.137836	1.91821
GOTERM_BP_FAT	GO:0048706~embryonic skeletal system development	16	0.985222	0.00133973	GSC, NDST1, NODAL, HSPG2, SIX2, TBX1, HOXA2, HOXA3, HOXB7, HOXA6, HOXB6, GNAS, PBX1, COL1A1, ALX4, COL11A1	1114	77	13528	2.52335	0.990919	0.165422	2.42608
GOTERM_BP_FAT	GO:0048002~antigen processing and presentation of peptide antigen	9	0.554187	0.00143161	HLA-H, TAP2, HLA-A, HLA-C, HLA-B, HLA-E, HLA-DMA, HLA-G, HLA-DRA, HLA-F	1114	28	13528	3.90331	0.993424	0.169796	2.59043
GOTERM_BP_FAT	GO:0003002~regionalization	30	1.84729	0.00152565	TCAP, WNT3A, GLI2, HOXA2, HOXA3, HOXA6, TDGF1, CYP26B1, HOXA10, ALX4, LFNG, MLLT3, BMP4, GSC, LMX1B, HTT, SMAD6, NODAL, CYP26A1, DLL1, VAX2, TBX1, NOTCH1, CYP26C1, HOXB7, HOXB6, PBX1, CHRD, PBX2, LRP5	1114	197	13528	1.84928	0.995273	0.17406	2.75834
GOTERM_BP_FAT	GO:0030278~regulation of ossification	16	0.985222	0.00153522	BMP4, BMP2, ESRRA, BGLAP, OXT, FZD1, SMAD3, RSAD2, CDK6, SKI, TGFB2, NPPC, GNAS, PBX1, RUNX2, CHRD	1114	78	13528	2.491	0.99543	0.169559	2.77541
GOTERM_BP_FAT	GO:0002474~antigen processing and presentation of peptide antigen via MHC class I	7	0.431034	0.00171412	HLA-H, TAP2, HLA-A, HLA-C, HLA-B, HLA-E, HLA-G, HLA-F	1114	17	13528	5.00032	0.997562	0.181722	3.09405
GOTERM_BP_FAT	GO:0046578~regulation of Ras protein signal transduction	31	1.90887	0.00205611	TBC1D9, ASAP2, RABGAP1L, TTN, MCF2L, ADAP1, TBC1D16, PLEKHG7, TBC1D14, PLEKHG5, SH2B2, AGAP1, FGD5, AGAP2, IQSEC1, AGAP3, GIT1, NGEF, ARHGEF3, OBSCN, ARHGEF2, ABR, BCR, PSD4, RGNEF, VAV2, NDEL1, ACAP3, C6ORF170, EVI5L, ARAP1	1114	210	13528	1.79263	0.999267	0.207724	3.70043
GOTERM_BP_FAT	GO:0045667~regulation of osteoblast differentiation	11	0.67734	0.00212416	BMP4, ESRRA, BMP2, NPPC, FZD1, SMAD3, CDK6, SKI, GNAS, RUNX2, CHRD	1114	43	13528	3.10651	0.999423	0.20788	3.82066
GOTERM_BP_FAT	GO:0045165~cell fate commitment	23	1.41626	0.00216245	BMP4, BMP2, GDF7, WNT3A, NODAL, DLL1, TBX1, GLI2, GDNF, NR2E1, TGFB2, GATA2, TAL1, HOXA2, NOTCH1, CYP26B1, TDGF1, POU2F1, LHX6, PRDM1, FGF1, FGF2, RUNX2	1114	139	13528	2.00938	0.999495	0.205513	3.88825
GOTERM_BP_FAT	GO:0015674~di-, tri-valent inorganic cation transport	27	1.66256	0.00247685	JPH2, SFXN3, CACNB2, CACNB4, SFXN5, TPCN2, ATP2B2, TMEM37, FTHL3, TTYH1, CAMK2D, SLC25A28, TRPV4, TRPM4, SLC8A1, CACNA2D1, CACNG8, GRIN1, MFI2, CACNG4, CACNA2D2, CORO1A, CATSPER4, CACNA1G, CACNA1C, CACNA1D, CACNA1B	1114	176	13528	1.86294	0.999833	0.225701	4.44152
GOTERM_BP_FAT	GO:0000902~cell morphogenesis	46	2.83251	0.00248578	NRP2, BBS5, E2F4, GDF7, WNT3A, MYO7A, CLU, PTK7, GLI2, NR2E1, CDH4, RAB3IP, TGFB2, ATP2B2, HOXA2, BAI1, B3GNT1, ROBO3, RUNX3, NOX4, ARHGEF2, KLF7, BMP2, BAIAP2, RXRA, NODAL, NR4A2, VAX2, VAX1, HGF, WWTR1, DNAI2, GAS7, CTNNA2, BBS1, NCAM2, BBS2, NOTCH1, NDEL1, ULK1, PRICKLE2, BIN3, KLHL10, C1ORF187, CDC42BPB, FEZ1	1114	356	13528	1.56912	0.999838	0.22072	4.45718
GOTERM_BP_FAT	GO:0042325~regulation of phosphorylation	57	3.50985	0.00254416	ADCY3, ADCY4, ADCY7, GDF7, PRKAG2, LPAR3, TTN, SPRY4, TGFB2, AKT1, MAP3K6, NOD2, CLCF1, TDGF1, SPRED2, SHC1, RAPGEF4, FGF2, PPP1R14A, BCL10, CCDC88C, ELANE, SOCS1, PIM1, INHBA, CCND3, LAX1, ZFYVE28, IL12A, PRKCZ, PFKFB2, ITLN1, MAP4K1, CDC37, APLP2, HEXIM2, DGKG, AGT, ADRA2A, BMP4, FCER1A, BMP2, SPHK2, SMAD6, HGF, VAV2, CISH, TP73, SH3BP5, ATXN1, ADCY9, PRKAR1B, TSC2, NLRP12, LRP8, TNK2, MAPK8IP1	1114	466	13528	1.48538	0.999868	0.219765	4.55958
GOTERM_BP_FAT	GO:0032989~cellular component morphogenesis	50	3.07882	0.00270028	NRP2, E2F4, GDF7, WNT3A, MYO7A, GLI2, TTN, NR2E1, RAB3IP, TGFB2, ACTG1, ATP2B2, ROBO3, ARHGEF2, RXRA, NODAL, BAIAP2, VAX2, VAX1, DNAI2, CTNNA2, BBS1, BBS2, NCAM2, NDEL1, BIN3, KLHL10, C1ORF187, BBS5, TCAP, CLU, PTK7, CDH4, TPM1, HOXA2, BAI1, B3GNT1, RUNX3, NOX4, KLF7, BMP2, NR4A2, HGF, WWTR1, GAS7, NOTCH1, ULK1, PRICKLE2, FEZ1, CDC42BPB	1114	397	13528	1.52942	0.999924	0.226082	4.83287
GOTERM_BP_FAT	GO:0007507~heart development	31	1.90887	0.00295173	NRP2, BBS5, TCAP, WNT3A, OXT, ADRBK1, TTN, GLI2, TPM1, TGFB2, SMARCD3, TDGF1, NFATC4, COL11A1, PTPRJ, BMP4, DVL3, BMP2, RXRB, RXRA, NODAL, HSPG2, TBX1, MECOM, CSRP3, FOXP4, NOTCH1, SALL4, KCNJ8, TSC2, ZFPM1	1114	215	13528	1.75094	0.999969	0.238767	5.27148
GOTERM_BP_FAT	GO:0007242~intracellular signaling cascade	131	8.0665	0.00306856	ADCY3, ADCY4, THRA, ADCY7, GNA12, RASGEF1A, RPS6KB2, LPAR3, TLR5, MAP3K6, HMHA1, LTB4R, TDGF1, SPRED2, RAB24, RAPGEF4, GNG7, RAB27A, EDARADD, PLD2, BCL10, TNIK, BCR, RREB1, RXRA, STMN4, SOCS1, WNK1, CYP26A1, COLEC12, WNK2, PPARGC1B, FOXN3, CRHR1, UBR5, REM1, LRRK1, RALGPS1, SIPA1, MAP4K1, ASB16, DOCK1, CDC42EP1, PLCH1, RHOBTB2, ADRA2A, AGRP, FCER1A, DVL3, RAB8B, ABR, KLF9, CIDEB, CIDEA, EFS, HGF,…	1114	1256	13528	1.26657	0.999979	0.241459	5.47463
GOTERM_BP_FAT	GO:0009190~cyclic nucleotide biosynthetic process	8	0.492611	0.00321384	ADCY3, ADCY4, UCN2, ADCY7, ADCY9, NPPC, NPPA, GUCY2D	1114	25	13528	3.88596	0.999987	0.245898	5.72666
GOTERM_BP_FAT	GO:0010629~negative regulation of gene expression	60	3.69458	0.00357212	THRA, FOXK1, HR, GLI2, NR2E1, WWP2, SND1, ATP8B1, LRRFIP1, KCNQ1, FGF2, MYST4, NR2F1, CTBP1, GSC, CTBP2, RXRA, NODAL, VAX2, VAX1, FOXN3, MXD3, PURA, PRDM1, SBNO2, GLIS1, PML, ELK3, PRDM16, HOXA2, TNRC6C, HEXIM2, POU2F1, RUNX2, ZNF423, CEBPA, BMP4, ZBTB7A, BMP2, NACC2, EHMT1, JARID2, FZD1, SMAD3, SIRT6, SKI, SIRT7, MYPOP, WWTR1, FOXP4, ATXN1, HDAC4, SALL4, PSMC5, JAZF1, HIVEP1, SCMH1, NFIC, ZFHX3,…	1114	504	13528	1.44567	0.999996	0.263683	6.34551
GOTERM_BP_FAT	GO:0016481~negative regulation of transcription	55	3.3867	0.00463374	THRA, FOXK1, HR, GLI2, NR2E1, ATP8B1, LRRFIP1, FGF2, MYST4, NR2F1, CTBP1, GSC, CTBP2, RXRA, NODAL, VAX2, VAX1, FOXN3, MXD3, PURA, PRDM1, SBNO2, GLIS1, PML, ELK3, PRDM16, HOXA2, HEXIM2, POU2F1, RUNX2, ZNF423, CEBPA, ZBTB7A, BMP2, NACC2, EHMT1, JARID2, FZD1, SMAD3, SIRT6, SKI, SIRT7, MYPOP, WWTR1, FOXP4, ATXN1, HDAC4, SALL4, PSMC5, JAZF1, HIVEP1, SCMH1, NFIC, ZFHX3, NCOR2	1114	459	13528	1.45512	1	0.321463	8.15672
GOTERM_BP_FAT	GO:0048666~neuron development	43	2.64778	0.00487665	NRP2, GDF7, WNT3A, MYO7A, CTF1, CLU, KCNIP2, GLI2, CDH4, GDNF, NR2E1, TGFB2, ATP2B2, HOXA2, DGKG, BAI1, B3GNT1, LHX6, AGRN, ROBO3, PITX3, RUNX3, KLF7, UCN, GNAO1, LMX1B, HTT, BAIAP2, RXRA, NR4A2, PCDH12, VAX2, VAX1, GAS7, TP73, CTNNA2, BBS1, NCAM2, NOTCH1, NDEL1, ULK1, C1ORF187, FEZ1	1114	339	13528	1.54034	1	0.32881	8.56647
GOTERM_BP_FAT	GO:0006909~phagocytosis	11	0.67734	0.00498103	GATA2, CORO1A, UNC13D, DOCK1, ICAM5, MYO7A, ELANE, CDC42SE1, COLEC12, MERTK, ELMO3	1114	48	13528	2.78291	1	0.32834	8.74199
GOTERM_BP_FAT	GO:0042127~regulation of cell proliferation	86	5.29557	0.00532459	RARRES3, E2F4, FGF17, FGFRL1, ARNT2, TNFSF12, GLI2, SKAP2, NR2E1, TGFB2, WISP2, FXN, TDGF1, SHC1, DLG5, FGF1, FANCA, FGF2, LTA, CTBP1, AVP, PTGER2, ARHGEF2, CTBP2, PTPRF, NODAL, RXRA, ELANE, SIX5, CDK6, VAX1, MECOM, PDCD1LG2, PURA, DDR1, TRIM35, IL12A, NPPC, MST1R, TNFSF12-TNFSF13, TSHR, PRKCZ, CTF1, CLU, ST8SIA1, PML, TNFRSF8, TIMP2, HOXA3, BLOC1S2, FTHL3, SPEG, AGT, BAI1, ADRA2A, CAMK2D, RUNX2,…	1114	787	13528	1.327	1	0.340367	9.31753
GOTERM_BP_FAT	GO:0048546~digestive tract morphogenesis	7	0.431034	0.00565295	SOX10, NOTCH1, NODAL, GLI2, FOXP4, TP73, NKX2-3	1114	21	13528	4.04788	1	0.350919	9.86438
GOTERM_BP_FAT	GO:0055123~digestive system development	7	0.431034	0.00565295	SOX10, NOTCH1, NODAL, GLI2, FOXP4, TP73, NKX2-3	1114	21	13528	4.04788	1	0.350919	9.86438
GOTERM_BP_FAT	GO:0007167~enzyme linked receptor protein signaling pathway	43	2.64778	0.00568362	WFIKKN2, NDST1, GDF7, FGF17, CTF1, PML, STUB1, TGFB2, AKT1, FOS, LEFTY2, TDGF1, SH2B2, SHC1, AGRN, FGF1, FGF2, GNG7, PTPRJ, BMP4, BMP2, PTPRE, NIN, PTPRF, FLT3, BAIAP2, SMAD6, SMAD3, SKI, HGF, FGF20, GUCY2D, EPS15, DDR1, GRB10, DOK2, DOK5, NTRK1, TSC2, JAK1, TGFBRAP1, MST1R, CHRD	1114	342	13528	1.52683	1	0.346429	9.9153
GOTERM_BP_FAT	GO:0048562~embryonic organ morphogenesis	21	1.2931	0.00605368	GSC, TCAP, NDST1, WNT3A, MYO7A, NODAL, HSPG2, SIX2, TBX1, VAX2, GLI2, ATP2B2, KCNQ4, HOXA2, HOXA3, HOXB7, HOXA6, HOXB6, GNAS, ALX4, COL11A1	1114	133	13528	1.91741	1	0.358305	10.5275
GOTERM_BP_FAT	GO:0048858~cell projection morphogenesis	33	2.03202	0.00606145	NRP2, BBS5, E2F4, GDF7, WNT3A, CLU, GLI2, CDH4, NR2E1, RAB3IP, HOXA2, BAI1, B3GNT1, ROBO3, RUNX3, KLF7, BAIAP2, RXRA, NR4A2, VAX2, VAX1, DNAI2, WWTR1, GAS7, CTNNA2, BBS1, BBS2, NCAM2, NOTCH1, NDEL1, ULK1, C1ORF187, FEZ1	1114	245	13528	1.63567	1	0.352831	10.5404
GOTERM_BP_FAT	GO:0030036~actin cytoskeleton organization	31	1.90887	0.00613883	RHOJ, PRKCZ, TCAP, NUAK2, PLEK2, ELN, LMO7, TTN, CAPZB, TPM1, ACTG1, PFN3, INPP5K, ADRA2A, SH2B2, FGD5, INF2, ARHGEF2, TNXB, EPB41, EVL, EPB49, GAS7, ARHGAP26, FMN1, CORO1A, EPB41L1, LIMCH1, BIN3, ARAP1, CDC42BPB	1114	226	13528	1.66572	1	0.350729	10.6679
GOTERM_BP_FAT	GO:0032312~regulation of ARF GTPase activity	8	0.492611	0.00637195	GIT1, ACAP3, ASAP2, AGAP1, AGAP2, ARAP1, AGAP3, ADAP1	1114	28	13528	3.46961	1	0.355685	11.0509
GOTERM_BP_FAT	GO:0030900~forebrain development	23	1.41626	0.00652563	BMP4, GNAO1, GSC, NDST1, HTT, WNT3A, GRIN1, BCAN, GLI2, MECOM, NR2E1, TP73, APLP2, BBS1, GATA2, BBS2, NOTCH1, LHX6, LRP8, FABP7, CHRD, C1ORF187, NR2F1	1114	152	13528	1.83752	1	0.356958	11.3026
GOTERM_BP_FAT	GO:0048729~tissue morphogenesis	26	1.60099	0.00667285	TCAP, WNT3A, PTK7, TTN, GLI2, TPM1, TGFB2, RGMA, AGT, TDGF1, COL11A1, RUNX3, NKX2-3, BMP4, BCL10, BMP2, HTT, NODAL, RXRA, SMAD3, SHANK3, NOTCH1, TSC2, PBX1, COL1A1, CHRD	1114	180	13528	1.75408	1	0.357906	11.5431
GOTERM_BP_FAT	GO:0009123~nucleoside monophosphate metabolic process	13	0.800493	0.00699055	ADCY3, ADCY4, ADCY7, PDE4D, CACNB4, AMPD3, GUCY2D, ATP2B2, UCN2, ADCY9, NPPC, PDE8B, NPPA	1114	66	13528	2.39193	1	0.365927	12.06
GOTERM_BP_FAT	GO:0006936~muscle contraction	23	1.41626	0.00704761	FXYD1, SLC8A1, MYL4, GNAO1, TCAP, TNNC2, ADRBK1, PDE4D, TTN, KCNIP2, GDNF, TPM1, TNNT3, DES, DYSF, LTB4R, AGT, SNTB1, CACNA1G, CAMK2D, CACNA1C, KCNQ1, CHRNE	1114	153	13528	1.82551	1	0.362991	12.1525
GOTERM_BP_FAT	GO:0009890~negative regulation of biosynthetic process	65	4.00246	0.00722338	THRA, FOXK1, HR, GLI2, NR2E1, ATP8B1, LRRFIP1, FGF2, MYST4, LAG3, NR2F1, CTBP1, GSC, CTBP2, RXRA, NODAL, ELANE, VAX2, VAX1, FOXN3, MXD3, PURA, SCAP, INHBA, PRDM1, PALM, SBNO2, GLIS1, PML, IGF2BP1, ITGB3, IGF2BP3, ELK3, PRDM16, HOXA2, HEXIM2, POU2F1, RUNX2, ZNF423, CEBPA, ZBTB7A, BMP2, NACC2, EHMT1, JARID2, FZD1, SMAD3, SIRT6, SKI, SIRT7, MYPOP, WWTR1, FOXP4, ATXN1, HDAC4, SALL4, PSMC5, GCK, NLRP1…	1114	573	13528	1.37755	1	0.364921	12.437
GOTERM_BP_FAT	GO:0045682~regulation of epidermis development	7	0.431034	0.00724105	MAFG, MAFF, INHBA, NOTCH1, TRADD, KRT84, TGFB2	1114	22	13528	3.86388	1	0.360543	12.4655
GOTERM_BP_FAT	GO:0048568~embryonic organ development	25	1.53941	0.00732709	NDST1, TCAP, MYO7A, WNT3A, GLI2, GATA2, ATP2B2, KCNQ4, HOXA2, HOXA3, HOXA6, ALX4, COL11A1, CEBPA, GSC, NODAL, HSPG2, SIX2, VAX2, TBX1, HOXB7, HOXB6, GNAS, PBX1, PRDM1	1114	172	13528	1.76506	1	0.358962	12.6044
GOTERM_BP_FAT	GO:0001932~regulation of protein amino acid phosphorylation	25	1.53941	0.00786475	PRKCZ, GDF7, ITLN1, PRKAG2, MAP4K1, MAP3K6, NOD2, CLCF1, AGT, TDGF1, RAPGEF4, FGF2, BMP4, FCER1A, BMP2, CCDC88C, SMAD6, SOCS1, TP73, CCND3, PRKAR1B, NLRP12, IL12A, MAPK8IP1, TNK2	1114	173	13528	1.75486	1	0.374581	13.4675
GOTERM_BP_FAT	GO:0030029~actin filament-based process	32	1.97044	0.00848598	RHOJ, PRKCZ, TCAP, NUAK2, PLEK2, MYO7A, ELN, LMO7, TTN, CAPZB, TPM1, ACTG1, PFN3, INPP5K, ADRA2A, SH2B2, FGD5, INF2, ARHGEF2, TNXB, EPB41, EVL, EPB49, GAS7, ARHGAP26, FMN1, CORO1A, EPB41L1, LIMCH1, BIN3, ARAP1, CDC42BPB	1114	241	13528	1.61243	1	0.392329	14.4548
GOTERM_BP_FAT	GO:0032012~regulation of ARF protein signal transduction	10	0.615764	0.00855347	GIT1, ACAP3, ASAP2, PSD4, AGAP1, AGAP2, IQSEC1, ARAP1, AGAP3, ADAP1	1114	44	13528	2.75992	1	0.38974	14.5614
GOTERM_BP_FAT	GO:0010558~negative regulation of macromolecule biosynthetic process	62	3.81773	0.00895022	THRA, FOXK1, HR, GLI2, NR2E1, ATP8B1, LRRFIP1, FGF2, MYST4, LAG3, NR2F1, CTBP1, GSC, CTBP2, RXRA, NODAL, ELANE, VAX2, VAX1, FOXN3, MXD3, PURA, INHBA, PRDM1, SBNO2, GLIS1, PML, IGF2BP1, ITGB3, IGF2BP3, ELK3, PRDM16, HOXA2, HEXIM2, POU2F1, RUNX2, ZNF423, CEBPA, ZBTB7A, BMP2, NACC2, EHMT1, JARID2, FZD1, SMAD3, SIRT6, SKI, SIRT7, MYPOP, WWTR1, FOXP4, ATXN1, HDAC4, SALL4, PSMC5, NLRP12, JAZF1, HIVEP1,…	1114	547	13528	1.37643	1	0.39863	15.1856
GOTERM_BP_FAT	GO:0006023~aminoglycan biosynthetic process	7	0.431034	0.0091278	GCNT2, XYLT1, CHST6, B3GNT1, CHST13, EXT1, DSE	1114	23	13528	3.69589	1	0.399773	15.4636
GOTERM_BP_FAT	GO:0031327~negative regulation of cellular biosynthetic process	63	3.87931	0.00987297	THRA, FOXK1, HR, GLI2, NR2E1, ATP8B1, LRRFIP1, FGF2, MYST4, LAG3, NR2F1, CTBP1, GSC, CTBP2, RXRA, NODAL, ELANE, VAX2, VAX1, FOXN3, MXD3, PURA, INHBA, PRDM1, PALM, SBNO2, GLIS1, PML, IGF2BP1, IGF2BP3, ELK3, PRDM16, HOXA2, HEXIM2, POU2F1, RUNX2, ZNF423, CEBPA, ZBTB7A, BMP2, NACC2, EHMT1, JARID2, FZD1, SMAD3, SIRT6, SKI, SIRT7, MYPOP, WWTR1, FOXP4, ATXN1, HDAC4, SALL4, PSMC5, GCK, NLRP12, JAZF1, HIV…	1114	561	13528	1.36372	1	0.419402	16.6207
GOTERM_BP_FAT	GO:0000271~polysaccharide biosynthetic process	10	0.615764	0.00993145	AKT1, GCNT2, GLT25D2, NDST1, XYLT1, CHST6, B3GNT1, CHST13, EXT1, DSE	1114	45	13528	2.69858	1	0.416388	16.7108
GOTERM_BP_FAT	GO:0030534~adult behavior	15	0.923645	0.010131	MAFG, GRIN1, NR4A2, CACNB4, GDNF, BBS1, ATXN1, BBS2, GRM2, FXN, GRIN2D, ABAT, CACNA1C, AGRP, TSHR	1114	86	13528	2.11807	1	0.417876	17.0179
GOTERM_BP_FAT	GO:0043583~ear development	16	0.985222	0.0104843	GSC, TCAP, WNT3A, MYO7A, SIX2, TBX1, DLL1, FGF20, SLC9A3R2, BCL2L11, DDR1, ATP2B2, KCNQ4, HOXA2, MCOLN3, COL11A1	1114	95	13528	2.04524	1	0.424019	17.5588
GOTERM_BP_FAT	GO:0009952~anterior/posterior pattern formation	21	1.2931	0.0105955	TCAP, HTT, WNT3A, NODAL, CYP26A1, TBX1, DLL1, NOTCH1, HOXA2, HOXA3, CYP26C1, HOXB7, HOXA6, HOXB6, TDGF1, HOXA10, PBX1, ALX4, LFNG, MLLT3, LRP5	1114	140	13528	1.82154	1	0.422683	17.7284
GOTERM_BP_FAT	GO:0003012~muscle system process	24	1.47783	0.0106556	FXYD1, SLC8A1, MYL4, GNAO1, TCAP, TNNC2, ADRBK1, PDE4D, TTN, KCNIP2, GDNF, TPM1, HDAC4, TNNT3, DES, DYSF, LTB4R, AGT, SNTB1, CACNA1G, CAMK2D, CACNA1C, KCNQ1, CHRNE	1114	168	13528	1.7348	1	0.419863	17.8199
GOTERM_BP_FAT	GO:0032990~cell part morphogenesis	33	2.03202	0.0113578	NRP2, BBS5, E2F4, GDF7, WNT3A, CLU, GLI2, CDH4, NR2E1, RAB3IP, HOXA2, BAI1, B3GNT1, ROBO3, RUNX3, KLF7, BAIAP2, RXRA, NR4A2, VAX2, VAX1, DNAI2, WWTR1, GAS7, CTNNA2, BBS1, BBS2, NCAM2, NOTCH1, NDEL1, ULK1, C1ORF187, FEZ1	1114	256	13528	1.56539	1	0.435764	18.8819
GOTERM_BP_FAT	GO:0045934~negative regulation of nucleobase, nucleoside, nucleotide and nucleic acid metabolic process	58	3.57143	0.0114964	THRA, FOXK1, HR, GLI2, NR2E1, ATP8B1, LRRFIP1, FGF2, MYST4, NR2F1, CTBP1, GSC, CTBP2, RXRA, NODAL, VAX2, VAX1, FOXN3, MXD3, PURA, NPPC, PRDM1, PALM, SBNO2, GLIS1, PML, ELK3, PRDM16, RPS26, HOXA2, HEXIM2, POU2F1, RUNX2, ZNF423, CEBPA, ZBTB7A, BMP2, NACC2, EHMT1, JARID2, FZD1, SMAD3, SIRT6, SKI, SIRT7, MYPOP, WWTR1, FOXP4, ATXN1, HDAC4, SALL4, PSMC5, JAZF1, HIVEP1, SCMH1, NFIC, ZFHX3, NCOR2	1114	512	13528	1.37565	1	0.435123	19.0899
GOTERM_BP_FAT	GO:0043087~regulation of GTPase activity	19	1.16995	0.0117105	GIT1, GNAO1, TBC1D9, ASAP2, RABGAP1L, ADAP1, TBC1D16, NDEL1, ACAP3, TBC1D14, ARHGAP1, TSC2, C6ORF170, EVI5L, AGAP1, FGD5, AGAP2, AGAP3, ARAP1	1114	123	13528	1.87584	1	0.436599	19.4103
GOTERM_BP_FAT	GO:0060348~bone development	19	1.16995	0.0117105	BMP4, BMP2, BGLAP, THRA, COL13A1, GABBR1, HSPG2, FHL2, SMAD3, ACP5, WWTR1, GLI2, HOXA2, ANKRD11, GNAS, COL1A1, EXT1, RUNX2, CHRD	1114	123	13528	1.87584	1	0.436599	19.4103
GOTERM_BP_FAT	GO:0006816~calcium ion transport	21	1.2931	0.012302	TRPM4, CACNA2D1, SLC8A1, JPH2, CACNG8, GRIN1, CACNG4, CACNB2, CACNB4, CACNA2D2, TPCN2, ATP2B2, TMEM37, CORO1A, CATSPER4, CACNA1G, CAMK2D, TRPV4, CACNA1C, CACNA1D, CACNA1B	1114	142	13528	1.79589	1	0.448255	20.2895
GOTERM_BP_FAT	GO:0018209~peptidyl-serine modification	9	0.554187	0.0126524	AKT1, PRKCZ, GALNT2, TDGF1, MAP4K1, ADRBK1, MBOAT4, CLK1, MAP3K12	1114	39	13528	2.80238	1	0.453076	20.8058
GOTERM_BP_FAT	GO:0001501~skeletal system development	39	2.40148	0.0131738	THRA, NDST1, GABBR1, FHL2, ACP5, GLI2, EXTL1, HOXA2, HOXA3, HOXA6, ANKRD11, HOXA10, COL11A2, ALX4, COL11A1, RUNX2, BMP4, BGLAP, ESRRA, BMP2, GSC, LGALS3, COL13A1, NODAL, HSPG2, SMAD3, SIX2, TBX1, WWTR1, HDAC4, INHBA, HOXB7, CLEC3B, HOXB6, PBX1, GNAS, COL1A1, EXT1, CHRD	1114	319	13528	1.48464	1	0.46211	21.5686
GOTERM_BP_FAT	GO:0001958~endochondral ossification	5	0.307882	0.0131909	COL13A1, HSPG2, GNAS, COL1A1, RUNX2	1114	12	13528	5.05984	1	0.458138	21.5935
GOTERM_BP_FAT	GO:0007517~muscle organ development	28	1.72414	0.0142705	MYL4, FOXK1, TCAP, CTF1, ELN, CACNB2, CACNB4, TAGLN2, TTN, TPM1, TGFB2, FAM65B, SPEG, TDGF1, AGRN, ALX4, COL11A1, UNC45A, GSC, RXRB, RXRA, LMNA, HSPG2, TBX1, RCAN1, CSRP3, TAGLN, SVIL	1114	211	13528	1.61148	1	0.480371	23.1502
GOTERM_BP_FAT	GO:0009968~negative regulation of signal transduction	29	1.78571	0.0144507	PRKCZ, ADRBK1, PRDM16, AKT1, NOD2, AGT, CYP26B1, RUNX2, PLD2, GSC, PTPRF, SMAD6, SOCS1, RPH3AL, CILP, CIDEA, CYP26A1, SKI, CISH, DKK4, ATXN1, GRB10, CYP26C1, RGS5, TSC2, ZFYVE28, NLRP12, MAPK8IP1, CHRD	1114	221	13528	1.59351	1	0.48028	23.407
GOTERM_BP_FAT	GO:0051172~negative regulation of nitrogen compound metabolic process	58	3.57143	0.0148414	THRA, FOXK1, HR, GLI2, NR2E1, ATP8B1, LRRFIP1, FGF2, MYST4, NR2F1, CTBP1, GSC, CTBP2, RXRA, NODAL, VAX2, VAX1, FOXN3, MXD3, PURA, NPPC, PRDM1, PALM, SBNO2, GLIS1, PML, ELK3, PRDM16, RPS26, HOXA2, HEXIM2, POU2F1, RUNX2, ZNF423, CEBPA, ZBTB7A, BMP2, NACC2, EHMT1, JARID2, FZD1, SMAD3, SIRT6, SKI, SIRT7, MYPOP, WWTR1, FOXP4, ATXN1, HDAC4, SALL4, PSMC5, JAZF1, HIVEP1, SCMH1, NFIC, ZFHX3, NCOR2	1114	519	13528	1.35709	1	0.4851	23.9614
GOTERM_BP_FAT	GO:0035176~social behavior	6	0.369458	0.0163861	AVP, HTT, OXT, GRIN1, TBX1, NR2E1	1114	19	13528	3.83483	1	0.515326	26.1163
GOTERM_BP_FAT	GO:0000904~cell morphogenesis involved in differentiation	31	1.90887	0.0172114	NRP2, GDF7, MYO7A, WNT3A, GLI2, CDH4, NR2E1, TGFB2, ATP2B2, HOXA2, BAI1, B3GNT1, ROBO3, RUNX3, KLF7, BMP2, BAIAP2, NODAL, RXRA, NR4A2, VAX2, VAX1, HGF, CTNNA2, BBS1, NCAM2, NOTCH1, NDEL1, ULK1, C1ORF187, FEZ1	1114	244	13528	1.54284	1	0.528425	27.2437
GOTERM_BP_FAT	GO:0030031~cell projection assembly	14	0.862069	0.0175628	DNM3, BBS5, E2F4, BAIAP2L2, BAIAP2, LPAR3, DNAI2, VAV2, CAPZB, RAB3IP, BBS1, BBS2, TSGA10, FGD5	1114	83	13528	2.04832	1	0.531307	27.7189
GOTERM_BP_FAT	GO:0017157~regulation of exocytosis	8	0.492611	0.0188177	FCER1A, SEPT5, UNC13D, RAB3C, RPH3AL, STXBP2, RAPGEF4, FGF2	1114	34	13528	2.85732	1	0.551875	29.3917
GOTERM_BP_FAT	GO:0034653~retinoic acid catabolic process	3	0.184729	0.0191791	CYP26C1, CYP26B1, CYP26A1	1114	3	13528	12.1436	1	0.554477	29.8666
GOTERM_BP_FAT	GO:0006928~cell motion	53	3.26355	0.0203988	NRP2, IL16, GDF7, PLXNA2, TNFSF12, GLI2, GDNF, NR2E1, TGFB2, ACTG1, CD97, LTB4R, ROBO3, FGF2, NR2F1, MDGA1, NODAL, ELANE, VAX1, CTNNA2, CATSPER4, NDEL1, TNS1, IL12A, MST1R, TNFSF12-TNFSF13, C1ORF187, PALM, CX3CL1, CDH4, CAPZB, TPM1, HOXA2, ARPC2, ADRA2A, B3GNT1, LHX6, PPAP2B, RUNX3, NKX2-3, KLF7, LMX1B, NR4A2, ANXA1, TBX1, VAV2, LSP1, CORO1A, ULK1, LTB4R2, LRP8, PYY, FEZ1, LRP5	1114	475	13528	1.35497	1	0.572728	31.4472
GOTERM_BP_FAT	GO:0060349~bone morphogenesis	6	0.369458	0.0204032	COL13A1, HSPG2, ACP5, GNAS, COL1A1, RUNX2	1114	20	13528	3.64309	1	0.568561	31.4529
GOTERM_BP_FAT	GO:0030814~regulation of cAMP metabolic process	16	0.985222	0.0210557	ADCY3, PALM, ADCY4, AVP, ADCY7, GABBR1, TIMP2, CRHR1, GRM2, ADCY9, NTRK1, LTB4R2, GIPR, ADRA2A, GNAS, TSHR	1114	103	13528	1.88639	1	0.575917	32.2845
GOTERM_BP_FAT	GO:0010648~negative regulation of cell communication	31	1.90887	0.0211022	PRKCZ, ADRBK1, PRDM16, AKT1, NOD2, KCNQ4, AGT, CYP26B1, RUNX2, PLD2, AVP, GSC, PTPRF, SMAD6, SOCS1, RPH3AL, CILP, CIDEA, CYP26A1, SKI, CISH, DKK4, ATXN1, GRB10, CYP26C1, RGS5, TSC2, ZFYVE28, NLRP12, MAPK8IP1, CHRD	1114	248	13528	1.51795	1	0.572573	32.3435
GOTERM_BP_FAT	GO:0006811~ion transport	80	4.92611	0.0216568	ATP6V0E1, TSPO, KCNK15, KCNAB3, SLC22A18, JPH2, KCNAB2, SLC9A3, GRIK4, KCNIP2, KCNJ11, ATP2B2, KCNQ4, SLC23A1, MCOLN3, GRIN2D, SLC25A22, TRPV4, SLC25A28, SLC22A5, ANO7, KCNQ1, TRPM4, CACNG8, SLC22A8, MFI2, WNK1, CACNG4, CATSPER4, CLIC6, PLLP, KCNH3, FXYD1, SLC38A4, SCN1B, SLC39A13, RHBG, SFXN3, SLC38A10, KCNA3, CACNB2, KCNA6, CACNB4, KCNA5, FXYD7, SFXN5, TPCN2, TMEM37, FTHL3, TTYH1, CAMK2D, SLCO3…	1114	768	13528	1.26496	1	0.578001	33.0422
GOTERM_BP_FAT	GO:0048667~cell morphogenesis involved in neuron differentiation	27	1.66256	0.0221343	NRP2, GDF7, MYO7A, WNT3A, GLI2, NR2E1, CDH4, ATP2B2, HOXA2, BAI1, B3GNT1, ROBO3, RUNX3, KLF7, RXRA, BAIAP2, NR4A2, VAX2, VAX1, CTNNA2, BBS1, NCAM2, NOTCH1, NDEL1, ULK1, C1ORF187, FEZ1	1114	209	13528	1.56879	1	0.581965	33.6384
GOTERM_BP_FAT	GO:0006029~proteoglycan metabolic process	9	0.554187	0.0223113	GAL3ST4, NDST1, HPSE, CHST14, CHST13, EXT1, COL11A1, DSE, HS3ST3B1	1114	43	13528	2.54169	1	0.580873	33.8581
GOTERM_BP_FAT	GO:0030799~regulation of cyclic nucleotide metabolic process	17	1.0468	0.0224241	ADCY3, PALM, ADCY4, AVP, ADCY7, GABBR1, TIMP2, CRHR1, GRM2, ADCY9, NTRK1, LTB4R2, GIPR, NPPC, ADRA2A, GNAS, TSHR	1114	113	13528	1.82692	1	0.57875	33.9978
GOTERM_BP_FAT	GO:0008016~regulation of heart contraction	13	0.800493	0.022796	MYL4, SLC8A1, THRA, GNAO1, OXT, ADRBK1, KCNIP2, TPM1, CSRP3, TGFB2, DES, CACNA1G, KCNQ1	1114	77	13528	2.05022	1	0.580872	34.4562
GOTERM_BP_FAT	GO:0032318~regulation of Ras GTPase activity	16	0.985222	0.0228014	GIT1, TBC1D9, ASAP2, RABGAP1L, ADAP1, TBC1D16, NDEL1, ACAP3, TBC1D14, C6ORF170, EVI5L, AGAP1, FGD5, AGAP2, AGAP3, ARAP1	1114	104	13528	1.86825	1	0.577064	34.4629
GOTERM_BP_FAT	GO:0007010~cytoskeleton organization	49	3.01724	0.0230535	RHOJ, NUAK2, LMO7, TTN, ACTG1, DES, TUBB1, PLD2, ARHGEF2, ARHGAP26, DCTN2, FMN1, BBS1, BBS2, NDEL1, EPB41L1, LIMCH1, BIN3, ABLIM1, PRKCZ, PALM, HAUS6, PLEK2, TCAP, SIPA1, ELN, CAPZB, TPM1, TUBGCP6, PFN3, BLOC1S2, INPP5K, KRT7, AVIL, ADRA2A, SH2B2, FGD5, INF2, TNXB, EPB41, EVL, EPB49, GAS7, CORO1A, LASP1, SVIL, PYY, ARAP1, CDC42BPB	1114	436	13528	1.36477	1	0.577261	34.7719
GOTERM_BP_FAT	GO:0006171~cAMP biosynthetic process	5	0.307882	0.0233743	ADCY3, ADCY4, UCN2, ADCY7, ADCY9	1114	14	13528	4.33701	1	0.57854	35.1632
GOTERM_BP_FAT	GO:0051875~pigment granule localization	5	0.307882	0.0233743	BBS2, BBS5, MLPH, MYO7A, RAB27A	1114	14	13528	4.33701	1	0.57854	35.1632
GOTERM_BP_FAT	GO:0045785~positive regulation of cell adhesion	11	0.67734	0.0235406	PRKCZ, TDGF1, IL12A, SMAD3, CDK6, NID1, CX3CL1, FGF1, TPM1, CHRD, TGFB2	1114	60	13528	2.22633	1	0.577379	35.3651
GOTERM_BP_FAT	GO:0030182~neuron differentiation	49	3.01724	0.0247926	NRP2, GDF7, WNT3A, MYO7A, GLI2, KCNIP2, GDNF, NR2E1, TGFB2, ATP2B2, GATA2, MCOLN3, ROBO3, PITX3, RXRA, BAIAP2, MDGA1, VAX2, VAX1, FGF20, CTNNA2, BBS1, NCAM2, NDEL1, C1ORF187, CTF1, CLU, CDH4, HOXA2, DGKG, BAI1, B3GNT1, LHX6, AGRN, RUNX3, BMP4, KLF7, UCN, GNAO1, LMX1B, HTT, NR4A2, PCDH12, GAS7, TP73, NOTCH1, ULK1, NTRK1, FEZ1	1114	438	13528	1.35853	1	0.592782	36.8667
GOTERM_BP_FAT	GO:0006024~glycosaminoglycan biosynthetic process	6	0.369458	0.0250127	GCNT2, XYLT1, CHST6, CHST13, EXT1, DSE	1114	21	13528	3.46961	1	0.592341	37.1271
GOTERM_BP_FAT	GO:0009100~glycoprotein metabolic process	26	1.60099	0.0259093	GALNT2, GAL3ST4, NDST1, FUT7, B3GALT5, B3GALT4, ST8SIA1, DSE, B3GNT9, GALNT10, HPSE, B3GNT7, ST3GAL6, B3GNT1, CHST14, CHST13, B3GNT3, PCSK6, COL11A1, GAL3ST1, FBXO2, CD37, EXT1, ABO, HS3ST3B1, COG2	1114	202	13528	1.56304	1	0.601727	38.178
GOTERM_BP_FAT	GO:0001503~ossification	17	1.0468	0.0260106	BMP4, BMP2, BGLAP, THRA, COL13A1, HSPG2, GABBR1, FHL2, SMAD3, WWTR1, GLI2, HOXA2, GNAS, COL1A1, EXT1, RUNX2, CHRD	1114	115	13528	1.79514	1	0.599528	38.2956
GOTERM_BP_FAT	GO:0051252~regulation of RNA metabolic process	172	10.5911	0.0265364	HKR1, THRA, ARNT2, RORC, GDNF, NR2E1, GATA2, SMARCD3, TDGF1, PATZ1, PITX3, MYST4, BCL10, PCBD2, RXRB, RREB1, RXRA, NODAL, SIX2, SIX5, VAX2, VAX1, ELL3, MECOM, TRERF1, PPARGC1B, FOXN3, ASCL2, GTF2IRD1, SPDEF, PRDM2, PRDM1, NFE2L3, LBX2, TFAP2E, ZIM2, IGF2BP1, AFAP1L2, ABCA2, VENTX, ELK3, MEIS1, ZNF331, PLAGL1, TAL1, RPS26, HOXA2, HOXA3, HEXIM2, HOXA6, HNRNPF, TEF, HOXA10, LHX6, AGRN, RUNX1, RUNX2,…	1114	1813	13528	1.15207	1	0.603352	38.903
GOTERM_BP_FAT	GO:0007369~gastrulation	12	0.738916	0.026994	BMP4, NAT8B, GSC, HTT, NODAL, WNT3A, TDGF1, SMAD3, EXT1, PPAP2B, CHRD, LRP5	1114	70	13528	2.08176	1	0.606132	39.4271
GOTERM_BP_FAT	GO:0042327~positive regulation of phosphorylation	15	0.923645	0.0270795	BMP4, FCER1A, BCL10, BMP2, GDF7, ITLN1, PRKAG2, NOD2, CCND3, CLCF1, AGT, TDGF1, IL12A, TNK2, FGF2	1114	97	13528	1.87788	1	0.603763	39.5245
GOTERM_BP_FAT	GO:0051050~positive regulation of transport	28	1.72414	0.0273157	SEPT5, PRKCZ, PFKFB2, GLUD1, ITLN1, OXT, LPAR3, ADRBK1, GDNF, TGFB2, AKT1, ATP2B2, GATA2, NOD2, LTA, NR1H3, BMP4, FCER1A, AVP, RAB8B, SMAD3, CD63, P2RX5, INHBA, UNC13D, GCK, NLRP12, TRIP6	1114	223	13528	1.52476	1	0.603484	39.793
GOTERM_BP_FAT	GO:0007264~small GTPase mediated signal transduction	36	2.21675	0.0275101	RHOJ, RAB3C, RALGPS1, GNA12, RASGEF1A, DOCK1, CDC42EP1, ARHGAP1, ADRA2A, RHOBTB2, RHOB, RAB24, RAPGEF4, RAB6B, SHC1, AGAP1, AGAP2, FGF2, AGAP3, RAB27A, ARHGEF3, PLD2, RAB8B, ABR, RREB1, VAV2, RALGDS, DOK2, RAB37, ULK1, NTRK1, REM1, TNK2, ARL4C, LRRK1, NKIRAS2	1114	305	13528	1.43335	1	0.602644	40.013
GOTERM_BP_FAT	GO:0006140~regulation of nucleotide metabolic process	17	1.0468	0.0279569	ADCY3, PALM, ADCY4, AVP, ADCY7, GABBR1, TIMP2, CRHR1, GRM2, ADCY9, NTRK1, LTB4R2, GIPR, NPPC, ADRA2A, GNAS, TSHR	1114	116	13528	1.77967	1	0.605193	40.5158
GOTERM_BP_FAT	GO:0018105~peptidyl-serine phosphorylation	7	0.431034	0.0281859	AKT1, PRKCZ, TDGF1, MAP4K1, ADRBK1, CLK1, MAP3K12	1114	29	13528	2.93122	1	0.604816	40.7721
GOTERM_BP_FAT	GO:0030199~collagen fibril organization	7	0.431034	0.0281859	LMX1B, ADAMTS14, P4HA1, COL1A1, COL11A2, COL11A1, TGFB2	1114	29	13528	2.93122	1	0.604816	40.7721
GOTERM_BP_FAT	GO:0006952~defense response	65	4.00246	0.0290876	BAT5, S100A8, NDST1, LY86, TLR5, CD97, AKT1, FOS, NOD2, NOD1, HIST1H2BK, LTB4R, PGLYRP2, IL1RAP, MGLL, HCP5, SERPINA1, MX1, GNG7, RAB27A, BCL10, F12, NCF2, RXRA, HLA-C, COLEC12, HLA-B, MECOM, HLA-G, SP140, INHBA, UNC13D, IL12A, MST1R, CTSG, HLA-DRA, TPST1, CLU, RSAD2, AFAP1L2, CX3CL1, C1S, VARS, PTPRCAP, IL17D, FCN3, TAP2, TAP1, NFATC4, DHX58, NOX4, UCN, BMP2, IL2RA, DEFB132, ANXA1, TP73, LSP1, H…	1114	615	13528	1.28347	1	0.613165	41.7708
GOTERM_BP_FAT	GO:0001934~positive regulation of protein amino acid phosphorylation	14	0.862069	0.0297063	BMP4, FCER1A, BMP2, GDF7, ITLN1, PRKAG2, NOD2, CCND3, CLCF1, AGT, TDGF1, IL12A, TNK2, FGF2	1114	89	13528	1.91023	1	0.61766	42.4469
GOTERM_BP_FAT	GO:0048538~thymus development	6	0.369458	0.0302396	HOXA3, JARID2, TBX1, PBX1, CACNB4, BCL2L11	1114	22	13528	3.3119	1	0.620975	43.0236
GOTERM_BP_FAT	GO:0021766~hippocampus development	6	0.369458	0.0302396	BBS1, BBS2, WNT3A, BCAN, LRP8, TP73	1114	22	13528	3.3119	1	0.620975	43.0236
GOTERM_BP_FAT	GO:0030001~metal ion transport	51	3.14039	0.0303173	KCNK15, JPH2, KCNAB3, KCNAB2, SLC9A3, KCNIP2, KCNJ11, ATP2B2, SLC23A1, KCNQ4, SLC25A28, TRPV4, SLC22A5, KCNQ1, TRPM4, CACNG8, MFI2, CACNG4, CATSPER4, KCNH3, SLC38A4, SCN1B, SLC39A13, SFXN3, CACNB2, KCNA3, SLC38A10, KCNA6, KCNA5, CACNB4, SFXN5, TPCN2, TMEM37, FTHL3, TTYH1, CAMK2D, SLC8A1, CACNA2D1, GRIN1, KCTD5, CACNA2D2, KCNJ5, CORO1A, ACCN3, KCNJ8, CACNA1G, KCTD18, CACNA1C, SLC5A10, CACNA1D, CAC…	1114	465	13528	1.33188	1	0.618635	43.1072
GOTERM_BP_FAT	GO:0006355~regulation of transcription, DNA-dependent	168	10.3448	0.0306382	HKR1, THRA, ARNT2, RORC, GDNF, NR2E1, GATA2, SMARCD3, TDGF1, PATZ1, PITX3, MYST4, BCL10, PCBD2, RXRB, RREB1, RXRA, NODAL, SIX2, SIX5, VAX2, VAX1, ELL3, MECOM, TRERF1, PPARGC1B, FOXN3, ASCL2, GTF2IRD1, SPDEF, PRDM2, PRDM1, NFE2L3, LBX2, TFAP2E, ZIM2, AFAP1L2, ABCA2, VENTX, ELK3, MEIS1, ZNF331, PLAGL1, TAL1, HOXA2, HOXA3, HEXIM2, HOXA6, TEF, HOXA10, LHX6, AGRN, RUNX1, RUNX2, RUNX3, NKX2-3, NR1H3, M…	1114	1773	13528	1.15067	1	0.619299	43.4511
GOTERM_BP_FAT	GO:0008360~regulation of cell shape	10	0.615764	0.0308135	RHOJ, PALM, CORO1A, CDC42EP1, GNA12, CDC42SE1, FBLIM1, FGD5, GAS7, ARAP1	1114	54	13528	2.24882	1	0.61819	43.6382
GOTERM_BP_FAT	GO:0008344~adult locomotory behavior	10	0.615764	0.0308135	ATXN1, GRM2, FXN, GRIN2D, GRIN1, NR4A2, CACNB4, CACNA1C, TSHR, GDNF	1114	54	13528	2.24882	1	0.61819	43.6382
GOTERM_BP_FAT	GO:0035023~regulation of Rho protein signal transduction	15	0.923645	0.0316367	ARHGEF3, OBSCN, NGEF, ARHGEF2, BCR, ABR, RGNEF, VAV2, TTN, MCF2L, NDEL1, PLEKHG7, PLEKHG5, FGD5, ARAP1	1114	99	13528	1.83994	1	0.624829	44.5087
GOTERM_BP_FAT	GO:0008361~regulation of cell size	26	1.60099	0.0319478	ATP6V0E1, E2F4, SIPA1, PML, OSGIN1, CDH4, TGFB2, AKT1, ATP2B2, FXN, AGT, LEFTY2, FGF2, UCN, AVP, HPN, SMAD3, FGF20, TP73, RPTOR, INHBA, ULK1, TSC2, BIN3, EMP1, NPPA	1114	206	13528	1.53269	1	0.625302	44.8344
GOTERM_BP_FAT	GO:0047496~vesicle transport along microtubule	4	0.246305	0.032013	DYNC1I1, PRKCZ, NDEL1, HTT	1114	9	13528	5.39717	1	0.622907	44.9024
GOTERM_BP_FAT	GO:0033002~muscle cell proliferation	4	0.246305	0.032013	RXRB, AGT, RXRA, TGFB2	1114	9	13528	5.39717	1	0.622907	44.9024
GOTERM_BP_FAT	GO:0001954~positive regulation of cell-matrix adhesion	4	0.246305	0.032013	PRKCZ, TDGF1, SMAD3, CDK6	1114	9	13528	5.39717	1	0.622907	44.9024
GOTERM_BP_FAT	GO:0021543~pallium development	9	0.554187	0.0323351	BBS1, BBS2, WNT3A, GRIN1, BCAN, LRP8, LHX6, NR2E1, TP73	1114	46	13528	2.37593	1	0.62352	45.2374
GOTERM_BP_FAT	GO:0008285~negative regulation of cell proliferation	41	2.52463	0.0325054	RARRES3, FGFRL1, PML, TNFRSF8, SKAP2, TIMP2, TGFB2, WISP2, FTHL3, SPEG, AGT, BAI1, DLG5, FGF2, RUNX3, LTA, CEBPA, NOX4, BMP4, BMP2, CTBP1, IL2RA, CTBP2, PTPRF, FLT3, JARID2, RXRA, SMAD3, CDK6, SIX5, SKI, VAX1, PDCD1LG2, HDAC4, DDR1, TRIM35, TSC2, CD274, IL12A, NPPC, FABP7	1114	361	13528	1.37919	1	0.622381	45.4137
GOTERM_BP_FAT	GO:0032368~regulation of lipid transport	7	0.431034	0.032861	AKT1, TSPO, OXT, ABCA2, CETP, ITGB3, NR1H3	1114	30	13528	2.83351	1	0.623371	45.78
GOTERM_BP_FAT	GO:0044057~regulation of system process	36	2.21675	0.0328703	PPFIA3, PRKCZ, MYL4, THRA, TNNC2, OXT, BCAN, ADRBK1, KCNIP2, GDNF, TPM1, TGFB2, ATP2B2, KCNQ4, DES, AGT, GRIN2D, DLG4, SLC22A5, LGI1, KCNQ1, LTA, SLC8A1, UCN, AVP, GNAO1, HTT, GRIN1, CSRP3, HDAC4, INHBA, TNNT3, CACNA1G, NPPC, ALOX5, CACNA1C	1114	309	13528	1.41479	1	0.620426	45.7896
GOTERM_BP_FAT	GO:0051253~negative regulation of RNA metabolic process	41	2.52463	0.0335753	SBNO2, FOXK1, GLIS1, PRDM16, GLI2, NR2E1, RPS26, HOXA2, HEXIM2, POU2F1, FGF2, NR2F1, CEBPA, ZBTB7A, BMP2, CTBP1, EHMT1, GSC, CTBP2, JARID2, RXRA, NODAL, SMAD3, SIRT6, VAX2, SKI, VAX1, SIRT7, MYPOP, WWTR1, FOXP4, FOXN3, PURA, HDAC4, SALL4, JAZF1, HIVEP1, PRDM1, NFIC, ZFHX3, NCOR2	1114	362	13528	1.37538	1	0.625337	46.509
GOTERM_BP_FAT	GO:0045937~positive regulation of phosphate metabolic process	15	0.923645	0.0341136	BMP4, FCER1A, BCL10, BMP2, GDF7, ITLN1, PRKAG2, NOD2, CCND3, CLCF1, AGT, TDGF1, IL12A, TNK2, FGF2	1114	100	13528	1.82154	1	0.628286	47.0522
GOTERM_BP_FAT	GO:0010562~positive regulation of phosphorus metabolic process	15	0.923645	0.0341136	BMP4, FCER1A, BCL10, BMP2, GDF7, ITLN1, PRKAG2, NOD2, CCND3, CLCF1, AGT, TDGF1, IL12A, TNK2, FGF2	1114	100	13528	1.82154	1	0.628286	47.0522
GOTERM_BP_FAT	GO:0060341~regulation of cellular localization	30	1.84729	0.0342533	SEPT5, ZC3H3, RAB3C, GLUD1, PFKFB2, OXT, ADRBK1, ABCA2, GDNF, KCNJ11, TGFB2, NOD2, AGT, RAPGEF4, PDE8B, FGF2, KCNQ1, FCER1A, BMP4, AVP, RAB8B, RPH3AL, SMAD3, CIDEA, STXBP2, INHBA, UNC13D, GCK, NLRP12, TRIP6	1114	248	13528	1.46899	1	0.626837	47.1923
GOTERM_BP_FAT	GO:0030203~glycosaminoglycan metabolic process	10	0.615764	0.0342554	GCNT2, NDST1, XYLT1, ITIH1, CHST6, GUSB, PGLYRP2, CHST13, EXT1, DSE	1114	55	13528	2.20793	1	0.623906	47.1944
GOTERM_BP_FAT	GO:0009101~glycoprotein biosynthetic process	21	1.2931	0.0350126	GALNT2, GAL3ST4, NDST1, FUT7, B3GALT5, B3GALT4, ST8SIA1, DSE, B3GNT9, CD37, GALNT10, B3GNT7, ST3GAL6, B3GNT1, CHST13, B3GNT3, EXT1, ABO, GAL3ST1, HS3ST3B1, COG2	1114	158	13528	1.61403	1	0.629161	47.9478
GOTERM_BP_FAT	GO:0003007~heart morphogenesis	12	0.738916	0.0355394	BMP2, BBS5, TCAP, SMARCD3, NODAL, RXRA, WNT3A, TBX1, TTN, COL11A1, TPM1, TGFB2	1114	73	13528	1.99621	1	0.631846	48.4659
GOTERM_BP_FAT	GO:0030802~regulation of cyclic nucleotide biosynthetic process	16	0.985222	0.0356364	ADCY3, PALM, ADCY4, AVP, ADCY7, GABBR1, CRHR1, GRM2, ADCY9, NTRK1, LTB4R2, GIPR, NPPC, ADRA2A, GNAS, TSHR	1114	110	13528	1.76635	1	0.629983	48.5608
GOTERM_BP_FAT	GO:0030808~regulation of nucleotide biosynthetic process	16	0.985222	0.0356364	ADCY3, PALM, ADCY4, AVP, ADCY7, GABBR1, CRHR1, GRM2, ADCY9, NTRK1, LTB4R2, GIPR, NPPC, ADRA2A, GNAS, TSHR	1114	110	13528	1.76635	1	0.629983	48.5608
GOTERM_BP_FAT	GO:0033059~cellular pigmentation	6	0.369458	0.036104	BBS2, BBS5, BLOC1S2, MLPH, MYO7A, RAB27A	1114	23	13528	3.1679	1	0.632004	49.0158
GOTERM_BP_FAT	GO:0042058~regulation of epidermal growth factor receptor signaling pathway	6	0.369458	0.036104	PTPRF, AGT, ZFYVE28, AFAP1L2, SHC1, APLP2	1114	23	13528	3.1679	1	0.632004	49.0158
GOTERM_BP_FAT	GO:0006003~fructose 2,6-bisphosphate metabolic process	3	0.184729	0.0362729	PFKFB4, PFKFB3, PFKFB2	1114	4	13528	9.10772	1	0.630912	49.1792
GOTERM_BP_FAT	GO:0051386~regulation of nerve growth factor receptor signaling pathway	3	0.184729	0.0362729	PTPRF, ULK1, AGT	1114	4	13528	9.10772	1	0.630912	49.1792
GOTERM_BP_FAT	GO:0006468~protein amino acid phosphorylation	69	4.24877	0.0366634	NUAK2, GDF7, FASTK, RPS6KB2, LPAR3, PRKG2, CLK1, PMVK, TTN, TGFB2, AKT1, PAK6, MAP3K6, MAP3K8, CLK4, TDGF1, SHC1, BRD4, FGF2, AKT3, CTBP1, BCR, TNIK, STK24, PIM1, WNK1, PRKCH, CDK6, WNK2, DDR1, BAZ1B, MST1R, LRRK1, MAP3K12, CAMK1D, PRKCZ, STK10, MKNK2, PTK7, PML, MAP4K1, ADRBK1, STK32C, SPEG, PTK6, SBK2, CAMK2D, ADRA2A, DYRK4, AATK, FCER1A, OBSCN, ERG, BMP2, PTPRE, NIN, FLT3, HGF, GUCY2D, RPS6KA4…	1114	667	13528	1.25624	1	0.632106	49.5551
GOTERM_BP_FAT	GO:0030817~regulation of cAMP biosynthetic process	15	0.923645	0.0367276	ADCY3, PALM, ADCY4, AVP, ADCY7, GABBR1, CRHR1, GRM2, ADCY9, NTRK1, GIPR, LTB4R2, ADRA2A, GNAS, TSHR	1114	101	13528	1.80351	1	0.629965	49.6167
GOTERM_BP_FAT	GO:0021700~developmental maturation	15	0.923645	0.0367276	CEBPA, SOX10, GRIN1, NR4A2, KCNIP2, TGFB2, AKT1, GATA2, NOTCH1, LEFTY2, DLG4, LHX6, AGRN, RUNX2, RUNX3	1114	101	13528	1.80351	1	0.629965	49.6167
GOTERM_BP_FAT	GO:0051339~regulation of lyase activity	15	0.923645	0.0367276	ADCY3, PALM, ADCY4, ADCY7, GABBR1, CRHR1, GRM2, ADCY9, FXN, NTRK1, GIPR, LTB4R2, ADRA2A, GNAS, TSHR	1114	101	13528	1.80351	1	0.629965	49.6167
GOTERM_BP_FAT	GO:0060350~endochondral bone morphogenesis	5	0.307882	0.0372742	COL13A1, HSPG2, GNAS, COL1A1, RUNX2	1114	16	13528	3.79488	1	0.632726	50.1379
GOTERM_BP_FAT	GO:0051148~negative regulation of muscle cell differentiation	5	0.307882	0.0372742	BMP4, HDAC4, NOTCH1, RCAN1, ZFHX3	1114	16	13528	3.79488	1	0.632726	50.1379
GOTERM_BP_FAT	GO:0009612~response to mechanical stimulus	10	0.615764	0.037953	BMP4, ATP2B2, FOS, BMP2, TCAP, TRPV4, RCAN1, COL1A1, COL11A1, LTA	1114	56	13528	2.1685	1	0.636739	50.778
GOTERM_BP_FAT	GO:0032535~regulation of cellular component size	32	1.97044	0.0381083	ATP6V0E1, E2F4, SIPA1, ELN, PML, OSGIN1, CDH4, CAPZB, TGFB2, AKT1, ATP2B2, FXN, ARPC2, AGT, LEFTY2, AVIL, FGF2, UCN, AVP, HPN, SMAD3, FGF20, EPB49, RPTOR, TP73, INHBA, CORO1A, ULK1, TSC2, BIN3, EMP1, NPPA	1114	271	13528	1.43393	1	0.635535	50.9234
GOTERM_BP_FAT	GO:0021537~telencephalon development	11	0.67734	0.0386922	BBS1, BMP4, BBS2, HTT, WNT3A, GRIN1, BCAN, LRP8, LHX6, NR2E1, TP73	1114	65	13528	2.05508	1	0.638525	51.4662
GOTERM_BP_FAT	GO:0006022~aminoglycan metabolic process	11	0.67734	0.0386922	GCNT2, NDST1, XYLT1, ITIH1, CHST6, GUSB, PGLYRP2, B3GNT1, CHST13, EXT1, DSE	1114	65	13528	2.05508	1	0.638525	51.4662
GOTERM_BP_FAT	GO:0045892~negative regulation of transcription, DNA-dependent	40	2.46305	0.0399621	SBNO2, FOXK1, GLIS1, PRDM16, GLI2, NR2E1, HOXA2, HEXIM2, POU2F1, FGF2, NR2F1, CEBPA, ZBTB7A, BMP2, CTBP1, EHMT1, GSC, CTBP2, JARID2, RXRA, NODAL, SMAD3, SIRT6, VAX2, SKI, VAX1, SIRT7, MYPOP, WWTR1, FOXP4, FOXN3, PURA, HDAC4, SALL4, JAZF1, HIVEP1, PRDM1, NFIC, ZFHX3, NCOR2	1114	356	13528	1.36445	1	0.647947	52.6275
GOTERM_BP_FAT	GO:0048738~cardiac muscle tissue development	10	0.615764	0.0419134	TCAP, RXRB, RXRA, TDGF1, HSPG2, TTN, CSRP3, COL11A1, TPM1, TGFB2	1114	57	13528	2.13046	1	0.663149	54.3607
GOTERM_BP_FAT	GO:0045778~positive regulation of ossification	6	0.369458	0.0426206	BMP4, BMP2, OXT, SMAD3, RUNX2, TGFB2	1114	24	13528	3.03591	1	0.666768	54.9739
GOTERM_BP_FAT	GO:0070227~lymphocyte apoptosis	4	0.246305	0.0429934	TRAF3IP2, AKT1, IL2RA, BCL2L11	1114	10	13528	4.85745	1	0.667402	55.2941
GOTERM_BP_FAT	GO:0051904~pigment granule transport	4	0.246305	0.0429934	BBS2, BBS5, MYO7A, RAB27A	1114	10	13528	4.85745	1	0.667402	55.2941
GOTERM_BP_FAT	GO:0007626~locomotory behavior	32	1.97044	0.0432286	CCL1, NRP2, IL16, CX3CL1, CACNB4, GDNF, APLP2, TGFB2, ATP2B2, TYMP, MCOLN3, FXN, GRIN2D, ROBO3, PITX3, FGF2, GNG7, AVP, GNAO1, HTT, GRIN1, NR4A2, ATXN1, CORO1A, GRM2, PTGDS, LTB4R2, TSC2, C1QL1, ABAT, CACNA1C, TSHR	1114	274	13528	1.41823	1	0.666839	55.4949
GOTERM_BP_FAT	GO:0051046~regulation of secretion	25	1.53941	0.0432841	SEPT5, RAB3C, PFKFB2, GLUD1, OXT, ADRBK1, GDNF, KCNJ11, TGFB2, NOD2, AGT, RAPGEF4, PDE8B, FGF2, KCNQ1, FCER1A, AVP, RAB8B, RPH3AL, STXBP2, CIDEA, INHBA, UNC13D, GCK, NLRP12	1114	202	13528	1.50292	1	0.664731	55.5422
GOTERM_BP_FAT	GO:0031399~regulation of protein modification process	34	2.0936	0.043468	PRKCZ, GDF7, ITLN1, PRKAG2, PML, MAP4K1, FEM1B, STUB1, MAP3K6, NOD2, CLCF1, AGT, TDGF1, RAPGEF4, FGF2, FCER1A, BMP4, BCL10, BMP2, CCDC88C, SMAD6, SOCS1, FBXO2, PSMB8, TP73, PSMB9, HDAC4, PSMC5, CCND3, PRKAR1B, IL12A, NLRP12, MAPK8IP1, TNK2	1114	295	13528	1.3996	1	0.663748	55.6985
GOTERM_BP_FAT	GO:0048812~neuron projection morphogenesis	26	1.60099	0.0449963	NRP2, GDF7, WNT3A, CLU, GLI2, NR2E1, CDH4, HOXA2, BAI1, B3GNT1, ROBO3, RUNX3, KLF7, RXRA, BAIAP2, NR4A2, VAX2, VAX1, GAS7, CTNNA2, NCAM2, NOTCH1, NDEL1, ULK1, C1ORF187, FEZ1	1114	213	13528	1.48232	1	0.674134	56.9775
GOTERM_BP_FAT	GO:0030198~extracellular matrix organization	15	0.923645	0.0454265	TNXB, ADAMTS14, LGALS3, LMX1B, ELN, HSPG2, NID1, APLP2, TGFB2, P4HA1, AGT, COL1A1, VWA1, COL11A2, COL11A1	1114	104	13528	1.75148	1	0.675163	57.3311
GOTERM_BP_FAT	GO:0034199~activation of protein kinase A activity	5	0.307882	0.045665	ADCY3, ADCY4, ADCY7, ADCY9, PRKAR1B	1114	17	13528	3.57165	1	0.67461	57.5259
GOTERM_BP_FAT	GO:0048547~gut morphogenesis	5	0.307882	0.045665	SOX10, NOTCH1, GLI2, FOXP4, NKX2-3	1114	17	13528	3.57165	1	0.67461	57.5259
GOTERM_BP_FAT	GO:0007409~axonogenesis	24	1.47783	0.0457783	NRP2, KLF7, GDF7, BAIAP2, WNT3A, RXRA, NR4A2, VAX2, VAX1, GLI2, CDH4, NR2E1, CTNNA2, NCAM2, NOTCH1, HOXA2, NDEL1, ULK1, BAI1, B3GNT1, ROBO3, RUNX3, C1ORF187, FEZ1	1114	193	13528	1.51009	1	0.673043	57.6182
GOTERM_BP_FAT	GO:0008284~positive regulation of cell proliferation	45	2.77094	0.0460116	PRKCZ, FGF17, CTF1, CLU, ARNT2, ST8SIA1, TNFSF12, GLI2, NR2E1, TGFB2, HOXA3, FXN, BLOC1S2, AGT, TDGF1, CAMK2D, ADRA2A, SHC1, FGF1, TRAF5, FGF2, RUNX2, BMP4, AVP, NACC2, IL2RA, SPHK2, CRIP2, FLT3, NODAL, ELANE, CDK6, SLAMF1, PDCD1LG2, CAPN1, PURA, HDAC4, CORO1A, NOTCH1, IL12A, PBX1, MST1R, TNFSF12-TNFSF13, TSHR, FOXE3, LRP5	1114	414	13528	1.31996	1	0.672468	57.8077
GOTERM_BP_FAT	GO:0031175~neuron projection development	30	1.84729	0.0485948	NRP2, GDF7, WNT3A, CLU, GLI2, CDH4, GDNF, NR2E1, HOXA2, BAI1, B3GNT1, ROBO3, RUNX3, KLF7, UCN, GNAO1, BAIAP2, RXRA, NR4A2, VAX2, VAX1, GAS7, CTNNA2, BBS1, NCAM2, NOTCH1, NDEL1, ULK1, C1ORF187, FEZ1	1114	256	13528	1.42308	1	0.690407	59.8523
GOTERM_BP_FAT	GO:0007389~pattern specification process	31	1.90887	0.0497573	TCAP, WNT3A, GLI2, HOXA2, HOXA3, HOXA6, LEFTY2, TDGF1, CYP26B1, HOXA10, ALX4, LFNG, MLLT3, BMP4, GSC, LMX1B, HTT, SMAD6, NODAL, CYP26A1, DLL1, VAX2, TBX1, NOTCH1, CYP26C1, HOXB7, HOXB6, PBX1, CHRD, PBX2, LRP5	1114	267	13528	1.40993	1	0.696771	60.7416
GOTERM_BP_FAT	GO:0060271~cilium morphogenesis	7	0.431034	0.0497803	BBS1, BBS2, BBS5, E2F4, WWTR1, DNAI2, RAB3IP	1114	33	13528	2.57592	1	0.694536	60.759
GOTERM_BP_FAT	GO:0046324~regulation of glucose import	7	0.431034	0.0497803	AKT1, PRKCZ, PEA15, GRB10, ITLN1, PRKAG2, LTA	1114	33	13528	2.57592	1	0.694536	60.759
GOTERM_BP_FAT	GO:0009124~nucleoside monophosphate biosynthetic process	9	0.554187	0.0499367	ADCY3, ADCY4, UCN2, ADCY7, ADCY9, NPPC, AMPD3, NPPA, GUCY2D	1114	50	13528	2.18585	1	0.693311	60.8771
GOTERM_BP_FAT	GO:0045761~regulation of adenylate cyclase activity	14	0.862069	0.0504867	ADCY3, PALM, ADCY4, ADCY7, GABBR1, CRHR1, GRM2, ADCY9, NTRK1, GIPR, LTB4R2, ADRA2A, GNAS, TSHR	1114	96	13528	1.77095	1	0.695008	61.29
GOTERM_BP_FAT	GO:0010605~negative regulation of macromolecule metabolic process	74	4.55665	0.0505884	THRA, FOXK1, HR, GLI2, NR2E1, WWP2, SND1, ATP8B1, LRRFIP1, KCNQ1, FGF2, MYST4, LAG3, NR2F1, CTBP1, CTBP2, GSC, NODAL, RXRA, ELANE, SOCS1, VAX2, VAX1, FOXN3, MXD3, PURA, INHBA, NPPC, PRDM1, PRKCZ, SBNO2, GLIS1, PML, IGF2BP1, ITGB3, IGF2BP3, ELK3, PRDM16, RPS26, HOXA2, TNRC6C, HEXIM2, POU2F1, RUNX2, ZNF423, BMP4, CEBPA, ZBTB7A, BMP2, NACC2, EHMT1, JARID2, SMAD6, FZD1, SMAD3, SIRT6, SKI, SIRT7, WWTR…	1114	734	13528	1.22429	1	0.693396	61.3659
GOTERM_BP_FAT	GO:0051349~positive regulation of lyase activity	10	0.615764	0.0506469	CRHR1, ADCY3, ADCY4, ADCY7, FXN, ADCY9, NTRK1, GIPR, GNAS, TSHR	1114	59	13528	2.05824	1	0.691479	61.4094
GOTERM_BP_FAT	GO:0045596~negative regulation of cell differentiation	26	1.60099	0.051647	ITGB3, GLI2, PRDM16, NR2E1, HOXA2, CETP, RUNX1, NR1H3, BMP4, FLT3, NODAL, SIX2, SMAD3, RCAN1, DLL1, SKI, CDK6, VAX1, WWTR1, HDAC4, INHBA, NOTCH1, ULK1, PBX1, ZFHX3, CHRD	1114	216	13528	1.46173	1	0.696423	62.1474
GOTERM_BP_FAT	GO:0042445~hormone metabolic process	15	0.923645	0.0519711	TG, HTT, CRHBP, DUOX2, DHRS9, CYP26A1, DDO, BBS1, DHRS3, CYP26C1, DIO3, AGT, CYP26B1, PCSK6, FGF2	1114	106	13528	1.71844	1	0.696436	62.3837
GOTERM_BP_FAT	GO:0008015~blood circulation	23	1.41626	0.0534121	UCN, MYL4, AVP, E2F4, NFE2, TCAP, EPB41, OXT, ELN, RCAN1, ADRBK1, TPM1, ACSM3, MTHFR, KCNJ8, AGT, NPPC, CACNA1G, CAMK2D, ABAT, CACNA1C, KCNQ1, NPPA	1114	186	13528	1.50163	1	0.704292	63.4175
GOTERM_BP_FAT	GO:0003013~circulatory system process	23	1.41626	0.0534121	UCN, MYL4, AVP, E2F4, NFE2, TCAP, EPB41, OXT, ELN, RCAN1, ADRBK1, TPM1, ACSM3, MTHFR, KCNJ8, AGT, NPPC, CACNA1G, CAMK2D, ABAT, CACNA1C, KCNQ1, NPPA	1114	186	13528	1.50163	1	0.704292	63.4175
GOTERM_BP_FAT	GO:0048701~embryonic cranial skeleton morphogenesis	5	0.307882	0.0550174	HOXA2, NDST1, NODAL, TBX1, GNAS	1114	18	13528	3.37323	1	0.712966	64.5375
GOTERM_BP_FAT	GO:0048762~mesenchymal cell differentiation	9	0.554187	0.0551446	NRP2, NOTCH1, BMP2, CYP26C1, CYP26A1, TBX1, HGF, GDNF, TGFB2	1114	51	13528	2.14299	1	0.711571	64.6249
GOTERM_BP_FAT	GO:0014031~mesenchymal cell development	9	0.554187	0.0551446	NRP2, NOTCH1, BMP2, CYP26C1, CYP26A1, TBX1, HGF, GDNF, TGFB2	1114	51	13528	2.14299	1	0.711571	64.6249
GOTERM_BP_FAT	GO:0016051~carbohydrate biosynthetic process	15	0.923645	0.0554754	GCNT2, NDST1, GMDS, DSE, AKT1, TPI1, GLT25D2, CHST6, SDS, XYLT1, B3GNT1, CHST14, CHST13, EXT1, COG2	1114	107	13528	1.70238	1	0.711544	64.8511
GOTERM_BP_FAT	GO:0043604~amide biosynthetic process	4	0.246305	0.0555919	CEBPA, ASS1, HTT, PRHOXNB	1114	11	13528	4.41586	1	0.710096	64.9304
GOTERM_BP_FAT	GO:0051905~establishment of pigment granule localization	4	0.246305	0.0555919	BBS2, BBS5, MYO7A, RAB27A	1114	11	13528	4.41586	1	0.710096	64.9304
GOTERM_BP_FAT	GO:0010827~regulation of glucose transport	7	0.431034	0.0564151	AKT1, PRKCZ, PEA15, GRB10, ITLN1, PRKAG2, LTA	1114	34	13528	2.50016	1	0.713316	65.4863
GOTERM_BP_FAT	GO:0021535~cell migration in hindbrain	3	0.184729	0.0571923	ULK1, PLXNA2, CTNNA2	1114	5	13528	7.28618	1	0.716168	66.0033
GOTERM_BP_FAT	GO:0007386~compartment specification	3	0.184729	0.0571923	NOTCH1, DLL1, LFNG	1114	5	13528	7.28618	1	0.716168	66.0033
GOTERM_BP_FAT	GO:0051642~centrosome localization	3	0.184729	0.0571923	NDEL1, NIN, PLXNA2	1114	5	13528	7.28618	1	0.716168	66.0033
GOTERM_BP_FAT	GO:0030166~proteoglycan biosynthetic process	6	0.369458	0.0576432	GAL3ST4, NDST1, CHST13, EXT1, DSE, HS3ST3B1	1114	26	13528	2.80238	1	0.716887	66.3
GOTERM_BP_FAT	GO:0051347~positive regulation of transferase activity	28	1.72414	0.0594426	ADCY3, PRKCZ, ADCY4, ADCY7, PFKFB2, PRKAG2, LPAR3, MAP4K1, TGFB2, AKT1, MAP3K6, FXN, DGKG, TDGF1, ADRA2A, SHC1, FGF2, FCER1A, SPHK2, ELANE, PIM1, HGF, VAV2, CISH, CCND3, ADCY9, PRKAR1B, LRP8	1114	240	13528	1.41676	1	0.726017	67.4596
GOTERM_BP_FAT	GO:0043549~regulation of kinase activity	39	2.40148	0.0602122	ADCY3, PRKCZ, ADCY4, ADCY7, PFKFB2, PRKAG2, LPAR3, MAP4K1, TTN, SPRY4, CDC37, APLP2, TGFB2, AKT1, MAP3K6, HEXIM2, DGKG, TDGF1, ADRA2A, SPRED2, SHC1, FGF2, FCER1A, SPHK2, ELANE, PIM1, HGF, VAV2, CISH, TP73, SH3BP5, ADCY9, CCND3, LAX1, PRKAR1B, ZFYVE28, TSC2, LRP8, MAPK8IP1	1114	357	13528	1.32661	1	0.72859	67.9439
GOTERM_BP_FAT	GO:0044271~nitrogen compound biosynthetic process	36	2.21675	0.0605171	ME1, ADCY3, ADCY4, TSPO, ATP6V0E1, ADCY7, ASS1, GLUD1, PRKAG2, TGFB2, AKT1, ATP2B2, FXN, ATP8B1, CEBPA, SPHK2, PCBD2, HTT, NR4A2, PADI3, ATP11A, SIRT7, AMPD3, GUCY2D, NME4, PYCR2, NME3, DHFR, SLC25A13, UCN2, ADCY9, NPPC, ATP6V0A1, FPGS, NPPA, PRHOXNB	1114	325	13528	1.34514	1	0.728321	68.1338
GOTERM_BP_FAT	GO:0060485~mesenchyme development	9	0.554187	0.0606861	NRP2, NOTCH1, BMP2, CYP26C1, CYP26A1, TBX1, HGF, GDNF, TGFB2	1114	52	13528	2.10178	1	0.727239	68.2387
GOTERM_BP_FAT	GO:0009755~hormone-mediated signaling	9	0.554187	0.0606861	ADCY3, ADCY4, THRA, ADCY7, ADCY9, PRKAR1B, GNAS, AGRP, GNG7	1114	52	13528	2.10178	1	0.727239	68.2387
GOTERM_BP_FAT	GO:0010324~membrane invagination	26	1.60099	0.0615792	MYO7A, SLC9A3, CDC42SE1, ASGR1, GATA2, DOCK1, DLG4, EHD1, CLINT1, DNM3, PLD2, ICAM5, ELANE, COLEC12, PI4KB, ELMO3, SH3BP4, AP2A2, CORO1A, UNC13D, ULK1, TSC2, LRP8, MERTK, CD302, LRP5	1114	220	13528	1.43516	1	0.730487	68.7874
GOTERM_BP_FAT	GO:0006897~endocytosis	26	1.60099	0.0615792	MYO7A, SLC9A3, CDC42SE1, ASGR1, GATA2, DOCK1, DLG4, EHD1, CLINT1, DNM3, PLD2, ICAM5, ELANE, COLEC12, PI4KB, ELMO3, SH3BP4, AP2A2, CORO1A, UNC13D, ULK1, TSC2, LRP8, MERTK, CD302, LRP5	1114	220	13528	1.43516	1	0.730487	68.7874
GOTERM_BP_FAT	GO:0043269~regulation of ion transport	14	0.862069	0.0618753	CACNA2D1, SLC8A1, JPH2, GNAO1, SLC9A3, LPAR3, CACNB4, KCNA5, SLC9A3R1, AKT1, P2RX5, ATP2B2, GCK, LTA	1114	99	13528	1.71728	1	0.730165	68.9674
GOTERM_BP_FAT	GO:0031279~regulation of cyclase activity	14	0.862069	0.0618753	ADCY3, PALM, ADCY4, ADCY7, GABBR1, CRHR1, GRM2, ADCY9, NTRK1, GIPR, LTB4R2, ADRA2A, GNAS, TSHR	1114	99	13528	1.71728	1	0.730165	68.9674
GOTERM_BP_FAT	GO:0051047~positive regulation of secretion	15	0.923645	0.0629603	FCER1A, SEPT5, AVP, RAB8B, OXT, GLUD1, PFKFB2, ADRBK1, GDNF, TGFB2, INHBA, NOD2, UNC13D, GCK, NLRP12	1114	109	13528	1.67114	1	0.734443	69.6183
GOTERM_BP_FAT	GO:0033674~positive regulation of kinase activity	27	1.66256	0.0631079	ADCY3, PRKCZ, ADCY4, ADCY7, PFKFB2, PRKAG2, LPAR3, MAP4K1, TGFB2, AKT1, MAP3K6, DGKG, TDGF1, ADRA2A, SHC1, FGF2, FCER1A, SPHK2, ELANE, PIM1, HGF, VAV2, CISH, CCND3, ADCY9, PRKAR1B, LRP8	1114	231	13528	1.41938	1	0.733252	69.7059
GOTERM_BP_FAT	GO:0010942~positive regulation of cell death	46	2.83251	0.0634054	HTATIP2, FASTK, APH1B, PML, TNFRSF8, TNFSF12, ITM2B, FEM1B, MCF2L, TGFB2, PLAGL1, AKT1, NOD1, AGT, PLEKHG5, MX1, RUNX3, LTA, RAB27A, BMP4, NGEF, OBSCN, BCL10, ARHGEF3, CFLAR, ARHGEF2, IL2RA, ABR, AIFM2, PTPRF, HTT, RXRA, GRIN1, CIDEB, SMAD3, CIDEA, VAV2, BCL2L11, TP73, TRADD, INHBA, TRIM35, NOTCH1, NME3, UNC13D, IL12A, TNFSF12-TNFSF13	1114	435	13528	1.28415	1	0.732934	69.8816
GOTERM_BP_FAT	GO:0051705~behavioral interaction between organisms	7	0.431034	0.0635558	AVP, HTT, OXT, GRIN1, TBX1, NR2E1, APLP2	1114	35	13528	2.42873	1	0.731776	69.9701
GOTERM_BP_FAT	GO:0014706~striated muscle tissue development	16	0.985222	0.0636215	TCAP, RXRB, RXRA, ELN, HSPG2, CACNB2, RCAN1, CACNB4, TTN, CSRP3, TPM1, TGFB2, SVIL, TDGF1, AGRN, COL11A1	1114	119	13528	1.63276	1	0.730141	70.0087
GOTERM_BP_FAT	GO:0031128~developmental induction	5	0.307882	0.0653191	BMP4, POU2F1, FGF1, FGF2, GDNF	1114	19	13528	3.19569	1	0.737737	70.9893
GOTERM_BP_FAT	GO:0045168~cell-cell signaling involved in cell fate specification	5	0.307882	0.0653191	BMP4, POU2F1, FGF1, FGF2, GDNF	1114	19	13528	3.19569	1	0.737737	70.9893
GOTERM_BP_FAT	GO:0048536~spleen development	5	0.307882	0.0653191	JARID2, PBX1, CACNB4, BCL2L11, NKX2-3	1114	19	13528	3.19569	1	0.737737	70.9893
GOTERM_BP_FAT	GO:0046626~regulation of insulin receptor signaling pathway	5	0.307882	0.0653191	PRKCZ, GRB10, PTPRF, SOCS1, TSC2	1114	19	13528	3.19569	1	0.737737	70.9893
GOTERM_BP_FAT	GO:0051492~regulation of stress fiber formation	5	0.307882	0.0653191	TSC2, SMAD3, TPM1, ARAP1, SYNPO	1114	19	13528	3.19569	1	0.737737	70.9893
GOTERM_BP_FAT	GO:0060048~cardiac muscle contraction	5	0.307882	0.0653191	MYL4, TCAP, CAMK2D, ADRBK1, TPM1	1114	19	13528	3.19569	1	0.737737	70.9893
GOTERM_BP_FAT	GO:0048872~homeostasis of number of cells	14	0.862069	0.0660236	BMP4, IL2RA, MECOM, BCL2L11, AKT1, DNASE2, TAL1, INHBA, CORO1A, HOXB6, SH2B2, SLC22A5, KLHL10, NKX2-3	1114	100	13528	1.70011	1	0.739654	71.3873
GOTERM_BP_FAT	GO:0001952~regulation of cell-matrix adhesion	6	0.369458	0.066153	DDR1, PRKCZ, TDGF1, TSC2, SMAD3, CDK6	1114	27	13528	2.69858	1	0.738401	71.4598
GOTERM_BP_FAT	GO:0007618~mating	6	0.369458	0.066153	AVP, OXT, GRIN1, ABAT, DDO, APLP2	1114	27	13528	2.69858	1	0.738401	71.4598
GOTERM_BP_FAT	GO:0045444~fat cell differentiation	9	0.554187	0.0665646	BBS1, CEBPA, BBS2, CTBP1, CTBP2, SOCS1, SH2B2, PRDM16, SDF4	1114	53	13528	2.06213	1	0.738698	71.6894
GOTERM_BP_FAT	GO:0045786~negative regulation of cell cycle	12	0.738916	0.0671655	BMP4, INHBA, TRIM35, BMP2, HEXIM2, SIPA1, PML, SMAD3, RHOB, CDK6, MAD2L2, RUNX3	1114	81	13528	1.79906	1	0.740018	72.0214
GOTERM_BP_FAT	GO:0010959~regulation of metal ion transport	12	0.738916	0.0671655	P2RX5, AKT1, ATP2B2, SLC8A1, CACNA2D1, GNAO1, JPH2, GCK, SLC9A3, LPAR3, CACNB4, KCNA5	1114	81	13528	1.79906	1	0.740018	72.0214
GOTERM_BP_FAT	GO:0051338~regulation of transferase activity	40	2.46305	0.0692216	ADCY3, PRKCZ, ADCY4, ADCY7, PFKFB2, PRKAG2, LPAR3, MAP4K1, TTN, SPRY4, CDC37, APLP2, TGFB2, AKT1, MAP3K6, FXN, HEXIM2, DGKG, TDGF1, ADRA2A, SPRED2, SHC1, FGF2, FCER1A, SPHK2, ELANE, PIM1, HGF, VAV2, CISH, TP73, SH3BP5, ADCY9, CCND3, LAX1, PRKAR1B, ZFYVE28, TSC2, LRP8, MAPK8IP1	1114	372	13528	1.30577	1	0.748989	73.1298
GOTERM_BP_FAT	GO:0043299~leukocyte degranulation	4	0.246305	0.0697255	CPLX2, UNC13D, STXBP2, RAB27A	1114	12	13528	4.04788	1	0.749697	73.3951
GOTERM_BP_FAT	GO:0009886~post-embryonic morphogenesis	4	0.246305	0.0697255	MYO7A, GNAS, BCL2L11, NKX2-3	1114	12	13528	4.04788	1	0.749697	73.3951
GOTERM_BP_FAT	GO:0045214~sarcomere organization	4	0.246305	0.0697255	ACTG1, TCAP, TTN, TPM1	1114	12	13528	4.04788	1	0.749697	73.3951
GOTERM_BP_FAT	GO:0048339~paraxial mesoderm development	4	0.246305	0.0697255	HTT, WNT3A, EPB41L5, SMAD3	1114	12	13528	4.04788	1	0.749697	73.3951
GOTERM_BP_FAT	GO:0042573~retinoic acid metabolic process	4	0.246305	0.0697255	CYP26C1, CYP26B1, DHRS9, CYP26A1	1114	12	13528	4.04788	1	0.749697	73.3951
GOTERM_BP_FAT	GO:0010941~regulation of cell death	80	4.92611	0.0703049	HTATIP2, NUAK2, FASTK, ARNT2, TNFSF12, NR2E1, GDNF, MCF2L, TGFB2, AKT1, NOD2, NOD1, CLCF1, TDGF1, DLG5, ALX4, MX1, FGF2, LTA, RTEL1, RAB27A, BCL10, ARHGEF3, ARHGEF2, PTPRF, AIFM2, RXRA, PIM1, ACTN3, BCL2L11, INHBA, TRIM35, UNC13D, KRT18, NME3, IL12A, TNFSF12-TNFSF13, CAMK1D, TRAF1, TNFRSF6B, PRKCZ, APH1B, CLU, PML, TNFRSF8, ITM2B, FEM1B, PLAGL1, PEA15, BLOC1S2, AGT, PLEKHG5, PCSK6, TRAF5, RUNX3, …	1114	815	13528	1.19201	1	0.750783	73.697
GOTERM_BP_FAT	GO:0005976~polysaccharide metabolic process	15	0.923645	0.0710937	GCNT2, NDST1, GUSB, PRKAG2, PPP1CC, DSE, AKT1, GLT25D2, CHST6, ITIH1, XYLT1, PGLYRP2, B3GNT1, CHST13, EXT1	1114	111	13528	1.64103	1	0.752912	74.1029
GOTERM_BP_FAT	GO:0007422~peripheral nervous system development	7	0.431034	0.071203	ASCL2, SOX10, AGT, BAI1, BAI2, POU3F1, GDNF	1114	36	13528	2.36126	1	0.7516	74.1587
GOTERM_BP_FAT	GO:0001707~mesoderm formation	7	0.431034	0.071203	BMP4, HTT, NODAL, WNT3A, TDGF1, SMAD3, CHRD	1114	36	13528	2.36126	1	0.7516	74.1587
GOTERM_BP_FAT	GO:0001776~leukocyte homeostasis	7	0.431034	0.071203	AKT1, CORO1A, IL2RA, SH2B2, MECOM, BCL2L11, NKX2-3	1114	36	13528	2.36126	1	0.7516	74.1587
GOTERM_BP_FAT	GO:0042692~muscle cell differentiation	16	0.985222	0.0714257	BMP4, TCAP, RXRB, RXRA, CACNB2, RCAN1, CACNB4, TTN, CAPN2, TPM1, ACTG1, SMARCD3, SPEG, AGT, TDGF1, AGRN	1114	121	13528	1.60577	1	0.750866	74.2719
GOTERM_BP_FAT	GO:0022604~regulation of cell morphogenesis	17	1.0468	0.0714316	RHOJ, PALM, PTPRF, GNA12, GRIN1, SMAD3, FBLIM1, CDC42SE1, GAS7, CDH4, TGFB2, CORO1A, NDEL1, CDC42EP1, ULK1, FGD5, ARAP1	1114	131	13528	1.57589	1	0.749047	74.2749
GOTERM_BP_FAT	GO:0000122~negative regulation of transcription from RNA polymerase II promoter	30	1.84729	0.0721599	GLIS1, GLI2, PRDM16, NR2E1, HOXA2, HEXIM2, NR2F1, CEBPA, ZBTB7A, CTBP1, EHMT1, GSC, JARID2, RXRA, NODAL, SMAD3, VAX2, SKI, VAX1, MYPOP, WWTR1, FOXP4, HDAC4, SALL4, JAZF1, HIVEP1, PRDM1, NFIC, ZFHX3, NCOR2	1114	266	13528	1.36958	1	0.750859	74.6421
GOTERM_BP_FAT	GO:0006917~induction of apoptosis	35	2.15517	0.0738	HTATIP2, FASTK, APH1B, PML, TNFSF12, FEM1B, ITM2B, MCF2L, PLAGL1, NOD1, PLEKHG5, MX1, RUNX3, LTA, RAB27A, NGEF, OBSCN, CFLAR, ARHGEF3, BCL10, ARHGEF2, ABR, AIFM2, HTT, CIDEB, SMAD3, CIDEA, VAV2, TP73, BCL2L11, TRADD, INHBA, TRIM35, NME3, UNC13D, TNFSF12-TNFSF13	1114	320	13528	1.32821	1	0.757093	75.4508
GOTERM_BP_FAT	GO:0044087~regulation of cellular component biogenesis	18	1.10837	0.0749675	PRKCZ, SMAD6, OXT, CLU, ELN, GRIN1, SMAD3, EPB49, CAPZB, TPM1, CORO1A, CDC42EP1, ARPC2, TSC2, AVIL, AGRN, ARAP1, SYNPO	1114	142	13528	1.53933	1	0.760889	76.0115
GOTERM_BP_FAT	GO:0040007~growth	22	1.35468	0.0749847	BMP4, SOX10, HPN, ATP6V0E1, BMP2, LMX1B, GDF7, RXRB, RXRA, FGF20, GLI2, TGFB2, AKT1, BBS1, INHBA, NOTCH1, NDEL1, ULK1, LEFTY2, ANKRD11, BIN3, EMP1	1114	183	13528	1.45989	1	0.759182	76.0197
GOTERM_BP_FAT	GO:0031032~actomyosin structure organization	6	0.369458	0.075323	ACTG1, TCAP, LIMCH1, LMO7, TTN, TPM1	1114	28	13528	2.60221	1	0.759006	76.1799
GOTERM_BP_FAT	GO:0035051~cardiac cell differentiation	6	0.369458	0.075323	BMP2, RXRB, RXRA, TDGF1, TTN, TGFB2	1114	28	13528	2.60221	1	0.759006	76.1799
GOTERM_BP_FAT	GO:0012502~induction of programmed cell death	35	2.15517	0.0761502	HTATIP2, FASTK, APH1B, PML, TNFSF12, FEM1B, ITM2B, MCF2L, PLAGL1, NOD1, PLEKHG5, MX1, RUNX3, LTA, RAB27A, NGEF, OBSCN, CFLAR, ARHGEF3, BCL10, ARHGEF2, ABR, AIFM2, HTT, CIDEB, SMAD3, CIDEA, VAV2, TP73, BCL2L11, TRADD, INHBA, TRIM35, NME3, UNC13D, TNFSF12-TNFSF13	1114	321	13528	1.32407	1	0.761128	76.5672
GOTERM_BP_FAT	GO:0032268~regulation of cellular protein metabolic process	49	3.01724	0.0769703	GDF7, PRKAG2, CPEB1, AKT1, MAP3K6, NOD2, CLCF1, TDGF1, EIF1, RAPGEF4, FGF2, BCL10, F12, CCDC88C, SOCS1, EIF4G1, CCND3, IL12A, PPP1R15A, PRKCZ, ITLN1, PML, MKNK2, IGF2BP1, MAP4K1, IGF2BP3, ITGB3, FEM1B, STUB1, TNRC6C, KRT7, AGT, NR1H3, FCER1A, BMP4, UCN, BMP2, UPF1, SMAD6, FBXO2, TP73, PSMB8, PSMB9, HDAC4, PSMC5, PRKAR1B, NLRP12, TNK2, MAPK8IP1	1114	474	13528	1.25535	1	0.763181	76.9454
GOTERM_BP_FAT	GO:0043062~extracellular structure organization	20	1.23153	0.0771748	DNM3, TNXB, ADAMTS14, LGALS3, LMX1B, ELN, HSPG2, CACNB2, NID1, CACNB4, APLP2, TGFB2, ATP2B2, P4HA1, AGT, AGRN, COL1A1, VWA1, COL11A2, COL11A1	1114	163	13528	1.49002	1	0.762378	77.0388
GOTERM_BP_FAT	GO:0043065~positive regulation of apoptosis	45	2.77094	0.0777422	HTATIP2, FASTK, APH1B, PML, TNFRSF8, TNFSF12, ITM2B, FEM1B, MCF2L, TGFB2, PLAGL1, AKT1, NOD1, AGT, PLEKHG5, MX1, RUNX3, LTA, RAB27A, NGEF, OBSCN, BCL10, ARHGEF3, CFLAR, ARHGEF2, IL2RA, ABR, AIFM2, PTPRF, HTT, RXRA, GRIN1, CIDEB, SMAD3, CIDEA, VAV2, BCL2L11, TP73, TRADD, INHBA, TRIM35, NOTCH1, NME3, UNC13D, IL12A, TNFSF12-TNFSF13	1114	430	13528	1.27084	1	0.763245	77.2961
GOTERM_BP_FAT	GO:0031280~negative regulation of cyclase activity	9	0.554187	0.0793399	ADCY3, ADCY4, PALM, GRM2, ADCY7, ADCY9, LTB4R2, ADRA2A, GABBR1	1114	55	13528	1.98714	1	0.768728	78.0059
GOTERM_BP_FAT	GO:0007194~negative regulation of adenylate cyclase activity	9	0.554187	0.0793399	ADCY3, ADCY4, PALM, GRM2, ADCY7, ADCY9, LTB4R2, ADRA2A, GABBR1	1114	55	13528	1.98714	1	0.768728	78.0059
GOTERM_BP_FAT	GO:0051350~negative regulation of lyase activity	9	0.554187	0.0793399	ADCY3, ADCY4, PALM, GRM2, ADCY7, ADCY9, LTB4R2, ADRA2A, GABBR1	1114	55	13528	1.98714	1	0.768728	78.0059
GOTERM_BP_FAT	GO:0007190~activation of adenylate cyclase activity	9	0.554187	0.0793399	CRHR1, ADCY3, ADCY4, ADCY7, ADCY9, NTRK1, GIPR, GNAS, TSHR	1114	55	13528	1.98714	1	0.768728	78.0059
GOTERM_BP_FAT	GO:0007178~transmembrane receptor protein serine/threonine kinase signaling pathway	14	0.862069	0.079552	BMP4, WFIKKN2, BMP2, GDF7, SMAD6, PML, SMAD3, SKI, STUB1, TGFB2, FOS, LEFTY2, TGFBRAP1, CHRD	1114	103	13528	1.65059	1	0.767964	78.0985
GOTERM_BP_FAT	GO:0006941~striated muscle contraction	8	0.492611	0.0802315	TNNT3, MYL4, TCAP, TNNC2, CAMK2D, ADRBK1, TTN, TPM1	1114	46	13528	2.11194	1	0.769271	78.3929
GOTERM_BP_FAT	GO:0010810~regulation of cell-substrate adhesion	8	0.492611	0.0802315	DDR1, PRKCZ, TDGF1, TSC2, SMAD3, CDK6, NID1, COL1A1	1114	46	13528	2.11194	1	0.769271	78.3929
GOTERM_BP_FAT	GO:0051216~cartilage development	11	0.67734	0.0805745	BMP4, ESRRA, BMP2, THRA, HOXA3, HSPG2, GNAS, COL1A1, COL11A2, COL11A1, RUNX2	1114	74	13528	1.80513	1	0.769089	78.54
GOTERM_BP_FAT	GO:0007498~mesoderm development	11	0.67734	0.0805745	BMP4, SECTM1, HTT, NODAL, WNT3A, TDGF1, EPB41L5, SMAD3, TBX1, EXT1, CHRD	1114	74	13528	1.80513	1	0.769089	78.54
GOTERM_BP_FAT	GO:0043067~regulation of programmed cell death	79	4.86453	0.0810536	HTATIP2, NUAK2, FASTK, ARNT2, TNFSF12, NR2E1, GDNF, MCF2L, TGFB2, AKT1, NOD2, NOD1, CLCF1, TDGF1, DLG5, ALX4, MX1, FGF2, LTA, RTEL1, RAB27A, BCL10, ARHGEF3, ARHGEF2, PTPRF, AIFM2, RXRA, PIM1, ACTN3, BCL2L11, INHBA, TRIM35, UNC13D, KRT18, NME3, IL12A, TNFSF12-TNFSF13, CAMK1D, TRAF1, TNFRSF6B, PRKCZ, APH1B, CLU, PML, TNFRSF8, ITM2B, FEM1B, PLAGL1, PEA15, BLOC1S2, AGT, PLEKHG5, PCSK6, TRAF5, RUNX3, …	1114	812	13528	1.18146	1	0.769502	78.7439
GOTERM_BP_FAT	GO:0042538~hyperosmotic salinity response	3	0.184729	0.0811931	AVP, OXT, TRPV4	1114	6	13528	6.07181	1	0.768438	78.803
GOTERM_BP_FAT	GO:0048703~embryonic viscerocranium morphogenesis	3	0.184729	0.0811931	HOXA2, NDST1, TBX1	1114	6	13528	6.07181	1	0.768438	78.803
GOTERM_BP_FAT	GO:0042634~regulation of hair cycle	3	0.184729	0.0811931	INHBA, TRADD, TGFB2	1114	6	13528	6.07181	1	0.768438	78.803
GOTERM_BP_FAT	GO:0042363~fat-soluble vitamin catabolic process	3	0.184729	0.0811931	CYP26C1, CYP26B1, CYP26A1	1114	6	13528	6.07181	1	0.768438	78.803
GOTERM_BP_FAT	GO:0045662~negative regulation of myoblast differentiation	3	0.184729	0.0811931	BMP4, NOTCH1, ZFHX3	1114	6	13528	6.07181	1	0.768438	78.803
GOTERM_BP_FAT	GO:0051797~regulation of hair follicle development	3	0.184729	0.0811931	INHBA, TRADD, TGFB2	1114	6	13528	6.07181	1	0.768438	78.803
GOTERM_BP_FAT	GO:0001839~neural plate morphogenesis	3	0.184729	0.0811931	HTT, NODAL, GLI2	1114	6	13528	6.07181	1	0.768438	78.803
GOTERM_BP_FAT	GO:0045859~regulation of protein kinase activity	37	2.27833	0.0821969	ADCY3, PRKCZ, ADCY4, ADCY7, PRKAG2, LPAR3, MAP4K1, TTN, SPRY4, CDC37, APLP2, TGFB2, AKT1, MAP3K6, HEXIM2, DGKG, TDGF1, ADRA2A, SPRED2, SHC1, FGF2, FCER1A, SPHK2, ELANE, PIM1, HGF, CISH, TP73, SH3BP5, ADCY9, CCND3, LAX1, PRKAR1B, TSC2, ZFYVE28, LRP8, MAPK8IP1	1114	345	13528	1.30236	1	0.771113	79.2232
GOTERM_BP_FAT	GO:0043068~positive regulation of programmed cell death	45	2.77094	0.0832776	HTATIP2, FASTK, APH1B, PML, TNFRSF8, TNFSF12, ITM2B, FEM1B, MCF2L, TGFB2, PLAGL1, AKT1, NOD1, AGT, PLEKHG5, MX1, RUNX3, LTA, RAB27A, NGEF, OBSCN, BCL10, ARHGEF3, CFLAR, ARHGEF2, IL2RA, ABR, AIFM2, PTPRF, HTT, RXRA, GRIN1, CIDEB, SMAD3, CIDEA, VAV2, BCL2L11, TP73, TRADD, INHBA, TRIM35, NOTCH1, NME3, UNC13D, IL12A, TNFSF12-TNFSF13	1114	433	13528	1.26204	1	0.774061	79.6669
GOTERM_BP_FAT	GO:0002252~immune effector process	17	1.0468	0.0837226	BCL10, GALNT2, CPLX2, CLU, STXBP2, RSAD2, C1S, HLA-DMA, TRAF3IP2, NOD2, UNC13D, FCN3, LAX1, KCNJ8, GNL1, RAB27A, HLA-DRA	1114	134	13528	1.54061	1	0.774297	79.8469
GOTERM_BP_FAT	GO:0010627~regulation of protein kinase cascade	28	1.72414	0.0845584	LPAR3, MAP4K1, TIMP2, TGFB2, AKT1, MAP3K6, NOD2, NOD1, CLCF1, AGT, SHISA5, PLEKHG5, TRAF5, LTA, FCER1A, CFLAR, BCL10, SECTM1, BST2, SOCS1, TP73, TRADD, TRAF3IP2, MIB2, TSC2, IL12A, NLRP12, MAPK8IP1	1114	249	13528	1.36555	1	0.776156	80.181
GOTERM_BP_FAT	GO:0007267~cell-cell signaling	60	3.69458	0.084744	SEPT5, FGF17, WNT3A, GRIK4, LPAR3, KCNIP2, GLI2, GDNF, TGFB2, GJA3, CD97, SLC1A4, WISP2, GRIN2D, DLG4, TRPV4, RAPGEF4, WNT6, FGF1, FGF2, LTA, PTPRJ, AVP, BST2, PTPRF, KIF5A, BSN, FGF20, CTNNA2, INHBA, GRB10, GRM2, ABAT, TSHR, PPFIA3, GAL3ST4, SCN1B, OXT, CTF1, CACNB2, CACNB4, GAD2, AGT, POU2F1, AGRN, FCER1A, BMP4, BMP2, HTT, DLGAP2, GRIN1, FZD1, HGF, ATXN1, PYY, MERTK, CACNA1C, CHRNE, NR5A1, CACN…	1114	600	13528	1.21436	1	0.775309	80.2545
GOTERM_BP_FAT	GO:0006826~iron ion transport	6	0.369458	0.0851432	FTHL3, TTYH1, MFI2, SFXN3, SLC25A28, SFXN5	1114	29	13528	2.51247	1	0.775349	80.4117
GOTERM_BP_FAT	GO:0048384~retinoic acid receptor signaling pathway	4	0.246305	0.085293	RXRA, CYP26B1, PML, CYP26A1	1114	13	13528	3.7365	1	0.774363	80.4704
GOTERM_BP_FAT	GO:0001759~induction of an organ	4	0.246305	0.085293	BMP4, FGF1, FGF2, GDNF	1114	13	13528	3.7365	1	0.774363	80.4704
GOTERM_BP_FAT	GO:0032400~melanosome localization	4	0.246305	0.085293	BBS2, BBS5, MLPH, RAB27A	1114	13	13528	3.7365	1	0.774363	80.4704
GOTERM_BP_FAT	GO:0006163~purine nucleotide metabolic process	22	1.35468	0.0855639	ADCY3, ADCY4, ATP6V0E1, ADCY7, PRKAG2, ATP11A, PDE4D, NADK, CACNB4, AMPD3, GUCY2D, NME4, ATP2B2, UCN2, NME3, SLC25A13, ADCY9, NPPC, ATP8B1, ATP6V0A1, PDE8B, NPPA	1114	186	13528	1.43634	1	0.773882	80.5761
GOTERM_BP_FAT	GO:0048534~hemopoietic or lymphoid organ development	29	1.78571	0.0855996	WNT3A, PML, CACNB4, HLA-DMA, TGFB2, TAL1, HOXA3, CLCF1, PATZ1, RUNX1, LTA, KIRREL3, NKX2-3, BMP4, CEBPA, CRIP2, JARID2, FLT3, CDK6, DLL1, TBX1, BCL2L11, DNASE2, HDAC4, INHBA, HOXB7, NTRK1, PBX1, TSHR	1114	260	13528	1.35448	1	0.772437	80.59
GOTERM_BP_FAT	GO:0046394~carboxylic acid biosynthetic process	19	1.16995	0.085994	FCER1A, TBXAS1, ASS1, HTT, GLUD1, PRKAG2, AMACR, ACACA, LTC4S, SIRT7, ACSM3, TPI1, PYCR2, DHFR, PTGDS, SDS, ELOVL2, SCD5, ALOX5	1114	155	13528	1.48857	1	0.772472	80.7427
GOTERM_BP_FAT	GO:0016053~organic acid biosynthetic process	19	1.16995	0.085994	FCER1A, TBXAS1, ASS1, HTT, GLUD1, PRKAG2, AMACR, ACACA, LTC4S, SIRT7, ACSM3, TPI1, PYCR2, DHFR, PTGDS, SDS, ELOVL2, SCD5, ALOX5	1114	155	13528	1.48857	1	0.772472	80.7427
GOTERM_BP_FAT	GO:0045762~positive regulation of adenylate cyclase activity	9	0.554187	0.0862377	CRHR1, ADCY3, ADCY4, ADCY7, ADCY9, NTRK1, GIPR, GNAS, TSHR	1114	56	13528	1.95165	1	0.771892	80.8366
GOTERM_BP_FAT	GO:0048332~mesoderm morphogenesis	7	0.431034	0.0880074	BMP4, HTT, NODAL, WNT3A, TDGF1, SMAD3, CHRD	1114	38	13528	2.23698	1	0.777468	81.5053
GOTERM_BP_FAT	GO:0007266~Rho protein signal transduction	7	0.431034	0.0880074	RHOJ, ARHGEF3, CDC42EP1, ARHGAP1, GNA12, ADRA2A, RHOB	1114	38	13528	2.23698	1	0.777468	81.5053
GOTERM_BP_FAT	GO:0001702~gastrulation with mouth forming second	5	0.307882	0.088674	NAT8B, NODAL, PPAP2B, CHRD, LRP5	1114	21	13528	2.89134	1	0.778559	81.7513
GOTERM_BP_FAT	GO:0046889~positive regulation of lipid biosynthetic process	5	0.307882	0.088674	AKT1, AVP, AGT, ABCG4, NR1H3	1114	21	13528	2.89134	1	0.778559	81.7513
GOTERM_BP_FAT	GO:0032231~regulation of actin filament bundle formation	5	0.307882	0.088674	TSC2, SMAD3, TPM1, ARAP1, SYNPO	1114	21	13528	2.89134	1	0.778559	81.7513
GOTERM_BP_FAT	GO:0060537~muscle tissue development	16	0.985222	0.0888667	TCAP, RXRB, RXRA, ELN, HSPG2, CACNB2, RCAN1, CACNB4, TTN, CSRP3, TPM1, TGFB2, SVIL, TDGF1, AGRN, COL11A1	1114	125	13528	1.55438	1	0.777775	81.8219
GOTERM_BP_FAT	GO:0007265~Ras protein signal transduction	14	0.862069	0.0894864	RHOJ, ARHGEF3, RREB1, GNA12, RALGDS, DOK2, CDC42EP1, ULK1, NTRK1, ARHGAP1, ADRA2A, RHOB, SHC1, FGF2	1114	105	13528	1.61915	1	0.778673	82.0471
GOTERM_BP_FAT	GO:0007610~behavior	48	2.95567	0.0903791	NRP2, CCL1, PRKCZ, IL16, CRHBP, OXT, CACNB4, CX3CL1, NR2E1, GDNF, APLP2, TGFB2, ATP2B2, FOS, TYMP, MCOLN3, FXN, AGT, GRIN2D, DLG4, ROBO3, PITX3, AGRP, FGF2, GNG7, MAFG, AVP, UCN, GNAO1, HTT, GRIN1, NR4A2, TBX1, DDO, BBS1, ATXN1, BBS2, CORO1A, GRM2, PTGDS, PRKAR1B, LTB4R2, TSC2, C1QL1, ABAT, PYY, CACNA1C, TSHR	1114	469	13528	1.24284	1	0.780617	82.3668
GOTERM_BP_FAT	GO:0001944~vasculature development	28	1.72414	0.0909855	NRP2, HTATIP2, ELK3, TNFSF12, TGFB2, AKT1, ARHGAP22, TYMP, HOXA3, AGT, TDGF1, ROBO4, RHOB, ZC3H12A, SOX18, FGF1, FGF2, PPAP2B, ANGPT2, PTPRJ, BMP4, SPHK2, NODAL, APOLD1, TBX1, CSRP3, NOTCH1, COL1A1, TNFSF12-TNFSF13	1114	251	13528	1.35467	1	0.781435	82.5809
GOTERM_BP_FAT	GO:0031281~positive regulation of cyclase activity	9	0.554187	0.0934743	CRHR1, ADCY3, ADCY4, ADCY7, ADCY9, NTRK1, GIPR, GNAS, TSHR	1114	57	13528	1.91741	1	0.789295	83.4342
GOTERM_BP_FAT	GO:0009798~axis specification	6	0.369458	0.0955997	NODAL, SMAD6, LEFTY2, TDGF1, HOXB6, VAX2	1114	30	13528	2.42873	1	0.795536	84.1315
GOTERM_BP_FAT	GO:0060562~epithelial tube morphogenesis	10	0.615764	0.0969776	BMP4, BCL10, RGMA, BMP2, AGT, NODAL, TSC2, PTK7, PBX1, SHANK3	1114	67	13528	1.81248	1	0.798954	84.5686
GOTERM_BP_FAT	GO:0030155~regulation of cell adhesion	17	1.0468	0.097303	PRKCZ, SIPA1, SMAD3, CDK6, NID1, DLL1, CX3CL1, TPM1, TGFB2, DDR1, LAMA3, TDGF1, TSC2, IL12A, COL1A1, FGF1, CHRD	1114	137	13528	1.50687	1	0.798649	84.6701
