# Supplementary material for: Analysis of epigenetic changes in survivors of preterm birth reveals the effect of gestational age and evidence for a long term legacy
Source: Genome Med. 2013 Oct 18;5(10):96. doi: 10.1186/gm500 (PMC3978871; doi:10.1186/gm500)
Supplement: Additional file 7: Table S6 — Gene ontologies from DAVID and Ingenuity Pathways Analysis (IPA) analysis using gene lists associated with directionally correlated birth and age differentially methylated probes (DMPs). [file gm500-S7.xlsx]

## Sheet: IPA process
Â© 2000-2013 Ingenuity Systems, Inc. All rights reserved.
Category	Functions Annotation	p-Value	Molecules	# Molecules
Endocrine System Disorders	insulin-dependent diabetes mellitus	2.29e-05	COL11A2,GABBR1,HCG22,HIST1H2BH/HIST1H2BO,HIST1H3A (includes others),HLA-A,HLA-B,IL21R,IL2RA,PSMB8,PSMB9,TAP1	12
Gastrointestinal Disease	insulin-dependent diabetes mellitus	2.29e-05	COL11A2,GABBR1,HCG22,HIST1H2BH/HIST1H2BO,HIST1H3A (includes others),HLA-A,HLA-B,IL21R,IL2RA,PSMB8,PSMB9,TAP1	12
Immunological Disease	insulin-dependent diabetes mellitus	2.29e-05	COL11A2,GABBR1,HCG22,HIST1H2BH/HIST1H2BO,HIST1H3A (includes others),HLA-A,HLA-B,IL21R,IL2RA,PSMB8,PSMB9,TAP1	12
Metabolic Disease	insulin-dependent diabetes mellitus	2.29e-05	COL11A2,GABBR1,HCG22,HIST1H2BH/HIST1H2BO,HIST1H3A (includes others),HLA-A,HLA-B,IL21R,IL2RA,PSMB8,PSMB9,TAP1	12
Tissue Morphology	quantity of cells	2.53e-05	ARID3A,AVP,CARD11,CCR7,CFLAR,CLCF1,CMYA5,DLEU7,GCNT2,GNAI2,GNG7,GP1BB,HIVEP3,HLA-B,IL21R,IL2RA,JARID2,KSR1,LAMA3,MAD1L1,MKL2,NODAL,NR5A1,PBX1,PRDM16,PRKAR1B,PRKCE,PSMB9,RARA,RARRES3,SIGIRR,SPHK2,ST3GAL1,TAP1,TGFBR3,VAV2,VSX2,ZC3H12A	38
Tissue Morphology	quantity of cytotoxic T cells	4.15e-05	CARD11,CCR7,HLA-B,PBX1,PSMB9,ST3GAL1,TAP1,VAV2	8
Hematological System Development and Function	quantity of cytotoxic T cells	4.15e-05	CARD11,CCR7,HLA-B,PBX1,PSMB9,ST3GAL1,TAP1,VAV2	8
Hematological System Development and Function	activation of blood cells	4.37e-05	AVP,CARD11,CCR7,GNAI2,HLA-A,HLA-B,HLA-DMB,IL21R,IL2RA,KSR1,MKL2,NCOR2,PBX1,PLD2,PRKCE,PSMB8,PSMB9,SLAMF1,SPHK2,TRAF5,VAV2	21
Cell-To-Cell Signaling and Interaction	activation of blood cells	4.37e-05	AVP,CARD11,CCR7,GNAI2,HLA-A,HLA-B,HLA-DMB,IL21R,IL2RA,KSR1,MKL2,NCOR2,PBX1,PLD2,PRKCE,PSMB8,PSMB9,SLAMF1,SPHK2,TRAF5,VAV2	21
Humoral Immune Response	quantity of IgG1	4.37e-05	ARID3A,CARD11,CCR7,IL21R,IL2RA,TRAF5,VAV2,ZC3H12A	8
Protein Synthesis	quantity of IgG1	4.37e-05	ARID3A,CARD11,CCR7,IL21R,IL2RA,TRAF5,VAV2,ZC3H12A	8
Cell-To-Cell Signaling and Interaction	activation of cells	5.42e-05	AVP,CARD11,CCR7,GNAI2,HLA-A,HLA-B,HLA-DMB,IL21R,IL2RA,KSR1,MAP4K1,MKL2,NCOR2,OXT,PBX1,PLD2,PRKCE,PSMB8,PSMB9,SIGIRR,SLAMF1,SPHK2,TGFBR3,TRAF5,VAV2	25
Cardiovascular Disease	congenital heart disease	5.92e-05	GP1BB,KCNQ1,mir-130,MKL2,NODAL,PBX1,RARA,TGFBR3	8
Developmental Disorder	congenital heart disease	5.92e-05	GP1BB,KCNQ1,mir-130,MKL2,NODAL,PBX1,RARA,TGFBR3	8
Cellular Function and Maintenance	function of blood cells	7.7e-05	CARD11,CCR7,EFS,ERG,GNAI2,HLA-B,IL21R,IL2RA,MAP4K1,PDLIM2,PLD2,SEPT5,SIGIRR,SLAMF1,SPHK2,TAP1,TRAF5,VAV2	18
Humoral Immune Response	quantity of IgA	7.95e-05	CARD11,EFS,GNAI2,IL21R,IL2RA,ZC3H12A	6
Protein Synthesis	quantity of IgA	7.95e-05	CARD11,EFS,GNAI2,IL21R,IL2RA,ZC3H12A	6
Drug Metabolism	binding of tretinoin	8.55e-05	NCOR2,RARA	2
Lipid Metabolism	binding of tretinoin	8.55e-05	NCOR2,RARA	2
Small Molecule Biochemistry	binding of tretinoin	8.55e-05	NCOR2,RARA	2
Vitamin and Mineral Metabolism	binding of tretinoin	8.55e-05	NCOR2,RARA	2
Humoral Immune Response	quantity of IgG	9.42e-05	ARID3A,CARD11,CCR7,EFS,GNAI2,IL21R,IL2RA,TRAF5,VAV2,ZC3H12A	10
Protein Synthesis	quantity of IgG	9.42e-05	ARID3A,CARD11,CCR7,EFS,GNAI2,IL21R,IL2RA,TRAF5,VAV2,ZC3H12A	10
Cell Morphology	cell spreading of embryonic cell lines	0.000122	IL2RA,PRKCE,TNIK	3
Embryonic Development	cell spreading of embryonic cell lines	0.000122	IL2RA,PRKCE,TNIK	3
Hematological System Development and Function	activation of leukocytes	0.000231	CARD11,CCR7,HLA-A,HLA-B,HLA-DMB,IL21R,IL2RA,KSR1,NCOR2,PBX1,PLD2,PRKCE,PSMB8,PSMB9,SLAMF1,SPHK2,TRAF5,VAV2	18
Cell-To-Cell Signaling and Interaction	activation of leukocytes	0.000231	CARD11,CCR7,HLA-A,HLA-B,HLA-DMB,IL21R,IL2RA,KSR1,NCOR2,PBX1,PLD2,PRKCE,PSMB8,PSMB9,SLAMF1,SPHK2,TRAF5,VAV2	18
Immune Cell Trafficking	activation of leukocytes	0.000231	CARD11,CCR7,HLA-A,HLA-B,HLA-DMB,IL21R,IL2RA,KSR1,NCOR2,PBX1,PLD2,PRKCE,PSMB8,PSMB9,SLAMF1,SPHK2,TRAF5,VAV2	18
Inflammatory Response	activation of leukocytes	0.000231	CARD11,CCR7,HLA-A,HLA-B,HLA-DMB,IL21R,IL2RA,KSR1,NCOR2,PBX1,PLD2,PRKCE,PSMB8,PSMB9,SLAMF1,SPHK2,TRAF5,VAV2	18
Hematological System Development and Function	function of lymphocytes	0.000253	CARD11,CCR7,EFS,GNAI2,HLA-B,IL21R,IL2RA,PDLIM2,SLAMF1,SPHK2,TAP1,VAV2	12
Cellular Function and Maintenance	function of lymphocytes	0.000253	CARD11,CCR7,EFS,GNAI2,HLA-B,IL21R,IL2RA,PDLIM2,SLAMF1,SPHK2,TAP1,VAV2	12
Cellular Function and Maintenance	function of leukocytes	0.000272	CARD11,CCR7,EFS,GNAI2,HLA-B,IL21R,IL2RA,MAP4K1,PDLIM2,PLD2,SIGIRR,SLAMF1,SPHK2,TAP1,TRAF5,VAV2	16
Cell Morphology	cell spreading of epithelial cell lines	0.000328	IL2RA,PRKCE,TNIK	3
Hair and Skin Development and Function	cell spreading of epithelial cell lines	0.000328	IL2RA,PRKCE,TNIK	3
Cardiovascular Disease	ventricular septal defect	0.000336	MKL2,NCOR2,PBX1,RARA,SALL4,TGFBR3	6
Cellular Growth and Proliferation	proliferation of cells	0.00038	APCDD1,ARID3A,AVP,CARD11,CCR7,CFLAR,CHD4,CLCF1,DAB2IP,DNAJB1,EFS,ENC1,ERG,GABBR1,GNAI2,GNG7,HIST1H2BH/HIST1H2BO,HNRNPF,IGF2BP1,IL21R,IL2RA,JARID2,KSR1,LAMA3,LASP1,MAD1L1,MAP4K1,MCF2L,mir-130,NCOR2,NFIX,NODAL,NR5A1,OSGIN1,OXT,PBX1,PLD2,PRDM16,PRKAR1B,PRKCE,PSMC5,RARA,RARRES3,RPH3AL,SALL4,SIGIRR,SLAMF1,SLC22A18,SLC9A3R2,SPHK2,TAP1,TGFBR3,TNIK,TRAF5,UPP1,VAV2,VSX2,WWTR1,ZFHX3	59
Humoral Immune Response	quantity of IgM	0.000392	ARID3A,CARD11,GNAI2,IL21R,TRAF5,VAV2,ZC3H12A	7
Protein Synthesis	quantity of IgM	0.000392	ARID3A,CARD11,GNAI2,IL21R,TRAF5,VAV2,ZC3H12A	7
Tissue Morphology	quantity of mononuclear leukocytes	0.000474	ARID3A,CARD11,CCR7,CFLAR,GCNT2,GNAI2,HIVEP3,HLA-B,IL21R,IL2RA,JARID2,LAMA3,PBX1,PSMB9,SPHK2,ST3GAL1,TAP1,VAV2,ZC3H12A	19
Hematological System Development and Function	quantity of mononuclear leukocytes	0.000474	ARID3A,CARD11,CCR7,CFLAR,GCNT2,GNAI2,HIVEP3,HLA-B,IL21R,IL2RA,JARID2,LAMA3,PBX1,PSMB9,SPHK2,ST3GAL1,TAP1,VAV2,ZC3H12A	19
Humoral Immune Response	quantity of IgG2b	0.000479	CARD11,IL21R,IL2RA,VAV2,ZC3H12A	5
Protein Synthesis	quantity of IgG2b	0.000479	CARD11,IL21R,IL2RA,VAV2,ZC3H12A	5
Tissue Morphology	quantity of leukocytes	0.000502	ARID3A,CARD11,CCR7,CFLAR,GCNT2,GNAI2,HIVEP3,HLA-B,IL21R,IL2RA,JARID2,LAMA3,PBX1,PRKCE,PSMB9,RARA,SIGIRR,SPHK2,ST3GAL1,TAP1,VAV2,ZC3H12A	22
Hematological System Development and Function	quantity of leukocytes	0.000502	ARID3A,CARD11,CCR7,CFLAR,GCNT2,GNAI2,HIVEP3,HLA-B,IL21R,IL2RA,JARID2,LAMA3,PBX1,PRKCE,PSMB9,RARA,SIGIRR,SPHK2,ST3GAL1,TAP1,VAV2,ZC3H12A	22
Immunological Disease	drug-induced hypersensitivity syndrome	0.000507	HLA-A,HLA-B	2
Dermatological Diseases and Conditions	drug-induced hypersensitivity syndrome	0.000507	HLA-A,HLA-B	2
Hematological Disease	drug-induced hypersensitivity syndrome	0.000507	HLA-A,HLA-B	2
Tissue Morphology	quantity of blood cells	0.000561	ARID3A,CARD11,CCR7,CFLAR,GCNT2,GNAI2,GP1BB,HIVEP3,HLA-B,IL21R,IL2RA,JARID2,LAMA3,MKL2,PBX1,PRKCE,PSMB9,RARA,SIGIRR,SPHK2,ST3GAL1,TAP1,VAV2,ZC3H12A	24
Hematological System Development and Function	quantity of blood cells	0.000561	ARID3A,CARD11,CCR7,CFLAR,GCNT2,GNAI2,GP1BB,HIVEP3,HLA-B,IL21R,IL2RA,JARID2,LAMA3,MKL2,PBX1,PRKCE,PSMB9,RARA,SIGIRR,SPHK2,ST3GAL1,TAP1,VAV2,ZC3H12A	24
Embryonic Development	abnormal morphology of nasal bone	0.000576	COL11A2,RAI1,SALL4	3
Connective Tissue Development and Function	abnormal morphology of nasal bone	0.000576	COL11A2,RAI1,SALL4	3
Organ Development	abnormal morphology of nasal bone	0.000576	COL11A2,RAI1,SALL4	3
Organ Morphology	abnormal morphology of nasal bone	0.000576	COL11A2,RAI1,SALL4	3
Organismal Development	abnormal morphology of nasal bone	0.000576	COL11A2,RAI1,SALL4	3
Skeletal and Muscular System Development and Function	abnormal morphology of nasal bone	0.000576	COL11A2,RAI1,SALL4	3
Tissue Development	abnormal morphology of nasal bone	0.000576	COL11A2,RAI1,SALL4	3
Cellular Movement	migration of breast cancer cell lines	0.000579	LASP1,LMO7,MCF2L,OSGIN1,PDLIM2,RNF144A,SPHK2,WWTR1	8
Tissue Morphology	quantity of T lymphocytes	0.000668	CARD11,CCR7,CFLAR,GNAI2,HIVEP3,HLA-B,IL21R,IL2RA,LAMA3,PBX1,PSMB9,ST3GAL1,TAP1,VAV2,ZC3H12A	15
Hematological System Development and Function	quantity of T lymphocytes	0.000668	CARD11,CCR7,CFLAR,GNAI2,HIVEP3,HLA-B,IL21R,IL2RA,LAMA3,PBX1,PSMB9,ST3GAL1,TAP1,VAV2,ZC3H12A	15
Tissue Morphology	quantity of lymphocytes	0.000805	ARID3A,CARD11,CCR7,CFLAR,GCNT2,GNAI2,HIVEP3,HLA-B,IL21R,IL2RA,LAMA3,PBX1,PSMB9,SPHK2,ST3GAL1,TAP1,VAV2,ZC3H12A	18
Hematological System Development and Function	quantity of lymphocytes	0.000805	ARID3A,CARD11,CCR7,CFLAR,GCNT2,GNAI2,HIVEP3,HLA-B,IL21R,IL2RA,LAMA3,PBX1,PSMB9,SPHK2,ST3GAL1,TAP1,VAV2,ZC3H12A	18
Hereditary Disorder	amyotrophic lateral sclerosis 1	0.000839	PRPH,WNT10A	2
Neurological Disease	amyotrophic lateral sclerosis 1	0.000839	PRPH,WNT10A	2
Humoral Immune Response	quantity of IgG3	0.000883	CARD11,CCR7,IL21R,VAV2,ZC3H12A	5
Protein Synthesis	quantity of IgG3	0.000883	CARD11,CCR7,IL21R,VAV2,ZC3H12A	5
Gene Expression	expression of RNA	0.000922	ALX4,ARID3A,AVP,CFLAR,CHD4,CMYA5,DAB2IP,DNAJB1,EBF4,ERG,HIF3A,HIVEP3,IGF2BP1,JARID2,KCNQ1,LOXL2,MAD1L1,MCF2L,MKL2,MYT1L,NCOR2,NFIX,NODAL,NR5A1,PBX1,PRDM16,PRKCE,PSMC5,RAI1,RARA,RARRES3,SALL4,TRAF5,USF2,VAV2,VSX2,WNT10A,WWTR1,ZFHX3	39
Organ Morphology	size of lymphoid organ	0.000935	GNAI2,IL2RA,MAD1L1,PRKCE,RARA	5
Lymphoid Tissue Structure and Development	size of lymphoid organ	0.000935	GNAI2,IL2RA,MAD1L1,PRKCE,RARA	5
Digestive System Development and Function	development of digestive system	0.001	ALX4,COL11A2,IGF2BP1,JARID2,LAMA3,MKL2,NODAL,PBX1,SALL4,TGFBR3,WNT10A	11
Cell Morphology	cell spreading of kidney cell lines	0.00106	IL2RA,PRKCE,TNIK	3
Renal and Urological System Development and Function	cell spreading of kidney cell lines	0.00106	IL2RA,PRKCE,TNIK	3
Hematological System Development and Function	proliferation of immune cells	0.00106	CARD11,CCR7,CFLAR,CLCF1,EFS,GNAI2,IL21R,IL2RA,KSR1,MAD1L1,MAP4K1,PBX1,PRKCE,RARA,SIGIRR,SLAMF1,SPHK2,TRAF5,VAV2	19
Cellular Growth and Proliferation	proliferation of immune cells	0.00106	CARD11,CCR7,CFLAR,CLCF1,EFS,GNAI2,IL21R,IL2RA,KSR1,MAD1L1,MAP4K1,PBX1,PRKCE,RARA,SIGIRR,SLAMF1,SPHK2,TRAF5,VAV2	19
Cellular Development	proliferation of immune cells	0.00106	CARD11,CCR7,CFLAR,CLCF1,EFS,GNAI2,IL21R,IL2RA,KSR1,MAD1L1,MAP4K1,PBX1,PRKCE,RARA,SIGIRR,SLAMF1,SPHK2,TRAF5,VAV2	19
Hematological System Development and Function	activation of T lymphocytes	0.00113	CARD11,HLA-A,IL21R,IL2RA,KSR1,NCOR2,PBX1,PLD2,SLAMF1,SPHK2,VAV2	11
Cell-To-Cell Signaling and Interaction	activation of T lymphocytes	0.00113	CARD11,HLA-A,IL21R,IL2RA,KSR1,NCOR2,PBX1,PLD2,SLAMF1,SPHK2,VAV2	11
Immune Cell Trafficking	activation of T lymphocytes	0.00113	CARD11,HLA-A,IL21R,IL2RA,KSR1,NCOR2,PBX1,PLD2,SLAMF1,SPHK2,VAV2	11
Inflammatory Response	activation of T lymphocytes	0.00113	CARD11,HLA-A,IL21R,IL2RA,KSR1,NCOR2,PBX1,PLD2,SLAMF1,SPHK2,VAV2	11
Hematological System Development and Function	activation of lymphocytes	0.00115	CARD11,CCR7,HLA-A,IL21R,IL2RA,KSR1,NCOR2,PBX1,PLD2,SLAMF1,SPHK2,TRAF5,VAV2	13
Cell-To-Cell Signaling and Interaction	activation of lymphocytes	0.00115	CARD11,CCR7,HLA-A,IL21R,IL2RA,KSR1,NCOR2,PBX1,PLD2,SLAMF1,SPHK2,TRAF5,VAV2	13
Immune Cell Trafficking	activation of lymphocytes	0.00115	CARD11,CCR7,HLA-A,IL21R,IL2RA,KSR1,NCOR2,PBX1,PLD2,SLAMF1,SPHK2,TRAF5,VAV2	13
Inflammatory Response	activation of lymphocytes	0.00115	CARD11,CCR7,HLA-A,IL21R,IL2RA,KSR1,NCOR2,PBX1,PLD2,SLAMF1,SPHK2,TRAF5,VAV2	13
Developmental Disorder	Duchenne muscular dystrophy	0.00118	HLA-A,mir-130,MYL4,TNNT3	4
Hereditary Disorder	Duchenne muscular dystrophy	0.00118	HLA-A,mir-130,MYL4,TNNT3	4
Skeletal and Muscular Disorders	Duchenne muscular dystrophy	0.00118	HLA-A,mir-130,MYL4,TNNT3	4
Developmental Disorder	congenital anomaly of musculoskeletal system	0.0012	ALX4,CACNA1C,COL11A2,GP1BB,HIVEP3,HLA-A,MEGF10,mir-130,MYL4,NFIX,PBX1,SALL4,SPHK2,TNNT3,TUBGCP6	15
Skeletal and Muscular Disorders	congenital anomaly of musculoskeletal system	0.0012	ALX4,CACNA1C,COL11A2,GP1BB,HIVEP3,HLA-A,MEGF10,mir-130,MYL4,NFIX,PBX1,SALL4,SPHK2,TNNT3,TUBGCP6	15
Endocrine System Disorders	diabetes mellitus	0.00123	ANKRD44,CACNA1C,COL11A2,GABBR1,HCG22,HIST1H2BH/HIST1H2BO,HIST1H3A (includes others),HLA-A,HLA-B,IL21R,IL2RA,KCNQ1,mir-130,PRKCE,PSMB8,PSMB9,TAP1,ZPBP	18
Gastrointestinal Disease	diabetes mellitus	0.00123	ANKRD44,CACNA1C,COL11A2,GABBR1,HCG22,HIST1H2BH/HIST1H2BO,HIST1H3A (includes others),HLA-A,HLA-B,IL21R,IL2RA,KCNQ1,mir-130,PRKCE,PSMB8,PSMB9,TAP1,ZPBP	18
Metabolic Disease	diabetes mellitus	0.00123	ANKRD44,CACNA1C,COL11A2,GABBR1,HCG22,HIST1H2BH/HIST1H2BO,HIST1H3A (includes others),HLA-A,HLA-B,IL21R,IL2RA,KCNQ1,mir-130,PRKCE,PSMB8,PSMB9,TAP1,ZPBP	18
Organ Morphology	lack of adrenal gland	0.00125	NR5A1,PBX1	2
Protein Synthesis	quantity of MHC Class I on cell surface	0.00125	PSMB8,TAP1	2
Antigen Presentation	quantity of MHC Class I on cell surface	0.00125	PSMB8,TAP1	2
Cardiovascular Disease	Heart Disease	0.00139	AVP,CACNA1C,CFLAR,GNAI2,GP1BB,KCNQ1,MATN2,MCF2L,mir-130,MKL2,NCOR2,NODAL,OXT,PBX1,PLEKHB1,PRKCE,RARA,SALL4,TGFBR3,TSNARE1,VAV2	21
Cellular Function and Maintenance	formation of actin stress fibers	0.00154	AVP,CNTNAP1,GNAI2,GNG7,KSR1,MCF2L,PRKCE,VAV2	8
Tissue Development	formation of actin stress fibers	0.00154	AVP,CNTNAP1,GNAI2,GNG7,KSR1,MCF2L,PRKCE,VAV2	8
Cellular Assembly and Organization	formation of actin stress fibers	0.00154	AVP,CNTNAP1,GNAI2,GNG7,KSR1,MCF2L,PRKCE,VAV2	8
Embryonic Development	proliferation of embryonic cell lines	0.00156	ENC1,IL2RA,NR5A1,OXT,RARRES3,SALL4	6
Cellular Growth and Proliferation	proliferation of embryonic cell lines	0.00156	ENC1,IL2RA,NR5A1,OXT,RARRES3,SALL4	6
Cellular Development	proliferation of embryonic cell lines	0.00156	ENC1,IL2RA,NR5A1,OXT,RARRES3,SALL4	6
Hematological System Development and Function	function of T lymphocytes	0.00159	CCR7,EFS,GNAI2,HLA-B,IL21R,IL2RA,PDLIM2,SLAMF1,SPHK2	9
Cellular Function and Maintenance	function of T lymphocytes	0.00159	CCR7,EFS,GNAI2,HLA-B,IL21R,IL2RA,PDLIM2,SLAMF1,SPHK2	9
Skeletal and Muscular System Development and Function	abnormal morphology of axial skeleton	0.00168	PBX1,RAI1,RARA,TGFBR3	4
Embryonic Development	morphogenesis of nephrogenic mesenchyme	0.00174	PBX1,RARA	2
Organismal Development	morphogenesis of nephrogenic mesenchyme	0.00174	PBX1,RARA	2
Tissue Development	morphogenesis of nephrogenic mesenchyme	0.00174	PBX1,RARA	2
Renal and Urological System Development and Function	natriuresis	0.00174	GNAI2,OXT	2
Molecular Transport	natriuresis	0.00174	GNAI2,OXT	2
Gene Expression	activation of DNA endogenous promoter	0.00192	ALX4,CHD4,DAB2IP,HIF3A,JARID2,MCF2L,MKL2,MYT1L,NCOR2,NFIX,NODAL,NR5A1,PBX1,PRDM16,PSMC5,RAI1,RARA,SALL4,USF2,VSX2,WWTR1,ZFHX3	22
Vitamin and Mineral Metabolism	signaling of Ca2+	0.00192	GABBR1,ITPKA,SLC9A3R2,VAV2	4
Cell Signaling	signaling of Ca2+	0.00192	GABBR1,ITPKA,SLC9A3R2,VAV2	4
Hematological System Development and Function	expansion of leukocytes	0.00199	CCR7,IL21R,IL2RA,MAD1L1,RARA,SIGIRR,SLAMF1	7
Cellular Growth and Proliferation	expansion of leukocytes	0.00199	CCR7,IL21R,IL2RA,MAD1L1,RARA,SIGIRR,SLAMF1	7
Cellular Development	expansion of leukocytes	0.00199	CCR7,IL21R,IL2RA,MAD1L1,RARA,SIGIRR,SLAMF1	7
Embryonic Development	development of spleen	0.00218	CCR7,JARID2,NR5A1,PBX1	4
Organ Development	development of spleen	0.00218	CCR7,JARID2,NR5A1,PBX1	4
Organismal Development	development of spleen	0.00218	CCR7,JARID2,NR5A1,PBX1	4
Tissue Development	development of spleen	0.00218	CCR7,JARID2,NR5A1,PBX1	4
Lymphoid Tissue Structure and Development	development of spleen	0.00218	CCR7,JARID2,NR5A1,PBX1	4
Protein Synthesis	quantity of IL-5 in blood	0.00231	CARD11,GNAI2	2
Cellular Development	immortalization	0.00232	ARID3A,ERG,KSR1,PBX1	4
Gene Expression	transcription of RNA	0.00233	ALX4,ARID3A,CFLAR,CHD4,CMYA5,DAB2IP,EBF4,ERG,HIF3A,HIVEP3,JARID2,LOXL2,MAD1L1,MCF2L,MKL2,MYT1L,NCOR2,NFIX,NODAL,NR5A1,PBX1,PRDM16,PRKCE,PSMC5,RAI1,RARA,RARRES3,SALL4,TRAF5,USF2,VAV2,VSX2,WWTR1,ZFHX3	34
Hematological System Development and Function	proliferation of lymphocytes	0.00238	CARD11,CCR7,CFLAR,CLCF1,EFS,GNAI2,IL21R,IL2RA,KSR1,MAD1L1,MAP4K1,PRKCE,SIGIRR,SLAMF1,SPHK2,TRAF5,VAV2	17
Cellular Growth and Proliferation	proliferation of lymphocytes	0.00238	CARD11,CCR7,CFLAR,CLCF1,EFS,GNAI2,IL21R,IL2RA,KSR1,MAD1L1,MAP4K1,PRKCE,SIGIRR,SLAMF1,SPHK2,TRAF5,VAV2	17
Cellular Development	proliferation of lymphocytes	0.00238	CARD11,CCR7,CFLAR,CLCF1,EFS,GNAI2,IL21R,IL2RA,KSR1,MAD1L1,MAP4K1,PRKCE,SIGIRR,SLAMF1,SPHK2,TRAF5,VAV2	17
Tissue Morphology	quantity of helper T lymphocytes	0.00244	CARD11,CCR7,HLA-B,IL21R,PBX1,TAP1,VAV2	7
Hematological System Development and Function	quantity of helper T lymphocytes	0.00244	CARD11,CCR7,HLA-B,IL21R,PBX1,TAP1,VAV2	7
Lipid Metabolism	quantity of steroid hormone	0.00258	AVP,NR5A1,OXT,PRKCE,RAI1,VAV2	6
Small Molecule Biochemistry	quantity of steroid hormone	0.00258	AVP,NR5A1,OXT,PRKCE,RAI1,VAV2	6
Molecular Transport	quantity of steroid hormone	0.00258	AVP,NR5A1,OXT,PRKCE,RAI1,VAV2	6
Humoral Immune Response	quantity of IgG2a	0.0026	CARD11,CCR7,IL21R,IL2RA,ZC3H12A	5
Protein Synthesis	quantity of IgG2a	0.0026	CARD11,CCR7,IL21R,IL2RA,ZC3H12A	5
Gene Expression	expression of DNA	0.00263	ALX4,ARID3A,AVP,CHD4,DAB2IP,EBF4,HIF3A,HIVEP3,JARID2,KCNQ1,LOXL2,MCF2L,MKL2,MYT1L,NCOR2,NFIX,NODAL,NR5A1,PBX1,PRDM16,PSMC5,RAI1,RARA,SALL4,USF2,VSX2,WNT10A,WWTR1,ZFHX3	29
Cell-To-Cell Signaling and Interaction	long-term potentiation	0.0027	GABBR1,GNAI2,ITPKA,KSR1,PRKAR1B,SIGIRR,TAP1,VAV2	8
Nervous System Development and Function	long-term potentiation	0.0027	GABBR1,GNAI2,ITPKA,KSR1,PRKAR1B,SIGIRR,TAP1,VAV2	8
Hematological System Development and Function	function of B lymphocytes	0.00271	CARD11,CCR7,IL2RA,SPHK2,VAV2	5
Humoral Immune Response	function of B lymphocytes	0.00271	CARD11,CCR7,IL2RA,SPHK2,VAV2	5
Cellular Function and Maintenance	function of B lymphocytes	0.00271	CARD11,CCR7,IL2RA,SPHK2,VAV2	5
Developmental Disorder	hypoplasia of kidney	0.00291	PBX1,RARA,SALL4	3
Renal and Urological Disease	hypoplasia of kidney	0.00291	PBX1,RARA,SALL4	3
Immunological Disease	vitiligo	0.00291	HLA-A,HLA-B,IL2RA	3
Dermatological Diseases and Conditions	vitiligo	0.00291	HLA-A,HLA-B,IL2RA	3
Small Molecule Biochemistry	activation of cyclic AMP	0.00295	AVP,OXT	2
Cell Signaling	activation of cyclic AMP	0.00295	AVP,OXT	2
Nucleic Acid Metabolism	activation of cyclic AMP	0.00295	AVP,OXT	2
Organismal Injury and Abnormalities	fistula	0.00295	RARA,SALL4	2
Cell-To-Cell Signaling and Interaction	fusion of synaptic vesicles	0.00295	BSN,VAMP2	2
Cellular Assembly and Organization	fusion of synaptic vesicles	0.00295	BSN,VAMP2	2
Nervous System Development and Function	fusion of synaptic vesicles	0.00295	BSN,VAMP2	2
Inflammatory Response	inflammation of ear	0.00295	PRKCE,SALL4	2
Embryonic Development	development of liver	0.00295	JARID2,MKL2,NODAL,PBX1,TGFBR3	5
Organ Development	development of liver	0.00295	JARID2,MKL2,NODAL,PBX1,TGFBR3	5
Organismal Development	development of liver	0.00295	JARID2,MKL2,NODAL,PBX1,TGFBR3	5
Tissue Development	development of liver	0.00295	JARID2,MKL2,NODAL,PBX1,TGFBR3	5
Digestive System Development and Function	development of liver	0.00295	JARID2,MKL2,NODAL,PBX1,TGFBR3	5
Hepatic System Development and Function	development of liver	0.00295	JARID2,MKL2,NODAL,PBX1,TGFBR3	5
Hematological System Development and Function	generation of T lymphocytes	0.00295	ADCY7,CARD11,IL21R,PSMB8,PSMB9	5
Cellular Growth and Proliferation	generation of T lymphocytes	0.00295	ADCY7,CARD11,IL21R,PSMB8,PSMB9	5
Tissue Development	generation of T lymphocytes	0.00295	ADCY7,CARD11,IL21R,PSMB8,PSMB9	5
Lipid Metabolism	concentration of corticosterone	0.00333	AVP,NR5A1,OXT,PRKCE,RAI1	5
Small Molecule Biochemistry	concentration of corticosterone	0.00333	AVP,NR5A1,OXT,PRKCE,RAI1	5
Molecular Transport	concentration of corticosterone	0.00333	AVP,NR5A1,OXT,PRKCE,RAI1	5
Endocrine System Development and Function	concentration of corticosterone	0.00333	AVP,NR5A1,OXT,PRKCE,RAI1	5
Cardiovascular Disease	tachycardia	0.00347	CACNA1C,GNAI2,KCNQ1,VAV2	4
Tissue Morphology	abnormal morphology of cartilage tissue	0.00366	COL11A2,NFIX,RAI1,RARA	4
Connective Tissue Development and Function	abnormal morphology of cartilage tissue	0.00366	COL11A2,NFIX,RAI1,RARA	4
Skeletal and Muscular System Development and Function	abnormal morphology of cartilage tissue	0.00366	COL11A2,NFIX,RAI1,RARA	4
Tissue Morphology	abnormal morphology of sixth branchial arch artery	0.00366	MKL2,RARA	2
Organismal Development	abnormal morphology of sixth branchial arch artery	0.00366	MKL2,RARA	2
Cardiovascular System Development and Function	abnormal morphology of sixth branchial arch artery	0.00366	MKL2,RARA	2
Hematological System Development and Function	differentiation of granulocyte progenitors	0.00366	MAD1L1,RARA	2
Cellular Development	differentiation of granulocyte progenitors	0.00366	MAD1L1,RARA	2
Hematopoiesis	differentiation of granulocyte progenitors	0.00366	MAD1L1,RARA	2
Reproductive System Development and Function	erection	0.00366	AVP,OXT	2
Hematological System Development and Function	generation of cytotoxic T cells	0.00366	PSMB8,PSMB9	2
Cellular Growth and Proliferation	generation of cytotoxic T cells	0.00366	PSMB8,PSMB9	2
Tissue Development	generation of cytotoxic T cells	0.00366	PSMB8,PSMB9	2
Embryonic Development	abnormal morphology of craniofacial skeleton	0.00412	NFIX,PBX1,SALL4	3
Connective Tissue Development and Function	abnormal morphology of craniofacial skeleton	0.00412	NFIX,PBX1,SALL4	3
Organ Development	abnormal morphology of craniofacial skeleton	0.00412	NFIX,PBX1,SALL4	3
Organ Morphology	abnormal morphology of craniofacial skeleton	0.00412	NFIX,PBX1,SALL4	3
Organismal Development	abnormal morphology of craniofacial skeleton	0.00412	NFIX,PBX1,SALL4	3
Skeletal and Muscular System Development and Function	abnormal morphology of craniofacial skeleton	0.00412	NFIX,PBX1,SALL4	3
Tissue Development	abnormal morphology of craniofacial skeleton	0.00412	NFIX,PBX1,SALL4	3
Hematological System Development and Function	expansion of lymphocytes	0.00415	CCR7,IL21R,IL2RA,MAD1L1,SIGIRR,SLAMF1	6
Cellular Growth and Proliferation	expansion of lymphocytes	0.00415	CCR7,IL21R,IL2RA,MAD1L1,SIGIRR,SLAMF1	6
Cellular Development	expansion of lymphocytes	0.00415	CCR7,IL21R,IL2RA,MAD1L1,SIGIRR,SLAMF1	6
Hair and Skin Development and Function	proliferation of epithelial cell lines	0.00437	ENC1,GNAI2,NR5A1,PBX1,RARRES3,SALL4,TGFBR3	7
Cellular Growth and Proliferation	proliferation of epithelial cell lines	0.00437	ENC1,GNAI2,NR5A1,PBX1,RARRES3,SALL4,TGFBR3	7
Cellular Development	proliferation of epithelial cell lines	0.00437	ENC1,GNAI2,NR5A1,PBX1,RARRES3,SALL4,TGFBR3	7
Cardiovascular Disease	DiGeorge syndrome	0.00445	GP1BB,mir-130	2
Developmental Disorder	DiGeorge syndrome	0.00445	GP1BB,mir-130	2
Hereditary Disorder	DiGeorge syndrome	0.00445	GP1BB,mir-130	2
Tissue Morphology	quantity of burst-forming erythroid cells	0.00445	JARID2,PRKCE	2
Hematological System Development and Function	quantity of burst-forming erythroid cells	0.00445	JARID2,PRKCE	2
Hematopoiesis	quantity of burst-forming erythroid cells	0.00445	JARID2,PRKCE	2
Hereditary Disorder	Schizophrenia	0.00481	ADCY7,ALDH3B1,CACNA1C,CLDN5,CMYA5,CNTNAP1,CRHBP,GABBR1,OXT,SCD5,SLC35F3,TNIK,ZFHX3	13
Neurological Disease	Schizophrenia	0.00481	ADCY7,ALDH3B1,CACNA1C,CLDN5,CMYA5,CNTNAP1,CRHBP,GABBR1,OXT,SCD5,SLC35F3,TNIK,ZFHX3	13
Psychological Disorders	Schizophrenia	0.00481	ADCY7,ALDH3B1,CACNA1C,CLDN5,CMYA5,CNTNAP1,CRHBP,GABBR1,OXT,SCD5,SLC35F3,TNIK,ZFHX3	13
Cell Death and Survival	cytotoxicity of T lymphocytes	0.00495	CFLAR,HLA-A,HLA-B,IL21R	4
Gastrointestinal Disease	chronic colitis	0.00531	IL2RA,KSR1	2
Inflammatory Response	chronic colitis	0.00531	IL2RA,KSR1	2
Inflammatory Disease	chronic colitis	0.00531	IL2RA,KSR1	2
Cell Morphology	contraction of smooth muscle cells	0.00531	OXT,PRKCE	2
Skeletal and Muscular System Development and Function	contraction of smooth muscle cells	0.00531	OXT,PRKCE	2
Endocrine System Disorders	gigantism	0.00531	KCNQ1,NFIX	2
Developmental Disorder	gigantism	0.00531	KCNQ1,NFIX	2
Reproductive System Disease	gigantism	0.00531	KCNQ1,NFIX	2
Tissue Morphology	quantity of carcinoma cell lines	0.00531	DLEU7,GNG7	2
Hematological System Development and Function	proliferation of T lymphocytes	0.00542	CARD11,CCR7,CFLAR,EFS,GNAI2,IL21R,IL2RA,KSR1,MAD1L1,MAP4K1,PRKCE,SLAMF1,SPHK2,TRAF5	14
Cellular Growth and Proliferation	proliferation of T lymphocytes	0.00542	CARD11,CCR7,CFLAR,EFS,GNAI2,IL21R,IL2RA,KSR1,MAD1L1,MAP4K1,PRKCE,SLAMF1,SPHK2,TRAF5	14
Cellular Development	proliferation of T lymphocytes	0.00542	CARD11,CCR7,CFLAR,EFS,GNAI2,IL21R,IL2RA,KSR1,MAD1L1,MAP4K1,PRKCE,SLAMF1,SPHK2,TRAF5	14
Cell Death and Survival	cell death of carcinoma cells	0.0056	CFLAR,LAMA3,RARA	3
Tumor Morphology	cell death of carcinoma cells	0.0056	CFLAR,LAMA3,RARA	3
Organ Morphology	size of spleen	0.0056	GNAI2,PRKCE,RARA	3
Lymphoid Tissue Structure and Development	size of spleen	0.0056	GNAI2,PRKCE,RARA	3
Cell Death and Survival	cell death	0.00587	ALDH3B1,ALX4,ANTXR2,AVP,CACNA1C,CAMK1D,CARD11,CASZ1,CCR7,CFLAR,CLCF1,DAB2IP,DLEU7,DNAJB1,EBF4,ENC1,ERG,GABBR1,GNAI2,HLA-A,HLA-B,IGF2BP1,IL21R,IL2RA,KCNQ1,KSR1,LAMA3,LOXL2,MAD1L1,MAP4K1,MCF2L,NCOR2,NODAL,NR5A1,OSGIN1,PLD2,PRDM16,PRKCE,PRPH,RARA,SIGIRR,SLAMF1,SLC9A3R2,SPHK2,ST3GAL1,TAP1,TGFBR3,TRAF5,TRIM2,VAMP2,VAV2,ZC3H12A	52
Lipid Metabolism	binding of lipid	0.00596	DNAJB1,GABBR1,NCOR2,RARA	4
Small Molecule Biochemistry	binding of lipid	0.00596	DNAJB1,GABBR1,NCOR2,RARA	4
Organismal Development	abnormal morphology of tunica media	0.00623	MKL2,VAV2	2
Lymphoid Tissue Structure and Development	abnormal morphology of tunica media	0.00623	MKL2,VAV2	2
Connective Tissue Development and Function	differentiation of white adipocytes	0.00623	NCOR2,PRDM16	2
Cellular Development	differentiation of white adipocytes	0.00623	NCOR2,PRDM16	2
Cellular Movement	distribution of blood cells	0.00623	CCR7,NR5A1	2
Cardiovascular Disease	long-QT syndrome	0.00623	CACNA1C,KCNQ1	2
Hematological System Development and Function	morphology of T lymphocytes	0.00639	CARD11,HLA-B,IL2RA,PSMB9,TAP1	5
Cell Morphology	morphology of T lymphocytes	0.00639	CARD11,HLA-B,IL2RA,PSMB9,TAP1	5
Embryonic Development	development of vertebrae	0.00689	NFIX,PBX1,RAI1	3
Connective Tissue Development and Function	development of vertebrae	0.00689	NFIX,PBX1,RAI1	3
Organ Development	development of vertebrae	0.00689	NFIX,PBX1,RAI1	3
Organismal Development	development of vertebrae	0.00689	NFIX,PBX1,RAI1	3
Skeletal and Muscular System Development and Function	development of vertebrae	0.00689	NFIX,PBX1,RAI1	3
Tissue Development	development of vertebrae	0.00689	NFIX,PBX1,RAI1	3
Tissue Morphology	abnormal morphology of fourth pharyngeal arch artery	0.00723	MKL2,RARA	2
Organismal Development	abnormal morphology of fourth pharyngeal arch artery	0.00723	MKL2,RARA	2
Cardiovascular System Development and Function	abnormal morphology of fourth pharyngeal arch artery	0.00723	MKL2,RARA	2
Organ Morphology	abnormal morphology of tectorial membrane	0.00723	COL11A2,KCNQ1	2
Auditory and Vestibular System Development and Function	abnormal morphology of tectorial membrane	0.00723	COL11A2,KCNQ1	2
Cellular Development	immortalization of hematopoietic progenitor cells	0.00723	ERG,PBX1	2
Cancer	immortalization of hematopoietic progenitor cells	0.00723	ERG,PBX1	2
Hematological System Development and Function	lack of CD8+ T lymphocyte	0.00723	HLA-B,TAP1	2
Cell Morphology	lack of CD8+ T lymphocyte	0.00723	HLA-B,TAP1	2
Cellular Growth and Proliferation	pluripotency of cells	0.00723	NODAL,PBX1	2
Humoral Immune Response	class switching	0.00742	ARID3A,CCR7,VAV2,ZC3H12A	4
Developmental Disorder	multiple congenital anomalies	0.00777	ALX4,COL11A2,DOCK6,GP1BB,KCNQ1,mir-130,NFIX,PBX1,RAI1,TNNT3	10
Cell Death and Survival	cell death of macrophage cancer cell lines	0.00784	ANTXR2,CFLAR,ZC3H12A	3
Tissue Morphology	quantity of myeloid cells	0.00795	ARID3A,GNAI2,IL21R,IL2RA,JARID2,PBX1,PRKCE,RARA,SIGIRR	9
Hematological System Development and Function	quantity of myeloid cells	0.00795	ARID3A,GNAI2,IL21R,IL2RA,JARID2,PBX1,PRKCE,RARA,SIGIRR	9
Organ Morphology	morphology of ear	0.00799	COL11A2,KCNQ1,NFIX,PBX1,SALL4	5
Auditory and Vestibular System Development and Function	morphology of ear	0.00799	COL11A2,KCNQ1,NFIX,PBX1,SALL4	5
Cellular Development	maturation of leukocytes	0.00811	CARD11,IL21R,IL2RA,MAD1L1,RARA,RARRES3,VAV2	7
Hematopoiesis	maturation of leukocytes	0.00811	CARD11,IL21R,IL2RA,MAD1L1,RARA,RARRES3,VAV2	7
Skeletal and Muscular System Development and Function	fusion of atlas	0.00829	RAI1,RARA	2
Cellular Function and Maintenance	quantity of lamellipodia	0.00829	ERG,SLC9A3R2	2
Cellular Assembly and Organization	quantity of lamellipodia	0.00829	ERG,SLC9A3R2	2
Metabolic Disease	glucose metabolism disorder	0.00835	ANKRD44,CACNA1C,COL11A2,GABBR1,HCG22,HIST1H2BH/HIST1H2BO,HIST1H3A (includes others),HLA-A,HLA-B,IL21R,IL2RA,KCNQ1,mir-130,PBX1,PRKCE,PSMB8,PSMB9,TAP1,ZPBP	19
Cell-To-Cell Signaling and Interaction	quantity of monoamines	0.00884	AVP,IL2RA,NR5A1,OXT,SEPT5,VAV2	6
Small Molecule Biochemistry	quantity of monoamines	0.00884	AVP,IL2RA,NR5A1,OXT,SEPT5,VAV2	6
Molecular Transport	quantity of monoamines	0.00884	AVP,IL2RA,NR5A1,OXT,SEPT5,VAV2	6
Nervous System Development and Function	recognition memory	0.00887	GABBR1,OXT,SIGIRR	3
Behavior	recognition memory	0.00887	GABBR1,OXT,SIGIRR	3
Organ Morphology	morphology of inner ear	0.00908	COL11A2,KCNQ1,NFIX,PBX1	4
Auditory and Vestibular System Development and Function	morphology of inner ear	0.00908	COL11A2,KCNQ1,NFIX,PBX1	4
Developmental Disorder	46, XY sex reversal type 3	0.00927	NR5A1	1
Hereditary Disorder	46, XY sex reversal type 3	0.00927	NR5A1	1
Reproductive System Disease	46, XY sex reversal type 3	0.00927	NR5A1	1
Developmental Disorder	Adams-Oliver syndrome type 2	0.00927	DOCK6	1
Dermatological Diseases and Conditions	Adams-Oliver syndrome type 2	0.00927	DOCK6	1
Organismal Injury and Abnormalities	Adams-Oliver syndrome type 2	0.00927	DOCK6	1
Hematological Disease	Bernard-Soulier syndrome type B	0.00927	GP1BB	1
Hereditary Disorder	Bernard-Soulier syndrome type B	0.00927	GP1BB	1
Hereditary Disorder	IVIC syndrome	0.00927	SALL4	1
Skeletal and Muscular Disorders	IVIC syndrome	0.00927	SALL4	1
Developmental Disorder	Marshall-Smith syndrome	0.00927	NFIX	1
Skeletal and Muscular Disorders	Marshall-Smith syndrome	0.00927	NFIX	1
Hereditary Disorder	Okihiro syndrome	0.00927	SALL4	1
Developmental Disorder	Potocki-Shaffer syndrome	0.00927	ALX4	1
Hereditary Disorder	Potocki-Shaffer syndrome	0.00927	ALX4	1
Gastrointestinal Disease	Schopf-Schulz-Passarge syndrome	0.00927	WNT10A	1
Developmental Disorder	Schopf-Schulz-Passarge syndrome	0.00927	WNT10A	1
Dermatological Diseases and Conditions	Schopf-Schulz-Passarge syndrome	0.00927	WNT10A	1
Hereditary Disorder	Schopf-Schulz-Passarge syndrome	0.00927	WNT10A	1
Skeletal and Muscular Disorders	Schopf-Schulz-Passarge syndrome	0.00927	WNT10A	1
Organismal Injury and Abnormalities	Schopf-Schulz-Passarge syndrome	0.00927	WNT10A	1
Connective Tissue Disorders	Schopf-Schulz-Passarge syndrome	0.00927	WNT10A	1
Dental Disease	Schopf-Schulz-Passarge syndrome	0.00927	WNT10A	1
Developmental Disorder	Stickler syndrome type III	0.00927	COL11A2	1
Hereditary Disorder	Stickler syndrome type III	0.00927	COL11A2	1
Skeletal and Muscular Disorders	Stickler syndrome type III	0.00927	COL11A2	1
Inflammatory Disease	Stickler syndrome type III	0.00927	COL11A2	1
Connective Tissue Disorders	Stickler syndrome type III	0.00927	COL11A2	1
Ophthalmic Disease	Stickler syndrome type III	0.00927	COL11A2	1
Cardiovascular Disease	Timothy syndrome	0.00927	CACNA1C	1
Developmental Disorder	Timothy syndrome	0.00927	CACNA1C	1
Hereditary Disorder	Timothy syndrome	0.00927	CACNA1C	1
Skeletal and Muscular Disorders	Timothy syndrome	0.00927	CACNA1C	1
Hereditary Disorder	Weissenbacher-Zweymuller syndrome	0.00927	COL11A2	1
Connective Tissue Disorders	Weissenbacher-Zweymuller syndrome	0.00927	COL11A2	1
Dermatological Diseases and Conditions	Wells' syndrome	0.00927	IL2RA	1
Inflammatory Disease	Wells' syndrome	0.00927	IL2RA	1
Organ Morphology	abnormal morphology of enlarged adrenal medulla	0.00927	VAV2	1
Tissue Morphology	abnormal morphology of glutamatergic neuron	0.00927	TLX3	1
Cell Morphology	abnormal morphology of glutamatergic neuron	0.00927	TLX3	1
Nervous System Development and Function	abnormal morphology of glutamatergic neuron	0.00927	TLX3	1
Organ Morphology	abnormal morphology of oval window	0.00927	PBX1	1
Auditory and Vestibular System Development and Function	abnormal morphology of oval window	0.00927	PBX1	1
Organ Morphology	abnormal morphology of small cochlear duct	0.00927	KCNQ1	1
Auditory and Vestibular System Development and Function	abnormal morphology of small cochlear duct	0.00927	KCNQ1	1
Small Molecule Biochemistry	accumulation of myo-inositol	0.00927	AVP	1
Carbohydrate Metabolism	accumulation of myo-inositol	0.00927	AVP	1
Developmental Disorder	adult i phenotype with congenital cataract	0.00927	GCNT2	1
Hematological Disease	adult i phenotype with congenital cataract	0.00927	GCNT2	1
Hereditary Disorder	adult i phenotype with congenital cataract	0.00927	GCNT2	1
Ophthalmic Disease	adult i phenotype with congenital cataract	0.00927	GCNT2	1
Hematological Disease	adult i phenotype without cataract	0.00927	GCNT2	1
Hereditary Disorder	adult i phenotype without cataract	0.00927	GCNT2	1
Metabolic Disease	alkalinization of mesangial cells	0.00927	AVP	1
Renal and Urological Disease	alkalinization of mesangial cells	0.00927	AVP	1
Cell Death and Survival	apoptosis of granulocyte-macrophage progenitor cells	0.00927	MAD1L1	1
Cell Death and Survival	apoptosis of prostatic adenocarcinoma cells	0.00927	RARA	1
Tumor Morphology	apoptosis of prostatic adenocarcinoma cells	0.00927	RARA	1
Dermatological Diseases and Conditions	appearance of sunburn cells	0.00927	PRKCE	1
Organ Morphology	area of mammary alveolus	0.00927	USF2	1
Reproductive System Development and Function	area of mammary alveolus	0.00927	USF2	1
Cell Cycle	arrest in cell cycle progression of germ cell tumor cell lines	0.00927	ZFHX3	1
Cancer	arrest in cell cycle progression of lymphoma cells	0.00927	NCOR2	1
Cell Cycle	arrest in cell cycle progression of lymphoma cells	0.00927	NCOR2	1
Cell Cycle	arrest in late S/G2/M phase of hematopoietic progenitor cells	0.00927	PRDM16	1
Cell Cycle	arrest in late S/G2/M phase of multipotential hemopoietic progenitor cells	0.00927	PRDM16	1
Hematological System Development and Function	arrest in lymphopoiesis of pro-B lymphocytes	0.00927	IL2RA	1
Humoral Immune Response	arrest in lymphopoiesis of pro-B lymphocytes	0.00927	IL2RA	1
Lymphoid Tissue Structure and Development	arrest in lymphopoiesis of pro-B lymphocytes	0.00927	IL2RA	1
Cellular Development	arrest in lymphopoiesis of pro-B lymphocytes	0.00927	IL2RA	1
Hematopoiesis	arrest in lymphopoiesis of pro-B lymphocytes	0.00927	IL2RA	1
Dermatological Diseases and Conditions	autoinflammation, lipodystrophy, and dermatosis syndrome	0.00927	PSMB8	1
Hereditary Disorder	autoinflammation, lipodystrophy, and dermatosis syndrome	0.00927	PSMB8	1
Inflammatory Disease	autoinflammation, lipodystrophy, and dermatosis syndrome	0.00927	PSMB8	1
Gastrointestinal Disease	autosomal 5 visceral heterotaxy	0.00927	NODAL	1
Cardiovascular Disease	autosomal 5 visceral heterotaxy	0.00927	NODAL	1
Developmental Disorder	autosomal 5 visceral heterotaxy	0.00927	NODAL	1
Hereditary Disorder	autosomal 5 visceral heterotaxy	0.00927	NODAL	1
Hereditary Disorder	autosomal recessive deafness type 53	0.00927	COL11A2	1
Neurological Disease	autosomal recessive deafness type 53	0.00927	COL11A2	1
Auditory Disease	autosomal recessive deafness type 53	0.00927	COL11A2	1
Developmental Disorder	autosomal recessive microcephaly and chorioretinopathy	0.00927	TUBGCP6	1
Hereditary Disorder	autosomal recessive microcephaly and chorioretinopathy	0.00927	TUBGCP6	1
Neurological Disease	autosomal recessive microcephaly and chorioretinopathy	0.00927	TUBGCP6	1
Skeletal and Muscular Disorders	autosomal recessive microcephaly and chorioretinopathy	0.00927	TUBGCP6	1
Organismal Injury and Abnormalities	autosomal recessive microcephaly and chorioretinopathy	0.00927	TUBGCP6	1
Connective Tissue Disorders	autosomal recessive microcephaly and chorioretinopathy	0.00927	TUBGCP6	1
Ophthalmic Disease	autosomal recessive microcephaly and chorioretinopathy	0.00927	TUBGCP6	1
Drug Metabolism	binding of baclofen	0.00927	GABBR1	1
Lipid Metabolism	binding of baclofen	0.00927	GABBR1	1
Small Molecule Biochemistry	binding of baclofen	0.00927	GABBR1	1
Amino Acid Metabolism	binding of baclofen	0.00927	GABBR1	1
Drug Metabolism	binding of isradipine	0.00927	CACNA1C	1
Small Molecule Biochemistry	binding of isradipine	0.00927	CACNA1C	1
Cellular Assembly and Organization	binding of membrane surface	0.00927	PRKCE	1
Gene Expression	binding of origin of replication in the short region	0.00927	DNAJB1	1
Cell-To-Cell Signaling and Interaction	binding of pheochromocytoma cell lines	0.00927	LAMA3	1
Neurological Disease	cannabinoid withdrawal syndrome	0.00927	OXT	1
Psychological Disorders	cannabinoid withdrawal syndrome	0.00927	OXT	1
Cardiovascular Disease	cardiac arrest	0.00927	AVP	1
Cell-To-Cell Signaling and Interaction	contact growth inhibition of mantle cell lymphoma cells	0.00927	RARA	1
Cellular Growth and Proliferation	contact growth inhibition of mantle cell lymphoma cells	0.00927	RARA	1
Tumor Morphology	contact growth inhibition of mantle cell lymphoma cells	0.00927	RARA	1
Cancer	contact growth inhibition of mantle cell lymphoma cells	0.00927	RARA	1
Cell Cycle	contact growth inhibition of mantle cell lymphoma cells	0.00927	RARA	1
Tissue Morphology	contraction of uterine tissue	0.00927	OXT	1
Reproductive System Development and Function	contraction of uterine tissue	0.00927	OXT	1
Cell Death and Survival	cytolysis of peripheral blood lymphocytes	0.00927	HLA-B	1
Immunological Disease	deficiency of alpha interleukin 2 receptor	0.00927	IL2RA	1
Hereditary Disorder	deficiency of alpha interleukin 2 receptor	0.00927	IL2RA	1
Organismal Injury and Abnormalities	degeneration of cervical vertebra	0.00927	RARA	1
Cell-To-Cell Signaling and Interaction	delay in antiviral response of cytotoxic T cells	0.00927	CCR7	1
Inflammatory Response	delay in antiviral response of cytotoxic T cells	0.00927	CCR7	1
Antimicrobial Response	delay in antiviral response of cytotoxic T cells	0.00927	CCR7	1
Organismal Injury and Abnormalities	delay in initiation of calcification of hyoid bone	0.00927	GABBR1	1
Organismal Injury and Abnormalities	delay in initiation of calcification of metatarsal bone	0.00927	GABBR1	1
Cell-To-Cell Signaling and Interaction	density of neuromuscular junctions	0.00927	HLA-B	1
Tissue Development	density of neuromuscular junctions	0.00927	HLA-B	1
Cellular Function and Maintenance	depolarization of bone cancer cell lines	0.00927	CACNA1C	1
Cell Morphology	depolarization of bone cancer cell lines	0.00927	CACNA1C	1
Organ Morphology	detachment of otolithic membrane	0.00927	KCNQ1	1
Auditory and Vestibular System Development and Function	detachment of otolithic membrane	0.00927	KCNQ1	1
Tissue Development	development of D2 interneurons	0.00927	TLX3	1
Cellular Development	development of D2 interneurons	0.00927	TLX3	1
Nervous System Development and Function	development of D2 interneurons	0.00927	TLX3	1
Endocrine System Development and Function	development of hypothalamus-pituitary-adrenal axis	0.00927	NR5A1	1
Embryonic Development	development of ventromedial nucleus of hypothalamus	0.00927	NR5A1	1
Organ Development	development of ventromedial nucleus of hypothalamus	0.00927	NR5A1	1
Organismal Development	development of ventromedial nucleus of hypothalamus	0.00927	NR5A1	1
Tissue Development	development of ventromedial nucleus of hypothalamus	0.00927	NR5A1	1
Nervous System Development and Function	development of ventromedial nucleus of hypothalamus	0.00927	NR5A1	1
Endocrine System Development and Function	development of ventromedial nucleus of hypothalamus	0.00927	NR5A1	1
Connective Tissue Development and Function	differentiation of chondroprogenitor cells	0.00927	RARA	1
Cellular Development	differentiation of chondroprogenitor cells	0.00927	RARA	1
Hematological System Development and Function	differentiation of monoblasts	0.00927	RARA	1
Cellular Development	differentiation of monoblasts	0.00927	RARA	1
Hematopoiesis	differentiation of monoblasts	0.00927	RARA	1
Skeletal and Muscular System Development and Function	differentiation of myoepithelial cells	0.00927	OXT	1
Cellular Development	differentiation of myoepithelial cells	0.00927	OXT	1
Nervous System Development and Function	discharge of cochlear nerve	0.00927	BSN	1
Cellular Assembly and Organization	disruption of microtubule cytoskeleton	0.00927	ERG	1
Cellular Compromise	disruption of microtubule cytoskeleton	0.00927	ERG	1
Hematological System Development and Function	distribution of red blood cells	0.00927	NR5A1	1
Cellular Movement	distribution of red blood cells	0.00927	NR5A1	1
Gastrointestinal Disease	early-onset myopathy, areflexia, respiratory distress, and dysphagia, mild variant	0.00927	MEGF10	1
Developmental Disorder	early-onset myopathy, areflexia, respiratory distress, and dysphagia, mild variant	0.00927	MEGF10	1
Hereditary Disorder	early-onset myopathy, areflexia, respiratory distress, and dysphagia, mild variant	0.00927	MEGF10	1
Skeletal and Muscular Disorders	early-onset myopathy, areflexia, respiratory distress, and dysphagia, mild variant	0.00927	MEGF10	1
Respiratory Disease	early-onset myopathy, areflexia, respiratory distress, and dysphagia, mild variant	0.00927	MEGF10	1
Gastrointestinal Disease	enlargement of crypt	0.00927	EFS	1
Small Molecule Biochemistry	exchange of L-serine	0.00927	PTDSS2	1
Molecular Transport	exchange of L-serine	0.00927	PTDSS2	1
Amino Acid Metabolism	exchange of L-serine	0.00927	PTDSS2	1
Small Molecule Biochemistry	exchange of guanine	0.00927	VAV2	1
Molecular Transport	exchange of guanine	0.00927	VAV2	1
Nucleic Acid Metabolism	exchange of guanine	0.00927	VAV2	1
Cell Cycle	exit from cell cycle progression of granulocyte-macrophage progenitor cells	0.00927	MAD1L1	1
Organ Development	expansion of intestinal villus	0.00927	EFS	1
Digestive System Development and Function	expansion of intestinal villus	0.00927	EFS	1
Tissue Morphology	expansion of lymphoid tissue	0.00927	IL2RA	1
Tissue Development	expansion of lymphoid tissue	0.00927	IL2RA	1
Lymphoid Tissue Structure and Development	expansion of lymphoid tissue	0.00927	IL2RA	1
Hematological System Development and Function	extravasation of plasma cells	0.00927	PRKAR1B	1
Cellular Movement	extravasation of plasma cells	0.00927	PRKAR1B	1
Cardiovascular Disease	familial atrial fibrillation 3	0.00927	KCNQ1	1
Hereditary Disorder	familial atrial fibrillation 3	0.00927	KCNQ1	1
Skeletal and Muscular Disorders	familial atrial fibrillation 3	0.00927	KCNQ1	1
Metabolic Disease	familial neurohypophyseal diabetes insipidus	0.00927	AVP	1
Hereditary Disorder	familial neurohypophyseal diabetes insipidus	0.00927	AVP	1
Cardiovascular Disease	familial ventricular tachycardia	0.00927	GNAI2	1
Hereditary Disorder	familial ventricular tachycardia	0.00927	GNAI2	1
Developmental Disorder	fibrochondrogenesis type 2	0.00927	COL11A2	1
Hereditary Disorder	fibrochondrogenesis type 2	0.00927	COL11A2	1
Skeletal and Muscular Disorders	fibrochondrogenesis type 2	0.00927	COL11A2	1
Connective Tissue Disorders	fibrochondrogenesis type 2	0.00927	COL11A2	1
Cellular Growth and Proliferation	formation of alveolar type I cells	0.00927	RARA	1
Organismal Development	formation of capillary plexus	0.00927	TGFBR3	1
Cardiovascular System Development and Function	formation of capillary plexus	0.00927	TGFBR3	1
Embryonic Development	formation of cervical lymph node	0.00927	CCR7	1
Organ Development	formation of cervical lymph node	0.00927	CCR7	1
Organismal Development	formation of cervical lymph node	0.00927	CCR7	1
Tissue Development	formation of cervical lymph node	0.00927	CCR7	1
Lymphoid Tissue Structure and Development	formation of cervical lymph node	0.00927	CCR7	1
Cell-To-Cell Signaling and Interaction	formation of ribbon synapse	0.00927	BSN	1
Cellular Function and Maintenance	formation of ribbon synapse	0.00927	BSN	1
Tissue Development	formation of ribbon synapse	0.00927	BSN	1
Cellular Assembly and Organization	formation of ribbon synapse	0.00927	BSN	1
Nervous System Development and Function	formation of ribbon synapse	0.00927	BSN	1
Developmental Disorder	frontonasal dysplasia type 2	0.00927	ALX4	1
Hereditary Disorder	frontonasal dysplasia type 2	0.00927	ALX4	1
Hematological System Development and Function	generation of plasmablasts	0.00927	IL21R	1
Humoral Immune Response	generation of plasmablasts	0.00927	IL21R	1
Cellular Growth and Proliferation	generation of plasmablasts	0.00927	IL21R	1
Tissue Development	generation of plasmablasts	0.00927	IL21R	1
Developmental Disorder	hypoplasia of pinna	0.00927	PBX1	1
Auditory Disease	hypoplasia of pinna	0.00927	PBX1	1
Gastrointestinal Disease	hypoplasia of stomach	0.00927	PBX1	1
Developmental Disorder	hypoplasia of stomach	0.00927	PBX1	1
Dermatological Diseases and Conditions	hypotrichosis type 1	0.00927	APCDD1	1
Hematological Disease	hypoxia of colonic mucosa	0.00927	GNAI2	1
Respiratory Disease	hypoxia of colonic mucosa	0.00927	GNAI2	1
Cell-To-Cell Signaling and Interaction	inactivation of synapse	0.00927	BSN	1
Nervous System Development and Function	inactivation of synapse	0.00927	BSN	1
Infectious Disease	infectivity of encephalomyocarditis virus	0.00927	RARRES3	1
Inflammatory Response	inflammation of hindlimb	0.00927	PRKAR1B	1
Tissue Development	inhibition of sympathetic nerve	0.00927	GNAI2	1
Nervous System Development and Function	inhibition of sympathetic nerve	0.00927	GNAI2	1
Embryonic Development	initiation of formation of myotube	0.00927	ZFHX3	1
Cellular Growth and Proliferation	initiation of formation of myotube	0.00927	ZFHX3	1
Organ Development	initiation of formation of myotube	0.00927	ZFHX3	1
Organismal Development	initiation of formation of myotube	0.00927	ZFHX3	1
Skeletal and Muscular System Development and Function	initiation of formation of myotube	0.00927	ZFHX3	1
Tissue Development	initiation of formation of myotube	0.00927	ZFHX3	1
Cellular Development	initiation of formation of myotube	0.00927	ZFHX3	1
Respiratory System Development and Function	inspiration	0.00927	TLX3	1
Developmental Disorder	isolated microphthalmia with coloboma type 3	0.00927	VSX2	1
Hereditary Disorder	isolated microphthalmia with coloboma type 3	0.00927	VSX2	1
Ophthalmic Disease	isolated microphthalmia with coloboma type 3	0.00927	VSX2	1
Hereditary Disorder	juvenile hyaline fibromatosis	0.00927	ANTXR2	1
Cancer	juvenile hyaline fibromatosis	0.00927	ANTXR2	1
Reproductive System Development and Function	labor	0.00927	OXT	1
Embryonic Development	lamination of retina	0.00927	VSX2	1
Organ Development	lamination of retina	0.00927	VSX2	1
Visual System Development and Function	lamination of retina	0.00927	VSX2	1
Developmental Disorder	laryngo-onychocutaneous syndrome	0.00927	LAMA3	1
Dermatological Diseases and Conditions	laryngo-onychocutaneous syndrome	0.00927	LAMA3	1
Hereditary Disorder	laryngo-onychocutaneous syndrome	0.00927	LAMA3	1
Organismal Injury and Abnormalities	laryngo-onychocutaneous syndrome	0.00927	LAMA3	1
Protein Synthesis	localization of protein fragment	0.00927	HLA-B	1
Molecular Transport	localization of protein fragment	0.00927	HLA-B	1
Protein Trafficking	localization of protein fragment	0.00927	HLA-B	1
Cardiovascular Disease	long QT syndrome 1	0.00927	KCNQ1	1
Hereditary Disorder	long QT syndrome 1	0.00927	KCNQ1	1
Cell-To-Cell Signaling and Interaction	long term depression of dentate granule cells	0.00927	PRKAR1B	1
Nervous System Development and Function	long term depression of dentate granule cells	0.00927	PRKAR1B	1
Cellular Function and Maintenance	maintenance of blood platelets	0.00927	ERG	1
Tissue Morphology	mass of mammary gland tissue	0.00927	USF2	1
Reproductive System Development and Function	mass of mammary gland tissue	0.00927	USF2	1
Cellular Compromise	maturation of phagolysosome	0.00927	SLAMF1	1
Embryonic Development	morphogenesis of floor plate	0.00927	NODAL	1
Organismal Development	morphogenesis of floor plate	0.00927	NODAL	1
Tissue Development	morphogenesis of floor plate	0.00927	NODAL	1
Tissue Morphology	morphology of axo-glial junction	0.00927	CNTNAP1	1
Cell-To-Cell Signaling and Interaction	morphology of axo-glial junction	0.00927	CNTNAP1	1
Cell Morphology	morphology of axo-glial junction	0.00927	CNTNAP1	1
Nervous System Development and Function	morphology of axo-glial junction	0.00927	CNTNAP1	1
Neurological Disease	neurodegeneration of substantia nigra	0.00927	2005-09-01	1
Organismal Injury and Abnormalities	neurodegeneration of substantia nigra	0.00927	2005-09-01	1
Developmental Disorder	odonto-onycho-dermal dysplasia	0.00927	WNT10A	1
Dermatological Diseases and Conditions	odonto-onycho-dermal dysplasia	0.00927	WNT10A	1
Hereditary Disorder	odonto-onycho-dermal dysplasia	0.00927	WNT10A	1
Organismal Injury and Abnormalities	odonto-onycho-dermal dysplasia	0.00927	WNT10A	1
Embryonic Development	ossification of vertebral body	0.00927	NFIX	1
Connective Tissue Development and Function	ossification of vertebral body	0.00927	NFIX	1
Organ Development	ossification of vertebral body	0.00927	NFIX	1
Organismal Development	ossification of vertebral body	0.00927	NFIX	1
Skeletal and Muscular System Development and Function	ossification of vertebral body	0.00927	NFIX	1
Tissue Development	ossification of vertebral body	0.00927	NFIX	1
Hematological System Development and Function	pH of arterial blood	0.00927	AVP	1
Developmental Disorder	parietal foramina 2	0.00927	ALX4	1
Hereditary Disorder	parietal foramina 2	0.00927	ALX4	1
Skeletal and Muscular Disorders	parietal foramina 2	0.00927	ALX4	1
Organismal Development	patterning of branchial arch artery	0.00927	MKL2	1
Cardiovascular System Development and Function	patterning of branchial arch artery	0.00927	MKL2	1
Renal and Urological System Development and Function	permeability of collecting tubule	0.00927	AVP	1
Cellular Function and Maintenance	persistence of Schwann cells	0.00927	CHD4	1
Small Molecule Biochemistry	phosphorylation of phytosphingosine	0.00927	SPHK2	1
Cellular Growth and Proliferation	pluripotency of colony forming multilineage cells	0.00927	PBX1	1
Endocrine System Disorders	premature ovarian failure type 7	0.00927	NR5A1	1
Reproductive System Disease	premature ovarian failure type 7	0.00927	NR5A1	1
Cellular Growth and Proliferation	proliferation of myoepithelial cells	0.00927	OXT	1
Skeletal and Muscular System Development and Function	proliferation of myoepithelial cells	0.00927	OXT	1
Cellular Development	proliferation of myoepithelial cells	0.00927	OXT	1
Tissue Morphology	quantity of dorsal horn cells	0.00927	PRKAR1B	1
Nervous System Development and Function	quantity of dorsal horn cells	0.00927	PRKAR1B	1
Cell-To-Cell Signaling and Interaction	quantity of ribbon synapse	0.00927	BSN	1
Tissue Development	quantity of ribbon synapse	0.00927	BSN	1
Cellular Assembly and Organization	quantity of ribbon synapse	0.00927	BSN	1
Nervous System Development and Function	quantity of ribbon synapse	0.00927	BSN	1
Immune Cell Trafficking	redistribution of dendritic cells	0.00927	CCR7	1
Cellular Movement	redistribution of dendritic cells	0.00927	CCR7	1
Hematological System Development and Function	regulation of cytotoxic T cells	0.00927	HLA-B	1
Cellular Function and Maintenance	regulation of cytotoxic T cells	0.00927	HLA-B	1
DNA Replication, Recombination, and Repair	remodeling of minimal viral promoter	0.00927	IL2RA	1
Cell-To-Cell Signaling and Interaction	responsiveness of dendritic cells	0.00927	CCR7	1
Small Molecule Biochemistry	retention of uridine	0.00927	UPP1	1
Nucleic Acid Metabolism	retention of uridine	0.00927	UPP1	1
Developmental Disorder	right-sided isomerism	0.00927	NODAL	1
Skeletal and Muscular Disorders	sacroiliitis	0.00927	HLA-B	1
Inflammatory Disease	sacroiliitis	0.00927	HLA-B	1
Connective Tissue Disorders	sacroiliitis	0.00927	HLA-B	1
Cell Morphology	size of granulosa cells	0.00927	NR5A1	1
Reproductive System Development and Function	size of granulosa cells	0.00927	NR5A1	1
Endocrine System Disorders	spermatogenic failure 8	0.00927	NR5A1	1
Developmental Disorder	spermatogenic failure 8	0.00927	NR5A1	1
Hereditary Disorder	spermatogenic failure 8	0.00927	NR5A1	1
Reproductive System Disease	spermatogenic failure 8	0.00927	NR5A1	1
Organ Development	stimulation of corrugator supercilii muscle	0.00927	AVP	1
Skeletal and Muscular System Development and Function	stimulation of corrugator supercilii muscle	0.00927	AVP	1
Cell-To-Cell Signaling and Interaction	stimulation of endometrial cells	0.00927	AVP	1
Cellular Growth and Proliferation	stimulation of endometrial cells	0.00927	AVP	1
Lipid Metabolism	stimulation of thromboxane A2	0.00927	AVP	1
Small Molecule Biochemistry	stimulation of thromboxane A2	0.00927	AVP	1
Organ Development	stimulation of zygomaticus major muscle	0.00927	AVP	1
Skeletal and Muscular System Development and Function	stimulation of zygomaticus major muscle	0.00927	AVP	1
Immunological Disease	susceptibility to carbamazepine-induced hypersensitivity syndrome	0.00927	HLA-A	1
Dermatological Diseases and Conditions	susceptibility to carbamazepine-induced hypersensitivity syndrome	0.00927	HLA-A	1
Hematological Disease	susceptibility to carbamazepine-induced hypersensitivity syndrome	0.00927	HLA-A	1
Cancer	thymic carcinoid tumor	0.00927	NCOR2	1
DNA Replication, Recombination, and Repair	unwinding of origin of replication in the short region	0.00927	DNAJB1	1
Embryonic Development	vasculogenesis of coronary vessel	0.00927	TGFBR3	1
Organ Development	vasculogenesis of coronary vessel	0.00927	TGFBR3	1
Organismal Development	vasculogenesis of coronary vessel	0.00927	TGFBR3	1
Tissue Development	vasculogenesis of coronary vessel	0.00927	TGFBR3	1
Cardiovascular System Development and Function	vasculogenesis of coronary vessel	0.00927	TGFBR3	1
Behavior	yawning	0.00927	OXT	1
Tissue Morphology	abnormal morphology of metanephric mesenchyme	0.00942	PBX1,RARA	2
Hematological System Development and Function	arrest in cell rolling of leukocytes	0.00942	CCR7,GNAI2	2
Immune Cell Trafficking	arrest in cell rolling of leukocytes	0.00942	CCR7,GNAI2	2
Cellular Movement	arrest in cell rolling of leukocytes	0.00942	CCR7,GNAI2	2
Dermatological Diseases and Conditions	hypotrichosis	0.00942	APCDD1,WNT10A	2
Organ Morphology	quantity of nephron	0.00942	PBX1,RARA	2
Renal and Urological System Development and Function	quantity of nephron	0.00942	PBX1,RARA	2
Embryonic Development	septation of embryonic tissue	0.00942	RARA,TGFBR3	2
Tissue Development	septation of embryonic tissue	0.00942	RARA,TGFBR3	2
Immunological Disease	vitiligo vulgaris	0.00942	HLA-A,IL2RA	2
Dermatological Diseases and Conditions	vitiligo vulgaris	0.00942	HLA-A,IL2RA	2
Gene Expression	transcription of DNA	0.00946	ALX4,ARID3A,CHD4,DAB2IP,EBF4,HIF3A,HIVEP3,JARID2,LOXL2,MCF2L,MKL2,MYT1L,NCOR2,NFIX,NODAL,NR5A1,PBX1,PRDM16,PSMC5,RAI1,RARA,SALL4,USF2,VSX2,WWTR1,ZFHX3	26
Cardiovascular Disease	double outlet right ventricle	0.00997	MKL2,PBX1,RARA	3
Developmental Disorder	double outlet right ventricle	0.00997	MKL2,PBX1,RARA	3
Tissue Morphology	quantity of hematopoietic progenitor cells	0.00999	ARID3A,CCR7,GNAI2,HIVEP3,IL21R,JARID2,LAMA3,PBX1,PRKCE,RARA,TAP1	11
Hematological System Development and Function	quantity of hematopoietic progenitor cells	0.00999	ARID3A,CCR7,GNAI2,HIVEP3,IL21R,JARID2,LAMA3,PBX1,PRKCE,RARA,TAP1	11
Hematopoiesis	quantity of hematopoietic progenitor cells	0.00999	ARID3A,CCR7,GNAI2,HIVEP3,IL21R,JARID2,LAMA3,PBX1,PRKCE,RARA,TAP1	11
Cancer	lymphohematopoietic cancer	0.01	CARD11,CCR7,CFLAR,CLDN5,DLEU7,ENC1,ERG,HLA-A,IL2RA,JARID2,KSR1,MAD1L1,MAP4K1,PBX1,PSMB8,PSMB9,RARA,TNIK	18
Embryonic Development	morphology of skull	0.0102	ALX4,COL11A2,NFIX,PBX1,RARA,SALL4	6
Connective Tissue Development and Function	morphology of skull	0.0102	ALX4,COL11A2,NFIX,PBX1,RARA,SALL4	6
Organ Development	morphology of skull	0.0102	ALX4,COL11A2,NFIX,PBX1,RARA,SALL4	6
Organ Morphology	morphology of skull	0.0102	ALX4,COL11A2,NFIX,PBX1,RARA,SALL4	6
Organismal Development	morphology of skull	0.0102	ALX4,COL11A2,NFIX,PBX1,RARA,SALL4	6
Skeletal and Muscular System Development and Function	morphology of skull	0.0102	ALX4,COL11A2,NFIX,PBX1,RARA,SALL4	6
Tissue Development	morphology of skull	0.0102	ALX4,COL11A2,NFIX,PBX1,RARA,SALL4	6
Hereditary Disorder	Muscular Dystrophy	0.0104	GYLTL1B,HLA-A,mir-130,MYL4,TNNT3	5
Skeletal and Muscular Disorders	Muscular Dystrophy	0.0104	GYLTL1B,HLA-A,mir-130,MYL4,TNNT3	5
Tissue Morphology	abnormal morphology of thyroid cartilage	0.0106	RAI1,RARA	2
Connective Tissue Development and Function	abnormal morphology of thyroid cartilage	0.0106	RAI1,RARA	2
Skeletal and Muscular System Development and Function	abnormal morphology of thyroid cartilage	0.0106	RAI1,RARA	2
Cellular Assembly and Organization	formation of membrane processes	0.0106	ENC1,ITPKA	2
Cardiovascular Disease	transposition of great vessel	0.0106	NODAL,TGFBR3	2
Developmental Disorder	transposition of great vessel	0.0106	NODAL,TGFBR3	2
Hereditary Disorder	transposition of great vessel	0.0106	NODAL,TGFBR3	2
Respiratory System Development and Function	abnormal morphology of respiratory system	0.011	COL11A2,PBX1,RAI1,RARA	4
Cell-To-Cell Signaling and Interaction	long-term potentiation of synapse	0.011	GABBR1,ITPKA,KSR1,PRKAR1B,TAP1	5
Nervous System Development and Function	long-term potentiation of synapse	0.011	GABBR1,ITPKA,KSR1,PRKAR1B,TAP1	5
Cellular Function and Maintenance	depolarization of cells	0.0112	AVP,CACNA1C,OXT	3
Cell Morphology	depolarization of cells	0.0112	AVP,CACNA1C,OXT	3
Cell-To-Cell Signaling and Interaction	long term depression of synapse	0.0112	GNAI2,PRKAR1B,TAP1	3
Nervous System Development and Function	long term depression of synapse	0.0112	GNAI2,PRKAR1B,TAP1	3
Hematological System Development and Function	selection of thymocytes	0.0118	CARD11,CCR7,MAD1L1	3
Cell-To-Cell Signaling and Interaction	selection of thymocytes	0.0118	CARD11,CCR7,MAD1L1	3
Cellular Function and Maintenance	selection of thymocytes	0.0118	CARD11,CCR7,MAD1L1	3
Lymphoid Tissue Structure and Development	selection of thymocytes	0.0118	CARD11,CCR7,MAD1L1	3
Cellular Development	selection of thymocytes	0.0118	CARD11,CCR7,MAD1L1	3
Antigen Presentation	selection of thymocytes	0.0118	CARD11,CCR7,MAD1L1	3
Hematopoiesis	selection of thymocytes	0.0118	CARD11,CCR7,MAD1L1	3
Cell-mediated Immune Response	selection of thymocytes	0.0118	CARD11,CCR7,MAD1L1	3
Hematological System Development and Function	infiltration by B lymphocytes	0.0119	EFS,ZC3H12A	2
Humoral Immune Response	infiltration by B lymphocytes	0.0119	EFS,ZC3H12A	2
Immune Cell Trafficking	infiltration by B lymphocytes	0.0119	EFS,ZC3H12A	2
Cellular Movement	infiltration by B lymphocytes	0.0119	EFS,ZC3H12A	2
Hematological System Development and Function	shape change of T lymphocytes	0.0119	CCR7,MAP4K1	2
Cell Morphology	shape change of T lymphocytes	0.0119	CCR7,MAP4K1	2
Immune Cell Trafficking	shape change of T lymphocytes	0.0119	CCR7,MAP4K1	2
Cellular Movement	shape change of T lymphocytes	0.0119	CCR7,MAP4K1	2
Cell-mediated Immune Response	shape change of T lymphocytes	0.0119	CCR7,MAP4K1	2
Skeletal and Muscular Disorders	myopathy	0.0122	CACNA1C,COL13A1,GYLTL1B,HLA-A,KCNQ1,MEGF10,mir-130,MYL4,TNNT3	9
Small Molecule Biochemistry	accumulation of inositol phosphate	0.0124	AVP,GABBR1,OXT	3
Molecular Transport	accumulation of inositol phosphate	0.0124	AVP,GABBR1,OXT	3
Carbohydrate Metabolism	accumulation of inositol phosphate	0.0124	AVP,GABBR1,OXT	3
Behavior	anxiety	0.0125	AVP,CRHBP,GABBR1,OXT,RAI1,SEPT5	6
Cell Morphology	morphology of lymphocytes	0.0125	ARID3A,CARD11,HLA-B,IL2RA,PSMB9,TAP1	6
Organ Morphology	abnormal morphology of uterus	0.0131	ANTXR2,PRKCE,RARA	3
Reproductive System Development and Function	abnormal morphology of uterus	0.0131	ANTXR2,PRKCE,RARA	3
Developmental Disorder	congenital urogenital anomaly	0.0131	NR5A1,PBX1,PRKAR1B,PSMB9,RARA,SALL4	6
Cell Death and Survival	apoptosis	0.0131	ALX4,ANTXR2,AVP,CACNA1C,CAMK1D,CASZ1,CCR7,CFLAR,CLCF1,DAB2IP,DLEU7,DNAJB1,EBF4,ENC1,ERG,GABBR1,GNAI2,HLA-B,IGF2BP1,IL2RA,KSR1,LAMA3,LOXL2,MAD1L1,MAP4K1,MCF2L,NCOR2,NODAL,NR5A1,OSGIN1,PLD2,PRDM16,PRKCE,PRPH,RARA,SLAMF1,SPHK2,ST3GAL1,TGFBR3,TRAF5,TRIM2,ZC3H12A	42
Cell Morphology	contraction of connective tissue cells	0.0132	AVP,PRKCE	2
Nervous System Development and Function	object recognition memory	0.0132	GABBR1,SIGIRR	2
Behavior	object recognition memory	0.0132	GABBR1,SIGIRR	2
Protein Synthesis	quantity of IL-4 in blood	0.0132	CARD11,GNAI2	2
Hematological System Development and Function	signaling of T lymphocytes	0.0132	IL2RA,SLAMF1	2
Cell-To-Cell Signaling and Interaction	signaling of T lymphocytes	0.0132	IL2RA,SLAMF1	2
Cellular Function and Maintenance	function of phagocytes	0.0136	CCR7,GNAI2,IL21R,MAP4K1,PLD2,SIGIRR,SLAMF1,TRAF5	8
Cellular Function and Maintenance	function of dendritic cells	0.0145	CCR7,IL21R,MAP4K1,SIGIRR	4
Cardiovascular System Development and Function	QT interval of heart	0.0146	CACNA1C,KCNQ1	2
Gene Expression	transactivation	0.0146	CAMK1D,CHD4,ERG,HIF3A,IGF2BP1,IL2RA,NCOR2,NR5A1,PBX1,RARA,SPHK2,VAV2,WWTR1	13
Cell Death and Survival	cytotoxicity of lymphocytes	0.0148	CARD11,CFLAR,HLA-A,HLA-B,IL21R	5
Hematological Disease	hematological neoplasia	0.0152	CARD11,CCR7,CFLAR,CLDN5,DLEU7,ENC1,ERG,HLA-A,IL2RA,JARID2,KSR1,MAP4K1,PBX1,PSMB8,PSMB9,RARA,TNIK	17
Cancer	hematological neoplasia	0.0152	CARD11,CCR7,CFLAR,CLDN5,DLEU7,ENC1,ERG,HLA-A,IL2RA,JARID2,KSR1,MAP4K1,PBX1,PSMB8,PSMB9,RARA,TNIK	17
Behavior	learning	0.0154	AVP,CACNA1C,CRHBP,GABBR1,KSR1,OXT,PRKAR1B,SEPT5,SIGIRR	9
Hereditary Disorder	recessive disease	0.0157	ALX4,ANTXR2,CCR7,COL11A2,GP1BB,GYLTL1B,KCNQ1,MEGF10,mir-130,PRKAR1B,PSMB8,TUBGCP6,VSX2,WNT10A	14
Tissue Morphology	morphology of connective tissue	0.0163	CFLAR,COL11A2,GP1BB,LAMA3,NFIX,PBX1,RAI1,RARA,TGFBR3,ZC3H12A,ZPBP	11
Cell Death and Survival	killing of leukocytes	0.0166	HLA-B,SLAMF1,VAV2	3
Digestive System Development and Function	development of gastrointestinal tract	0.017	ALX4,IGF2BP1,NODAL,SALL4	4
Cellular Assembly and Organization	fusion of vesicles	0.0174	BSN,MYO1C,VAMP2	3
Organ Morphology	lack of genital organ	0.0175	NR5A1,RARA	2
Reproductive System Development and Function	lack of genital organ	0.0175	NR5A1,RARA	2
Gastrointestinal Disease	megacolon	0.0175	GNAI2,SALL4	2
Developmental Disorder	scoliosis	0.0175	MEGF10,NFIX	2
Skeletal and Muscular Disorders	scoliosis	0.0175	MEGF10,NFIX	2
Cancer	tumorigenesis of soft tissue sarcoma	0.0175	MAD1L1,PSMB9	2
Respiratory System Development and Function	abnormal morphology of snout	0.0182	COL11A2,PBX1,RAI1	3
Developmental Disorder	congenital anomalies of kidney and urinary tract	0.0184	PBX1,PRKAR1B,PSMB9,RARA,SALL4	5
Renal and Urological Disease	congenital anomalies of kidney and urinary tract	0.0184	PBX1,PRKAR1B,PSMB9,RARA,SALL4	5
Developmental Disorder	congenital anomaly of limb	0.0184	ALX4,CACNA1C,COL11A2,GP1BB,HIVEP3	5
Skeletal and Muscular Disorders	congenital anomaly of limb	0.0184	ALX4,CACNA1C,COL11A2,GP1BB,HIVEP3	5
Cardiovascular Disease	Jervell and Lange-Nielsen syndrome	0.0185	KCNQ1	1
Developmental Disorder	Jervell and Lange-Nielsen syndrome	0.0185	KCNQ1	1
Hereditary Disorder	Jervell and Lange-Nielsen syndrome	0.0185	KCNQ1	1
Neurological Disease	Jervell and Lange-Nielsen syndrome	0.0185	KCNQ1	1
Auditory Disease	Jervell and Lange-Nielsen syndrome	0.0185	KCNQ1	1
Cardiovascular Disease	Shprintzen syndrome	0.0185	GP1BB	1
Developmental Disorder	Shprintzen syndrome	0.0185	GP1BB	1
Hereditary Disorder	Shprintzen syndrome	0.0185	GP1BB	1
Skeletal and Muscular Disorders	Shprintzen syndrome	0.0185	GP1BB	1
Developmental Disorder	Smith-Magenis syndrome	0.0185	RAI1	1
Hereditary Disorder	Smith-Magenis syndrome	0.0185	RAI1	1
Neurological Disease	Smith-Magenis syndrome	0.0185	RAI1	1
Endocrine System Disorders	Sotos syndrome	0.0185	NFIX	1
Developmental Disorder	Sotos syndrome	0.0185	NFIX	1
Neurological Disease	Sotos syndrome	0.0185	NFIX	1
Organismal Injury and Abnormalities	Sotos syndrome	0.0185	NFIX	1
Reproductive System Disease	Sotos syndrome	0.0185	NFIX	1
Gastrointestinal Disease	X-linked visceral heterotaxy 1	0.0185	NODAL	1
Cardiovascular Disease	X-linked visceral heterotaxy 1	0.0185	NODAL	1
Developmental Disorder	X-linked visceral heterotaxy 1	0.0185	NODAL	1
Hereditary Disorder	X-linked visceral heterotaxy 1	0.0185	NODAL	1
Organ Morphology	abnormal morphology of dentate nucleus of cerebellum	0.0185	UPP1	1
Nervous System Development and Function	abnormal morphology of dentate nucleus of cerebellum	0.0185	UPP1	1
Tissue Morphology	abnormal morphology of gonad rudiment	0.0185	PBX1	1
Embryonic Development	abnormal morphology of gonad rudiment	0.0185	PBX1	1
Tissue Morphology	abnormal morphology of gonadal ridge	0.0185	NR5A1	1
Lymphoid Tissue Structure and Development	abnormal morphology of lymph node T cell domain	0.0185	CCR7	1
Embryonic Development	abnormal morphology of primary bronchus	0.0185	RARA	1
Organ Development	abnormal morphology of primary bronchus	0.0185	RARA	1
Organ Morphology	abnormal morphology of primary bronchus	0.0185	RARA	1
Organismal Development	abnormal morphology of primary bronchus	0.0185	RARA	1
Tissue Development	abnormal morphology of primary bronchus	0.0185	RARA	1
Respiratory System Development and Function	abnormal morphology of primary bronchus	0.0185	RARA	1
Cell Death and Survival	apoptosis of decidual cells	0.0185	SPHK2	1
Cell Death and Survival	apoptosis of squamous carcinoma cells	0.0185	LAMA3	1
Tumor Morphology	apoptosis of squamous carcinoma cells	0.0185	LAMA3	1
Hematological System Development and Function	arrest in cell rolling of neutrophils	0.0185	GNAI2	1
Immune Cell Trafficking	arrest in cell rolling of neutrophils	0.0185	GNAI2	1
Inflammatory Response	arrest in cell rolling of neutrophils	0.0185	GNAI2	1
Cellular Movement	arrest in cell rolling of neutrophils	0.0185	GNAI2	1
Cell-To-Cell Signaling and Interaction	association of focal adhesions	0.0185	PRKCE	1
Tissue Development	association of focal adhesions	0.0185	PRKCE	1
Cell Morphology	cell flattening of fibroblasts	0.0185	KSR1	1
Connective Tissue Development and Function	cell flattening of fibroblasts	0.0185	KSR1	1
Molecular Transport	co-transport of K+	0.0185	AVP	1
Tissue Morphology	contraction of hindgut	0.0185	OXT	1
Embryonic Development	contraction of hindgut	0.0185	OXT	1
Organ Morphology	contraction of myometrium	0.0185	OXT	1
Gastrointestinal Disease	damage of intestinal villus	0.0185	EFS	1
Tissue Morphology	deformation of vertebral column	0.0185	NFIX	1
Skeletal and Muscular Disorders	deformation of vertebral column	0.0185	NFIX	1
Organismal Injury and Abnormalities	deformation of vertebral column	0.0185	NFIX	1
Cell Death and Survival	delay in apoptosis of breast cancer cell lines	0.0185	PRKCE	1
Tissue Development	delay in initiation of myelination of sciatic nerve	0.0185	CHD4	1
Nervous System Development and Function	delay in initiation of myelination of sciatic nerve	0.0185	CHD4	1
Embryonic Development	development of B-cell follicle	0.0185	CCR7	1
Organ Development	development of B-cell follicle	0.0185	CCR7	1
Organismal Development	development of B-cell follicle	0.0185	CCR7	1
Lymphoid Tissue Structure and Development	development of B-cell follicle	0.0185	CCR7	1
Tissue Development	development of D4 interneurons	0.0185	TLX3	1
Cellular Development	development of D4 interneurons	0.0185	TLX3	1
Nervous System Development and Function	development of D4 interneurons	0.0185	TLX3	1
Tissue Development	development of adrenergic neurons	0.0185	TLX3	1
Cellular Development	development of adrenergic neurons	0.0185	TLX3	1
Nervous System Development and Function	development of adrenergic neurons	0.0185	TLX3	1
Embryonic Development	development of ameloblasts	0.0185	LAMA3	1
Connective Tissue Development and Function	development of ameloblasts	0.0185	LAMA3	1
Organismal Development	development of ameloblasts	0.0185	LAMA3	1
Tissue Development	development of ameloblasts	0.0185	LAMA3	1
Digestive System Development and Function	development of ameloblasts	0.0185	LAMA3	1
Cellular Development	development of ameloblasts	0.0185	LAMA3	1
Embryonic Development	development of anorectum	0.0185	SALL4	1
Organ Development	development of anorectum	0.0185	SALL4	1
Organismal Development	development of anorectum	0.0185	SALL4	1
Tissue Development	development of anorectum	0.0185	SALL4	1
Digestive System Development and Function	development of anorectum	0.0185	SALL4	1
Connective Tissue Development and Function	differentiation of chondroblast cells	0.0185	RARA	1
Cellular Development	differentiation of chondroblast cells	0.0185	RARA	1
Embryonic Development	differentiation of parietal endoderm	0.0185	RARA	1
Tissue Development	differentiation of parietal endoderm	0.0185	RARA	1
Cellular Development	differentiation of parietal endoderm	0.0185	RARA	1
Cellular Compromise	disorganization of vascular endothelial cells	0.0185	NR5A1	1
Neurological Disease	edema of fiber tract	0.0185	UPP1	1
Organismal Injury and Abnormalities	edema of fiber tract	0.0185	UPP1	1
Developmental Disorder	encephalopathy of neural tube	0.0185	SPHK2	1
Neurological Disease	encephalopathy of neural tube	0.0185	SPHK2	1
Molecular Transport	excretion of chloride	0.0185	OXT	1
Cellular Function and Maintenance	exocytosis of tertiary granules	0.0185	VAMP2	1
Cellular Assembly and Organization	exocytosis of tertiary granules	0.0185	VAMP2	1
Molecular Transport	exocytosis of tertiary granules	0.0185	VAMP2	1
Hematological System Development and Function	expansion of effector memory T lymphocytes	0.0185	IL2RA	1
Cellular Growth and Proliferation	expansion of effector memory T lymphocytes	0.0185	IL2RA	1
Cellular Development	expansion of effector memory T lymphocytes	0.0185	IL2RA	1
Immunological Disease	experimental systemic lupus erythematosus	0.0185	TAP1	1
Skeletal and Muscular Disorders	experimental systemic lupus erythematosus	0.0185	TAP1	1
Inflammatory Disease	experimental systemic lupus erythematosus	0.0185	TAP1	1
Connective Tissue Disorders	experimental systemic lupus erythematosus	0.0185	TAP1	1
Cellular Function and Maintenance	extension of parallel fiber	0.0185	NFIX	1
Cell Morphology	extension of parallel fiber	0.0185	NFIX	1
Cellular Assembly and Organization	extension of parallel fiber	0.0185	NFIX	1
Nervous System Development and Function	extension of parallel fiber	0.0185	NFIX	1
Hematological System Development and Function	formation of megakaryocyte/erythrocyte lineage-restricted progenitor cells	0.0185	PBX1	1
Cellular Growth and Proliferation	formation of megakaryocyte/erythrocyte lineage-restricted progenitor cells	0.0185	PBX1	1
Lymphoid Tissue Structure and Development	formation of megakaryocyte/erythrocyte lineage-restricted progenitor cells	0.0185	PBX1	1
Hematopoiesis	formation of megakaryocyte/erythrocyte lineage-restricted progenitor cells	0.0185	PBX1	1
Cellular Assembly and Organization	formation of megamitochondria	0.0185	OSGIN1	1
Cellular Assembly and Organization	formation of punctate structures	0.0185	AGAP1	1
Tissue Morphology	fusion of nasal cartilage	0.0185	ALX4	1
Connective Tissue Development and Function	fusion of nasal cartilage	0.0185	ALX4	1
Skeletal and Muscular System Development and Function	fusion of nasal cartilage	0.0185	ALX4	1
Small Molecule Biochemistry	generation of D-sphingosine	0.0185	SPHK2	1
Reproductive System Disease	growth of prostatic carcinoma	0.0185	DAB2IP	1
Cancer	growth of prostatic carcinoma	0.0185	DAB2IP	1
Nervous System Development and Function	guidance of naive T lymphocytes	0.0185	CCR7	1
Neurological Disease	hyperalgesia of nociceptor	0.0185	PRKCE	1
Organismal Injury and Abnormalities	hyperalgesia of nociceptor	0.0185	PRKCE	1
Metabolic Disease	hypernatremia	0.0185	GNAI2	1
Hematological Disease	hypernatremia	0.0185	GNAI2	1
Neurological Disease	hypothermia-sweating syndrome	0.0185	CLCF1	1
Reproductive System Disease	incidence of mammary tumor	0.0185	IGF2BP1	1
Cancer	incidence of mammary tumor	0.0185	IGF2BP1	1
Lipid Metabolism	incorporation of D-erythro-C16-ceramide	0.0185	SPHK2	1
Small Molecule Biochemistry	incorporation of D-erythro-C16-ceramide	0.0185	SPHK2	1
Cardiovascular Disease	infantile systemic hyalinosis	0.0185	ANTXR2	1
Reproductive System Disease	infantile systemic hyalinosis	0.0185	ANTXR2	1
Connective Tissue Disorders	infantile systemic hyalinosis	0.0185	ANTXR2	1
Infectious Disease	infection of lower respiratory tract	0.0185	AVP	1
Respiratory Disease	infection of lower respiratory tract	0.0185	AVP	1
Infectious Disease	infectious mononucleosis	0.0185	IL2RA	1
Infectious Disease	infectivity of vesicular stomatitis virus	0.0185	RARRES3	1
Nervous System Development and Function	inhibition of sympathetic nervous system	0.0185	AVP	1
Cell Death and Survival	killing of cytotoxic T cells	0.0185	VAV2	1
Digestive System Development and Function	lack of anal canal	0.0185	RARA	1
Tissue Morphology	lack of vestibular hair cells	0.0185	KCNQ1	1
Cell Morphology	lack of vestibular hair cells	0.0185	KCNQ1	1
Organ Morphology	lack of vestibular hair cells	0.0185	KCNQ1	1
Nervous System Development and Function	lack of vestibular hair cells	0.0185	KCNQ1	1
Auditory and Vestibular System Development and Function	lack of vestibular hair cells	0.0185	KCNQ1	1
Neurological Disease	lesioning of cerebral cortex	0.0185	CFLAR	1
Organismal Injury and Abnormalities	lesioning of cerebral cortex	0.0185	CFLAR	1
Cellular Movement	locomotion of prostate cancer cell lines	0.0185	PRKCE	1
Small Molecule Biochemistry	metabolism of uridine	0.0185	UPP1	1
Nucleic Acid Metabolism	metabolism of uridine	0.0185	UPP1	1
DNA Replication, Recombination, and Repair	metabolism of uridine	0.0185	UPP1	1
Embryonic Development	morphology of body axis	0.0185	RARA	1
Organismal Development	morphology of body axis	0.0185	RARA	1
Cell Morphology	morphology of colon cell lines	0.0185	PRKCE	1
Digestive System Development and Function	morphology of colon cell lines	0.0185	PRKCE	1
Organ Morphology	morphology of crypt	0.0185	IGF2BP1	1
Digestive System Development and Function	morphology of crypt	0.0185	IGF2BP1	1
Tissue Morphology	morphology of forelimb bud	0.0185	RARA	1
Embryonic Development	morphology of forelimb bud	0.0185	RARA	1
Hematological Disease	neonatal alloimmune thrombocytopenia	0.0185	GP1BB	1
Cell Death and Survival	onset of cell death of motor neurons	0.0185	PRPH	1
Developmental Disorder	otospondylomegaepiphyseal dysplasia	0.0185	COL11A2	1
Hereditary Disorder	otospondylomegaepiphyseal dysplasia	0.0185	COL11A2	1
Skeletal and Muscular Disorders	otospondylomegaepiphyseal dysplasia	0.0185	COL11A2	1
Connective Tissue Disorders	otospondylomegaepiphyseal dysplasia	0.0185	COL11A2	1
Reproductive System Disease	premature labor	0.0185	CACNA1C	1
Cardiovascular System Development and Function	pressure of vasculature	0.0185	AVP	1
Reproductive System Disease	primary amenorrhea	0.0185	TGFBR3	1
Cellular Growth and Proliferation	proliferation of decidual cells	0.0185	SPHK2	1
Reproductive System Development and Function	proliferation of decidual cells	0.0185	SPHK2	1
Tissue Morphology	quantity of abnormal erythrocytes	0.0185	NR5A1	1
Tissue Morphology	quantity of choriocarcinoma cells	0.0185	NODAL	1
Cellular Growth and Proliferation	quantity of choriocarcinoma cells	0.0185	NODAL	1
Cellular Development	quantity of choriocarcinoma cells	0.0185	NODAL	1
Tumor Morphology	quantity of choriocarcinoma cells	0.0185	NODAL	1
Tissue Morphology	quantity of promyelocytes	0.0185	RARA	1
Hematological System Development and Function	quantity of promyelocytes	0.0185	RARA	1
Lymphoid Tissue Structure and Development	quantity of promyelocytes	0.0185	RARA	1
Hematopoiesis	quantity of promyelocytes	0.0185	RARA	1
Organ Morphology	quantity of pulmonary alveolus	0.0185	RARA	1
Respiratory System Development and Function	quantity of pulmonary alveolus	0.0185	RARA	1
Small Molecule Biochemistry	quantity of thymidine	0.0185	UPP1	1
Molecular Transport	quantity of thymidine	0.0185	UPP1	1
Nucleic Acid Metabolism	quantity of thymidine	0.0185	UPP1	1
DNA Replication, Recombination, and Repair	quantity of thymidine	0.0185	UPP1	1
Tissue Morphology	quantity of ureteric bud branch	0.0185	RARA	1
Embryonic Development	quantity of ureteric bud branch	0.0185	RARA	1
Cancer	quantity of uterine tumor	0.0185	PSMB9	1
Cell-To-Cell Signaling and Interaction	rearrangement of focal adhesions	0.0185	IL2RA	1
Tissue Development	rearrangement of focal adhesions	0.0185	IL2RA	1
Cellular Assembly and Organization	rearrangement of focal adhesions	0.0185	IL2RA	1
Cellular Assembly and Organization	redistribution of F-actin	0.0185	TNIK	1
Molecular Transport	redistribution of F-actin	0.0185	TNIK	1
Protein Trafficking	redistribution of F-actin	0.0185	TNIK	1
Cellular Function and Maintenance	reorganization of cortical actin filaments	0.0185	PLD2	1
Cell Morphology	reorganization of cortical actin filaments	0.0185	PLD2	1
Cellular Assembly and Organization	reorganization of cortical actin filaments	0.0185	PLD2	1
Cell Morphology	shrinkage of nucleus	0.0185	RARRES3	1
Cellular Assembly and Organization	shrinkage of nucleus	0.0185	RARRES3	1
Cellular Compromise	shrinkage of nucleus	0.0185	RARRES3	1
Hematological System Development and Function	stimulation of granulocyte progenitors	0.0185	RARA	1
Cell-To-Cell Signaling and Interaction	stimulation of granulocyte progenitors	0.0185	RARA	1
Cellular Growth and Proliferation	stimulation of granulocyte progenitors	0.0185	RARA	1
Hematopoiesis	stimulation of granulocyte progenitors	0.0185	RARA	1
Organ Development	stimulation of kidney	0.0185	AVP	1
Renal and Urological System Development and Function	stimulation of kidney	0.0185	AVP	1
Organ Development	stimulation of vascular smooth muscle	0.0185	AVP	1
Skeletal and Muscular System Development and Function	stimulation of vascular smooth muscle	0.0185	AVP	1
Digestive System Development and Function	survival of colon cell lines	0.0185	KSR1	1
Cell Death and Survival	survival of colon cell lines	0.0185	KSR1	1
Immunological Disease	susceptibility to abacavir hypersensitivity	0.0185	HLA-B	1
Dermatological Diseases and Conditions	susceptibility to abacavir hypersensitivity	0.0185	HLA-B	1
Hematological Disease	susceptibility to abacavir hypersensitivity	0.0185	HLA-B	1
Neurological Disease	syndromic hearing loss	0.0185	KCNQ1	1
Auditory Disease	syndromic hearing loss	0.0185	KCNQ1	1
Drug Metabolism	toxicity of 5-fluorouracil	0.0185	UPP1	1
Small Molecule Biochemistry	toxicity of 5-fluorouracil	0.0185	UPP1	1
Nucleic Acid Metabolism	toxicity of 5-fluorouracil	0.0185	UPP1	1
Hematological System Development and Function	trafficking of plasmacytoid dendritic cells	0.0185	CCR7	1
Immune Cell Trafficking	trafficking of plasmacytoid dendritic cells	0.0185	CCR7	1
Inflammatory Response	trafficking of plasmacytoid dendritic cells	0.0185	CCR7	1
Cellular Movement	trafficking of plasmacytoid dendritic cells	0.0185	CCR7	1
Cellular Development	transdifferentiation of retinal cells	0.0185	VSX2	1
Visual System Development and Function	transdifferentiation of retinal cells	0.0185	VSX2	1
Hematological System Development and Function	transmigration of bone marrow-derived dendritic cells	0.0185	CCR7	1
Immune Cell Trafficking	transmigration of bone marrow-derived dendritic cells	0.0185	CCR7	1
Inflammatory Response	transmigration of bone marrow-derived dendritic cells	0.0185	CCR7	1
Cellular Movement	transmigration of bone marrow-derived dendritic cells	0.0185	CCR7	1
Infectious Disease	viral entry by measles virus	0.0185	SLAMF1	1
Neurological Disease	tonic-clonic seizure	0.019	GABBR1,GNG7,RAI1	3
Cell Death and Survival	apoptosis of lymphoma cells	0.019	CFLAR,NCOR2	2
Tumor Morphology	apoptosis of lymphoma cells	0.019	CFLAR,NCOR2	2
Hematological System Development and Function	co-stimulation of T lymphocytes	0.019	CARD11,SLAMF1	2
Cell-To-Cell Signaling and Interaction	co-stimulation of T lymphocytes	0.019	CARD11,SLAMF1	2
Cellular Growth and Proliferation	co-stimulation of T lymphocytes	0.019	CARD11,SLAMF1	2
Embryonic Development	development of adrenal gland	0.019	NR5A1,PBX1	2
Organ Development	development of adrenal gland	0.019	NR5A1,PBX1	2
Organismal Development	development of adrenal gland	0.019	NR5A1,PBX1	2
Tissue Development	development of adrenal gland	0.019	NR5A1,PBX1	2
Endocrine System Development and Function	development of adrenal gland	0.019	NR5A1,PBX1	2
Cell Death and Survival	necrosis	0.0192	ALDH3B1,ANTXR2,CARD11,CASZ1,CCR7,CFLAR,CLCF1,DAB2IP,DLEU7,DNAJB1,EBF4,ENC1,ERG,GABBR1,GNAI2,HLA-B,IGF2BP1,IL21R,IL2RA,KSR1,LAMA3,MAD1L1,MAP4K1,MCF2L,NCOR2,NR5A1,OSGIN1,PLD2,PRKCE,PRPH,RARA,SIGIRR,SLC9A3R2,SPHK2,ST3GAL1,TGFBR3,TRAF5,TRIM2,ZC3H12A	39
Cell-To-Cell Signaling and Interaction	synaptic depression	0.0193	GNAI2,HLA-B,PRKAR1B,TAP1	4
Inflammatory Response	antibody response	0.0193	CCR7,HLA-B,MAP4K1,TRAF5,VAV2	5
Tissue Morphology	quantity of memory T lymphocytes	0.0199	CARD11,IL2RA,ZC3H12A	3
Hematological System Development and Function	quantity of memory T lymphocytes	0.0199	CARD11,IL2RA,ZC3H12A	3
Inflammatory Response	inflammation of organ	0.0203	AVP,BSN,CARD11,CCR7,EFS,GABBR1,GNAI2,IL21R,IL2RA,KSR1,mir-130,MKL2,PRKCE,SALL4,SIGIRR,UPP1	16
Cell Death and Survival	cytotoxicity of cells	0.0204	CARD11,CFLAR,HLA-A,HLA-B,IL21R,VAV2	6
Cellular Movement	migration of cells	0.0205	CAMK1D,CCR7,EFS,ERG,GNAI2,IL21R,IL2RA,ITPKA,LAMA3,LASP1,LMO7,MAP4K1,MATN2,MCF2L,MRC2,NFIX,NODAL,OSGIN1,PDLIM2,PLD2,PRKCE,RARA,RNF144A,SLC9A3R2,SPHK2,TLX3,VAV2,WWTR1,ZC3H12A	29
Cell Death and Survival	apoptosis of macrophage cancer cell lines	0.0206	CFLAR,ZC3H12A	2
Cellular Function and Maintenance	nucleation of microtubules	0.0206	RARRES3,TUBGCP6	2
Cellular Assembly and Organization	nucleation of microtubules	0.0206	RARRES3,TUBGCP6	2
Cardiovascular Disease	ventricular septal defect type 2	0.0206	MKL2,RARA	2
Cardiovascular Disease	arrhythmia	0.0207	AVP,CACNA1C,GNAI2,KCNQ1,VAV2	5
Small Molecule Biochemistry	binding of GTP	0.0207	ADAP1,GABBR1,GNAI2	3
Cell Signaling	binding of GTP	0.0207	ADAP1,GABBR1,GNAI2	3
Nucleic Acid Metabolism	binding of GTP	0.0207	ADAP1,GABBR1,GNAI2	3
Nervous System Development and Function	myelination	0.0212	CHD4,CLDN5,CNTNAP1,GABBR1,UPP1	5
Embryonic Development	abnormal morphology of sternum	0.0216	ALX4,RARA,TGFBR3	3
Connective Tissue Development and Function	abnormal morphology of sternum	0.0216	ALX4,RARA,TGFBR3	3
Organ Development	abnormal morphology of sternum	0.0216	ALX4,RARA,TGFBR3	3
Organ Morphology	abnormal morphology of sternum	0.0216	ALX4,RARA,TGFBR3	3
Organismal Development	abnormal morphology of sternum	0.0216	ALX4,RARA,TGFBR3	3
Skeletal and Muscular System Development and Function	abnormal morphology of sternum	0.0216	ALX4,RARA,TGFBR3	3
Tissue Development	abnormal morphology of sternum	0.0216	ALX4,RARA,TGFBR3	3
Cellular Movement	cell movement of breast cell lines	0.0216	PDLIM2,TGFBR3,WWTR1	3
Reproductive System Development and Function	cell movement of breast cell lines	0.0216	PDLIM2,TGFBR3,WWTR1	3
Cell-To-Cell Signaling and Interaction	concentration of norepinephrine	0.0216	IL2RA,NR5A1,VAV2	3
Drug Metabolism	concentration of norepinephrine	0.0216	IL2RA,NR5A1,VAV2	3
Small Molecule Biochemistry	concentration of norepinephrine	0.0216	IL2RA,NR5A1,VAV2	3
Molecular Transport	concentration of norepinephrine	0.0216	IL2RA,NR5A1,VAV2	3
Cellular Function and Maintenance	absorption of Na+	0.0223	AVP,CCR7	2
Molecular Transport	absorption of Na+	0.0223	AVP,CCR7	2
Reproductive System Development and Function	maternal behavior	0.0223	AVP,OXT	2
Behavior	maternal behavior	0.0223	AVP,OXT	2
Endocrine System Disorders	premature ovarian failure	0.0223	NR5A1,TGFBR3	2
Reproductive System Disease	premature ovarian failure	0.0223	NR5A1,TGFBR3	2
Cardiovascular Disease	hypertrophy of heart	0.0224	CACNA1C,GNAI2,KCNQ1,PBX1,PRKCE,VAV2	6
Developmental Disorder	hypertrophy of heart	0.0224	CACNA1C,GNAI2,KCNQ1,PBX1,PRKCE,VAV2	6
Behavior	social behavior	0.0225	AVP,OXT,SEPT5	3
Nervous System Development and Function	thermal nociception	0.0225	GABBR1,LMO7,PRKAR1B	3
Organ Morphology	muscle contraction	0.0237	AVP,CACNA1C,GNAI2,KCNQ1,MYL4,TNNT3	6
Skeletal and Muscular System Development and Function	muscle contraction	0.0237	AVP,CACNA1C,GNAI2,KCNQ1,MYL4,TNNT3	6
Organ Morphology	abnormal morphology of semicircular canal	0.024	KCNQ1,NFIX	2
Auditory and Vestibular System Development and Function	abnormal morphology of semicircular canal	0.024	KCNQ1,NFIX	2
Cellular Development	differentiation of exocrine cells	0.024	OXT,PBX1	2
Reproductive System Development and Function	parturition	0.024	ANTXR2,OXT	2
Hematological System Development and Function	regulation of T lymphocytes	0.024	HLA-B,IL2RA	2
Cellular Function and Maintenance	regulation of T lymphocytes	0.024	HLA-B,IL2RA	2
Organ Morphology	abnormal morphology of gland	0.0247	CCR7,LASP1,NR5A1,PBX1,RARA	5
Tissue Morphology	abnormal morphology of sensory projections	0.0258	TLX3,VAV2	2
Cell Morphology	abnormal morphology of sensory projections	0.0258	TLX3,VAV2	2
Nervous System Development and Function	abnormal morphology of sensory projections	0.0258	TLX3,VAV2	2
Cellular Development	maturation of cells	0.0258	CARD11,IL21R,IL2RA,MAD1L1,MYT1L,PSMC5,RARA,RARRES3,VAV2	9
Organ Morphology	morphology of gland	0.0258	CCR7,KCNQ1,LASP1,NR5A1,PBX1,RARA,VAMP2,VAV2	8
Cell-To-Cell Signaling and Interaction	morphology of intercellular junctions	0.0263	CNTNAP1,COL13A1,TAP1	3
Cell Morphology	morphology of intercellular junctions	0.0263	CNTNAP1,COL13A1,TAP1	3
Cell-To-Cell Signaling and Interaction	secretion of catecholamine	0.0263	AVP,GABBR1,OXT	3
Small Molecule Biochemistry	secretion of catecholamine	0.0263	AVP,GABBR1,OXT	3
Molecular Transport	secretion of catecholamine	0.0263	AVP,GABBR1,OXT	3
Tissue Morphology	quantity of B lymphocytes	0.0269	ARID3A,CCR7,GCNT2,IL21R,PBX1,SPHK2,VAV2,ZC3H12A	8
Hematological System Development and Function	quantity of B lymphocytes	0.0269	ARID3A,CCR7,GCNT2,IL21R,PBX1,SPHK2,VAV2,ZC3H12A	8
Humoral Immune Response	quantity of B lymphocytes	0.0269	ARID3A,CCR7,GCNT2,IL21R,PBX1,SPHK2,VAV2,ZC3H12A	8
Cell Death and Survival	cell death of gonadal cell lines	0.0273	ANTXR2,NR5A1,PLD2	3
Infectious Disease	infection of mammalia	0.0273	ANTXR2,GNAI2,IL21R,PDLIM2,PRKCE,PSMB9,SLAMF1,TAP1	8
Organ Morphology	abnormal morphology of Harderian gland	0.0276	RARA	1
Organ Morphology	abnormal morphology of basilar membrane	0.0276	KCNQ1	1
Auditory and Vestibular System Development and Function	abnormal morphology of basilar membrane	0.0276	KCNQ1	1
Lipid Metabolism	accumulation of all-trans-retinyl esters	0.0276	DHRS3	1
Small Molecule Biochemistry	accumulation of all-trans-retinyl esters	0.0276	DHRS3	1
Vitamin and Mineral Metabolism	accumulation of all-trans-retinyl esters	0.0276	DHRS3	1
Molecular Transport	accumulation of all-trans-retinyl esters	0.0276	DHRS3	1
Connective Tissue Development and Function	accumulation of chondrocytes	0.0276	PBX1	1
Tissue Development	accumulation of chondrocytes	0.0276	PBX1	1
Cell Death and Survival	activation-induced cell death of B lymphocytes	0.0276	MAP4K1	1
Cell-To-Cell Signaling and Interaction	adhesion of Sertoli cells	0.0276	LAMA3	1
Connective Tissue Development and Function	adhesion of Sertoli cells	0.0276	LAMA3	1
Tissue Development	adhesion of Sertoli cells	0.0276	LAMA3	1
Reproductive System Development and Function	adhesion of Sertoli cells	0.0276	LAMA3	1
Cell-To-Cell Signaling and Interaction	adhesion of glioma cells	0.0276	PRKCE	1
Tissue Development	adhesion of glioma cells	0.0276	PRKCE	1
Tumor Morphology	adhesion of glioma cells	0.0276	PRKCE	1
Cellular Compromise	adhesion of glioma cells	0.0276	PRKCE	1
Cell Death and Survival	apoptosis of acute promyelocytic leukemia cells	0.0276	RARA	1
Tumor Morphology	apoptosis of acute promyelocytic leukemia cells	0.0276	RARA	1
Cell Cycle	arrest in S phase of breast cancer cell lines	0.0276	OSGIN1	1
Cell Cycle	arrest in cell cycle progression of neuroblastoma cell lines	0.0276	ZFHX3	1
Immunological Disease	bare lymphocyte syndrome, type i	0.0276	TAP1	1
Developmental Disorder	bare lymphocyte syndrome, type i	0.0276	TAP1	1
Hereditary Disorder	bare lymphocyte syndrome, type i	0.0276	TAP1	1
Cell-To-Cell Signaling and Interaction	binding of breast cell lines	0.0276	PDLIM2	1
Reproductive System Development and Function	binding of breast cell lines	0.0276	PDLIM2	1
Lipid Metabolism	breakdown of phosphatidylinositol	0.0276	AVP	1
Small Molecule Biochemistry	breakdown of phosphatidylinositol	0.0276	AVP	1
Carbohydrate Metabolism	breakdown of phosphatidylinositol	0.0276	AVP	1
Cell Death and Survival	cell death of olfactory receptor neurons	0.0276	RARA	1
Cellular Movement	chemokinesis of macrophage cancer cell lines	0.0276	PLD2	1
Molecular Transport	co-transport of chloride	0.0276	AVP	1
Small Molecule Biochemistry	concentration of dTTP	0.0276	UPP1	1
Molecular Transport	concentration of dTTP	0.0276	UPP1	1
Nucleic Acid Metabolism	concentration of dTTP	0.0276	UPP1	1
Cell-To-Cell Signaling and Interaction	conduction of neurons	0.0276	CNTNAP1	1
Nervous System Development and Function	conduction of neurons	0.0276	CNTNAP1	1
Lipid Metabolism	conversion of D-sphingosine	0.0276	SPHK2	1
Small Molecule Biochemistry	conversion of D-sphingosine	0.0276	SPHK2	1
Cellular Compromise	damage of heart cell lines	0.0276	PRKCE	1
Cellular Compromise	damage of muscle cell lines	0.0276	PRKCE	1
Tissue Morphology	degradation of bone	0.0276	HIVEP3	1
Reproductive System Disease	delay in tumorigenesis of mammary tumor	0.0276	IL2RA	1
Cancer	delay in tumorigenesis of mammary tumor	0.0276	IL2RA	1
Cellular Compromise	depletion of neural stem cells	0.0276	PRDM16	1
Embryonic Development	development of Leydig cells	0.0276	NR5A1	1
Organ Development	development of Leydig cells	0.0276	NR5A1	1
Organismal Development	development of Leydig cells	0.0276	NR5A1	1
Tissue Development	development of Leydig cells	0.0276	NR5A1	1
Cellular Development	development of Leydig cells	0.0276	NR5A1	1
Reproductive System Development and Function	development of Leydig cells	0.0276	NR5A1	1
Tissue Development	development of noradrenergic neurons	0.0276	TLX3	1
Cellular Development	development of noradrenergic neurons	0.0276	TLX3	1
Nervous System Development and Function	development of noradrenergic neurons	0.0276	TLX3	1
Cellular Development	differentiation of Leydig cells	0.0276	NR5A1	1
Reproductive System Development and Function	differentiation of Leydig cells	0.0276	NR5A1	1
Cellular Compromise	disruption of microvascular endothelial cells	0.0276	CLDN5	1
Small Molecule Biochemistry	elevation of cyclic AMP	0.0276	AVP	1
Cell Signaling	elevation of cyclic AMP	0.0276	AVP	1
Nucleic Acid Metabolism	elevation of cyclic AMP	0.0276	AVP	1
Cell Cycle	entry into S phase of hepatoma cell lines	0.0276	PBX1	1
Developmental Disorder	epidermolysis bullosa letalis	0.0276	LAMA3	1
Dermatological Diseases and Conditions	epidermolysis bullosa letalis	0.0276	LAMA3	1
Hereditary Disorder	epidermolysis bullosa letalis	0.0276	LAMA3	1
Organismal Injury and Abnormalities	epidermolysis bullosa letalis	0.0276	LAMA3	1
Connective Tissue Disorders	epidermolysis bullosa letalis	0.0276	LAMA3	1
Reproductive System Development and Function	erection of penis	0.0276	OXT	1
Molecular Transport	excretion of water	0.0276	AVP	1
Cellular Growth and Proliferation	formation of Muller glia	0.0276	VSX2	1
Nervous System Development and Function	formation of Muller glia	0.0276	VSX2	1
Visual System Development and Function	formation of Muller glia	0.0276	VSX2	1
Organismal Development	formation of microvessel	0.0276	COL13A1	1
Cardiovascular System Development and Function	formation of microvessel	0.0276	COL13A1	1
Hematological System Development and Function	formation of myeloid progenitor cells	0.0276	PBX1	1
Cellular Growth and Proliferation	formation of myeloid progenitor cells	0.0276	PBX1	1
Lymphoid Tissue Structure and Development	formation of myeloid progenitor cells	0.0276	PBX1	1
Hematopoiesis	formation of myeloid progenitor cells	0.0276	PBX1	1
Organismal Development	formation of vasculature	0.0276	NR5A1	1
Cardiovascular System Development and Function	formation of vasculature	0.0276	NR5A1	1
Cellular Function and Maintenance	homologous recombination repair of bone cancer cell lines	0.0276	CHD4	1
Cell Morphology	homologous recombination repair of bone cancer cell lines	0.0276	CHD4	1
Developmental Disorder	hypertrophy of heart cell lines	0.0276	AVP	1
Neurological Disease	hypomyelination of sciatic nerve	0.0276	CHD4	1
Developmental Disorder	hypoplasia of exocrine region of pancreas	0.0276	PBX1	1
Cellular Development	immortalization of pro-T lymphocytes	0.0276	PBX1	1
Cancer	immortalization of pro-T lymphocytes	0.0276	PBX1	1
Lipid Metabolism	induction of corticosterone	0.0276	AVP	1
Small Molecule Biochemistry	induction of corticosterone	0.0276	AVP	1
Endocrine System Development and Function	induction of corticosterone	0.0276	AVP	1
Infectious Disease	infection by Newcastle disease virus	0.0276	RARRES3	1
Small Molecule Biochemistry	inhibition of cyclic GMP	0.0276	AVP	1
Nucleic Acid Metabolism	inhibition of cyclic GMP	0.0276	AVP	1
Cell Morphology	initiation of outgrowth of neurites	0.0276	PRPH	1
Cellular Assembly and Organization	initiation of outgrowth of neurites	0.0276	PRPH	1
Nervous System Development and Function	initiation of outgrowth of neurites	0.0276	PRPH	1
Skeletal and Muscular System Development and Function	isometric tension of muscle cells	0.0276	TNNT3	1
Cell Morphology	lack of acrosome	0.0276	ZPBP	1
Organ Morphology	lack of acrosome	0.0276	ZPBP	1
Reproductive System Development and Function	lack of acrosome	0.0276	ZPBP	1
Organ Morphology	lack of islets of Langerhans	0.0276	PBX1	1
Digestive System Development and Function	lack of islets of Langerhans	0.0276	PBX1	1
Endocrine System Development and Function	lack of islets of Langerhans	0.0276	PBX1	1
Organ Morphology	lack of supporting cell layer of inner ear	0.0276	KCNQ1	1
Auditory and Vestibular System Development and Function	lack of supporting cell layer of inner ear	0.0276	KCNQ1	1
Tissue Morphology	lack of tracheal ring	0.0276	RARA	1
Connective Tissue Development and Function	lack of tracheal ring	0.0276	RARA	1
Skeletal and Muscular System Development and Function	lack of tracheal ring	0.0276	RARA	1
Hematological System Development and Function	localization of dendritic cells	0.0276	CCR7	1
Cellular Function and Maintenance	localization of dendritic cells	0.0276	CCR7	1
Immune Cell Trafficking	localization of dendritic cells	0.0276	CCR7	1
Inflammatory Response	localization of dendritic cells	0.0276	CCR7	1
Cellular Movement	localization of dendritic cells	0.0276	CCR7	1
Cell-To-Cell Signaling and Interaction	long-term potentiation of mossy fiber cells	0.0276	GNAI2	1
Nervous System Development and Function	long-term potentiation of mossy fiber cells	0.0276	GNAI2	1
Immunological Disease	lupus-like autoimmune nephritis	0.0276	IL21R	1
Inflammatory Response	lupus-like autoimmune nephritis	0.0276	IL21R	1
Renal and Urological Disease	lupus-like autoimmune nephritis	0.0276	IL21R	1
Inflammatory Disease	lupus-like autoimmune nephritis	0.0276	IL21R	1
Cellular Function and Maintenance	maintenance of memory T lymphocytes	0.0276	CCR7	1
Developmental Disorder	malformation of aortic valve	0.0276	PBX1	1
Organismal Injury and Abnormalities	malformation of aortic valve	0.0276	PBX1	1
Developmental Disorder	malformation of pulmonary valve	0.0276	PBX1	1
Organismal Injury and Abnormalities	malformation of pulmonary valve	0.0276	PBX1	1
Hematological System Development and Function	maturation of TREG cells	0.0276	CARD11	1
Cellular Development	maturation of TREG cells	0.0276	CARD11	1
Hematopoiesis	maturation of TREG cells	0.0276	CARD11	1
Connective Tissue Development and Function	mitosis of chondrocytes	0.0276	AVP	1
Cell Cycle	mitosis of chondrocytes	0.0276	AVP	1
Cell Cycle	mitosis of neuroepithelial cells	0.0276	SPHK2	1
Dermatological Diseases and Conditions	nodular acne	0.0276	RARA	1
Inflammatory Disease	nodular acne	0.0276	RARA	1
Embryonic Development	ossification of cartilage tissue	0.0276	PBX1	1
Connective Tissue Development and Function	ossification of cartilage tissue	0.0276	PBX1	1
Organ Development	ossification of cartilage tissue	0.0276	PBX1	1
Organismal Development	ossification of cartilage tissue	0.0276	PBX1	1
Skeletal and Muscular System Development and Function	ossification of cartilage tissue	0.0276	PBX1	1
Tissue Development	ossification of cartilage tissue	0.0276	PBX1	1
Cardiovascular System Development and Function	perfusion of adrenal gland	0.0276	AVP	1
Cellular Function and Maintenance	permeability of intestinal cells	0.0276	SIGIRR	1
Cell Morphology	permeability of intestinal cells	0.0276	SIGIRR	1
Digestive System Development and Function	permeability of intestinal cells	0.0276	SIGIRR	1
Developmental Disorder	polyphalangy	0.0276	RAI1	1
Hereditary Disorder	polyphalangy	0.0276	RAI1	1
Skeletal and Muscular Disorders	polyphalangy	0.0276	RAI1	1

## Sheet: IPA Pathway
Â© 2000-2013 Ingenuity Systems, Inc. All rights reserved.
Ingenuity Canonical Pathways	-log(p-value)	Ratio	Molecules
Antigen Presentation Pathway	5.98	0.15	PSMB9,HLA-A,HLA-B,HLA-DMB,PSMB8,TAP1
Role of Oct4 in Mammalian Embryonic Stem Cell Pluripotency	4.23	0.111	RARA,JARID2,NR5A1,IGF2BP1,SALL4
Dopamine-DARPP32 Feedback in cAMP Signaling	3.13	0.0383	GNAI2,PPP1R10,PRKAR1B,CACNA1C,PRKCE,PLCH2,ADCY7
P2Y Purigenic Receptor Signaling Pathway	3.07	0.0435	GNAI2,PRKAR1B,PRKCE,PLCH2,ADCY7,GNG7
Î±-Adrenergic Signaling	2.91	0.0476	GNAI2,PRKAR1B,PRKCE,ADCY7,GNG7
Role of NFAT in Cardiac Hypertrophy	2.84	0.0338	GNAI2,CAMK1D,PRKAR1B,PRKCE,PLCH2,ADCY7,GNG7
Phospholipases	2.75	0.0606	PLD2,RARRES3,PLCH2,PLCH1
Thrombin Signaling	2.71	0.034	GNAI2,CAMK1D,MYL4,PRKCE,PLCH2,ADCY7,GNG7
Breast Cancer Regulation by Stathmin1	2.69	0.0338	GNAI2,PPP1R10,CAMK1D,PRKAR1B,PRKCE,ADCY7,GNG7
Androgen Signaling	2.43	0.0347	GNAI2,PRKAR1B,PRKCE,DNAJB1,GNG7
Melatonin Signaling	2.39	0.0513	GNAI2,PRKAR1B,PRKCE,PLCH2
Cardiac Hypertrophy Signaling	2.34	0.0287	GNAI2,PRKAR1B,CACNA1C,MYL4,PLCH2,ADCY7,GNG7
Endothelin-1 Signaling	2.31	0.0321	GNAI2,PLD2,RARRES3,PRKCE,PLCH2,ADCY7
Synaptic Long Term Potentiation	2.3	0.0388	PPP1R10,PRKAR1B,CACNA1C,PRKCE,PLCH2
GÎ±i Signaling	2.28	0.0379	GNAI2,PRKAR1B,GABBR1,ADCY7,GNG7
CREB Signaling in Neurons	2.27	0.0296	GNAI2,PRKAR1B,PRKCE,PLCH2,ADCY7,GNG7
RAR Activation	2.26	0.0317	RARA,PRKAR1B,PRKCE,NCOR2,ADCY7,PSMC5
PPARÎ±/RXRÎ± Activation	2.24	0.0314	CHD5,TGFBR3,PRKAR1B,NCOR2,PLCH2,ADCY7
VDR/RXR Activation	2.22	0.0494	COL13A1,PRKCE,NCOR2,PSMC5
Neuroprotective Role of THOP1 in Alzheimer's Disease	2.22	0.0556	HLA-A,PRKAR1B,HLA-B
Dendritic Cell Maturation	2.22	0.029	HLA-A,HLA-B,HLA-DMB,PLCH2,COL11A2,CCR7
Cellular Effects of Sildenafil (Viagra)	2.18	0.034	PRKAR1B,CACNA1C,MYL4,PLCH2,ADCY7
OX40 Signaling Pathway	2.15	0.044	HLA-A,HLA-B,HLA-DMB,TRAF5
Cardiac Î²-adrenergic Signaling	2.11	0.0323	PPP1R10,PRKAR1B,CACNA1C,ADCY7,GNG7
Graft-versus-Host Disease Signaling	2.05	0.06	HLA-A,HLA-B,HLA-DMB
G Beta Gamma Signaling	2.04	0.0342	GNAI2,PRKAR1B,PRKCE,GNG7
Phosphatidylethanolamine Biosynthesis III	2.03	0.2	PTDSS2
Autoimmune Thyroid Disease Signaling	2.03	0.0492	HLA-A,HLA-B,HLA-DMB
Aryl Hydrocarbon Receptor Signaling	2.02	0.0311	NFIX,GSTA4,RARA,ALDH3B1,NCOR2
Protein Ubiquitination Pathway	2.01	0.0261	PSMB9,HLA-A,HLA-B,PSMB8,DNAJB1,TAP1,PSMC5
IL-1 Signaling	1.99	0.0374	GNAI2,PRKAR1B,ADCY7,GNG7
CXCR4 Signaling	1.87	0.0298	GNAI2,MYL4,PRKCE,ADCY7,GNG7
Neuropathic Pain Signaling In Dorsal Horn Neurons	1.85	0.037	CAMK1D,PRKAR1B,PRKCE,PLCH2
Gap Junction Signaling	1.83	0.0284	GNAI2,PRKAR1B,PRKCE,PLCH2,ADCY7
Cdc42 Signaling	1.81	0.0287	VAV2,HLA-A,HLA-B,MYL4,HLA-DMB
Corticotropin Releasing Hormone Signaling	1.7	0.0294	GNAI2,PRKAR1B,PRKCE,ADCY7
Sperm Motility	1.63	0.0284	PRKAR1B,RARRES3,PRKCE,PLCH2
Protein Kinase A Signaling	1.62	0.0202	GNAI2,PPP1R10,PRKAR1B,MYL4,PRKCE,PLCH2,ADCY7,GNG7
CCR5 Signaling in Macrophages	1.58	0.0316	GNAI2,PRKCE,GNG7
T Helper Cell Differentiation	1.58	0.0417	IL21R,IL2RA,HLA-DMB
IL-8 Signaling	1.54	0.0244	GNAI2,PLD2,PRKCE,GNG7,LASP1
Ephrin B Signaling	1.52	0.037	GNAI2,VAV2,GNG7
GNRH Signaling	1.5	0.0267	GNAI2,PRKAR1B,PRKCE,ADCY7
Leptin Signaling in Obesity	1.5	0.0361	PRKAR1B,PLCH2,ADCY7
Dopamine Receptor Signaling	1.49	0.0319	PPP1R10,PRKAR1B,ADCY7
Cytotoxic T Lymphocyte-mediated Apoptosis of Target Cells	1.46	0.0366	HLA-A,HLA-B,HLA-DMB
Serine Biosynthesis	1.44	0.0769	UBAC2
Proline Biosynthesis I	1.44	0.0714	PYCR2
Relaxin Signaling	1.43	0.025	GNAI2,PRKAR1B,ADCY7,GNG7
Allograft Rejection Signaling	1.43	0.0326	HLA-A,HLA-B,HLA-DMB
Interferon Signaling	1.4	0.0556	PSMB8,TAP1
Hepatic Cholestasis	1.4	0.023	RARA,PRKAR1B,PRKCE,ADCY7
Synaptic Long Term Depression	1.39	0.0252	GNAI2,RARRES3,PRKCE,PLCH2
Proline Biosynthesis II (from Arginine)	1.34	0.05	PYCR2
Epithelial Adherens Junction Signaling	1.34	0.0272	VAV2,LMO7,TGFBR3,MYL4
Factors Promoting Cardiogenesis in Vertebrates	1.33	0.0319	NODAL,TGFBR3,PRKCE
CDK5 Signaling	1.33	0.0319	PPP1R10,PRKAR1B,ADCY7
Virus Entry via Endocytic Pathways	1.3	0.0303	HLA-A,HLA-B,PRKCE
Crosstalk between Dendritic Cells and Natural Killer Cells	1.3	0.0316	HLA-A,HLA-B,CCR7
cAMP-mediated signaling	1.28	0.0223	GNAI2,CAMK1D,PRKAR1B,GABBR1,ADCY7
Communication between Innate and Adaptive Immune Cells	1.28	0.0275	HLA-A,HLA-B,CCR7
Superpathway of Serine and Glycine Biosynthesis I	1.26	0.0556	UBAC2
Arginine Degradation VI (Arginase 2 Pathway)	1.26	0.0625	PYCR2
FcÎ³ Receptor-mediated Phagocytosis in Macrophages and Monocytes	1.26	0.0294	VAV2,PLD2,PRKCE
Tec Kinase Signaling	1.25	0.0221	GNAI2,VAV2,PRKCE,GNG7
Antioxidant Action of Vitamin C	1.23	0.028	PLD2,RARRES3,PLCH2
Phospholipase C Signaling	1.19	0.0192	PLD2,MYL4,PRKCE,ADCY7,GNG7
NF-ÎºB Signaling	1.16	0.023	SIGIRR,TGFBR3,TRAF5,CARD11
Wnt/Î²-catenin Signaling	1.13	0.023	WNT10A,TGFBR3,RARA,MAP4K1
fMLP Signaling in Neutrophils	1.1	0.0233	GNAI2,PRKCE,GNG7
Renin-Angiotensin Signaling	1.1	0.024	PRKAR1B,PRKCE,ADCY7
Type I Diabetes Mellitus Signaling	1.1	0.025	HLA-A,HLA-B,HLA-DMB
Sphingosine-1-phosphate Signaling	1.09	0.025	GNAI2,PLCH2,ADCY7
GÎ±s Signaling	1.09	0.0248	PRKAR1B,ADCY7,GNG7
Amyloid Processing	1.09	0.0357	PRKAR1B,PRKCE
Calcium Signaling	1.07	0.0189	CAMK1D,TNNT3,PRKAR1B,MYL4
NRF2-mediated Oxidative Stress Response	1.06	0.0208	GSTA4,PRKCE,DNAJB1,ENC1
CCR3 Signaling in Eosinophils	1.05	0.0236	GNAI2,PRKCE,GNG7
G-Protein Coupled Receptor Signaling	1.04	0.0183	GNAI2,PRKAR1B,PRKCE,GABBR1,ADCY7
PKCÎ¸ Signaling in T Lymphocytes	1.03	0.021	VAV2,HLA-DMB,CARD11
ERK/MAPK Signaling	1.02	0.0194	PPP1R10,PRKAR1B,PRKCE,KSR1
p70S6K Signaling	1.01	0.0233	GNAI2,PRKCE,PLCH2
Axonal Guidance Signaling	0.988	0.0149	GNAI2,WNT10A,PRKAR1B,MYL4,PRKCE,PLCH2,GNG7
Oleate Biosynthesis II (Animals)	0.975	0.0556	SCD5
Leukocyte Extravasation Signaling	0.96	0.0195	GNAI2,VAV2,CLDN5,PRKCE
Calcium-induced T Lymphocyte Apoptosis	0.948	0.0286	PRKCE,HLA-DMB
Role of JAK1 and JAK3 in Î³c Cytokine Signaling	0.948	0.0299	IL21R,IL2RA
Choline Biosynthesis III	0.943	0.0455	PLD2
Retinoic acid Mediated Apoptosis Signaling	0.925	0.029	RARA,CFLAR
Insulin Receptor Signaling	0.905	0.0211	PPP1R10,PRKAR1B,VAMP2
Human Embryonic Stem Cell Pluripotency	0.898	0.0192	NODAL,WNT10A,SALL4
Xenobiotic Metabolism Signaling	0.895	0.0167	CAMK1D,GSTA4,PRKCE,ALDH3B1,NCOR2
The Visual Cycle	0.884	0.0357	DHRS3
Chemokine Signaling	0.872	0.0274	GNAI2,CAMK1D
Parkinson's Signaling	0.858	0.0625	2005-09-01
Caveolar-mediated Endocytosis Signaling	0.832	0.0238	HLA-A,HLA-B
Huntington's Disease Signaling	0.829	0.0167	PRKCE,NCOR2,DNAJB1,GNG7
GÎ±q Signaling	0.806	0.0179	PLD2,PRKCE,GNG7
1D-myo-inositol Hexakisphosphate Biosynthesis II (Mammalian)	0.79	0.0357	ITPKA
D-myo-inositol (1,3,4)-trisphosphate Biosynthesis	0.79	0.04	ITPKA
Nitric Oxide Signaling in the Cardiovascular System	0.787	0.0202	PRKAR1B,CACNA1C
Signaling by Rho Family GTPases	0.785	0.0158	GNAI2,SEPT5,MYL4,GNG7
Regulation of IL-2 Expression in Activated and Anergic T Lymphocytes	0.778	0.0225	VAV2,CARD11
Aldosterone Signaling in Epithelial Cells	0.776	0.0179	PRKCE,DNAJB1,PLCH2
Tight Junction Signaling	0.77	0.0186	CLDN5,PRKAR1B,MYL4
Ceramide Signaling	0.77	0.0225	SPHK2,KSR1
DNA Methylation and Transcriptional Repression Signaling	0.769	0.0435	CHD4
TGF-Î² Signaling	0.745	0.0225	NODAL,MAP4K1
Colorectal Cancer Metastasis Signaling	0.744	0.0155	WNT10A,PRKAR1B,ADCY7,GNG7
Melanocyte Development and Pigmentation Signaling	0.737	0.022	PRKAR1B,ADCY7
Salvage Pathways of Pyrimidine Ribonucleotides	0.737	0.0196	UPP1,PRKCE
Maturity Onset Diabetes of Young (MODY) Signaling	0.732	0.0323	CACNA1C
TR/RXR Activation	0.729	0.0208	NCOR2,ME1
Altered T Cell and B Cell Signaling in Rheumatoid Arthritis	0.722	0.0217	SLAMF1,HLA-DMB
Gluconeogenesis I	0.714	0.0213	ME1
Superpathway of D-myo-inositol (1,4,5)-trisphosphate Metabolism	0.698	0.0303	ITPKA
Molecular Mechanisms of Cancer	0.687	0.0132	GNAI2,PRKAR1B,PRKCE,CFLAR,ADCY7
Role of NFAT in Regulation of the Immune Response	0.679	0.0152	GNAI2,HLA-DMB,GNG7
RhoGDI Signaling	0.669	0.0152	GNAI2,MYL4,GNG7
SAPK/JNK Signaling	0.664	0.0196	MAP4K1,GNG7
Glioma Signaling	0.657	0.0179	CAMK1D,PRKCE
D-myo-inositol (1,4,5)-Trisphosphate Biosynthesis	0.653	0.0263	PLCH1
Role of Pattern Recognition Receptors in Recognition of Bacteria and Viruses	0.65	0.0189	OAS2,PRKCE
Sertoli Cell-Sertoli Cell Junction Signaling	0.65	0.0154	CLDN5,TGFBR3,PRKAR1B
T Cell Receptor Signaling	0.644	0.0183	VAV2,CARD11
Intrinsic Prothrombin Activation Pathway	0.639	0.0286	COL11A2
Glutathione-mediated Detoxification	0.639	0.0227	GSTA4
Amyotrophic Lateral Sclerosis Signaling	0.637	0.0171	PRPH,CACNA1C
Agranulocyte Adhesion and Diapedesis	0.627	0.0161	GNAI2,CLDN5,MYL4
Sonic Hedgehog Signaling	0.625	0.0303	PRKAR1B
Superpathway of Inositol Phosphate Compounds	0.613	0.0132	MTMR7,ITPKA,PLCH1
B Cell Development	0.588	0.0303	HLA-DMB
mTOR Signaling	0.583	0.0142	PLD2,PRKCE,PRR5L
iCOS-iCOSL Signaling in T Helper Cells	0.583	0.0163	IL2RA,HLA-DMB
Circadian Rhythm Signaling	0.577	0.027	AVP
G Protein Signaling Mediated by Tubby	0.577	0.0238	GNG7
Triacylglycerol Biosynthesis	0.577	0.0217	LPPR2
Natural Killer Cell Signaling	0.571	0.0172	VAV2,PRKCE
Fc Epsilon RI Signaling	0.571	0.0171	VAV2,PRKCE
Role of NANOG in Mammalian Embryonic Stem Cell Pluripotency	0.571	0.0175	WNT10A,SALL4
CD28 Signaling in T Helper Cells	0.534	0.0152	HLA-DMB,CARD11
14-3-3-mediated Signaling	0.529	0.0165	PRKCE,PLCH2
GÎ±12/13 Signaling	0.529	0.0159	VAV2,MYL4
RhoA Signaling	0.529	0.0167	SEPT5,MYL4
April Mediated Signaling	0.525	0.0233	TRAF5
Netrin Signaling	0.516	0.0175	PRKAR1B
Role of Macrophages, Fibroblasts and Endothelial Cells in Rheumatoid Arthritis	0.515	0.012	WNT10A,PRKCE,TRAF5,PLCH2
Atherosclerosis Signaling	0.514	0.0147	RARRES3,COL11A2
LXR/RXR Activation	0.509	0.0147	ABCG4,NCOR2
Role of PKR in Interferon Induction and Antiviral Response	0.507	0.0217	TRAF5
B Cell Activating Factor Signaling	0.507	0.0222	TRAF5
Mechanisms of Viral Exit from Host Cells	0.507	0.0222	PRKCE
Transcriptional Regulatory Network in Embryonic Stem Cells	0.507	0.025	ZFHX3
UVC-Induced MAPK Signaling	0.489	0.0238	PRKCE
LPS/IL-1 Mediated Inhibition of RXR Function	0.479	0.0126	GSTA4,RARA,ALDH3B1
PI3K Signaling in B Lymphocytes	0.477	0.0143	VAV2,PLCH2
eNOS Signaling	0.468	0.0132	PRKAR1B,ADCY7
Ovarian Cancer Signaling	0.46	0.0141	WNT10A,PRKAR1B
nNOS Signaling in Neurons	0.45	0.0192	PRKCE
GABA Receptor Signaling	0.45	0.0179	GABBR1
D-myo-inositol-5-phosphate Metabolism	0.447	0.0127	MTMR7,PLCH1
Ephrin A Signaling	0.442	0.0192	VAV2
Retinol Biosynthesis	0.442	0.0172	DHRS3
Hepatic Fibrosis / Hepatic Stellate Cell Activation	0.432	0.0137	MYL4,CCR7
CD27 Signaling in Lymphocytes	0.422	0.0175	TRAF5
Primary Immunodeficiency Signaling	0.415	0.0161	TAP1
UVB-Induced MAPK Signaling	0.409	0.0182	PRKCE
IL-2 Signaling	0.409	0.0172	IL2RA
Phototransduction Pathway	0.409	0.0154	PRKAR1B
Glioblastoma Multiforme Signaling	0.405	0.0122	WNT10A,PLCH2
Lymphotoxin Î² Receptor Signaling	0.402	0.0164	TRAF5
Thrombopoietin Signaling	0.396	0.0159	PRKCE
Nur77 Signaling in T Lymphocytes	0.396	0.0159	HLA-DMB
Toll-like Receptor Signaling	0.39	0.0161	SIGIRR
Glutamate Receptor Signaling	0.384	0.0145	GNG7
Death Receptor Signaling	0.379	0.0156	CFLAR
TREM1 Signaling	0.373	0.0141	SIGIRR
ErbB4 Signaling	0.368	0.0149	PRKCE
Eicosanoid Signaling	0.362	0.0125	RARRES3
CD40 Signaling	0.352	0.0143	TRAF5
Antiproliferative Role of Somatostatin Receptor 2	0.352	0.0141	GNG7
Pyridoxal 5'-phosphate Salvage Pathway	0.352	0.0137	PRKCE
Role of PI3K/AKT Signaling in the Pathogenesis of Influenza	0.342	0.0135	GNAI2
Role of MAPK Signaling in the Pathogenesis of Influenza	0.337	0.0145	RARRES3
PXR/RXR Activation	0.333	0.0115	PRKAR1B
Erythropoietin Signaling	0.333	0.0128	PRKCE
Granulocyte Adhesion and Diapedesis	0.329	0.0114	GNAI2,CLDN5
Macropinocytosis Signaling	0.328	0.0132	PRKCE
Growth Hormone Signaling	0.323	0.0132	PRKCE
Ephrin Receptor Signaling	0.32	0.00995	GNAI2,GNG7
Basal Cell Carcinoma Signaling	0.319	0.0137	WNT10A
IL-3 Signaling	0.315	0.0135	PRKCE
Small Cell Lung Cancer Signaling	0.315	0.0112	TRAF5
PEDF Signaling	0.315	0.0128	CFLAR
BMP signaling pathway	0.31	0.0125	PRKAR1B
LPS-stimulated MAPK Signaling	0.306	0.0122	PRKCE
NF-ÎºB Activation by Viruses	0.306	0.0122	PRKCE
Prolactin Signaling	0.306	0.0125	PRKCE
Production of Nitric Oxide and Reactive Oxygen Species in Macrophages	0.304	0.00948	PPP1R10,PRKCE
IL-4 Signaling	0.302	0.0127	HLA-DMB
HER-2 Signaling in Breast Cancer	0.294	0.0125	PRKCE
VEGF Family Ligand-Receptor Interactions	0.294	0.0119	PRKCE
Acute Myeloid Leukemia Signaling	0.29	0.0122	RARA
PDGF Signaling	0.29	0.0118	SPHK2
Role of Wnt/GSK-3Î² Signaling in the Pathogenesis of Influenza	0.286	0.0123	WNT10A
Reelin Signaling in Neurons	0.282	0.0122	MAP4K1
Regulation of Actin-based Motility by Rho	0.272	0.0112	MYL4
ErbB Signaling	0.261	0.0115	PRKCE
FXR/RXR Activation	0.258	0.0099	RARA
RANK Signaling in Osteoclasts	0.255	0.0105	TRAF5
Neuregulin Signaling	0.251	0.0098	PRKCE
PAK Signaling	0.251	0.00943	MYL4
UVA-Induced MAPK Signaling	0.251	0.0109	PLCH2
Apoptosis Signaling	0.251	0.0105	PRKCE
CTLA4 Signaling in Cytotoxic T Lymphocytes	0.239	0.0102	HLA-DMB
PPAR Signaling	0.233	0.00952	NCOR2
Actin Cytoskeleton Signaling	0.229	0.0084	VAV2,MYL4
IGF-1 Signaling	0.225	0.00952	PRKAR1B
HGF Signaling	0.219	0.00952	PRKCE
Telomerase Signaling	0.217	0.00971	IL2RA
Cholecystokinin/Gastrin-mediated Signaling	0.214	0.00943	PRKCE
Rac Signaling	0.209	0.0082	MCF2L
Pancreatic Adenocarcinoma Signaling	0.199	0.00833	PLD2

## Sheet: IPA upstream
Â© 2000-2013 Ingenuity Systems, Inc. All rights reserved.
Upstream Regulator	Molecule Type	p-value of overlap	Target molecules in dataset	Mechanistic Network
NLRC5	transcription regulator	2.18e-05	HLA-A,HLA-B,PSMB9,TAP1
CIITA	transcription regulator	0.000179	GCNT2,HLA-A,HLA-B,HLA-DMB
PML	transcription regulator	0.000204	HLA-DMB,PSMB8,PSMB9,TAP1
NFkB (complex)	complex	0.000262	CCR7,CFLAR,HLA-A,HLA-B,HLA-DMB,IL2RA
RFX5	transcription regulator	0.000432	GCNT2,HLA-B,HLA-DMB
RFXANK	transcription regulator	0.000883	HLA-A,HLA-B
POU5F1	transcription regulator	0.00177	IGF2BP1,JARID2,RARA,SALL4,ZFHX3
HSF1	transcription regulator	0.00326	CFLAR,DNAJB1,JARID2,NCOR2,RARRES3,SPHK2
STAT3	transcription regulator	0.00706	CFLAR,HLA-B,IL2RA,OAS2,PSMB8,PSMB9,SALL4,SLAMF1,TAP1
NCOR1	transcription regulator	0.00896	ME1,NCOR2,RARA
IRF1	transcription regulator	0.00918	OAS2,PSMB8,PSMB9,RARRES3,TAP1
LHX9	transcription regulator	0.00951	NR5A1
CITED2	transcription regulator	0.0138	NODAL,NR5A1
REST	transcription regulator	0.0163	AVP,CNTNAP1,NKAIN2,VAMP2
IRF2	transcription regulator	0.017	PSMB8,PSMB9,TAP1
PADI4	enzyme	0.0189	OSGIN1
ZNF536	other	0.0189	RARA
ETV7	transcription regulator	0.0189	RARA
Hmga1	transcription regulator	0.0203	NFIX,OXT,PYCR2,RARA
DRAP1	transcription regulator	0.0216	HIST1H2BH/HIST1H2BO,NODAL
MYOD1	transcription regulator	0.0234	ADCY7,MYL4,PRDM16,TGFBR3,TNNT3
ZNF219	transcription regulator	0.0283	COL11A2
CASP8AP2	transcription regulator	0.0283	CFLAR
CYLD	transcription regulator	0.0289	IL2RA,SLAMF1
RELA	transcription regulator	0.0314	CCR7,GP1BB,HLA-B,IL2RA,OAS2,PSMB9,TAP1
Histone h3	group	0.0315	CFLAR,DAB2IP,HIVEP3,IL2RA,OSGIN1,UPP1
IRF7	transcription regulator	0.034	OAS2,PSMB8,PSMB9,TAP1
SPIC	transcription regulator	0.0375	IL2RA
Nc2	complex	0.0375	HLA-A
SOX3	transcription regulator	0.0375	NR5A1
NUPR1	transcription regulator	0.0396	ARMC7,CHD4,GABBR1,GCNT2,GSTA4,HIST1H3A (includes others),HIVEP3,MKL2,UPP1
NFAT (complex)	complex	0.0467	CFLAR
NKX2-3	transcription regulator	0.0489	ADAP1,HLA-B,PSMB8,PSMB9,TAP1
SIM1	transcription regulator	0.0497	AVP,HLA-B,KCNQ1,NR5A1,OXT

## Sheet: DAVID ontology
Category	Term	Count	%	PValue	Genes	List Total	Pop Hits	Pop Total	Fold Enrichment	Bonferroni	Benjamini	FDR
GOTERM_BP_FAT	GO:0051056~regulation of small GTPase mediated signal transduction	10	5.12821	0.00117177	DAB2IP, ACAP3, PLEKHG7, RASGEF1A, AGAP1, VAV2, RAP1GAP2, ARAP2, MCF2L, ADAP1	140	252	13528	3.83447	0.762742	0.762742	1.88278
GOTERM_BP_FAT	GO:0032312~regulation of ARF GTPase activity	4	2.05128	0.00288146	ACAP3, AGAP1, ARAP2, ADAP1	140	28	13528	13.8041	0.971006	0.829723	4.57027
GOTERM_BP_FAT	GO:0032012~regulation of ARF protein signal transduction	4	2.05128	0.010339	ACAP3, AGAP1, ARAP2, ADAP1	140	44	13528	8.78442	0.999997	0.985745	15.5055
GOTERM_BP_FAT	GO:0008284~positive regulation of cell proliferation	11	5.64103	0.0103804	CARD11, AVP, NACC2, IL2RA, GNAI2, SPHK2, NODAL, PBX1, VSX2, SLAMF1, TRAF5	140	414	13528	2.56743	0.999997	0.959272	15.5627
GOTERM_BP_FAT	GO:0019882~antigen processing and presentation	5	2.5641	0.0104887	HLA-A, HLA-B, HLA-DMB, PSMB8, PSMB9	140	83	13528	5.821	0.999998	0.924794	15.7124
GOTERM_BP_FAT	GO:0009891~positive regulation of biosynthetic process	15	7.69231	0.0121547	AVP, NODAL, WWTR1, PRDM16, VSX2, ABCG4, USF2, CARD11, PSMC5, SALL4, HIVEP3, PBX1, MKL2, ALX4, NR5A1	140	695	13528	2.08551	1	0.917987	17.9838
GOTERM_BP_FAT	GO:0001889~liver development	4	2.05128	0.017108	JARID2, NODAL, TGFBR3, MKL2	140	53	13528	7.29272	1	0.951429	24.4023
GOTERM_BP_FAT	GO:0046578~regulation of Ras protein signal transduction	7	3.58974	0.0213176	ACAP3, PLEKHG7, AGAP1, VAV2, ARAP2, MCF2L, ADAP1	140	210	13528	3.22095	1	0.963299	29.4837
GOTERM_BP_FAT	GO:0031328~positive regulation of cellular biosynthetic process	14	7.17949	0.0239904	AVP, NODAL, WWTR1, PRDM16, VSX2, USF2, CARD11, PSMC5, SALL4, HIVEP3, PBX1, MKL2, ALX4, NR5A1	140	685	13528	1.97489	1	0.963504	32.5417
GOTERM_BP_FAT	GO:0045596~negative regulation of cell differentiation	7	3.58974	0.0240797	NODAL, TGFBR3, PBX1, WWTR1, TLX3, PRDM16, ZFHX3	140	216	13528	3.13148	1	0.949749	32.6417
GOTERM_BP_FAT	GO:0045893~positive regulation of transcription, DNA-dependent	11	5.64103	0.0252966	PSMC5, SALL4, NODAL, PBX1, MKL2, WWTR1, VSX2, PRDM16, ALX4, USF2, NR5A1	140	477	13528	2.22833	1	0.942618	33.9904
GOTERM_BP_FAT	GO:0051254~positive regulation of RNA metabolic process	11	5.64103	0.0265959	PSMC5, SALL4, NODAL, PBX1, MKL2, WWTR1, VSX2, PRDM16, ALX4, USF2, NR5A1	140	481	13528	2.2098	1	0.93647	35.4026
GOTERM_BP_FAT	GO:0045935~positive regulation of nucleobase, nucleoside, nucleotide and nucleic acid metabolic process	13	6.66667	0.0270872	AVP, NODAL, PRDM16, VSX2, WWTR1, USF2, PSMC5, SALL4, HIVEP3, PBX1, MKL2, ALX4, NR5A1	140	624	13528	2.0131	1	0.925121	35.929
GOTERM_BP_FAT	GO:0032147~activation of protein kinase activity	5	2.5641	0.02992	ADCY7, GNAI2, SPHK2, PRKAR1B, MAP4K1	140	114	13528	4.2381	1	0.930212	38.8873
GOTERM_BP_FAT	GO:0010604~positive regulation of macromolecule metabolic process	16	8.20513	0.0300077	NODAL, WWTR1, PRDM16, VSX2, USF2, PSMB8, PSMB9, CARD11, PSMC5, SALL4, CLCF1, HIVEP3, PBX1, MKL2, ALX4, NR5A1	140	857	13528	1.80403	1	0.917273	38.9768
GOTERM_BP_FAT	GO:0002125~maternal aggressive behavior	2	1.02564	0.0305115	AVP, OXT	140	3	13528	64.419	1	0.907106	39.4887
GOTERM_BP_FAT	GO:0045941~positive regulation of transcription	12	6.15385	0.0308377	PSMC5, SALL4, NODAL, HIVEP3, PBX1, MKL2, WWTR1, VSX2, PRDM16, ALX4, USF2, NR5A1	140	564	13528	2.05593	1	0.895733	39.8178
GOTERM_BP_FAT	GO:0051173~positive regulation of nitrogen compound metabolic process	13	6.66667	0.0333911	AVP, NODAL, PRDM16, VSX2, WWTR1, USF2, PSMC5, SALL4, HIVEP3, PBX1, MKL2, ALX4, NR5A1	140	644	13528	1.95058	1	0.901237	42.3375
GOTERM_BP_FAT	GO:0006357~regulation of transcription from RNA polymerase II promoter	14	7.17949	0.0363756	JARID2, NODAL, WWTR1, PRDM16, VSX2, USF2, SALL4, PBX1, MKL2, ALX4, ZFHX3, NCOR2, CHD4, NR5A1	140	727	13528	1.8608	1	0.908634	45.1569
GOTERM_BP_FAT	GO:0010557~positive regulation of macromolecule biosynthetic process	13	6.66667	0.0369114	NODAL, PRDM16, VSX2, WWTR1, USF2, CARD11, PSMC5, SALL4, HIVEP3, PBX1, MKL2, ALX4, NR5A1	140	654	13528	1.92075	1	0.900477	45.6492
GOTERM_BP_FAT	GO:0010628~positive regulation of gene expression	12	6.15385	0.0370515	PSMC5, SALL4, NODAL, HIVEP3, PBX1, MKL2, WWTR1, VSX2, PRDM16, ALX4, USF2, NR5A1	140	581	13528	1.99577	1	0.889859	45.7772
GOTERM_BP_FAT	GO:0045944~positive regulation of transcription from RNA polymerase II promoter	9	4.61538	0.0376441	SALL4, NODAL, PBX1, MKL2, WWTR1, VSX2, ALX4, USF2, NR5A1	140	371	13528	2.34409	1	0.882351	46.3157
GOTERM_BP_FAT	GO:0010605~negative regulation of macromolecule metabolic process	14	7.17949	0.038819	NACC2, JARID2, NODAL, IGF2BP1, WWTR1, PRDM16, PSMB8, PSMB9, SIGIRR, PSMC5, SALL4, KCNQ1, ZFHX3, NCOR2	140	734	13528	1.84305	1	0.879026	47.3683
GOTERM_BP_FAT	GO:0044093~positive regulation of molecular function	12	6.15385	0.0390361	CARD11, MYL4, PSMC5, ADCY7, GNAI2, SPHK2, PRKAR1B, TGFBR3, MAP4K1, VAV2, PSMB8, PSMB9	140	586	13528	1.97874	1	0.869413	47.5607
GOTERM_BP_FAT	GO:0044057~regulation of system process	8	4.10256	0.0403346	TNNT3, AVP, MYL4, GNAI2, OXT, TLX3, CACNA1C, KCNQ1	140	309	13528	2.50171	1	0.867431	48.6977
GOTERM_BP_FAT	GO:0034694~response to prostaglandin stimulus	2	1.02564	0.0404752	OXT, TGFBR3	140	4	13528	48.3143	1	0.857705	48.8195
GOTERM_BP_FAT	GO:0002118~aggressive behavior	2	1.02564	0.0404752	AVP, OXT	140	4	13528	48.3143	1	0.857705	48.8195
GOTERM_BP_FAT	GO:0034695~response to prostaglandin E stimulus	2	1.02564	0.0404752	OXT, TGFBR3	140	4	13528	48.3143	1	0.857705	48.8195
GOTERM_BP_FAT	GO:0060021~palate development	3	1.53846	0.0425307	TGFBR3, COL11A2, ALX4	140	32	13528	9.05893	1	0.861251	50.5682
GOTERM_BP_FAT	GO:0060180~female mating behavior	2	1.02564	0.0503373	AVP, OXT	140	5	13528	38.6514	1	0.895994	56.712
GOTERM_BP_FAT	GO:0045924~regulation of female receptivity	2	1.02564	0.0503373	AVP, OXT	140	5	13528	38.6514	1	0.895994	56.712
GOTERM_BP_FAT	GO:0010558~negative regulation of macromolecule biosynthetic process	11	5.64103	0.055438	NACC2, PSMC5, SALL4, JARID2, NODAL, IGF2BP1, WWTR1, PRDM16, ZFHX3, NCOR2, SIGIRR	140	547	13528	1.94317	1	0.910465	60.3311
GOTERM_BP_FAT	GO:0007242~intracellular signaling cascade	20	10.2564	0.0558782	PLD2, TNIK, GNAI2, ADCY7, MAP4K1, EFS, RASGEF1A, PRKCE, VAV2, MCF2L, CLCF1, C1ORF89, PRKAR1B, PLCH2, PLCH1, TGFBR3, RARA, AGAP1, KSR1, GNG7	140	1256	13528	1.53867	1	0.904798	60.6297
GOTERM_BP_FAT	GO:0000122~negative regulation of transcription from RNA polymerase II promoter	7	3.58974	0.0566154	SALL4, JARID2, NODAL, WWTR1, PRDM16, ZFHX3, NCOR2	140	266	13528	2.54286	1	0.900422	61.1252
GOTERM_BP_FAT	GO:0044092~negative regulation of molecular function	8	4.10256	0.0568499	PSMC5, ADCY7, GNAI2, GABBR1, PBX1, PSMB8, SIGIRR, PSMB9	140	334	13528	2.31446	1	0.893993	61.2815
GOTERM_BP_FAT	GO:0042538~hyperosmotic salinity response	2	1.02564	0.0600986	AVP, OXT	140	6	13528	32.2095	1	0.900195	63.3879
GOTERM_BP_FAT	GO:0042127~regulation of cell proliferation	14	7.17949	0.0612196	RARRES3, AVP, IL2RA, NACC2, SPHK2, GNAI2, JARID2, NODAL, VSX2, SLAMF1, CARD11, TGFBR3, PBX1, TRAF5	140	787	13528	1.71893	1	0.897698	64.0894
GOTERM_BP_FAT	GO:0031327~negative regulation of cellular biosynthetic process	11	5.64103	0.063508	NACC2, PSMC5, SALL4, JARID2, NODAL, IGF2BP1, WWTR1, PRDM16, ZFHX3, NCOR2, SIGIRR	140	561	13528	1.89468	1	0.899766	65.4824
GOTERM_BP_FAT	GO:0042711~maternal behavior	2	1.02564	0.0697604	AVP, OXT	140	7	13528	27.6082	1	0.914963	69.0346
GOTERM_BP_FAT	GO:0060746~parental behavior	2	1.02564	0.0697604	AVP, OXT	140	7	13528	27.6082	1	0.914963	69.0346
GOTERM_BP_FAT	GO:0009890~negative regulation of biosynthetic process	11	5.64103	0.0710044	NACC2, PSMC5, SALL4, JARID2, NODAL, IGF2BP1, WWTR1, PRDM16, ZFHX3, NCOR2, SIGIRR	140	573	13528	1.855	1	0.913051	69.6991
GOTERM_BP_FAT	GO:0010629~negative regulation of gene expression	10	5.12821	0.0754624	NACC2, PSMC5, SALL4, JARID2, NODAL, WWTR1, PRDM16, ZFHX3, KCNQ1, NCOR2	140	504	13528	1.91723	1	0.920618	71.9722
GOTERM_BP_FAT	GO:0046890~regulation of lipid biosynthetic process	3	1.53846	0.0779352	AVP, ABCG4, NR5A1	140	45	13528	6.4419	1	0.922135	73.1631
GOTERM_BP_FAT	GO:0003078~regulation of natriuresis	2	1.02564	0.0793235	AVP, OXT	140	8	13528	24.1571	1	0.920753	73.8107
GOTERM_BP_FAT	GO:0045834~positive regulation of lipid metabolic process	3	1.53846	0.080947	AVP, VAV2, ABCG4	140	46	13528	6.30186	1	0.920035	74.5494
GOTERM_BP_FAT	GO:0031399~regulation of protein modification process	7	3.58974	0.0838008	PSMC5, CLCF1, PRKAR1B, MAP4K1, PRKCE, PSMB8, PSMB9	140	295	13528	2.29288	1	0.922453	75.8007
GOTERM_BP_FAT	GO:0030817~regulation of cAMP biosynthetic process	4	2.05128	0.0857326	AVP, ADCY7, GNAI2, GABBR1	140	101	13528	3.82687	1	0.922513	76.6148
GOTERM_BP_FAT	GO:0043085~positive regulation of catalytic activity	10	5.12821	0.0876088	MYL4, PSMC5, ADCY7, GNAI2, SPHK2, PRKAR1B, MAP4K1, VAV2, PSMB8, PSMB9	140	520	13528	1.85824	1	0.922448	77.3808
GOTERM_BP_FAT	GO:0044062~regulation of excretion	2	1.02564	0.0887891	AVP, OXT	140	9	13528	21.473	1	0.92076	77.8505
GOTERM_BP_FAT	GO:0051090~regulation of transcription factor activity	4	2.05128	0.08968	CARD11, TGFBR3, PBX1, SIGIRR	140	103	13528	3.75257	1	0.918427	78.199
GOTERM_BP_FAT	GO:0030814~regulation of cAMP metabolic process	4	2.05128	0.08968	AVP, ADCY7, GNAI2, GABBR1	140	103	13528	3.75257	1	0.918427	78.199
GOTERM_BP_FAT	GO:0033674~positive regulation of kinase activity	6	3.07692	0.0898061	ADCY7, GNAI2, SPHK2, PRKAR1B, MAP4K1, VAV2	140	231	13528	2.50983	1	0.91427	78.2479
GOTERM_BP_FAT	GO:0032318~regulation of Ras GTPase activity	4	2.05128	0.091682	ACAP3, AGAP1, ARAP2, ADAP1	140	104	13528	3.71648	1	0.914403	78.9634
GOTERM_BP_FAT	GO:0008277~regulation of G-protein coupled receptor protein signaling pathway	3	1.53846	0.0965202	PLD2, RPH3AL, GNG7	140	51	13528	5.68403	1	0.921266	80.7081
GOTERM_BP_FAT	GO:0045580~regulation of T cell differentiation	3	1.53846	0.0965202	CARD11, IL2RA, RARA	140	51	13528	5.68403	1	0.921266	80.7081
GOTERM_BP_FAT	GO:0030325~adrenal gland development	2	1.02564	0.098158	PBX1, NR5A1	140	10	13528	19.3257	1	0.920768	81.2673
GOTERM_BP_FAT	GO:0009755~hormone-mediated signaling	3	1.53846	0.0997306	ADCY7, PRKAR1B, GNG7	140	52	13528	5.57473	1	0.920154	81.7899
