# Supplementary material for: Analysis of epigenetic changes in survivors of preterm birth reveals the effect of gestational age and evidence for a long term legacy
Source: Genome Med. 2013 Oct 18;5(10):96. doi: 10.1186/gm500 (PMC3978871; doi:10.1186/gm500)
Supplement: Additional file 8: Table S7 — Gene ontologies from DAVID and Ingenuity Pathways Analysis (IPA) analysis using gene lists associated with directionally opposed birth and age differentially methylated probes (DMPs). [file gm500-S8.xlsx]

## Sheet: IPA process
Â© 2000-2013 Ingenuity Systems, Inc. All rights reserved.
Category	Functions Annotation	p-Value	Molecules	# Molecules
Cell Morphology	morphology of cells	1.33e-08	ABCG1,AIRE,ARRB1,ARRB2,CAPN2,CCND2,CCR9,CD247,CD81,CDH23,CDH5,CDKN1C,CHSY1,CLCN7,CNGA3,COL11A2,CSF1R,CTSD,CXCR2,EMILIN1,EPHA2,FBXO2,FGR,GPRIN2,HBZ,HLX,ICAM2,IRF8,LAMA3,LAMB2,LCK,LEF1,LIG1,LRP1,MYH10,NOS1,NOS3,NOTCH1,NTF3,PLSCR1,PRKCD,PRKCZ,PRSS21,PTPN6,RARA,RARG,RUNX3,RXRA,SDC4,SEPT9,STEAP3,SYNGAP1,TRIO,WNT4	54
Organismal Survival	organismal death	2.91e-08	ACTB,AIRE,ARRB1,ARRB2,ASGR1,BIK,CAPN2,CCND2,CD247,CDH5,CDKN1C,CLCF1,CLCN7,CREB3L2,CSF1R,CTSD,CUX1,CXCR2,DCHS1,DNMT3A,DOK7,GABBR1,HBZ,HDAC4,HGFAC,HLX,HMOX2,ICMT,IRF8,ITPR1,JPH3,KRT19,LAMA3,LAMB2,LEF1,LIG1,LMNB2,LRP1,MAD1L1,MAFF,mir-145,MYH10,NCOR2,NES,NFIX,NOS1,NOS3,NOTCH1,NTF3,OTUD7B,PAX7,PDIA3,PDSS2,PITX2,PRKCD,PTPN6,PXN,RAI1,RARA,RARG,RBMS1,RXRA,SDC4,SLC2A9,SMARCA4,SYNGAP1,TCIRG1,TFDP1,TH,TRIO,…	76
Nervous System Development and Function	morphology of nervous system	5.65e-08	CCND2,CD247,CD81,CDH23,CDKN1C,CLCF1,CNGA3,CTSD,CXCR2,DISC1,DOK7,FBXO2,GABBR1,HLX,HOXB5,ITPR1,LAMB2,LEF1,LMNB2,MYH10,NCOR2,NES,NFIX,NOS1,NOS3,NOTCH1,NTF3,PEG3,RARA,RARG,SYNGAP1,TRIO,UPP1,WNT4,ZIC5,ZNF238	36
Cellular Development	differentiation of cells	6.49e-08	AIRE,AMH,BGLAP,BIK,CCR9,CD247,CD300A,CD81,CDH23,CDH5,CDKN1C,CLCF1,COL11A2,CREB3L2,CRIP2,CSF1R,CUX1,CXCR2,DNMT3A,EPHA2,GABBR1,GPR68,HDAC4,HLA-DOA,HLX,HOXB5,ICAM2,IRF8,LCK,LEF1,LMNB2,LRP1,MAD1L1,MAFF,mir-145,NCOR2,NES,NKX6-2,NOS1,NOS3,NOTCH1,NTF3,PACSIN1,PAX7,PITX2,PLSCR1,PRDM16,PRKCD,PRKCZ,PTPN6,PXN,RARA,RARG,RUNX1T1,RUNX3,RXRA,SLC2A5,SMARCA4,STRA13,TCIRG1,WNT4,WNT9A,ZIC5,ZNF238	64
Cell Death and Survival	necrosis	8.89e-08	ABCG1,ACTB,AMH,ARRB1,ARRB2,ATXN1,BIK,CAPN2,CCND2,CD247,CD300A,CDH5,CDK3,CDKN1C,CHSY1,CLCF1,CLCN7,CREB3L2,CSF1R,CTSD,CYFIP2,EPHA2,FGR,FOXK2,GABBR1,GIP,HDAC4,HMOX2,ICMT,IRF8,ITPR1,JPH3,KIR3DL1,LAMA3,LCK,LEF1,LIG1,LRP1,MAD1L1,MAP1LC3B,MCF2L,MICAL1,mir-145,NCOR2,NGB,NKX6-2,NOS1,NOS3,NOTCH1,NTF3,PAX7,PDIA3,PEBP4,PEG3,PITX2,PLSCR1,PRKCD,PRKCZ,PTPN6,PXN,RARA,RARG,RNASE3,RTKN,RUNX1T1,RUNX3,RXRA,SDC4,SEMA…	76
Connective Tissue Development and Function	morphology of skull	1.17e-07	CDKN1C,CHSY1,COL11A2,CREB3L2,CSF1R,HDAC4,LEF1,MYH10,NFIX,PAX7,PITX2,RARA,RARG,WNT9A,ZIC5	15
Embryonic Development	morphology of skull	1.17e-07	CDKN1C,CHSY1,COL11A2,CREB3L2,CSF1R,HDAC4,LEF1,MYH10,NFIX,PAX7,PITX2,RARA,RARG,WNT9A,ZIC5	15
Organ Development	morphology of skull	1.17e-07	CDKN1C,CHSY1,COL11A2,CREB3L2,CSF1R,HDAC4,LEF1,MYH10,NFIX,PAX7,PITX2,RARA,RARG,WNT9A,ZIC5	15
Organ Morphology	morphology of skull	1.17e-07	CDKN1C,CHSY1,COL11A2,CREB3L2,CSF1R,HDAC4,LEF1,MYH10,NFIX,PAX7,PITX2,RARA,RARG,WNT9A,ZIC5	15
Organismal Development	morphology of skull	1.17e-07	CDKN1C,CHSY1,COL11A2,CREB3L2,CSF1R,HDAC4,LEF1,MYH10,NFIX,PAX7,PITX2,RARA,RARG,WNT9A,ZIC5	15
Skeletal and Muscular System Development and Function	morphology of skull	1.17e-07	CDKN1C,CHSY1,COL11A2,CREB3L2,CSF1R,HDAC4,LEF1,MYH10,NFIX,PAX7,PITX2,RARA,RARG,WNT9A,ZIC5	15
Tissue Development	morphology of skull	1.17e-07	CDKN1C,CHSY1,COL11A2,CREB3L2,CSF1R,HDAC4,LEF1,MYH10,NFIX,PAX7,PITX2,RARA,RARG,WNT9A,ZIC5	15
Cellular Growth and Proliferation	proliferation of cells	1.2e-07	ABCG1,ACTB,AGTRAP,AIRE,AMH,ARRB1,ARRB2,ASGR1,ATP6V0E1,BIK,BRF1,CAPN2,CCND2,CD247,CD81,CDH23,CDH5,CDK3,CDKN1C,CLCF1,CLCN7,CREB3L3,CRIP2,CSF1R,CTSD,CUX1,CXCR2,DCHS1,DISC1,EMILIN1,EPHA2,FBXO2,GABBR1,GALNT2,GIP,H2AFY,HDAC4,HGFAC,HLX,HOXB5,ICMT,IRF8,ITPR1,KRT19,LAMA3,LAMB2,LCK,LEF1,LIG1,LMNB2,LRP1,MAD1L1,MAFF,MCF2L,mir-145,MYH10,NCOR2,NES,NFIX,NOS1,NOS3,NOTCH1,NTF3,PDIA3,PITX2,PLSCR1,POLD4,PRDM16,PRKC…	96
Skeletal and Muscular System Development and Function	morphology of skeletal system	1.51e-07	CDKN1C,CHSY1,CLCN7,COL11A2,CREB3L2,CSF1R,DCHS1,HDAC4,HIVEP3,HOXB5,LEF1,MYH10,NFIX,NOS1,NOS3,PAX7,PITX2,PLXNA1,PXN,RAI1,RARA,RARG,RXRA,TCIRG1,WNT9A,ZIC5	26
Tissue Morphology	morphology of connective tissue	3.74e-07	ABCG1,CDH5,CHSY1,CLCN7,COL11A2,CSF1R,FBXO2,GPR68,HBZ,HDAC4,HOXB5,LAMA3,LEF1,LIG1,NFIX,NOTCH1,PLSCR1,PRKCZ,PTPN6,RAI1,RARA,RARG,RXRA,STEAP3,WNT9A	25
Cell Death and Survival	cell death	4.13e-07	ABCG1,ACTB,AIRE,AMH,ARRB1,ARRB2,ATXN1,BIK,BRE,BRF1,CAPN2,CCND2,CD247,CD300A,CD81,CDH5,CDK3,CDKN1C,CHSY1,CLCF1,CLCN7,CREB3L2,CSF1R,CTSD,CXCR2,CYFIP2,DNMT3A,EPHA2,FBXO2,FGR,FOXK2,GABBR1,GIP,HDAC4,HMOX2,ICAM2,ICMT,IRF8,ITPR1,JPH3,KIR3DL1,KRT19,LAMA3,LAMB2,LCK,LEF1,LIG1,LRP1,MAD1L1,MAP1LC3B,MCF2L,MICAL1,mir-145,NCOR2,NGB,NKX6-2,NOS1,NOS3,NOTCH1,NTF3,PAX7,PDIA3,PEBP4,PEG3,PITX2,PLSCR1,PRDM16,PRKCD,PRK…	91
Connective Tissue Development and Function	morphology of bone	4.44e-07	CDKN1C,CHSY1,CLCN7,COL11A2,CREB3L2,CSF1R,DCHS1,HDAC4,HIVEP3,HOXB5,LEF1,MYH10,NFIX,NOS1,NOS3,PAX7,PITX2,PLXNA1,RAI1,RARA,RARG,TCIRG1,WNT9A,ZIC5	24
Embryonic Development	morphology of bone	4.44e-07	CDKN1C,CHSY1,CLCN7,COL11A2,CREB3L2,CSF1R,DCHS1,HDAC4,HIVEP3,HOXB5,LEF1,MYH10,NFIX,NOS1,NOS3,PAX7,PITX2,PLXNA1,RAI1,RARA,RARG,TCIRG1,WNT9A,ZIC5	24
Organ Development	morphology of bone	4.44e-07	CDKN1C,CHSY1,CLCN7,COL11A2,CREB3L2,CSF1R,DCHS1,HDAC4,HIVEP3,HOXB5,LEF1,MYH10,NFIX,NOS1,NOS3,PAX7,PITX2,PLXNA1,RAI1,RARA,RARG,TCIRG1,WNT9A,ZIC5	24
Organ Morphology	morphology of bone	4.44e-07	CDKN1C,CHSY1,CLCN7,COL11A2,CREB3L2,CSF1R,DCHS1,HDAC4,HIVEP3,HOXB5,LEF1,MYH10,NFIX,NOS1,NOS3,PAX7,PITX2,PLXNA1,RAI1,RARA,RARG,TCIRG1,WNT9A,ZIC5	24
Organismal Development	morphology of bone	4.44e-07	CDKN1C,CHSY1,CLCN7,COL11A2,CREB3L2,CSF1R,DCHS1,HDAC4,HIVEP3,HOXB5,LEF1,MYH10,NFIX,NOS1,NOS3,PAX7,PITX2,PLXNA1,RAI1,RARA,RARG,TCIRG1,WNT9A,ZIC5	24
Skeletal and Muscular System Development and Function	morphology of bone	4.44e-07	CDKN1C,CHSY1,CLCN7,COL11A2,CREB3L2,CSF1R,DCHS1,HDAC4,HIVEP3,HOXB5,LEF1,MYH10,NFIX,NOS1,NOS3,PAX7,PITX2,PLXNA1,RAI1,RARA,RARG,TCIRG1,WNT9A,ZIC5	24
Tissue Development	morphology of bone	4.44e-07	CDKN1C,CHSY1,CLCN7,COL11A2,CREB3L2,CSF1R,DCHS1,HDAC4,HIVEP3,HOXB5,LEF1,MYH10,NFIX,NOS1,NOS3,PAX7,PITX2,PLXNA1,RAI1,RARA,RARG,TCIRG1,WNT9A,ZIC5	24
Tissue Morphology	quantity of cells	7.46e-07	AIRE,AMH,ATXN1,BIK,CCND2,CCR9,CD247,CD81,CDK3,CDKN1C,CLCF1,CLCN7,CNGA3,CREB3L2,CSF1R,CTSD,CUX1,CXCR2,GPR68,HBZ,HIVEP3,IRF8,KRT19,LAMA3,LAMB2,LCK,LEF1,LIG1,LMNB2,MAD1L1,mir-145,NES,NOS1,NOS3,NOTCH1,NTF3,PAX7,PEG3,PITX2,PLSCR1,PRDM16,PRKCD,PTPN6,RARA,RUNX3,RXRA,SERPINB1,SMARCA4,SNCG,STEAP3,STRA13,TCIRG1,TFDP1,TH,WNT4,ZNF238	56
Organismal Development	morphology of head	1.07e-06	AIRE,CDKN1C,CHSY1,CLCN7,CNGA3,COL11A2,CREB3L2,CSF1R,CTSD,HDAC4,LAMA3,LAMB2,LCK,LEF1,MYH10,NFIX,PAX7,PITX2,RARA,RARG,RXRA,TCIRG1,WNT9A,ZIC5	24
Organismal Development	size of body	1.66e-06	AIRE,ARRB1,ARRB2,BIK,CD81,CDKN1C,CLCF1,CLCN7,COL11A2,CSF1R,CTSD,CUX1,CXCR2,DNMT3A,HDAC4,ICMT,JPH3,LAMA3,LEF1,MYH10,NES,NFIX,NOS1,NOS3,NTF3,PEG3,PITX2,PRKCD,RAI1,RARG,SLC2A9,SYNGAP1,TCIRG1,TH,ZIC5	35
Cellular Development	differentiation of granulocytes	1.77e-06	CXCR2,IRF8,LEF1,MAD1L1,NOTCH1,PLSCR1,PRDM16,RARA,RARG,RUNX1T1	10
Hematological System Development and Function	differentiation of granulocytes	1.77e-06	CXCR2,IRF8,LEF1,MAD1L1,NOTCH1,PLSCR1,PRDM16,RARA,RARG,RUNX1T1	10
Hematopoiesis	differentiation of granulocytes	1.77e-06	CXCR2,IRF8,LEF1,MAD1L1,NOTCH1,PLSCR1,PRDM16,RARA,RARG,RUNX1T1	10
Organismal Development	morphology of artery	2.6e-06	CDH5,MYH10,NOS1,NOS3,NOTCH1,NTF3,PITX2,PXN,RARA,RARG,RXRA,ZMIZ1	12
Tissue Morphology	morphology of artery	2.6e-06	CDH5,MYH10,NOS1,NOS3,NOTCH1,NTF3,PITX2,PXN,RARA,RARG,RXRA,ZMIZ1	12
Cardiovascular System Development and Function	morphology of artery	2.6e-06	CDH5,MYH10,NOS1,NOS3,NOTCH1,NTF3,PITX2,PXN,RARA,RARG,RXRA,ZMIZ1	12
Cancer	myeloid leukemia	3.31e-06	CSF1R,CUX1,DNMT3A,EPHA2,FGR,HLX,IRF8,LCK,MYH10,NOTCH1,RARA,RARG,RUNX1T1,RXRA	14
Hematological Disease	myeloid leukemia	3.31e-06	CSF1R,CUX1,DNMT3A,EPHA2,FGR,HLX,IRF8,LCK,MYH10,NOTCH1,RARA,RARG,RUNX1T1,RXRA	14
Cellular Development	differentiation of connective tissue cells	3.68e-06	BGLAP,COL11A2,CREB3L2,CSF1R,EPHA2,GABBR1,GPR68,HDAC4,NCOR2,NOS1,NOS3,NOTCH1,PITX2,PRDM16,PRKCD,RARA,RARG,RUNX1T1,RUNX3,SLC2A5,SMARCA4,TCIRG1,WNT4,WNT9A	24
Connective Tissue Development and Function	abnormal morphology of cartilage tissue	4.62e-06	COL11A2,HDAC4,HOXB5,NFIX,RAI1,RARA,RARG,RXRA	8
Skeletal and Muscular System Development and Function	abnormal morphology of cartilage tissue	4.62e-06	COL11A2,HDAC4,HOXB5,NFIX,RAI1,RARA,RARG,RXRA	8
Tissue Morphology	abnormal morphology of cartilage tissue	4.62e-06	COL11A2,HDAC4,HOXB5,NFIX,RAI1,RARA,RARG,RXRA	8
Cell Death and Survival	apoptosis	5.64e-06	ABCG1,AIRE,AMH,ARRB1,ARRB2,ATXN1,BIK,BRE,BRF1,CAPN2,CCND2,CD247,CDH5,CDK3,CDKN1C,CLCF1,CREB3L2,CSF1R,CTSD,CXCR2,CYFIP2,DNMT3A,EPHA2,FGR,FOXK2,GABBR1,GIP,HDAC4,ICAM2,ICMT,IRF8,ITPR1,KIR3DL1,LAMA3,LAMB2,LCK,LEF1,LIG1,LRP1,MAD1L1,MCF2L,MICAL1,mir-145,NCOR2,NOS1,NOS3,NOTCH1,NTF3,PAX7,PDIA3,PEBP4,PEG3,PITX2,PLSCR1,PRDM16,PRKCD,PRKCZ,PTPN6,PXN,RARA,RARG,RTKN,RUNX1T1,RUNX3,RXRA,SDC4,SEMA3B,SMARCA4,SNCG,…	74
Cardiovascular System Development and Function	abnormal morphology of cardiovascular system	6.76e-06	NOS1,NOS3,NTF3,RARA,RARG,RXRA	6
Cellular Development	differentiation of leukocytes	7.13e-06	AIRE,BIK,CCR9,CD247,CD300A,CD81,CLCF1,CSF1R,CUX1,CXCR2,HDAC4,HLA-DOA,IRF8,LCK,LEF1,MAD1L1,NOTCH1,PLSCR1,PRDM16,PRKCD,PTPN6,RARA,RARG,RUNX1T1,RUNX3,SMARCA4,WNT4	27
Hematological System Development and Function	differentiation of leukocytes	7.13e-06	AIRE,BIK,CCR9,CD247,CD300A,CD81,CLCF1,CSF1R,CUX1,CXCR2,HDAC4,HLA-DOA,IRF8,LCK,LEF1,MAD1L1,NOTCH1,PLSCR1,PRDM16,PRKCD,PTPN6,RARA,RARG,RUNX1T1,RUNX3,SMARCA4,WNT4	27
Hematopoiesis	differentiation of leukocytes	7.13e-06	AIRE,BIK,CCR9,CD247,CD300A,CD81,CLCF1,CSF1R,CUX1,CXCR2,HDAC4,HLA-DOA,IRF8,LCK,LEF1,MAD1L1,NOTCH1,PLSCR1,PRDM16,PRKCD,PTPN6,RARA,RARG,RUNX1T1,RUNX3,SMARCA4,WNT4	27
Cellular Development	differentiation of blood cells	7.36e-06	AIRE,BIK,CCR9,CD247,CD300A,CD81,CLCF1,CRIP2,CSF1R,CUX1,CXCR2,HDAC4,HLA-DOA,ICAM2,IRF8,LCK,LEF1,MAD1L1,NOTCH1,PLSCR1,PRDM16,PRKCD,PTPN6,RARA,RARG,RUNX1T1,RUNX3,RXRA,SMARCA4,WNT4	30
Hematological System Development and Function	differentiation of blood cells	7.36e-06	AIRE,BIK,CCR9,CD247,CD300A,CD81,CLCF1,CRIP2,CSF1R,CUX1,CXCR2,HDAC4,HLA-DOA,ICAM2,IRF8,LCK,LEF1,MAD1L1,NOTCH1,PLSCR1,PRDM16,PRKCD,PTPN6,RARA,RARG,RUNX1T1,RUNX3,RXRA,SMARCA4,WNT4	30
Respiratory System Development and Function	morphology of respiratory system	8.15e-06	ARRB1,ARRB2,CD81,CDKN1C,COL11A2,DCHS1,DOK7,HLX,LEF1,LMNB2,NOS3,PAX7,RAI1,RARA,RARG	15
Organismal Development	morphology of body region	8.24e-06	AIRE,CDKN1C,CHSY1,CLCN7,CNGA3,COL11A2,CREB3L2,CSF1R,CTSD,DCHS1,HDAC4,LAMA3,LAMB2,LCK,LEF1,MYH10,NFIX,NOS3,PAX7,PITX2,RARA,RARG,RXRA,TCIRG1,WNT4,WNT9A,ZIC5	27
Cell Death and Survival	cell death of connective tissue cells	8.99e-06	ACTB,ARRB2,BIK,CDKN1C,CREB3L2,CSF1R,CTSD,GABBR1,ITPR1,JPH3,LEF1,LIG1,MAD1L1,MAP1LC3B,MCF2L,MICAL1,NOTCH1,PEBP4,PEG3,PRKCD,PRKCZ,RARA,RUNX1T1,RUNX3,SDC4,TFDP1	26
Digestive System Development and Function	abnormal morphology of sublingual duct	1.07e-05	RARA,RARG,RXRA	3
Cellular Development	commitment of neuroglia	1.07e-05	NOTCH1,NTF3,SMARCA4	3
Organismal Development	abnormal morphology of artery	1.09e-05	CDH5,NOS1,NOS3,NOTCH1,NTF3,PITX2,PXN,RARA,RARG,RXRA,ZMIZ1	11
Tissue Morphology	abnormal morphology of artery	1.09e-05	CDH5,NOS1,NOS3,NOTCH1,NTF3,PITX2,PXN,RARA,RARG,RXRA,ZMIZ1	11
Cardiovascular System Development and Function	abnormal morphology of artery	1.09e-05	CDH5,NOS1,NOS3,NOTCH1,NTF3,PITX2,PXN,RARA,RARG,RXRA,ZMIZ1	11
Skeletal and Muscular System Development and Function	abnormal morphology of axial skeleton	1.09e-05	CDKN1C,CHSY1,HOXB5,RAI1,RARA,RARG,RXRA	7
Cardiovascular System Development and Function	morphology of cardiovascular system	1.14e-05	CAPN2,CCND2,CDH5,DCHS1,EPHA2,HBZ,HMOX2,LEF1,LIG1,mir-145,MYH10,NCOR2,NOS1,NOS3,NOTCH1,NTF3,PITX2,PLEKHG5,PRKCZ,PXN,RARA,RARG,RXRA,SDC4,STEAP3,TH,ZMIZ1	27
Organ Morphology	abnormal morphology of atrium	1.23e-05	MYH10,NOS3,NTF3,PITX2,RXRA,TH,ZMIZ1	7
Cardiovascular System Development and Function	abnormal morphology of atrium	1.23e-05	MYH10,NOS3,NTF3,PITX2,RXRA,TH,ZMIZ1	7
Cancer	myeloproliferative disorder	1.3e-05	CSF1R,CUX1,DNMT3A,EPHA2,FGR,HLX,IRF8,LCK,mir-145,MYH10,NOTCH1,RARA,RARG,RUNX1T1,RXRA	15
Hematological Disease	myeloproliferative disorder	1.3e-05	CSF1R,CUX1,DNMT3A,EPHA2,FGR,HLX,IRF8,LCK,mir-145,MYH10,NOTCH1,RARA,RARG,RUNX1T1,RXRA	15
Gene Expression	transcription	1.38e-05	ABCG1,AIRE,ARRB1,ARRB2,ATXN1,BRF1,CDK3,CDKN1C,CREB3L2,CUX1,DNMT3A,FGR,FOXK2,GLIS1,HBZ,HDAC4,HIVEP1,HIVEP3,HOXB5,IRF8,LCK,LEF1,LRP1,MAD1L1,MAFF,MATR3,MCF2L,NCOR2,NFIX,NKX6-2,NOS1,NOTCH1,NTF3,PAX7,PHRF1,PITX2,PLSCR1,PRDM16,PRKCD,PRKCZ,PTPN6,PVT1,RAI1,RARA,RARG,RUNX1T1,RUNX3,RXRA,SECTM1,SMARCA4,SSBP3,TFDP1,WNT4,ZIC5,ZMIZ1,ZNF238	56
Organ Morphology	abnormal morphology of cardiac valve	1.39e-05	MYH10,NTF3,PITX2,RARA,RARG,RXRA,ZMIZ1	7
Cardiovascular System Development and Function	abnormal morphology of cardiac valve	1.39e-05	MYH10,NTF3,PITX2,RARA,RARG,RXRA,ZMIZ1	7
Developmental Disorder	Hypoplasia	1.45e-05	ARRB1,ARRB2,CCND2,CD247,CDKN1C,CTSD,CUX1,HLX,LCK,LIG1,MAFF,MYH10,NOS3,NOTCH1,NTF3,PITX2,RARA,RARG,RXRA,TCIRG1,TH,WNT9A	22
Connective Tissue Development and Function	abnormal morphology of bone	1.53e-05	CDKN1C,CHSY1,COL11A2,CSF1R,DCHS1,HDAC4,HOXB5,MYH10,NFIX,NOS3,PAX7,PITX2,PLXNA1,RAI1,RARA,RARG,WNT9A,ZIC5	18
Embryonic Development	abnormal morphology of bone	1.53e-05	CDKN1C,CHSY1,COL11A2,CSF1R,DCHS1,HDAC4,HOXB5,MYH10,NFIX,NOS3,PAX7,PITX2,PLXNA1,RAI1,RARA,RARG,WNT9A,ZIC5	18
Organ Development	abnormal morphology of bone	1.53e-05	CDKN1C,CHSY1,COL11A2,CSF1R,DCHS1,HDAC4,HOXB5,MYH10,NFIX,NOS3,PAX7,PITX2,PLXNA1,RAI1,RARA,RARG,WNT9A,ZIC5	18
Organ Morphology	abnormal morphology of bone	1.53e-05	CDKN1C,CHSY1,COL11A2,CSF1R,DCHS1,HDAC4,HOXB5,MYH10,NFIX,NOS3,PAX7,PITX2,PLXNA1,RAI1,RARA,RARG,WNT9A,ZIC5	18
Organismal Development	abnormal morphology of bone	1.53e-05	CDKN1C,CHSY1,COL11A2,CSF1R,DCHS1,HDAC4,HOXB5,MYH10,NFIX,NOS3,PAX7,PITX2,PLXNA1,RAI1,RARA,RARG,WNT9A,ZIC5	18
Skeletal and Muscular System Development and Function	abnormal morphology of bone	1.53e-05	CDKN1C,CHSY1,COL11A2,CSF1R,DCHS1,HDAC4,HOXB5,MYH10,NFIX,NOS3,PAX7,PITX2,PLXNA1,RAI1,RARA,RARG,WNT9A,ZIC5	18
Tissue Development	abnormal morphology of bone	1.53e-05	CDKN1C,CHSY1,COL11A2,CSF1R,DCHS1,HDAC4,HOXB5,MYH10,NFIX,NOS3,PAX7,PITX2,PLXNA1,RAI1,RARA,RARG,WNT9A,ZIC5	18
Connective Tissue Development and Function	morphology of growth plate	1.57e-05	CDKN1C,CHSY1,COL11A2,CSF1R,HDAC4,NFIX,NOS3,TCIRG1	8
Embryonic Development	morphology of growth plate	1.57e-05	CDKN1C,CHSY1,COL11A2,CSF1R,HDAC4,NFIX,NOS3,TCIRG1	8
Organ Development	morphology of growth plate	1.57e-05	CDKN1C,CHSY1,COL11A2,CSF1R,HDAC4,NFIX,NOS3,TCIRG1	8
Organ Morphology	morphology of growth plate	1.57e-05	CDKN1C,CHSY1,COL11A2,CSF1R,HDAC4,NFIX,NOS3,TCIRG1	8
Organismal Development	morphology of growth plate	1.57e-05	CDKN1C,CHSY1,COL11A2,CSF1R,HDAC4,NFIX,NOS3,TCIRG1	8
Skeletal and Muscular System Development and Function	morphology of growth plate	1.57e-05	CDKN1C,CHSY1,COL11A2,CSF1R,HDAC4,NFIX,NOS3,TCIRG1	8
Tissue Development	morphology of growth plate	1.57e-05	CDKN1C,CHSY1,COL11A2,CSF1R,HDAC4,NFIX,NOS3,TCIRG1	8
Tissue Morphology	morphology of growth plate	1.57e-05	CDKN1C,CHSY1,COL11A2,CSF1R,HDAC4,NFIX,NOS3,TCIRG1	8
Developmental Disorder	hypoplasia of organ	1.66e-05	ARRB1,ARRB2,CD247,CDKN1C,CTSD,CUX1,HLX,LCK,LIG1,MAFF,NOS3,PITX2,RARA,RARG,RXRA,TCIRG1,WNT9A	17
Gene Expression	transcription of RNA	1.66e-05	ABCG1,AIRE,ARRB1,ARRB2,ATXN1,BRF1,CDK3,CDKN1C,CREB3L2,CUX1,DNMT3A,FGR,FOXK2,GLIS1,HBZ,HDAC4,HIVEP1,HIVEP3,HOXB5,IRF8,LCK,LEF1,LRP1,MAD1L1,MAFF,MATR3,MCF2L,NCOR2,NFIX,NKX6-2,NOS1,NOTCH1,NTF3,PAX7,PHRF1,PITX2,PLSCR1,PRDM16,PRKCD,PRKCZ,PTPN6,RAI1,RARA,RARG,RUNX1T1,RUNX3,RXRA,SECTM1,SMARCA4,SSBP3,TFDP1,WNT4,ZIC5,ZMIZ1,ZNF238	55
Cell Morphology	extension of cellular protrusions	1.86e-05	ARRB1,ATXN1,DISC1,EPHA2,EVL,ITPR1,LRP1,MYH10,NFIX,NOTCH1,NTF3,PRKCZ	12
Cellular Assembly and Organization	extension of cellular protrusions	1.86e-05	ARRB1,ATXN1,DISC1,EPHA2,EVL,ITPR1,LRP1,MYH10,NFIX,NOTCH1,NTF3,PRKCZ	12
Cellular Function and Maintenance	extension of cellular protrusions	1.86e-05	ARRB1,ATXN1,DISC1,EPHA2,EVL,ITPR1,LRP1,MYH10,NFIX,NOTCH1,NTF3,PRKCZ	12
Nervous System Development and Function	morphology of brain	2.14e-05	CCND2,CD247,CD81,CDKN1C,LEF1,LMNB2,MYH10,NCOR2,NFIX,NOS1,NOS3,NOTCH1,NTF3,PEG3,RARA,RARG,SYNGAP1,TRIO,UPP1,ZIC5,ZNF238	21
Organ Morphology	morphology of brain	2.14e-05	CCND2,CD247,CD81,CDKN1C,LEF1,LMNB2,MYH10,NCOR2,NFIX,NOS1,NOS3,NOTCH1,NTF3,PEG3,RARA,RARG,SYNGAP1,TRIO,UPP1,ZIC5,ZNF238	21
Organismal Development	morphology of blood vessel	2.36e-05	CDH5,HMOX2,mir-145,MYH10,NOS1,NOS3,NOTCH1,NTF3,PITX2,PLEKHG5,PXN,RARA,RARG,RXRA,ZMIZ1	15
Tissue Morphology	morphology of blood vessel	2.36e-05	CDH5,HMOX2,mir-145,MYH10,NOS1,NOS3,NOTCH1,NTF3,PITX2,PLEKHG5,PXN,RARA,RARG,RXRA,ZMIZ1	15
Cardiovascular System Development and Function	morphology of blood vessel	2.36e-05	CDH5,HMOX2,mir-145,MYH10,NOS1,NOS3,NOTCH1,NTF3,PITX2,PLEKHG5,PXN,RARA,RARG,RXRA,ZMIZ1	15
Gene Expression	expression of DNA	2.4e-05	ABCG1,AIRE,AMH,ARRB1,ARRB2,ATXN1,BRF1,CDKN1C,CREB3L2,CUX1,DNMT3A,FOXK2,GLIS1,HBZ,HDAC4,HIVEP1,HIVEP3,HOXB5,IQGAP3,IRF8,LEF1,MAFF,MCF2L,NCOR2,NFIX,NKX6-2,NOS1,NOTCH1,NTF3,PAX7,PHRF1,PITX2,PLSCR1,PRDM16,RAI1,RARA,RARG,RUNX1T1,RUNX3,RXRA,SMARCA4,SSBP3,TFDP1,WNT4,ZIC5,ZMIZ1,ZNF238	47
Embryonic Development	formation of mullerian duct	2.64e-05	AMH,RARA,RARG	3
Organismal Development	formation of mullerian duct	2.64e-05	AMH,RARA,RARG	3
Tissue Development	formation of mullerian duct	2.64e-05	AMH,RARA,RARG	3
Gene Expression	transcription of DNA	3.13e-05	ABCG1,AIRE,ARRB1,ARRB2,ATXN1,BRF1,CDKN1C,CREB3L2,CUX1,DNMT3A,FOXK2,GLIS1,HBZ,HDAC4,HIVEP1,HIVEP3,HOXB5,IRF8,LEF1,MAFF,MCF2L,NCOR2,NFIX,NKX6-2,NOS1,NOTCH1,NTF3,PAX7,PHRF1,PITX2,PLSCR1,PRDM16,RAI1,RARA,RARG,RUNX1T1,RUNX3,RXRA,SMARCA4,SSBP3,TFDP1,WNT4,ZIC5,ZMIZ1,ZNF238	45
Cellular Development	proliferation of tumor cell lines	3.14e-05	ACTB,AMH,CCND2,CD81,CDK3,CDKN1C,CTSD,CXCR2,EMILIN1,EPHA2,FBXO2,GALNT2,GIP,H2AFY,HDAC4,IRF8,ITPR1,LEF1,LIG1,LRP1,MAD1L1,mir-145,NCOR2,NOTCH1,PDIA3,POLD4,PRDM16,PRKCD,PRKCZ,PTPN6,PXN,PYGM,RARA,RARG,RUNX1T1,RUNX3,RXRA,SEMA3B,SEMA6B,SEPT9,SMARCA4,SNCG,STEAP3,TRIO	44
Cellular Growth and Proliferation	proliferation of tumor cell lines	3.14e-05	ACTB,AMH,CCND2,CD81,CDK3,CDKN1C,CTSD,CXCR2,EMILIN1,EPHA2,FBXO2,GALNT2,GIP,H2AFY,HDAC4,IRF8,ITPR1,LEF1,LIG1,LRP1,MAD1L1,mir-145,NCOR2,NOTCH1,PDIA3,POLD4,PRDM16,PRKCD,PRKCZ,PTPN6,PXN,PYGM,RARA,RARG,RUNX1T1,RUNX3,RXRA,SEMA3B,SEMA6B,SEPT9,SMARCA4,SNCG,STEAP3,TRIO	44
Nervous System Development and Function	morphology of central nervous system	3.36e-05	CCND2,CD247,CD81,CDKN1C,CXCR2,LEF1,LMNB2,MYH10,NCOR2,NFIX,NOS1,NOS3,NOTCH1,NTF3,PEG3,RARA,RARG,SYNGAP1,TRIO,UPP1,ZIC5,ZNF238	22
Gene Expression	activation of DNA endogenous promoter	3.45e-05	AIRE,ARRB1,ARRB2,ATXN1,CDKN1C,CUX1,DNMT3A,FOXK2,GLIS1,HBZ,HDAC4,IRF8,LEF1,MAFF,MCF2L,NCOR2,NFIX,NKX6-2,NOS1,NOTCH1,NTF3,PHRF1,PITX2,PLSCR1,PRDM16,RAI1,RARA,RARG,RUNX3,RXRA,SMARCA4,SSBP3,TFDP1,ZMIZ1,ZNF238	35
Cell Morphology	abnormal morphology of cells	3.57e-05	ABCG1,AIRE,ARRB1,ARRB2,CCND2,CCR9,CD247,CD81,CDH23,CHSY1,CLCN7,CNGA3,COL11A2,CSF1R,CXCR2,FBXO2,HBZ,HLX,ICAM2,IRF8,LAMA3,LAMB2,LCK,MYH10,NOS1,NOS3,NTF3,PRKCD,RARA,RARG,RUNX3,RXRA,STEAP3,SYNGAP1,WNT4	35
Organismal Development	abnormal morphology of blood vessel	3.81e-05	CDH5,HMOX2,mir-145,NOS1,NOS3,NOTCH1,NTF3,PITX2,PLEKHG5,PXN,RARA,RARG,RXRA,ZMIZ1	14
Tissue Morphology	abnormal morphology of blood vessel	3.81e-05	CDH5,HMOX2,mir-145,NOS1,NOS3,NOTCH1,NTF3,PITX2,PLEKHG5,PXN,RARA,RARG,RXRA,ZMIZ1	14
Cardiovascular System Development and Function	abnormal morphology of blood vessel	3.81e-05	CDH5,HMOX2,mir-145,NOS1,NOS3,NOTCH1,NTF3,PITX2,PLEKHG5,PXN,RARA,RARG,RXRA,ZMIZ1	14
Cell Cycle	interphase	3.81e-05	AMH,ARRB1,BRE,CCND2,CD247,CDK3,CDKN1C,CSF1R,CUX1,HDAC4,IQGAP3,LEF1,NES,NOTCH1,PITX2,POLD4,PRDM16,PRKCD,PTPN6,RGCC,RUNX1T1,RUNX3,RXRA,SMARCA4,TFDP1,WNT9A	26
Nervous System Development and Function	abnormal morphology of thoracic vertebra	3.85e-05	DCHS1,HOXB5,RAI1,RARA,RARG	5
Connective Tissue Development and Function	abnormal morphology of thoracic vertebra	3.85e-05	DCHS1,HOXB5,RAI1,RARA,RARG	5
Embryonic Development	abnormal morphology of thoracic vertebra	3.85e-05	DCHS1,HOXB5,RAI1,RARA,RARG	5
Organ Development	abnormal morphology of thoracic vertebra	3.85e-05	DCHS1,HOXB5,RAI1,RARA,RARG	5
Organ Morphology	abnormal morphology of thoracic vertebra	3.85e-05	DCHS1,HOXB5,RAI1,RARA,RARG	5
Organismal Development	abnormal morphology of thoracic vertebra	3.85e-05	DCHS1,HOXB5,RAI1,RARA,RARG	5
Skeletal and Muscular System Development and Function	abnormal morphology of thoracic vertebra	3.85e-05	DCHS1,HOXB5,RAI1,RARA,RARG	5
Tissue Development	abnormal morphology of thoracic vertebra	3.85e-05	DCHS1,HOXB5,RAI1,RARA,RARG	5
Cellular Movement	cell movement	4.31e-05	ACTB,AIRE,ARRB1,ARRB2,CAPN2,CATSPER4,CCR9,CD247,CD81,CDH5,CSF1R,CUX1,CXCR2,DISC1,EPHA2,FGR,GALNT2,GIP,HLX,ICAM2,IRF8,ITPR1,KRT19,LAMA3,LCK,LEF1,LMNB2,LRP1,MCF2L,mir-145,MYH10,NES,NFIX,NOS1,NOS3,NOTCH1,NTF3,PITX2,PLEKHG5,PLXNA1,PRKCD,PRKCZ,PTPN6,PXN,RARA,RGCC,RUNX3,RXRA,SDC4,SEMA3B,SEPT9,SERPINB1,SMARCA4,SNCG,TCIRG1,TRIO	56
Gene Expression	expression of RNA	4.73e-05	ABCG1,AIRE,AKAP8L,AMH,ARRB1,ARRB2,ATXN1,BRF1,CDK3,CDKN1C,CREB3L2,CUX1,DNMT3A,FGR,FOXK2,GLIS1,HBZ,HDAC4,HIVEP1,HIVEP3,HOXB5,IGF2BP2,IQGAP3,IRF8,LCK,LEF1,LRP1,MAD1L1,MAFF,MATR3,MCF2L,NCOR2,NFIX,NKX6-2,NOS1,NOTCH1,NTF3,PAX7,PHRF1,PITX2,PLSCR1,PRDM16,PRKCD,PRKCZ,PTPN6,RAI1,RARA,RARG,RUNX1T1,RUNX3,RXRA,SECTM1,SMARCA4,SSBP3,TFDP1,WNT4,ZIC5,ZMIZ1,ZNF238	59
Tissue Morphology	quantity of hematopoietic progenitor cells	5.15e-05	BIK,CCND2,CCR9,CD247,CTSD,CUX1,HBZ,HIVEP3,IRF8,LAMA3,LCK,LIG1,NOTCH1,PRKCD,PTPN6,RARA,RUNX3,STEAP3,TCIRG1,WNT4	20
Hematological System Development and Function	quantity of hematopoietic progenitor cells	5.15e-05	BIK,CCND2,CCR9,CD247,CTSD,CUX1,HBZ,HIVEP3,IRF8,LAMA3,LCK,LIG1,NOTCH1,PRKCD,PTPN6,RARA,RUNX3,STEAP3,TCIRG1,WNT4	20
Hematopoiesis	quantity of hematopoietic progenitor cells	5.15e-05	BIK,CCND2,CCR9,CD247,CTSD,CUX1,HBZ,HIVEP3,IRF8,LAMA3,LCK,LIG1,NOTCH1,PRKCD,PTPN6,RARA,RUNX3,STEAP3,TCIRG1,WNT4	20
Cardiovascular System Development and Function	development of cardiovascular system	6.4e-05	CAPN2,CCND2,CDH5,CSF1R,CXCR2,EPHA2,FGR,HLX,HOXB5,LEF1,MYH10,MYLK2,NCOR2,NOS1,NOS3,NOTCH1,NTF3,PITX2,PLEKHG5,POLD4,PRKCD,PXN,RARA,RARG,RGCC,RXRA,SDC4,SEMA3B,SEMA6B,SEPT9,SMARCA4,TH,WNT4,ZMIZ1	34
Cellular Movement	migration of cells	6.58e-05	ACTB,AIRE,ARRB1,ARRB2,CAPN2,CCR9,CD247,CD81,CDH5,CSF1R,CUX1,CXCR2,DISC1,EPHA2,FGR,GALNT2,GIP,HLX,ICAM2,ITPR1,LAMA3,LCK,LEF1,LMNB2,LRP1,MCF2L,mir-145,MYH10,NES,NFIX,NOS1,NOS3,NOTCH1,NTF3,PITX2,PLEKHG5,PLXNA1,PRKCD,PRKCZ,PTPN6,PXN,RARA,RGCC,RUNX3,RXRA,SDC4,SERPINB1,SMARCA4,SNCG,TCIRG1,TRIO	51
Tissue Morphology	abnormal morphology of mesenchyme	7.42e-05	ARRB1,ARRB2,LEF1,RARA,RARG,WNT4	6
Connective Tissue Development and Function	ossification of endochondral bone	7.55e-05	CDKN1C,CSF1R,DCHS1,HDAC4,NFIX	5
Embryonic Development	ossification of endochondral bone	7.55e-05	CDKN1C,CSF1R,DCHS1,HDAC4,NFIX	5
Organ Development	ossification of endochondral bone	7.55e-05	CDKN1C,CSF1R,DCHS1,HDAC4,NFIX	5
Organismal Development	ossification of endochondral bone	7.55e-05	CDKN1C,CSF1R,DCHS1,HDAC4,NFIX	5
Skeletal and Muscular System Development and Function	ossification of endochondral bone	7.55e-05	CDKN1C,CSF1R,DCHS1,HDAC4,NFIX	5
Tissue Development	ossification of endochondral bone	7.55e-05	CDKN1C,CSF1R,DCHS1,HDAC4,NFIX	5
Cardiovascular Disease	ventricular septal defect	7.94e-05	MYH10,NCOR2,NOS3,NTF3,PITX2,RARA,RARG,RXRA	8
Nervous System Development and Function	quantity of neurons	8.05e-05	ATXN1,CCND2,CLCF1,CTSD,CUX1,LAMB2,LEF1,NOTCH1,NTF3,RUNX3,SNCG,TH,WNT4,ZNF238	14
Tissue Morphology	quantity of neurons	8.05e-05	ATXN1,CCND2,CLCF1,CTSD,CUX1,LAMB2,LEF1,NOTCH1,NTF3,RUNX3,SNCG,TH,WNT4,ZNF238	14
Developmental Disorder	Growth Failure	8.4e-05	ACTB,CDH5,CDKN1C,CHSY1,COL11A2,CSF1R,CUX1,DCHS1,DNMT3A,HBZ,LAMB2,LIG1,LRP1,NOS3,NOTCH1,PAX7,RAI1,RARA,RARG,RBMS1,RXRA,SYNGAP1,TCIRG1,TFDP1	24
Organismal Development	abnormal morphology of vein	8.79e-05	HMOX2,NOTCH1,NTF3,PITX2,RARA	5
Tissue Morphology	abnormal morphology of vein	8.79e-05	HMOX2,NOTCH1,NTF3,PITX2,RARA	5
Cardiovascular System Development and Function	abnormal morphology of vein	8.79e-05	HMOX2,NOTCH1,NTF3,PITX2,RARA	5
Lymphoid Tissue Structure and Development	morphology of lymphatic system component	9.03e-05	AIRE,BIK,CCND2,CCR9,CD247,CDKN1C,CLCN7,CSF1R,CTSD,CUX1,CXCR2,ICAM2,IRF8,LCK,LIG1,PITX2,PRKCD,RARA,STEAP3,TCIRG1	20
Cell Morphology	abnormal morphology of alpha-beta intraepithelial T cell	9.04e-05	CCR9,CD247,LCK	3
Hematological System Development and Function	abnormal morphology of alpha-beta intraepithelial T cell	9.04e-05	CCR9,CD247,LCK	3
Dermatological Diseases and Conditions	hand dermatosis	9.04e-05	RARA,RARG,RXRA	3
Cell Morphology	extension of plasma membrane projections	9.97e-05	ATXN1,DISC1,EPHA2,ITPR1,LRP1,MYH10,NFIX,NOTCH1,NTF3,PRKCZ	10
Cellular Assembly and Organization	extension of plasma membrane projections	9.97e-05	ATXN1,DISC1,EPHA2,ITPR1,LRP1,MYH10,NFIX,NOTCH1,NTF3,PRKCZ	10
Cellular Function and Maintenance	extension of plasma membrane projections	9.97e-05	ATXN1,DISC1,EPHA2,ITPR1,LRP1,MYH10,NFIX,NOTCH1,NTF3,PRKCZ	10
Organ Morphology	morphology of heart	0.000128	CAPN2,CCND2,DCHS1,mir-145,MYH10,NCOR2,NOS1,NOS3,NTF3,PITX2,PLEKHG5,RARA,RARG,RXRA,TH,ZMIZ1	16
Cardiovascular System Development and Function	morphology of heart	0.000128	CAPN2,CCND2,DCHS1,mir-145,MYH10,NCOR2,NOS1,NOS3,NTF3,PITX2,PLEKHG5,RARA,RARG,RXRA,TH,ZMIZ1	16
Organismal Development	abnormal morphology of limb	0.000128	CDKN1C,CHSY1,CLCN7,CREB3L2,CSF1R,NOS3,TCIRG1,WNT4	8
Skeletal and Muscular System Development and Function	abnormal morphology of limb	0.000128	CDKN1C,CHSY1,CLCN7,CREB3L2,CSF1R,NOS3,TCIRG1,WNT4	8
Organ Morphology	abnormal morphology of ventricular wall	0.000128	CAPN2,CCND2,MYH10,NCOR2,NOS1,NOS3,PITX2,RXRA	8
Cardiovascular System Development and Function	abnormal morphology of ventricular wall	0.000128	CAPN2,CCND2,MYH10,NCOR2,NOS1,NOS3,PITX2,RXRA	8
Cell Morphology	abnormal morphology of neurons	0.000131	CCND2,CD81,CDH23,CNGA3,FBXO2,HLX,LAMB2,MYH10,NOS1,NOS3,NTF3,SYNGAP1,WNT4	13
Nervous System Development and Function	abnormal morphology of neurons	0.000131	CCND2,CD81,CDH23,CNGA3,FBXO2,HLX,LAMB2,MYH10,NOS1,NOS3,NTF3,SYNGAP1,WNT4	13
Tissue Morphology	abnormal morphology of neurons	0.000131	CCND2,CD81,CDH23,CNGA3,FBXO2,HLX,LAMB2,MYH10,NOS1,NOS3,NTF3,SYNGAP1,WNT4	13
Cellular Function and Maintenance	function of connective tissue cells	0.000136	CLCN7,GIP,GPR68,HIVEP3,NOS1,NOS3,TCIRG1,WNT9A	8
Embryonic Development	development of head	0.000149	AIRE,CD247,CDH5,CDKN1C,CNGA3,CTSD,DNMT3A,EPHA2,LAMA3,LAMB2,LCK,LEF1,MYH10,NOTCH1,PITX2,RARA,RARG,RXRA,SSBP3,TH,WNT9A	21
Organismal Development	development of head	0.000149	AIRE,CD247,CDH5,CDKN1C,CNGA3,CTSD,DNMT3A,EPHA2,LAMA3,LAMB2,LCK,LEF1,MYH10,NOTCH1,PITX2,RARA,RARG,RXRA,SSBP3,TH,WNT9A	21
Nervous System Development and Function	morphology of nervous tissue	0.000149	CCND2,CD81,CDH23,CLCF1,CNGA3,CXCR2,DISC1,DOK7,FBXO2,GABBR1,HLX,ITPR1,LAMB2,MYH10,NES,NOS1,NOS3,NTF3,RARA,SYNGAP1,UPP1,WNT4	22
Tissue Morphology	morphology of nervous tissue	0.000149	CCND2,CD81,CDH23,CLCF1,CNGA3,CXCR2,DISC1,DOK7,FBXO2,GABBR1,HLX,ITPR1,LAMB2,MYH10,NES,NOS1,NOS3,NTF3,RARA,SYNGAP1,UPP1,WNT4	22
Organ Morphology	abnormal morphology of coronary vessel	0.000151	NOS1,NOS3,PITX2,PLEKHG5	4
Organismal Development	abnormal morphology of coronary vessel	0.000151	NOS1,NOS3,PITX2,PLEKHG5	4
Tissue Morphology	abnormal morphology of coronary vessel	0.000151	NOS1,NOS3,PITX2,PLEKHG5	4
Cardiovascular System Development and Function	abnormal morphology of coronary vessel	0.000151	NOS1,NOS3,PITX2,PLEKHG5	4
Cellular Movement	cell movement of breast cancer cell lines	0.00017	ARRB1,ARRB2,CAPN2,EPHA2,KRT19,LCK,MCF2L,PLXNA1,PRKCD,PRKCZ,SEPT9,SNCG	12
Cellular Development	differentiation of chondrocytes	0.000173	COL11A2,CREB3L2,HDAC4,RARA,RARG,RUNX3,WNT9A	7
Connective Tissue Development and Function	differentiation of chondrocytes	0.000173	COL11A2,CREB3L2,HDAC4,RARA,RARG,RUNX3,WNT9A	7
Embryonic Development	development of sensory organ	0.000174	AIRE,CD247,CDH23,CDH5,CDKN1C,CNGA3,CTSD,DNMT3A,EPHA2,LAMB2,LCK,LEF1,MYH10,NOTCH1,NTF3,PITX2,RARA,RARG,RXRA,TH,WNT9A	21
Organ Development	development of sensory organ	0.000174	AIRE,CD247,CDH23,CDH5,CDKN1C,CNGA3,CTSD,DNMT3A,EPHA2,LAMB2,LCK,LEF1,MYH10,NOTCH1,NTF3,PITX2,RARA,RARG,RXRA,TH,WNT9A	21
Organismal Development	development of sensory organ	0.000174	AIRE,CD247,CDH23,CDH5,CDKN1C,CNGA3,CTSD,DNMT3A,EPHA2,LAMB2,LCK,LEF1,MYH10,NOTCH1,NTF3,PITX2,RARA,RARG,RXRA,TH,WNT9A	21
Tissue Development	development of sensory organ	0.000174	AIRE,CD247,CDH23,CDH5,CDKN1C,CNGA3,CTSD,DNMT3A,EPHA2,LAMB2,LCK,LEF1,MYH10,NOTCH1,NTF3,PITX2,RARA,RARG,RXRA,TH,WNT9A	21
Organ Morphology	morphology of lymphoid organ	0.000175	AIRE,BIK,CCR9,CD247,CDKN1C,CSF1R,CTSD,CUX1,CXCR2,IRF8,LCK,LIG1,PITX2,PRKCD,RARA,STEAP3,TCIRG1	17
Lymphoid Tissue Structure and Development	morphology of lymphoid organ	0.000175	AIRE,BIK,CCR9,CD247,CDKN1C,CSF1R,CTSD,CUX1,CXCR2,IRF8,LCK,LIG1,PITX2,PRKCD,RARA,STEAP3,TCIRG1	17
Connective Tissue Disorders	Rheumatic Disease	0.000185	ATXN1,BGLAP,C6orf10,CAPN2,CD247,CD81,COL11A2,CXCR2,GALNT2,GNL1,GRIK4,HLA-DOA,IRF8,ITPR1,KIR3DL1,NFIX,NOS3,NRSN2,NTF3,PDIA3,PHRF1,PRKCZ,PTPN6,PXN,RGCC,RNASE3,RUNX3,SDC4,SLC2A9,SLC44A4,TAP2,TCIRG1,TH,WNT9A,ZBTB12	35
Inflammatory Disease	Rheumatic Disease	0.000185	ATXN1,BGLAP,C6orf10,CAPN2,CD247,CD81,COL11A2,CXCR2,GALNT2,GNL1,GRIK4,HLA-DOA,IRF8,ITPR1,KIR3DL1,NFIX,NOS3,NRSN2,NTF3,PDIA3,PHRF1,PRKCZ,PTPN6,PXN,RGCC,RNASE3,RUNX3,SDC4,SLC2A9,SLC44A4,TAP2,TCIRG1,TH,WNT9A,ZBTB12	35
Skeletal and Muscular Disorders	Rheumatic Disease	0.000185	ATXN1,BGLAP,C6orf10,CAPN2,CD247,CD81,COL11A2,CXCR2,GALNT2,GNL1,GRIK4,HLA-DOA,IRF8,ITPR1,KIR3DL1,NFIX,NOS3,NRSN2,NTF3,PDIA3,PHRF1,PRKCZ,PTPN6,PXN,RGCC,RNASE3,RUNX3,SDC4,SLC2A9,SLC44A4,TAP2,TCIRG1,TH,WNT9A,ZBTB12	35
Organ Morphology	abnormal morphology of thin ventricular wall	0.000186	CAPN2,CCND2,MYH10,NCOR2,NOS3,RXRA	6
Cardiovascular System Development and Function	abnormal morphology of thin ventricular wall	0.000186	CAPN2,CCND2,MYH10,NCOR2,NOS3,RXRA	6
Drug Metabolism	binding of tretinoin	0.000194	NCOR2,RARA	2
Lipid Metabolism	binding of tretinoin	0.000194	NCOR2,RARA	2
Small Molecule Biochemistry	binding of tretinoin	0.000194	NCOR2,RARA	2
Vitamin and Mineral Metabolism	binding of tretinoin	0.000194	NCOR2,RARA	2
Cancer	dermoid cyst	0.000194	LEF1,RXRA	2
Organismal Injury and Abnormalities	dermoid cyst	0.000194	LEF1,RXRA	2
Embryonic Development	morphology of body axis	0.000194	RARA,RARG	2
Organismal Development	morphology of body axis	0.000194	RARA,RARG	2
Embryonic Development	morphology of forelimb bud	0.000194	RARA,RARG	2
Tissue Morphology	morphology of forelimb bud	0.000194	RARA,RARG	2
Cellular Assembly and Organization	recruitment of synaptic vesicles	0.000194	ACTB,PACSIN1	2
Small Molecule Biochemistry	reduction of heme	0.000194	NOS1,NOS3	2
Cell Morphology	vacuolation of brain cells	0.000194	ATXN1,VAC14	2
Cellular Compromise	vacuolation of brain cells	0.000194	ATXN1,VAC14	2
Nervous System Development and Function	morphology of hippocampus	0.000199	CD81,LEF1,NFIX,NOS3,NOTCH1,TRIO,ZIC5,ZNF238	8
Organ Morphology	morphology of hippocampus	0.000199	CD81,LEF1,NFIX,NOS3,NOTCH1,TRIO,ZIC5,ZNF238	8
Cell Cycle	cell cycle progression	0.000202	ARRB1,BANP,BRF1,CAPN2,CCND2,CDH5,CDKN1C,CSF1R,CUX1,HDAC4,KRT19,LCK,LEF1,LIG1,MAD1L1,MYH10,MYLK2,NCOR2,NOTCH1,NTF3,PAX7,POLD4,PRKCD,PRKCZ,PTPN6,RARA,RARG,RGCC,RUNX1T1,RUNX3,SEPT9,SMARCA4,TFDP1,WNT4	34
Embryonic Development	eye development	0.000213	AIRE,CD247,CDH5,CDKN1C,CNGA3,CTSD,DNMT3A,EPHA2,LAMB2,LCK,MYH10,NOTCH1,PITX2,RARA,RARG,RXRA,TH,WNT9A	18
Organ Development	eye development	0.000213	AIRE,CD247,CDH5,CDKN1C,CNGA3,CTSD,DNMT3A,EPHA2,LAMB2,LCK,MYH10,NOTCH1,PITX2,RARA,RARG,RXRA,TH,WNT9A	18
Organismal Development	eye development	0.000213	AIRE,CD247,CDH5,CDKN1C,CNGA3,CTSD,DNMT3A,EPHA2,LAMB2,LCK,MYH10,NOTCH1,PITX2,RARA,RARG,RXRA,TH,WNT9A	18
Tissue Development	eye development	0.000213	AIRE,CD247,CDH5,CDKN1C,CNGA3,CTSD,DNMT3A,EPHA2,LAMB2,LCK,MYH10,NOTCH1,PITX2,RARA,RARG,RXRA,TH,WNT9A	18
Visual System Development and Function	eye development	0.000213	AIRE,CD247,CDH5,CDKN1C,CNGA3,CTSD,DNMT3A,EPHA2,LAMB2,LCK,MYH10,NOTCH1,PITX2,RARA,RARG,RXRA,TH,WNT9A	18
Organismal Survival	viability	0.000215	HBZ,NOTCH1,RARA,RARG,RUNX1T1,RXRA,SMARCA4	7
Cellular Movement	cell movement of tumor cell lines	0.000219	ARRB1,ARRB2,CAPN2,CCR9,CD81,CSF1R,EPHA2,GALNT2,ITPR1,KRT19,LAMA3,LCK,LRP1,MCF2L,MYH10,NES,NOTCH1,PITX2,PLXNA1,PRKCD,PRKCZ,PXN,SEPT9,SNCG,TRIO	25
Cellular Development	maturation of thymocytes	0.000223	CD247,LCK,NOTCH1,PTPN6	4
Hematological System Development and Function	maturation of thymocytes	0.000223	CD247,LCK,NOTCH1,PTPN6	4
Hematopoiesis	maturation of thymocytes	0.000223	CD247,LCK,NOTCH1,PTPN6	4
Connective Tissue Disorders	arthritis	0.000228	ATXN1,BGLAP,C6orf10,CAPN2,CD247,CD81,COL11A2,CXCR2,GALNT2,GNL1,GRIK4,HLA-DOA,ITPR1,KIR3DL1,NFIX,NOS3,NRSN2,NTF3,PDIA3,PRKCZ,PTPN6,PXN,RGCC,RUNX3,SDC4,SLC2A9,SLC44A4,TAP2,TCIRG1,TH,WNT9A,ZBTB12	32
Inflammatory Disease	arthritis	0.000228	ATXN1,BGLAP,C6orf10,CAPN2,CD247,CD81,COL11A2,CXCR2,GALNT2,GNL1,GRIK4,HLA-DOA,ITPR1,KIR3DL1,NFIX,NOS3,NRSN2,NTF3,PDIA3,PRKCZ,PTPN6,PXN,RGCC,RUNX3,SDC4,SLC2A9,SLC44A4,TAP2,TCIRG1,TH,WNT9A,ZBTB12	32
Skeletal and Muscular Disorders	arthritis	0.000228	ATXN1,BGLAP,C6orf10,CAPN2,CD247,CD81,COL11A2,CXCR2,GALNT2,GNL1,GRIK4,HLA-DOA,ITPR1,KIR3DL1,NFIX,NOS3,NRSN2,NTF3,PDIA3,PRKCZ,PTPN6,PXN,RGCC,RUNX3,SDC4,SLC2A9,SLC44A4,TAP2,TCIRG1,TH,WNT9A,ZBTB12	32
Embryonic Development	abnormal morphology of retina	0.000244	CDKN1C,CTSD,LAMB2,MYH10,RARG,RXRA	6
Organ Development	abnormal morphology of retina	0.000244	CDKN1C,CTSD,LAMB2,MYH10,RARG,RXRA	6
Organ Morphology	abnormal morphology of retina	0.000244	CDKN1C,CTSD,LAMB2,MYH10,RARG,RXRA	6
Organismal Development	abnormal morphology of retina	0.000244	CDKN1C,CTSD,LAMB2,MYH10,RARG,RXRA	6
Tissue Development	abnormal morphology of retina	0.000244	CDKN1C,CTSD,LAMB2,MYH10,RARG,RXRA	6
Visual System Development and Function	abnormal morphology of retina	0.000244	CDKN1C,CTSD,LAMB2,MYH10,RARG,RXRA	6
Cell Morphology	extension of neurites	0.000249	ATXN1,DISC1,EPHA2,ITPR1,LRP1,MYH10,NFIX,NTF3,PRKCZ	9
Nervous System Development and Function	extension of neurites	0.000249	ATXN1,DISC1,EPHA2,ITPR1,LRP1,MYH10,NFIX,NTF3,PRKCZ	9
Cellular Assembly and Organization	extension of neurites	0.000249	ATXN1,DISC1,EPHA2,ITPR1,LRP1,MYH10,NFIX,NTF3,PRKCZ	9
Cellular Function and Maintenance	extension of neurites	0.000249	ATXN1,DISC1,EPHA2,ITPR1,LRP1,MYH10,NFIX,NTF3,PRKCZ	9
Organ Morphology	abnormal morphology of vagina	0.0003	CDKN1C,RARA,RARG	3
Reproductive System Development and Function	abnormal morphology of vagina	0.0003	CDKN1C,RARA,RARG	3
Cancer	invasion of tissue	0.000304	EPHA2,EVL,mir-145,NOTCH1,PXN,RARA,RARG	7
Skeletal and Muscular System Development and Function	morphology of skeleton	0.000308	CDKN1C,CHSY1,CSF1R,DCHS1,HDAC4,HOXB5,NOS3,PITX2,RAI1,RARA,RARG,RXRA,WNT9A	13
Nervous System Development and Function	abnormal morphology of vertebrae	0.000316	CDKN1C,DCHS1,HDAC4,HOXB5,RAI1,RARA,RARG,WNT9A	8
Connective Tissue Development and Function	abnormal morphology of vertebrae	0.000316	CDKN1C,DCHS1,HDAC4,HOXB5,RAI1,RARA,RARG,WNT9A	8
Embryonic Development	abnormal morphology of vertebrae	0.000316	CDKN1C,DCHS1,HDAC4,HOXB5,RAI1,RARA,RARG,WNT9A	8
Organ Development	abnormal morphology of vertebrae	0.000316	CDKN1C,DCHS1,HDAC4,HOXB5,RAI1,RARA,RARG,WNT9A	8
Organ Morphology	abnormal morphology of vertebrae	0.000316	CDKN1C,DCHS1,HDAC4,HOXB5,RAI1,RARA,RARG,WNT9A	8
Organismal Development	abnormal morphology of vertebrae	0.000316	CDKN1C,DCHS1,HDAC4,HOXB5,RAI1,RARA,RARG,WNT9A	8
Skeletal and Muscular System Development and Function	abnormal morphology of vertebrae	0.000316	CDKN1C,DCHS1,HDAC4,HOXB5,RAI1,RARA,RARG,WNT9A	8
Tissue Development	abnormal morphology of vertebrae	0.000316	CDKN1C,DCHS1,HDAC4,HOXB5,RAI1,RARA,RARG,WNT9A	8
Respiratory System Development and Function	abnormal morphology of respiratory system	0.000325	CDKN1C,COL11A2,LEF1,PAX7,RAI1,RARA,RARG	7
Cell Death and Survival	apoptosis of tumor cell lines	0.000338	AMH,ARRB2,BIK,CAPN2,CDKN1C,CSF1R,CTSD,CYFIP2,EPHA2,FGR,FOXK2,GIP,HDAC4,IRF8,ITPR1,KIR3DL1,LCK,LIG1,LRP1,MAD1L1,mir-145,NOS1,NOS3,NOTCH1,NTF3,PRKCD,PRKCZ,PTPN6,RARA,RARG,RTKN,RUNX1T1,RUNX3,RXRA,SEMA3B	35
Cellular Development	differentiation of muscle cells	0.000363	CD81,HDAC4,mir-145,NOTCH1,NTF3,PAX7,PITX2,RARA,RXRA,SMARCA4,STRA13,WNT4	12
Skeletal and Muscular System Development and Function	differentiation of muscle cells	0.000363	CD81,HDAC4,mir-145,NOTCH1,NTF3,PAX7,PITX2,RARA,RXRA,SMARCA4,STRA13,WNT4	12
Cellular Development	differentiation of mononuclear leukocytes	0.000379	AIRE,BIK,CCR9,CD247,CD81,CLCF1,CSF1R,CUX1,HDAC4,HLA-DOA,IRF8,LCK,LEF1,MAD1L1,NOTCH1,PRKCD,PTPN6,RARA,SMARCA4,WNT4	20
Hematological System Development and Function	differentiation of mononuclear leukocytes	0.000379	AIRE,BIK,CCR9,CD247,CD81,CLCF1,CSF1R,CUX1,HDAC4,HLA-DOA,IRF8,LCK,LEF1,MAD1L1,NOTCH1,PRKCD,PTPN6,RARA,SMARCA4,WNT4	20
Hematopoiesis	differentiation of mononuclear leukocytes	0.000379	AIRE,BIK,CCR9,CD247,CD81,CLCF1,CSF1R,CUX1,HDAC4,HLA-DOA,IRF8,LCK,LEF1,MAD1L1,NOTCH1,PRKCD,PTPN6,RARA,SMARCA4,WNT4	20
Organ Morphology	abnormal morphology of lymphoid organ	0.00038	AIRE,BIK,CCR9,CD247,CSF1R,CUX1,CXCR2,IRF8,LCK,LIG1,PITX2,PRKCD,RARA,STEAP3,TCIRG1	15
Lymphoid Tissue Structure and Development	abnormal morphology of lymphoid organ	0.00038	AIRE,BIK,CCR9,CD247,CSF1R,CUX1,CXCR2,IRF8,LCK,LIG1,PITX2,PRKCD,RARA,STEAP3,TCIRG1	15
Organ Morphology	morphology of ventricular septum	0.000401	CCND2,MYH10,NOS1,NOS3,PITX2,RXRA	6
Cardiovascular System Development and Function	morphology of ventricular septum	0.000401	CCND2,MYH10,NOS1,NOS3,PITX2,RXRA	6
Organ Morphology	morphology of spleen	0.000409	AIRE,BIK,CD247,CDKN1C,CSF1R,CTSD,CXCR2,IRF8,LIG1,PITX2,PRKCD,STEAP3,TCIRG1	13
Lymphoid Tissue Structure and Development	morphology of spleen	0.000409	AIRE,BIK,CD247,CDKN1C,CSF1R,CTSD,CXCR2,IRF8,LIG1,PITX2,PRKCD,STEAP3,TCIRG1	13
Gene Expression	binding of retinoic acid response element	0.000409	RARA,RARG,RXRA	3
Cancer	skin carcinoma	0.000434	LAMA3,LIG1,NOTCH1,RARA,RARG,RXRA	6
Dermatological Diseases and Conditions	skin carcinoma	0.000434	LAMA3,LIG1,NOTCH1,RARA,RARG,RXRA	6
Cell Death and Survival	cell viability	0.000434	AGTRAP,AKAP8L,AMH,ARRB1,ATXN1,CAPN2,CD300A,CD81,CDH5,CDKN1C,CSF1R,FGR,HBZ,HMOX2,KRT19,LAMA3,LCK,LEF1,LIG1,LRP1,NOTCH1,NTF3,OTUD7B,PDIA3,PEG3,PITX2,PLSCR1,PRKCD,PRKCZ,PTPN6,RARA,RARG,RUNX1T1,SMARCA4,WNT4,ZNF238	36
Organismal Development	vasculogenesis	0.000436	CDH5,CSF1R,CXCR2,EPHA2,HLX,HOXB5,LEF1,NOS1,NOS3,NOTCH1,PITX2,PLEKHG5,POLD4,PRKCD,RARA,RARG,RGCC,RXRA,SDC4,SEMA3B,SEMA6B,SEPT9,SMARCA4,ZMIZ1	24
Cardiovascular System Development and Function	vasculogenesis	0.000436	CDH5,CSF1R,CXCR2,EPHA2,HLX,HOXB5,LEF1,NOS1,NOS3,NOTCH1,PITX2,PLEKHG5,POLD4,PRKCD,RARA,RARG,RGCC,RXRA,SDC4,SEMA3B,SEMA6B,SEPT9,SMARCA4,ZMIZ1	24
Cellular Development	proliferation of hematopoietic cells	0.000459	CCND2,CDKN1C,CSF1R,IRF8,LEF1,MAD1L1,MYH10,NOTCH1,PTPN6,RARA,RUNX1T1,SMARCA4	12
Cellular Growth and Proliferation	proliferation of hematopoietic cells	0.000459	CCND2,CDKN1C,CSF1R,IRF8,LEF1,MAD1L1,MYH10,NOTCH1,PTPN6,RARA,RUNX1T1,SMARCA4	12
Hematological System Development and Function	proliferation of hematopoietic cells	0.000459	CCND2,CDKN1C,CSF1R,IRF8,LEF1,MAD1L1,MYH10,NOTCH1,PTPN6,RARA,RUNX1T1,SMARCA4	12
Hematopoiesis	proliferation of hematopoietic cells	0.000459	CCND2,CDKN1C,CSF1R,IRF8,LEF1,MAD1L1,MYH10,NOTCH1,PTPN6,RARA,RUNX1T1,SMARCA4	12
Cell Death and Survival	cell death of tumor cell lines	0.000462	AMH,ARRB2,ATXN1,BIK,CAPN2,CDKN1C,CHSY1,CREB3L2,CSF1R,CTSD,CYFIP2,EPHA2,FGR,FOXK2,GIP,HDAC4,ICMT,IRF8,ITPR1,KIR3DL1,LCK,LEF1,LIG1,LRP1,MAD1L1,mir-145,NOS1,NOS3,NOTCH1,NTF3,PRKCD,PRKCZ,PTPN6,RARA,RARG,RTKN,RUNX1T1,RUNX3,RXRA,SEMA3B	40
Organ Morphology	abnormal morphology of heart septum	0.000468	CCND2,DCHS1,NOS1,NOS3,PITX2,RXRA	6
Cardiovascular System Development and Function	abnormal morphology of heart septum	0.000468	CCND2,DCHS1,NOS1,NOS3,PITX2,RXRA	6
Cellular Development	maturation of hematopoietic progenitor cells	0.000468	CCND2,CD247,LCK,NOTCH1,PTPN6,RARA	6
Hematological System Development and Function	maturation of hematopoietic progenitor cells	0.000468	CCND2,CD247,LCK,NOTCH1,PTPN6,RARA	6
Hematopoiesis	maturation of hematopoietic progenitor cells	0.000468	CCND2,CD247,LCK,NOTCH1,PTPN6,RARA	6
Digestive System Development and Function	morphology of digestive system	0.00048	AIRE,CDKN1C,CREB3L2,CTSD,DCHS1,HLX,IRF8,LAMA3,LEF1,LIG1,MYH10,NFIX,NOS1,NOS3,PITX2,PRKCD,RARA,RARG,RXRA,TCIRG1,ZIC5	21
Organismal Development	development of blood vessel	0.000488	CDH5,CSF1R,CXCR2,EPHA2,FGR,HLX,HOXB5,LEF1,NOS1,NOS3,NOTCH1,PITX2,PLEKHG5,POLD4,PRKCD,RARA,RARG,RGCC,RXRA,SDC4,SEMA3B,SEMA6B,SEPT9,SMARCA4,WNT4,ZMIZ1	26
Cardiovascular System Development and Function	development of blood vessel	0.000488	CDH5,CSF1R,CXCR2,EPHA2,FGR,HLX,HOXB5,LEF1,NOS1,NOS3,NOTCH1,PITX2,PLEKHG5,POLD4,PRKCD,RARA,RARG,RGCC,RXRA,SDC4,SEMA3B,SEMA6B,SEPT9,SMARCA4,WNT4,ZMIZ1	26
Embryonic Development	morphology of lung	0.0005	ARRB1,ARRB2,CD81,CDKN1C,DCHS1,DOK7,HLX,LMNB2,NOS3,RARA	10
Organ Development	morphology of lung	0.0005	ARRB1,ARRB2,CD81,CDKN1C,DCHS1,DOK7,HLX,LMNB2,NOS3,RARA	10
Organ Morphology	morphology of lung	0.0005	ARRB1,ARRB2,CD81,CDKN1C,DCHS1,DOK7,HLX,LMNB2,NOS3,RARA	10
Organismal Development	morphology of lung	0.0005	ARRB1,ARRB2,CD81,CDKN1C,DCHS1,DOK7,HLX,LMNB2,NOS3,RARA	10
Tissue Development	morphology of lung	0.0005	ARRB1,ARRB2,CD81,CDKN1C,DCHS1,DOK7,HLX,LMNB2,NOS3,RARA	10
Respiratory System Development and Function	morphology of lung	0.0005	ARRB1,ARRB2,CD81,CDKN1C,DCHS1,DOK7,HLX,LMNB2,NOS3,RARA	10
Cell Death and Survival	cytotoxicity of natural killer cells	0.000505	ARRB2,CD247,CD300A,CD81,KIR3DL1,LCK,PTPN6	7
DNA Replication, Recombination, and Repair	joining of DNA	0.000506	EVL,LIG1,PDIA3,PRKCZ	4
Embryonic Development	morphogenesis of embryonic hindlimb	0.000506	NOTCH1,PITX2,RARG,SMARCA4	4
Organismal Development	morphogenesis of embryonic hindlimb	0.000506	NOTCH1,PITX2,RARG,SMARCA4	4
Skeletal and Muscular System Development and Function	morphogenesis of embryonic hindlimb	0.000506	NOTCH1,PITX2,RARG,SMARCA4	4
Skeletal and Muscular System Development and Function	abnormal morphology of skeleton	0.00051	CDKN1C,CHSY1,CSF1R,HOXB5,RAI1,RARA,RARG,RXRA	8
Cell Death and Survival	cytotoxicity of leukocytes	0.000527	ARRB2,CD247,CD300A,CD81,FGR,KIR3DL1,LCK,PTPN6,TAP2	9
Embryonic Development	lung development	0.000537	ARRB1,ARRB2,CD81,CDKN1C,CUX1,DCHS1,DOK7,HLX,LMNB2,NOS3,NOTCH1,PITX2,RARA	13
Organ Development	lung development	0.000537	ARRB1,ARRB2,CD81,CDKN1C,CUX1,DCHS1,DOK7,HLX,LMNB2,NOS3,NOTCH1,PITX2,RARA	13
Organismal Development	lung development	0.000537	ARRB1,ARRB2,CD81,CDKN1C,CUX1,DCHS1,DOK7,HLX,LMNB2,NOS3,NOTCH1,PITX2,RARA	13
Tissue Development	lung development	0.000537	ARRB1,ARRB2,CD81,CDKN1C,CUX1,DCHS1,DOK7,HLX,LMNB2,NOS3,NOTCH1,PITX2,RARA	13
Respiratory System Development and Function	lung development	0.000537	ARRB1,ARRB2,CD81,CDKN1C,CUX1,DCHS1,DOK7,HLX,LMNB2,NOS3,NOTCH1,PITX2,RARA	13
Connective Tissue Development and Function	abnormal morphology of cricoid cartilage	0.00054	RARA,RARG,RXRA	3
Skeletal and Muscular System Development and Function	abnormal morphology of cricoid cartilage	0.00054	RARA,RARG,RXRA	3
Tissue Morphology	abnormal morphology of cricoid cartilage	0.00054	RARA,RARG,RXRA	3
Nervous System Development and Function	abnormal morphology of somatic nervous system	0.00054	GABBR1,HOXB5,NTF3	3
Small Molecule Biochemistry	metabolism of S-adenosylhomocysteine	0.00054	DNMT3A,ICMT,PNMT	3
Amino Acid Metabolism	metabolism of S-adenosylhomocysteine	0.00054	DNMT3A,ICMT,PNMT	3
Nucleic Acid Metabolism	metabolism of S-adenosylhomocysteine	0.00054	DNMT3A,ICMT,PNMT	3
Embryonic Development	morphology of mullerian duct	0.00054	AMH,RARA,WNT4	3
Tissue Morphology	morphology of mullerian duct	0.00054	AMH,RARA,WNT4	3
Cell Cycle	G1 phase	0.000541	AMH,ARRB1,CCND2,CD247,CDK3,CDKN1C,CSF1R,CUX1,IQGAP3,LEF1,NOTCH1,PRKCD,RUNX1T1,RUNX3,TFDP1,WNT9A	16
Cellular Development	development of leukocytes	0.000549	AIRE,BIK,CCR9,CD247,CD81,CSF1R,CUX1,EPHA2,HLA-DOA,IRF8,LAMA3,LCK,LEF1,MAD1L1,NOTCH1,PRKCZ,PTPN6,RARA,RUNX3,SMARCA4,WNT4	21
Hematological System Development and Function	development of leukocytes	0.000549	AIRE,BIK,CCR9,CD247,CD81,CSF1R,CUX1,EPHA2,HLA-DOA,IRF8,LAMA3,LCK,LEF1,MAD1L1,NOTCH1,PRKCZ,PTPN6,RARA,RUNX3,SMARCA4,WNT4	21
Hematopoiesis	development of leukocytes	0.000549	AIRE,BIK,CCR9,CD247,CD81,CSF1R,CUX1,EPHA2,HLA-DOA,IRF8,LAMA3,LCK,LEF1,MAD1L1,NOTCH1,PRKCZ,PTPN6,RARA,RUNX3,SMARCA4,WNT4	21
Lymphoid Tissue Structure and Development	development of leukocytes	0.000549	AIRE,BIK,CCR9,CD247,CD81,CSF1R,CUX1,EPHA2,HLA-DOA,IRF8,LAMA3,LCK,LEF1,MAD1L1,NOTCH1,PRKCZ,PTPN6,RARA,RUNX3,SMARCA4,WNT4	21
Embryonic Development	development of muscle	0.00055	CAPN2,CDKN1C,EPHA2,HLX,ICMT,KRT19,LEF1,MYH10,MYLK2,NOS1,NTF3,PAX7,PITX2,PRKCZ,TRIO	15
Organ Development	development of muscle	0.00055	CAPN2,CDKN1C,EPHA2,HLX,ICMT,KRT19,LEF1,MYH10,MYLK2,NOS1,NTF3,PAX7,PITX2,PRKCZ,TRIO	15
Organismal Development	development of muscle	0.00055	CAPN2,CDKN1C,EPHA2,HLX,ICMT,KRT19,LEF1,MYH10,MYLK2,NOS1,NTF3,PAX7,PITX2,PRKCZ,TRIO	15
Skeletal and Muscular System Development and Function	development of muscle	0.00055	CAPN2,CDKN1C,EPHA2,HLX,ICMT,KRT19,LEF1,MYH10,MYLK2,NOS1,NTF3,PAX7,PITX2,PRKCZ,TRIO	15
Tissue Development	development of muscle	0.00055	CAPN2,CDKN1C,EPHA2,HLX,ICMT,KRT19,LEF1,MYH10,MYLK2,NOS1,NTF3,PAX7,PITX2,PRKCZ,TRIO	15
Respiratory System Development and Function	respiratory system development	0.00056	ARRB1,ARRB2,CD81,CDKN1C,CUX1,DCHS1,DOK7,HLX,LMNB2,NOS3,NOTCH1,PITX2,RARA,RARG	14
Hematological System Development and Function	function of granulocytes	0.000569	CXCR2,FGR,ICAM2,NOS1,NOS3,PRKCD,SERPINB1	7
Cellular Function and Maintenance	function of granulocytes	0.000569	CXCR2,FGR,ICAM2,NOS1,NOS3,PRKCD,SERPINB1	7
Organ Morphology	abnormal morphology of Harderian gland	0.000578	RARA,RARG	2
Nervous System Development and Function	abnormal morphology of mesencephalic tract of the trigeminal nerve	0.000578	LEF1,NTF3	2
Organ Morphology	abnormal morphology of mesencephalic tract of the trigeminal nerve	0.000578	LEF1,NTF3	2
Cardiovascular Disease	cardiogenic shock	0.000578	NOS1,NOS3	2
Small Molecule Biochemistry	conversion of L-arginine	0.000578	NOS1,NOS3	2
Amino Acid Metabolism	conversion of L-arginine	0.000578	NOS1,NOS3	2
Post-Translational Modification	conversion of L-arginine	0.000578	NOS1,NOS3	2
Cancer	cytotoxic reaction of leukemia cell lines	0.000578	CTSD,LCK	2
Hematological Disease	cytotoxic reaction of leukemia cell lines	0.000578	CTSD,LCK	2
Cell-To-Cell Signaling and Interaction	cytotoxic reaction of leukemia cell lines	0.000578	CTSD,LCK	2
Inflammatory Response	cytotoxic reaction of leukemia cell lines	0.000578	CTSD,LCK	2
Cellular Compromise	damage of sensory neurons	0.000578	NGB,NTF3	2
Small Molecule Biochemistry	electron transport of FAD	0.000578	NOS1,NOS3	2
Nucleic Acid Metabolism	electron transport of FAD	0.000578	NOS1,NOS3	2
Energy Production	electron transport of FAD	0.000578	NOS1,NOS3	2
Molecular Transport	electron transport of FAD	0.000578	NOS1,NOS3	2
Small Molecule Biochemistry	electron transport of FMN	0.000578	NOS1,NOS3	2
Energy Production	electron transport of FMN	0.000578	NOS1,NOS3	2
Molecular Transport	electron transport of FMN	0.000578	NOS1,NOS3	2
Small Molecule Biochemistry	electron transport of NADPH	0.000578	NOS1,NOS3	2
Nucleic Acid Metabolism	electron transport of NADPH	0.000578	NOS1,NOS3	2
Energy Production	electron transport of NADPH	0.000578	NOS1,NOS3	2
Molecular Transport	electron transport of NADPH	0.000578	NOS1,NOS3	2
Small Molecule Biochemistry	electron transport of heme	0.000578	NOS1,NOS3	2
Energy Production	electron transport of heme	0.000578	NOS1,NOS3	2
Molecular Transport	electron transport of heme	0.000578	NOS1,NOS3	2
Reproductive System Development and Function	erection of penis	0.000578	NOS1,NOS3	2
Neurological Disease	experimentally induced seizure	0.000578	NOS1,NOS3	2
Cancer	growth of murine Lewis lung carcinoma	0.000578	ARRB2,CXCR2	2
Respiratory Disease	growth of murine Lewis lung carcinoma	0.000578	ARRB2,CXCR2	2
Connective Tissue Development and Function	lack of tracheal ring	0.000578	RARA,RARG	2
Skeletal and Muscular System Development and Function	lack of tracheal ring	0.000578	RARA,RARG	2
Tissue Morphology	lack of tracheal ring	0.000578	RARA,RARG	2
Embryonic Development	morphology of outflow tract	0.000578	MYH10,RXRA	2
Tissue Morphology	morphology of outflow tract	0.000578	MYH10,RXRA	2
Cardiovascular System Development and Function	morphology of outflow tract	0.000578	MYH10,RXRA	2
Dermatological Diseases and Conditions	nodular acne	0.000578	RARA,RARG	2
Inflammatory Disease	nodular acne	0.000578	RARA,RARG	2
Small Molecule Biochemistry	production of L-arginine	0.000578	NOS1,NOS3	2
Amino Acid Metabolism	production of L-arginine	0.000578	NOS1,NOS3	2
Nervous System Development and Function	quantity of muscle sensory neurons	0.000578	NTF3,RUNX3	2
Tissue Morphology	quantity of muscle sensory neurons	0.000578	NTF3,RUNX3	2
Skeletal and Muscular System Development and Function	morphology of axial skeleton	0.000584	CDKN1C,CHSY1,DCHS1,HDAC4,HOXB5,RAI1,RARA,RARG,RXRA,WNT9A	10
Nervous System Development and Function	morphology of cerebral cortex	0.000584	CD81,LEF1,LMNB2,NFIX,NOS3,NOTCH1,SYNGAP1,TRIO,ZIC5,ZNF238	10
Organ Morphology	morphology of cerebral cortex	0.000584	CD81,LEF1,LMNB2,NFIX,NOS3,NOTCH1,SYNGAP1,TRIO,ZIC5,ZNF238	10
Connective Tissue Development and Function	function of osteoclasts	0.000647	CLCN7,GPR68,NOS1,NOS3,TCIRG1	5
Skeletal and Muscular System Development and Function	function of osteoclasts	0.000647	CLCN7,GPR68,NOS1,NOS3,TCIRG1	5
Cellular Function and Maintenance	function of osteoclasts	0.000647	CLCN7,GPR68,NOS1,NOS3,TCIRG1	5
Organ Morphology	morphology of heart ventricle	0.000654	CCND2,mir-145,MYH10,NOS1,NOS3,NTF3,PITX2,RARA,RARG,RXRA	10
Cardiovascular System Development and Function	morphology of heart ventricle	0.000654	CCND2,mir-145,MYH10,NOS1,NOS3,NTF3,PITX2,RARA,RARG,RXRA	10
Cancer	chronic myeloid leukemia	0.000674	CSF1R,DNMT3A,EPHA2,IRF8,LCK,MYH10	6
Hematological Disease	chronic myeloid leukemia	0.000674	CSF1R,DNMT3A,EPHA2,IRF8,LCK,MYH10	6
Cell Morphology	morphology of dendrites	0.000674	CCND2,DISC1,ITPR1,MYH10,NOS1,NTF3	6
Nervous System Development and Function	morphology of dendrites	0.000674	CCND2,DISC1,ITPR1,MYH10,NOS1,NTF3	6
Tissue Morphology	morphology of dendrites	0.000674	CCND2,DISC1,ITPR1,MYH10,NOS1,NTF3	6
Hematological System Development and Function	osmolality of blood	0.000694	NOS1,NOS3,STEAP3	3
Tissue Development	fusion of muscle cells	0.00071	CAPN2,CD81,HDAC4,NOS1,PITX2	5
Cell-To-Cell Signaling and Interaction	fusion of muscle cells	0.00071	CAPN2,CD81,HDAC4,NOS1,PITX2	5
Cell Death and Survival	cell death of fibroblast cell lines	0.000731	ACTB,CDKN1C,CSF1R,CTSD,ITPR1,JPH3,LEF1,LIG1,MAD1L1,MAP1LC3B,MICAL1,PEBP4,PRKCD,PRKCZ,RUNX1T1,SDC4,TFDP1	17
Organ Morphology	abnormal morphology of renal tubule	0.000758	CDKN1C,DCHS1,NOS1,NOS3,RARA,SDC4,SLC2A9	7
Renal and Urological System Development and Function	abnormal morphology of renal tubule	0.000758	CDKN1C,DCHS1,NOS1,NOS3,RARA,SDC4,SLC2A9	7
Organ Morphology	abnormal morphology of white pulp	0.000765	CDKN1C,CTSD,CXCR2,TCIRG1	4
Lymphoid Tissue Structure and Development	abnormal morphology of white pulp	0.000765	CDKN1C,CTSD,CXCR2,TCIRG1	4
Cell Death and Survival	cell death of bone marrow cell lines	0.000774	CCND2,IRF8,NOTCH1,PRKCD,PTPN6,RUNX1T1	6
Organ Morphology	morphology of spleen component	0.000774	AIRE,CDKN1C,CTSD,CXCR2,STEAP3,TCIRG1	6
Lymphoid Tissue Structure and Development	morphology of spleen component	0.000774	AIRE,CDKN1C,CTSD,CXCR2,STEAP3,TCIRG1	6
Small Molecule Biochemistry	accumulation of inositol phosphate	0.000776	ARRB1,ARRB2,GABBR1,GNA14,GPR68	5
Molecular Transport	accumulation of inositol phosphate	0.000776	ARRB1,ARRB2,GABBR1,GNA14,GPR68	5
Carbohydrate Metabolism	accumulation of inositol phosphate	0.000776	ARRB1,ARRB2,GABBR1,GNA14,GPR68	5
Embryonic Development	development of body axis	0.000852	AIRE,CD247,CDH5,CDKN1C,CNGA3,CTSD,DNMT3A,EPHA2,HOXB5,LAMA3,LAMB2,LCK,LEF1,MYH10,NOTCH1,PITX2,RARA,RARG,RXRA,SSBP3,TH,WNT9A	22
Organismal Development	development of body axis	0.000852	AIRE,CD247,CDH5,CDKN1C,CNGA3,CTSD,DNMT3A,EPHA2,HOXB5,LAMA3,LAMB2,LCK,LEF1,MYH10,NOTCH1,PITX2,RARA,RARG,RXRA,SSBP3,TH,WNT9A	22
Hematological System Development and Function	function of myeloid cells	0.000859	CD81,CSF1R,CXCR2,FGR,GPR68,ICAM2,NOS1,NOS3,PRKCD,SERPINB1,TCIRG1	11
Cellular Function and Maintenance	function of myeloid cells	0.000859	CD81,CSF1R,CXCR2,FGR,GPR68,ICAM2,NOS1,NOS3,PRKCD,SERPINB1,TCIRG1	11
Respiratory System Development and Function	abnormal morphology of bronchus	0.000875	CDKN1C,RARA,RARG	3
Cellular Movement	leukocyte migration	0.000899	ACTB,AIRE,ARRB1,ARRB2,CCR9,CD247,CD81,CSF1R,CUX1,CXCR2,FGR,GIP,ICAM2,LCK,NOS1,NOS3,NOTCH1,PRKCD,PRKCZ,PTPN6,PXN,RARA,RUNX3,RXRA,SERPINB1,TCIRG1,TRIO	27
Immune Cell Trafficking	leukocyte migration	0.000899	ACTB,AIRE,ARRB1,ARRB2,CCR9,CD247,CD81,CSF1R,CUX1,CXCR2,FGR,GIP,ICAM2,LCK,NOS1,NOS3,NOTCH1,PRKCD,PRKCZ,PTPN6,PXN,RARA,RUNX3,RXRA,SERPINB1,TCIRG1,TRIO	27
Cell Death and Survival	cell survival	0.000906	AGTRAP,AKAP8L,AMH,ARRB1,ATXN1,CAPN2,CD300A,CD81,CDH5,CDKN1C,CSF1R,EPHA2,FGR,HBZ,HMOX2,KRT19,LAMA3,LCK,LEF1,LIG1,LRP1,NOTCH1,NTF3,OTUD7B,PDIA3,PEG3,PITX2,PLSCR1,PRKCD,PRKCZ,PTPN6,RARA,RARG,RUNX1T1,SMARCA4,WNT4,ZNF238	37
Cellular Development	differentiation of lymphocytes	0.000914	AIRE,BIK,CCR9,CD247,CD81,CLCF1,CUX1,HDAC4,HLA-DOA,IRF8,LCK,LEF1,MAD1L1,NOTCH1,PRKCD,PTPN6,SMARCA4,WNT4	18
Hematological System Development and Function	differentiation of lymphocytes	0.000914	AIRE,BIK,CCR9,CD247,CD81,CLCF1,CUX1,HDAC4,HLA-DOA,IRF8,LCK,LEF1,MAD1L1,NOTCH1,PRKCD,PTPN6,SMARCA4,WNT4	18
Hematopoiesis	differentiation of lymphocytes	0.000914	AIRE,BIK,CCR9,CD247,CD81,CLCF1,CUX1,HDAC4,HLA-DOA,IRF8,LCK,LEF1,MAD1L1,NOTCH1,PRKCD,PTPN6,SMARCA4,WNT4	18
Cellular Movement	cell movement of connective tissue cells	0.000941	ACTB,CAPN2,CSF1R,LRP1,MYH10,NOS3,NTF3,PRKCD,PXN,SDC4	10
Cell Death and Survival	cell death of blood cells	0.000941	ABCG1,ARRB1,CCND2,CD247,CD300A,CSF1R,CTSD,IRF8,ITPR1,LCK,LEF1,LRP1,MAD1L1,NOTCH1,PDIA3,PRKCD,PRKCZ,PTPN6,PXN,RARA,SMARCA4,TFDP1,WNT4	23
Organ Morphology	size of bone	0.000946	CDKN1C,CREB3L2,CSF1R,HIVEP3,NFIX,NOS1,NOS3,PITX2,PLXNA1,PTPN6,WNT9A	11
Skeletal and Muscular System Development and Function	size of bone	0.000946	CDKN1C,CREB3L2,CSF1R,HIVEP3,NFIX,NOS1,NOS3,PITX2,PLXNA1,PTPN6,WNT9A	11
Cellular Development	proliferation of hematopoietic progenitor cells	0.000977	CCND2,CSF1R,IRF8,LEF1,MAD1L1,MYH10,NOTCH1,PTPN6,RARA,RUNX1T1,SMARCA4	11
Cellular Growth and Proliferation	proliferation of hematopoietic progenitor cells	0.000977	CCND2,CSF1R,IRF8,LEF1,MAD1L1,MYH10,NOTCH1,PTPN6,RARA,RUNX1T1,SMARCA4	11
Hematological System Development and Function	proliferation of hematopoietic progenitor cells	0.000977	CCND2,CSF1R,IRF8,LEF1,MAD1L1,MYH10,NOTCH1,PTPN6,RARA,RUNX1T1,SMARCA4	11
Hematopoiesis	proliferation of hematopoietic progenitor cells	0.000977	CCND2,CSF1R,IRF8,LEF1,MAD1L1,MYH10,NOTCH1,PTPN6,RARA,RUNX1T1,SMARCA4	11
Cellular Assembly and Organization	rearrangement of actin cytoskeleton	0.000982	PACSIN1,PLXNA1,PRKCZ,SEMA6B	4
Cancer	acute myeloid leukemia	0.000983	CSF1R,CUX1,DNMT3A,HLX,NOTCH1,RARA,RARG,RUNX1T1,RXRA	9
Hematological Disease	acute myeloid leukemia	0.000983	CSF1R,CUX1,DNMT3A,HLX,NOTCH1,RARA,RARG,RUNX1T1,RXRA	9
Cellular Development	T cell development	0.000991	AIRE,BIK,CCR9,CD247,CUX1,EPHA2,HLA-DOA,IRF8,LAMA3,LCK,LEF1,MAD1L1,NOTCH1,PRKCZ,PTPN6,RUNX3,SMARCA4,WNT4	18
Hematological System Development and Function	T cell development	0.000991	AIRE,BIK,CCR9,CD247,CUX1,EPHA2,HLA-DOA,IRF8,LAMA3,LCK,LEF1,MAD1L1,NOTCH1,PRKCZ,PTPN6,RUNX3,SMARCA4,WNT4	18
Hematopoiesis	T cell development	0.000991	AIRE,BIK,CCR9,CD247,CUX1,EPHA2,HLA-DOA,IRF8,LAMA3,LCK,LEF1,MAD1L1,NOTCH1,PRKCZ,PTPN6,RUNX3,SMARCA4,WNT4	18
Cellular Function and Maintenance	T cell development	0.000991	AIRE,BIK,CCR9,CD247,CUX1,EPHA2,HLA-DOA,IRF8,LAMA3,LCK,LEF1,MAD1L1,NOTCH1,PRKCZ,PTPN6,RUNX3,SMARCA4,WNT4	18
Lymphoid Tissue Structure and Development	T cell development	0.000991	AIRE,BIK,CCR9,CD247,CUX1,EPHA2,HLA-DOA,IRF8,LAMA3,LCK,LEF1,MAD1L1,NOTCH1,PRKCZ,PTPN6,RUNX3,SMARCA4,WNT4	18
Cell-mediated Immune Response	T cell development	0.000991	AIRE,BIK,CCR9,CD247,CUX1,EPHA2,HLA-DOA,IRF8,LAMA3,LCK,LEF1,MAD1L1,NOTCH1,PRKCZ,PTPN6,RUNX3,SMARCA4,WNT4	18
Hematological System Development and Function	function of neutrophils	0.00101	CXCR2,FGR,NOS1,NOS3,PRKCD,SERPINB1	6
Cellular Function and Maintenance	function of neutrophils	0.00101	CXCR2,FGR,NOS1,NOS3,PRKCD,SERPINB1	6
Cellular Development	development of blood cells	0.00101	AIRE,BIK,CCR9,CD247,CD81,CRIP2,CSF1R,CUX1,EPHA2,HLA-DOA,IRF8,LAMA3,LCK,LEF1,MAD1L1,NOTCH1,PRKCZ,PTPN6,RARA,RUNX3,SMARCA4,WNT4	22
Hematological System Development and Function	development of blood cells	0.00101	AIRE,BIK,CCR9,CD247,CD81,CRIP2,CSF1R,CUX1,EPHA2,HLA-DOA,IRF8,LAMA3,LCK,LEF1,MAD1L1,NOTCH1,PRKCZ,PTPN6,RARA,RUNX3,SMARCA4,WNT4	22
Hematopoiesis	development of blood cells	0.00101	AIRE,BIK,CCR9,CD247,CD81,CRIP2,CSF1R,CUX1,EPHA2,HLA-DOA,IRF8,LAMA3,LCK,LEF1,MAD1L1,NOTCH1,PRKCZ,PTPN6,RARA,RUNX3,SMARCA4,WNT4	22
Nervous System Development and Function	coordination	0.00104	ATXN1,CCND2,ITPR1,JPH3,mir-145,MYH10,NES,NOS1,NTF3,RAI1	10
Cell Death and Survival	cell viability of brain cells	0.00107	ATXN1,NTF3,PEG3,PITX2,PTPN6,ZNF238	6
Skeletal and Muscular System Development and Function	fusion of atlas	0.00108	RAI1,RARA,RARG	3
Cell Signaling	retinoic acid receptor signaling	0.00108	RARA,RARG,RXRA	3
Cancer	type M3 acute myeloid leukemia	0.00108	RARA,RARG,RXRA	3
Hematological Disease	type M3 acute myeloid leukemia	0.00108	RARA,RARG,RXRA	3
Connective Tissue Development and Function	abnormal morphology of long bone hypertrophic chondrocyte zone	0.00111	CHSY1,HDAC4,NFIX,TCIRG1	4
Embryonic Development	abnormal morphology of long bone hypertrophic chondrocyte zone	0.00111	CHSY1,HDAC4,NFIX,TCIRG1	4
Organ Development	abnormal morphology of long bone hypertrophic chondrocyte zone	0.00111	CHSY1,HDAC4,NFIX,TCIRG1	4
Organ Morphology	abnormal morphology of long bone hypertrophic chondrocyte zone	0.00111	CHSY1,HDAC4,NFIX,TCIRG1	4
Organismal Development	abnormal morphology of long bone hypertrophic chondrocyte zone	0.00111	CHSY1,HDAC4,NFIX,TCIRG1	4
Skeletal and Muscular System Development and Function	abnormal morphology of long bone hypertrophic chondrocyte zone	0.00111	CHSY1,HDAC4,NFIX,TCIRG1	4
Tissue Development	abnormal morphology of long bone hypertrophic chondrocyte zone	0.00111	CHSY1,HDAC4,NFIX,TCIRG1	4
Tissue Morphology	abnormal morphology of long bone hypertrophic chondrocyte zone	0.00111	CHSY1,HDAC4,NFIX,TCIRG1	4
Organ Morphology	abnormal morphology of semilunar valve	0.00111	MYH10,NTF3,RARA,RARG	4
Cardiovascular System Development and Function	abnormal morphology of semilunar valve	0.00111	MYH10,NTF3,RARA,RARG	4
Developmental Disorder	persistent truncus arteriosus	0.00111	NTF3,RARA,RARG,RXRA	4
Cardiovascular Disease	persistent truncus arteriosus	0.00111	NTF3,RARA,RARG,RXRA	4
Respiratory Disease	persistent truncus arteriosus	0.00111	NTF3,RARA,RARG,RXRA	4
Immunological Disease	systemic autoimmune syndrome	0.00112	ABCG1,AIRE,ATXN1,BGLAP,C6orf10,CD247,COL11A2,CXCR2,GABBR1,GALNT2,GNL1,GRIK4,HLA-DOA,ITPR1,MYH10,NRSN2,NTF3,PDIA3,PHRF1,PXN,RGCC,RNASE3,SDC4,SLC44A4,TAP2,TCIRG1,TH,WNT9A,ZBTB12	29
Embryonic Development	morphogenesis of embryonic limb	0.00114	LEF1,NOTCH1,PITX2,RARG,SMARCA4,WNT9A	6
Organismal Development	morphogenesis of embryonic limb	0.00114	LEF1,NOTCH1,PITX2,RARG,SMARCA4,WNT9A	6
Skeletal and Muscular System Development and Function	morphogenesis of embryonic limb	0.00114	LEF1,NOTCH1,PITX2,RARG,SMARCA4,WNT9A	6
Connective Tissue Development and Function	abnormal morphology of arytenoid cartilage	0.00114	RARA,RARG	2
Skeletal and Muscular System Development and Function	abnormal morphology of arytenoid cartilage	0.00114	RARA,RARG	2
Tissue Morphology	abnormal morphology of arytenoid cartilage	0.00114	RARA,RARG	2
Organismal Development	abnormal morphology of pulmonary vein	0.00114	HMOX2,NTF3	2
Tissue Morphology	abnormal morphology of pulmonary vein	0.00114	HMOX2,NTF3	2
Cardiovascular System Development and Function	abnormal morphology of pulmonary vein	0.00114	HMOX2,NTF3	2
Cellular Development	arrest in differentiation of acute leukemia cells	0.00114	RARA,RUNX1T1	2
Cancer	arrest in differentiation of acute leukemia cells	0.00114	RARA,RUNX1T1	2
Tumor Morphology	arrest in differentiation of acute leukemia cells	0.00114	RARA,RUNX1T1	2
Gene Expression	binding of Pit-1 binding site	0.00114	RARA,RXRA	2
DNA Replication, Recombination, and Repair	cross-linkage of DNA	0.00114	PDIA3,PRKCZ	2
Cell Death and Survival	delay in cell death of lymphoma cell lines	0.00114	LEF1,RUNX1T1	2
Cellular Development	differentiation of promonocytes	0.00114	CSF1R,RARA	2
Hematological System Development and Function	differentiation of promonocytes	0.00114	CSF1R,RARA	2
Hematopoiesis	differentiation of promonocytes	0.00114	CSF1R,RARA	2
Embryonic Development	formation of Wolffian duct	0.00114	RARA,RARG	2
Organismal Development	formation of Wolffian duct	0.00114	RARA,RARG	2
Tissue Development	formation of Wolffian duct	0.00114	RARA,RARG	2
Developmental Disorder	hypertrophy of pyloric sphincter	0.00114	NOS1,NOS3	2
Skeletal and Muscular Disorders	hypertrophy of pyloric sphincter	0.00114	NOS1,NOS3	2
Developmental Disorder	hypotrophy of vascular smooth muscle	0.00114	mir-145,NTF3	2
Skeletal and Muscular Disorders	hypotrophy of vascular smooth muscle	0.00114	mir-145,NTF3	2
Embryonic Development	lack of mullerian duct	0.00114	RARA,WNT4	2
Tissue Morphology	lack of mullerian duct	0.00114	RARA,WNT4	2
Cancer	malignancy of acute leukemia cells	0.00114	RARA,RUNX1T1	2
Cellular Assembly and Organization	rearrangement of microtubule organizing centers	0.00114	CD247,LCK	2
Developmental Disorder	stenosis of outflow tract	0.00114	MYH10,NTF3	2
Organismal Injury and Abnormalities	stenosis of outflow tract	0.00114	MYH10,NTF3	2
Small Molecule Biochemistry	synthesis of arginine	0.00114	NOS1,NOS3	2
Amino Acid Metabolism	synthesis of arginine	0.00114	NOS1,NOS3	2
Nervous System Development and Function	cell viability of cortical neurons	0.00124	NTF3,PEG3,PTPN6,ZNF238	4
Cell Death and Survival	cell viability of cortical neurons	0.00124	NTF3,PEG3,PTPN6,ZNF238	4
Cellular Growth and Proliferation	cytostasis	0.00128	AMH,CDH5,HDAC4,LCK,MAD1L1,MYH10,NOTCH1,PRKCZ,RARA,RARG,RXRA,SMARCA4	12
Cancer	genital tumor	0.00131	AMH,ATXN1,BRF1,CCND2,CCR9,CNGA3,CSF1R,CUX1,H2AFY,HIVEP3,HOXB5,KRT19,LCK,LEF1,LIG1,LRP1,MAD1L1,mir-145,mir-330,MUC2,NCOR2,NES,NOS3,PDIA3,PEG3,PITX2,PRKCD,PRKCZ,PVT1,RGCC,RUNX3,SERPINB1,SLC16A3,SMARCA4,SYNPO2	35
Reproductive System Disease	genital tumor	0.00131	AMH,ATXN1,BRF1,CCND2,CCR9,CNGA3,CSF1R,CUX1,H2AFY,HIVEP3,HOXB5,KRT19,LCK,LEF1,LIG1,LRP1,MAD1L1,mir-145,mir-330,MUC2,NCOR2,NES,NOS3,PDIA3,PEG3,PITX2,PRKCD,PRKCZ,PVT1,RGCC,RUNX3,SERPINB1,SLC16A3,SMARCA4,SYNPO2	35
Tissue Morphology	abnormal morphology of metanephric mesenchyme	0.00132	RARA,RARG,WNT4	3
Embryonic Development	septation of embryonic tissue	0.00132	PITX2,RARA,RXRA	3
Tissue Development	septation of embryonic tissue	0.00132	PITX2,RARA,RXRA	3
Cancer	bone marrow cancer	0.00134	CSF1R,CUX1,DNMT3A,EPHA2,FGR,HLX,IRF8,LCK,mir-145,MYH10,NOTCH1,PDIA3,RARA,RARG,RUNX1T1,RXRA	16
Hematological Disease	bone marrow cancer	0.00134	CSF1R,CUX1,DNMT3A,EPHA2,FGR,HLX,IRF8,LCK,mir-145,MYH10,NOTCH1,PDIA3,RARA,RARG,RUNX1T1,RXRA	16
Connective Tissue Development and Function	abnormal morphology of craniofacial skeleton	0.00138	CDKN1C,CHSY1,CREB3L2,NFIX	4
Embryonic Development	abnormal morphology of craniofacial skeleton	0.00138	CDKN1C,CHSY1,CREB3L2,NFIX	4
Organ Development	abnormal morphology of craniofacial skeleton	0.00138	CDKN1C,CHSY1,CREB3L2,NFIX	4
Organ Morphology	abnormal morphology of craniofacial skeleton	0.00138	CDKN1C,CHSY1,CREB3L2,NFIX	4
Organismal Development	abnormal morphology of craniofacial skeleton	0.00138	CDKN1C,CHSY1,CREB3L2,NFIX	4
Skeletal and Muscular System Development and Function	abnormal morphology of craniofacial skeleton	0.00138	CDKN1C,CHSY1,CREB3L2,NFIX	4
Tissue Development	abnormal morphology of craniofacial skeleton	0.00138	CDKN1C,CHSY1,CREB3L2,NFIX	4
Cellular Development	differentiation of neutrophils	0.00138	LEF1,PLSCR1,RARA,RUNX1T1	4
Hematological System Development and Function	differentiation of neutrophils	0.00138	LEF1,PLSCR1,RARA,RUNX1T1	4
Hematopoiesis	differentiation of neutrophils	0.00138	LEF1,PLSCR1,RARA,RUNX1T1	4
Cell Morphology	morphology of blood cells	0.0014	AIRE,CCND2,CCR9,CD247,CD81,CSF1R,CTSD,FGR,HBZ,ICAM2,IRF8,LCK,LIG1,PRKCZ,RUNX3,STEAP3	16
Cellular Movement	homing	0.00142	ARRB1,ARRB2,CAPN2,CCR9,CXCR2,EPHA2,FGR,LCK,LEF1,MYH10,NOS3,NTF3,PRKCD,PRKCZ,PTPN6,PXN,SEMA3B,SERPINB1,TCIRG1	19
Tissue Morphology	quantity of blood cells	0.00143	AIRE,BIK,CCND2,CCR9,CD247,CD81,CDKN1C,CSF1R,CTSD,CUX1,CXCR2,GPR68,HBZ,HIVEP3,IRF8,LAMA3,LCK,LIG1,NOS1,NOTCH1,PLSCR1,PRKCD,PTPN6,RARA,RUNX3,SERPINB1,SMARCA4,STEAP3,STRA13,TCIRG1,WNT4	31
Hematological System Development and Function	quantity of blood cells	0.00143	AIRE,BIK,CCND2,CCR9,CD247,CD81,CDKN1C,CSF1R,CTSD,CUX1,CXCR2,GPR68,HBZ,HIVEP3,IRF8,LAMA3,LCK,LIG1,NOS1,NOTCH1,PLSCR1,PRKCD,PTPN6,RARA,RUNX3,SERPINB1,SMARCA4,STEAP3,STRA13,TCIRG1,WNT4	31
Cellular Development	differentiation of osteoblasts	0.00146	BGLAP,EPHA2,GABBR1,HDAC4,NOS3,NOTCH1,PITX2,PRKCD,TCIRG1,WNT4	10
Skeletal and Muscular System Development and Function	differentiation of osteoblasts	0.00146	BGLAP,EPHA2,GABBR1,HDAC4,NOS3,NOTCH1,PITX2,PRKCD,TCIRG1,WNT4	10
Cell Death and Survival	cytotoxicity of cells	0.00151	ARRB2,CD247,CD300A,CD81,FGR,KIR3DL1,LCK,PRKCD,PTPN6,TAP2	10
Cell Death and Survival	cytotoxicity of lymphocytes	0.00152	ARRB2,CD247,CD300A,CD81,KIR3DL1,LCK,PTPN6,TAP2	8
Connective Tissue Development and Function	abnormal morphology of skull	0.00154	CSF1R,HDAC4,MYH10,NFIX	4
Embryonic Development	abnormal morphology of skull	0.00154	CSF1R,HDAC4,MYH10,NFIX	4
Organ Development	abnormal morphology of skull	0.00154	CSF1R,HDAC4,MYH10,NFIX	4
Organ Morphology	abnormal morphology of skull	0.00154	CSF1R,HDAC4,MYH10,NFIX	4
Organismal Development	abnormal morphology of skull	0.00154	CSF1R,HDAC4,MYH10,NFIX	4
Skeletal and Muscular System Development and Function	abnormal morphology of skull	0.00154	CSF1R,HDAC4,MYH10,NFIX	4
Tissue Development	abnormal morphology of skull	0.00154	CSF1R,HDAC4,MYH10,NFIX	4
Renal and Urological Disease	hydronephrosis	0.00154	CXCR2,HIVEP3,NTF3,RARA,RARG,SLC2A9	6
Nervous System Development and Function	quantity of brain cells	0.00156	ATXN1,CCND2,LEF1,LMNB2,NES,NTF3,WNT4	7
Tissue Morphology	quantity of brain cells	0.00156	ATXN1,CCND2,LEF1,LMNB2,NES,NTF3,WNT4	7
Connective Tissue Development and Function	abnormal morphology of thyroid cartilage	0.00158	RAI1,RARA,RARG	3
Skeletal and Muscular System Development and Function	abnormal morphology of thyroid cartilage	0.00158	RAI1,RARA,RARG	3
Tissue Morphology	abnormal morphology of thyroid cartilage	0.00158	RAI1,RARA,RARG	3
Cellular Movement	migration of tumor cell lines	0.00159	ARRB1,ARRB2,CAPN2,EPHA2,GALNT2,ITPR1,LAMA3,LCK,LRP1,MCF2L,MYH10,NES,NOTCH1,PITX2,PLXNA1,PRKCD,PXN,SNCG,TRIO	19
Embryonic Development	morphology of pulmonary alveolus	0.00163	ARRB1,ARRB2,CD81,CDKN1C,DOK7,LMNB2,NOS3	7
Organ Development	morphology of pulmonary alveolus	0.00163	ARRB1,ARRB2,CD81,CDKN1C,DOK7,LMNB2,NOS3	7
Organ Morphology	morphology of pulmonary alveolus	0.00163	ARRB1,ARRB2,CD81,CDKN1C,DOK7,LMNB2,NOS3	7
Organismal Development	morphology of pulmonary alveolus	0.00163	ARRB1,ARRB2,CD81,CDKN1C,DOK7,LMNB2,NOS3	7
Tissue Development	morphology of pulmonary alveolus	0.00163	ARRB1,ARRB2,CD81,CDKN1C,DOK7,LMNB2,NOS3	7
Respiratory System Development and Function	morphology of pulmonary alveolus	0.00163	ARRB1,ARRB2,CD81,CDKN1C,DOK7,LMNB2,NOS3	7
Cancer	leukemia	0.00167	CSF1R,CUX1,DNMT3A,EPHA2,FGR,HLX,IRF8,LCK,MYH10,NOTCH1,PTPN6,RARA,RARG,RUNX1T1,RXRA	15
Hematological Disease	leukemia	0.00167	CSF1R,CUX1,DNMT3A,EPHA2,FGR,HLX,IRF8,LCK,MYH10,NOTCH1,PTPN6,RARA,RARG,RUNX1T1,RXRA	15
Embryonic Development	skin development	0.00168	CCND2,CSF1R,CUX1,GLIS1,LAMA3,LEF1,NOTCH1,NTF3,RUNX3,SMARCA4,TFDP1	11
Organ Development	skin development	0.00168	CCND2,CSF1R,CUX1,GLIS1,LAMA3,LEF1,NOTCH1,NTF3,RUNX3,SMARCA4,TFDP1	11
Organismal Development	skin development	0.00168	CCND2,CSF1R,CUX1,GLIS1,LAMA3,LEF1,NOTCH1,NTF3,RUNX3,SMARCA4,TFDP1	11
Tissue Development	skin development	0.00168	CCND2,CSF1R,CUX1,GLIS1,LAMA3,LEF1,NOTCH1,NTF3,RUNX3,SMARCA4,TFDP1	11
Hair and Skin Development and Function	skin development	0.00168	CCND2,CSF1R,CUX1,GLIS1,LAMA3,LEF1,NOTCH1,NTF3,RUNX3,SMARCA4,TFDP1	11
Embryonic Development	myogenesis	0.00172	CAPN2,EPHA2,KRT19,MYH10,NOS1,PAX7,PITX2,TRIO	8
Organ Development	myogenesis	0.00172	CAPN2,EPHA2,KRT19,MYH10,NOS1,PAX7,PITX2,TRIO	8
Organismal Development	myogenesis	0.00172	CAPN2,EPHA2,KRT19,MYH10,NOS1,PAX7,PITX2,TRIO	8
Skeletal and Muscular System Development and Function	myogenesis	0.00172	CAPN2,EPHA2,KRT19,MYH10,NOS1,PAX7,PITX2,TRIO	8
Tissue Development	myogenesis	0.00172	CAPN2,EPHA2,KRT19,MYH10,NOS1,PAX7,PITX2,TRIO	8
Organ Morphology	abnormal morphology of ventricular septum	0.00173	CCND2,NOS1,NOS3,PITX2,RXRA	5
Cardiovascular System Development and Function	abnormal morphology of ventricular septum	0.00173	CCND2,NOS1,NOS3,PITX2,RXRA	5
Cell Death and Survival	delay in cell death	0.00173	CTSD,LCK,LEF1,PXN,RUNX1T1	5
Organ Morphology	abnormal morphology of spleen	0.00178	AIRE,BIK,CD247,CSF1R,CXCR2,IRF8,LIG1,PITX2,PRKCD,STEAP3,TCIRG1	11
Lymphoid Tissue Structure and Development	abnormal morphology of spleen	0.00178	AIRE,BIK,CD247,CSF1R,CXCR2,IRF8,LIG1,PITX2,PRKCD,STEAP3,TCIRG1	11
Organismal Survival	perinatal death	0.00182	ARRB1,ARRB2,CDKN1C,CREB3L2,CUX1,DCHS1,DOK7,HLX,LMNB2,MYH10,NOS3,NTF3,PITX2,RARA,RARG,RXRA,TH,TRIO,WNT4,WNT9A,ZNF238	21
Cell Cycle	arrest in cell cycle progression	0.00184	CCND2,CDKN1C,KRT19,LCK,LEF1,MAD1L1,NCOR2,NOTCH1,RARA,RARG,RUNX1T1,SMARCA4,TFDP1	13
Dermatological Diseases and Conditions	acne vulgaris	0.00188	RARA,RARG,RXRA	3
Inflammatory Disease	acne vulgaris	0.00188	RARA,RARG,RXRA	3
Cell Cycle	arrest in cell cycle progression of hematopoietic cell lines	0.00188	CCND2,NOTCH1,TFDP1	3
Cellular Growth and Proliferation	production of myeloid cells	0.00188	CSF1R,IRF8,RUNX1T1	3
Hematological System Development and Function	production of myeloid cells	0.00188	CSF1R,IRF8,RUNX1T1	3
Cellular Function and Maintenance	production of myeloid cells	0.00188	CSF1R,IRF8,RUNX1T1	3
Organismal Development	abnormal morphology of stapedial artery	0.00189	RARA,RARG	2
Tissue Morphology	abnormal morphology of stapedial artery	0.00189	RARA,RARG	2
Cardiovascular System Development and Function	abnormal morphology of stapedial artery	0.00189	RARA,RARG	2
Organ Morphology	lack of Harderian gland	0.00189	RARG,RXRA	2
Organ Morphology	lack of cranial vagina	0.00189	RARA,RARG	2
Reproductive System Development and Function	lack of cranial vagina	0.00189	RARA,RARG	2
Embryonic Development	morphogenesis of iris	0.00189	PITX2,WNT9A	2
Organ Development	morphogenesis of iris	0.00189	PITX2,WNT9A	2
Organismal Development	morphogenesis of iris	0.00189	PITX2,WNT9A	2
Tissue Development	morphogenesis of iris	0.00189	PITX2,WNT9A	2
Visual System Development and Function	morphogenesis of iris	0.00189	PITX2,WNT9A	2
Organismal Development	neovascularization of subretinal space	0.00189	NOS1,NOS3	2
Cardiovascular System Development and Function	neovascularization of subretinal space	0.00189	NOS1,NOS3	2
Visual System Development and Function	neovascularization of subretinal space	0.00189	NOS1,NOS3	2
Hematological System Development and Function	presence of myeloid cells	0.00189	FGR,NOTCH1	2
Cellular Function and Maintenance	presence of myeloid cells	0.00189	FGR,NOTCH1	2
Cellular Assembly and Organization	redistribution of membrane rafts	0.00189	KIR3DL1,PTPN6	2
Hematological Disease	thrombosis of glomerular capillary	0.00189	NOS1,NOS3	2
Cardiovascular Disease	thrombosis of glomerular capillary	0.00189	NOS1,NOS3	2
Organismal Development	morphology of limb	0.00197	CDKN1C,CHSY1,CLCN7,CREB3L2,CSF1R,NOS3,PITX2,TCIRG1,WNT4	9
Skeletal and Muscular System Development and Function	morphology of limb	0.00197	CDKN1C,CHSY1,CLCN7,CREB3L2,CSF1R,NOS3,PITX2,TCIRG1,WNT4	9
Connective Tissue Development and Function	abnormal morphology of sternum	0.00199	CDKN1C,DCHS1,HOXB5,RARA,RARG	5
Embryonic Development	abnormal morphology of sternum	0.00199	CDKN1C,DCHS1,HOXB5,RARA,RARG	5
Organ Development	abnormal morphology of sternum	0.00199	CDKN1C,DCHS1,HOXB5,RARA,RARG	5
Organ Morphology	abnormal morphology of sternum	0.00199	CDKN1C,DCHS1,HOXB5,RARA,RARG	5
Organismal Development	abnormal morphology of sternum	0.00199	CDKN1C,DCHS1,HOXB5,RARA,RARG	5
Skeletal and Muscular System Development and Function	abnormal morphology of sternum	0.00199	CDKN1C,DCHS1,HOXB5,RARA,RARG	5
Tissue Development	abnormal morphology of sternum	0.00199	CDKN1C,DCHS1,HOXB5,RARA,RARG	5
Cellular Development	differentiation of myeloid cells	0.002	CSF1R,CXCR2,IRF8,LEF1,MAD1L1,NOTCH1,PLSCR1,PRDM16,RARA,RARG,RUNX1T1	11
Hematological System Development and Function	differentiation of myeloid cells	0.002	CSF1R,CXCR2,IRF8,LEF1,MAD1L1,NOTCH1,PLSCR1,PRDM16,RARA,RARG,RUNX1T1	11
Hematopoiesis	differentiation of myeloid cells	0.002	CSF1R,CXCR2,IRF8,LEF1,MAD1L1,NOTCH1,PLSCR1,PRDM16,RARA,RARG,RUNX1T1	11
Cellular Movement	cell movement of brain cells	0.00204	DISC1,MYH10,NFIX,NOTCH1,PRKCD,PRKCZ	6
Cancer	metastasis	0.0021	ACTB,ARRB2,ASGR1,CAPN2,CCND2,CUX1,CXCR2,EPHA2,FGR,LAMA3,NOS3,NOTCH1,PEG3,PITX2,PXN,SECTM1,SLC16A3,SNCG,STEAP3	19
Tissue Development	development of cardiovascular tissue	0.00212	CDH5,CSF1R,CXCR2,HOXB5,MYLK2,NOTCH1,PITX2,POLD4,PRKCD,RGCC,SDC4,SEMA6B,SEPT9,WNT4	14
Cardiovascular System Development and Function	development of cardiovascular tissue	0.00212	CDH5,CSF1R,CXCR2,HOXB5,MYLK2,NOTCH1,PITX2,POLD4,PRKCD,RGCC,SDC4,SEMA6B,SEPT9,WNT4	14
Connective Tissue Development and Function	abnormal morphology of epiphyseal growth plate	0.00213	CDKN1C,COL11A2,CSF1R,NFIX,NOS3	5
Embryonic Development	abnormal morphology of epiphyseal growth plate	0.00213	CDKN1C,COL11A2,CSF1R,NFIX,NOS3	5
Organ Development	abnormal morphology of epiphyseal growth plate	0.00213	CDKN1C,COL11A2,CSF1R,NFIX,NOS3	5
Organ Morphology	abnormal morphology of epiphyseal growth plate	0.00213	CDKN1C,COL11A2,CSF1R,NFIX,NOS3	5
Organismal Development	abnormal morphology of epiphyseal growth plate	0.00213	CDKN1C,COL11A2,CSF1R,NFIX,NOS3	5
Skeletal and Muscular System Development and Function	abnormal morphology of epiphyseal growth plate	0.00213	CDKN1C,COL11A2,CSF1R,NFIX,NOS3	5
Tissue Development	abnormal morphology of epiphyseal growth plate	0.00213	CDKN1C,COL11A2,CSF1R,NFIX,NOS3	5
Tissue Morphology	abnormal morphology of epiphyseal growth plate	0.00213	CDKN1C,COL11A2,CSF1R,NFIX,NOS3	5
Cancer	chronic myeloproliferative disorder	0.00215	CSF1R,DNMT3A,EPHA2,IRF8,LCK,mir-145,MYH10	7
Hematological Disease	chronic myeloproliferative disorder	0.00215	CSF1R,DNMT3A,EPHA2,IRF8,LCK,mir-145,MYH10	7
Cellular Movement	cell movement of epithelial cell lines	0.00215	ARRB2,CXCR2,EPHA2,LAMA3,MYH10,PXN	6
Hair and Skin Development and Function	cell movement of epithelial cell lines	0.00215	ARRB2,CXCR2,EPHA2,LAMA3,MYH10,PXN	6
Organismal Development	abnormal morphology of pulmonary artery	0.00221	NOS3,NTF3,RARA	3
Tissue Morphology	abnormal morphology of pulmonary artery	0.00221	NOS3,NTF3,RARA	3
Cardiovascular System Development and Function	abnormal morphology of pulmonary artery	0.00221	NOS3,NTF3,RARA	3
Cell Death and Survival	neuronal cell death	0.00224	AMH,CLCF1,CLCN7,CTSD,HDAC4,HMOX2,ITPR1,LRP1,NGB,NKX6-2,NOS1,NTF3,PDIA3,PEG3,PTPN6,RARA,RNASE3,SYNGAP1,TFDP1,VAC14,ZNF238	21
Tissue Morphology	abnormal morphology of membrane tissue	0.00226	AIRE,CDH5,CTSD,NOS3,NOTCH1,RARA,RARG,RXRA	8
Tissue Development	binding of neutrophils	0.00229	CXCR2,FGR,HDAC4,PTPN6	4
Hematological System Development and Function	binding of neutrophils	0.00229	CXCR2,FGR,HDAC4,PTPN6	4
Cell-To-Cell Signaling and Interaction	binding of neutrophils	0.00229	CXCR2,FGR,HDAC4,PTPN6	4
Inflammatory Response	binding of neutrophils	0.00229	CXCR2,FGR,HDAC4,PTPN6	4
Immune Cell Trafficking	binding of neutrophils	0.00229	CXCR2,FGR,HDAC4,PTPN6	4
Neurological Disease	dystonia	0.00229	ACTB,LRP1,NTF3,TH	4
Cellular Growth and Proliferation	proliferation of connective tissue cells	0.00236	ACTB,CCND2,CDKN1C,CSF1R,CTSD,EPHA2,GABBR1,ICMT,LIG1,MCF2L,NOS3,NOTCH1,PRKCD,PTPN6,RARA,RARG,RXRA,SMARCA4,ZMIZ1	19
Cellular Development	proliferation of muscle cells	0.00239	AGTRAP,CAPN2,CDKN1C,LRP1,mir-145,NOS3,NOTCH1,PRKCZ,RARA,RXRA,SDC4,SMARCA4,STRA13	13
Skeletal and Muscular System Development and Function	proliferation of muscle cells	0.00239	AGTRAP,CAPN2,CDKN1C,LRP1,mir-145,NOS3,NOTCH1,PRKCZ,RARA,RXRA,SDC4,SMARCA4,STRA13	13
Cellular Growth and Proliferation	proliferation of muscle cells	0.00239	AGTRAP,CAPN2,CDKN1C,LRP1,mir-145,NOS3,NOTCH1,PRKCZ,RARA,RXRA,SDC4,SMARCA4,STRA13	13
Cellular Movement	homing of cells	0.0024	ARRB1,ARRB2,CAPN2,CCR9,CXCR2,EPHA2,FGR,LCK,LEF1,MYH10,NOS3,NTF3,PRKCD,PRKCZ,PTPN6,PXN,SERPINB1,TCIRG1	18
Cancer	acute leukemia	0.00242	CSF1R,CUX1,DNMT3A,EPHA2,HLX,LCK,NOTCH1,RARA,RARG,RUNX1T1,RXRA	11
Hematological Disease	acute leukemia	0.00242	CSF1R,CUX1,DNMT3A,EPHA2,HLX,LCK,NOTCH1,RARA,RARG,RUNX1T1,RXRA	11
Cellular Development	proliferation of brain cancer cell lines	0.00243	CDK3,CDKN1C,LEF1,LRP1,NOTCH1,PRKCD,SEMA6B,TRIO	8
Cellular Growth and Proliferation	proliferation of brain cancer cell lines	0.00243	CDK3,CDKN1C,LEF1,LRP1,NOTCH1,PRKCD,SEMA6B,TRIO	8
Cellular Assembly and Organization	rearrangement of cytoskeleton	0.00244	LRP1,PACSIN1,PLXNA1,PRKCZ,SEMA6B	5
Skeletal and Muscular System Development and Function	cartilage development	0.00245	CHSY1,COL11A2,CREB3L2,PAX7,RARA,RARG,WNT9A	7
Tissue Development	cartilage development	0.00245	CHSY1,COL11A2,CREB3L2,PAX7,RARA,RARG,WNT9A	7
Organ Morphology	abnormal morphology of stomach	0.00251	AIRE,LAMA3,NOS1,NOS3	4
Digestive System Development and Function	abnormal morphology of stomach	0.00251	AIRE,LAMA3,NOS1,NOS3	4
Cell Morphology	shape change of fibroblasts	0.00251	ARRB2,CXCR2,PXN,SDC4	4
Connective Tissue Development and Function	shape change of fibroblasts	0.00251	ARRB2,CXCR2,PXN,SDC4	4
Digestive System Development and Function	morphology of mouth	0.00252	CREB3L2,LAMA3,LEF1,PITX2,TCIRG1,ZIC5	6
Cellular Function and Maintenance	cellular homeostasis	0.00253	AIRE,ATG9B,BCKDHA,BIK,CATSPER4,CCR9,CD247,CD300A,CD81,CDH5,CTSD,CUX1,DISC1,EPHA2,FGR,HLA-DOA,ICMT,IRF8,JPH3,LAMA3,LCK,LEF1,MAD1L1,MAP1LC3B,MON1A,NCOR2,NOS1,NOS3,NOTCH1,NTF3,PRKCD,PRKCZ,PTPN6,PYGM,RUNX3,SMARCA4,WNT4	37
Gene Expression	repression of RNA	0.00257	ATXN1,HDAC4,NCOR2,PRDM16,PRKCZ,PTPN6,RARA,RUNX1T1,SMARCA4	9
Connective Tissue Development and Function	lipolysis of fibroblast cell lines	0.00257	ARRB1,CSF1R,GIP	3
Lipid Metabolism	lipolysis of fibroblast cell lines	0.00257	ARRB1,CSF1R,GIP	3
Small Molecule Biochemistry	lipolysis of fibroblast cell lines	0.00257	ARRB1,CSF1R,GIP	3
Cell Death and Survival	apoptosis of bone marrow cell lines	0.0026	IRF8,NOTCH1,PRKCD,PTPN6,RUNX1T1	5
Connective Tissue Development and Function	bone mineral density	0.00262	CD81,CHSY1,CSF1R,GABBR1,NOS1,NOS3,PTPN6,TCIRG1	8
Skeletal and Muscular System Development and Function	bone mineral density	0.00262	CD81,CHSY1,CSF1R,GABBR1,NOS1,NOS3,PTPN6,TCIRG1	8
Hematological System Development and Function	cell movement of leukocytes	0.00268	ACTB,AIRE,ARRB1,ARRB2,CCR9,CD247,CD81,CSF1R,CUX1,CXCR2,FGR,GIP,ICAM2,LCK,NOS3,PRKCD,PRKCZ,PTPN6,RARA,RUNX3,SERPINB1,TCIRG1,TRIO	23
Cellular Movement	cell movement of leukocytes	0.00268	ACTB,AIRE,ARRB1,ARRB2,CCR9,CD247,CD81,CSF1R,CUX1,CXCR2,FGR,GIP,ICAM2,LCK,NOS3,PRKCD,PRKCZ,PTPN6,RARA,RUNX3,SERPINB1,TCIRG1,TRIO	23
Immune Cell Trafficking	cell movement of leukocytes	0.00268	ACTB,AIRE,ARRB1,ARRB2,CCR9,CD247,CD81,CSF1R,CUX1,CXCR2,FGR,GIP,ICAM2,LCK,NOS3,PRKCD,PRKCZ,PTPN6,RARA,RUNX3,SERPINB1,TCIRG1,TRIO	23
Tissue Morphology	quantity of mononuclear leukocytes	0.00268	AIRE,BIK,CCR9,CD247,CD81,CSF1R,CTSD,CUX1,CXCR2,GPR68,HIVEP3,IRF8,LAMA3,LCK,LIG1,NOTCH1,PRKCD,PTPN6,RUNX3,SMARCA4,STRA13,TCIRG1,WNT4	23
Hematological System Development and Function	quantity of mononuclear leukocytes	0.00268	AIRE,BIK,CCR9,CD247,CD81,CSF1R,CTSD,CUX1,CXCR2,GPR68,HIVEP3,IRF8,LAMA3,LCK,LIG1,NOTCH1,PRKCD,PTPN6,RUNX3,SMARCA4,STRA13,TCIRG1,WNT4	23
Cell Death and Survival	cell death of immune cells	0.00274	ABCG1,ARRB1,CCND2,CD247,CD300A,CSF1R,CTSD,IRF8,ITPR1,LCK,LEF1,LRP1,NOTCH1,PDIA3,PRKCD,PRKCZ,PTPN6,PXN,SMARCA4,TFDP1,WNT4	21
Nervous System Development and Function	abnormal morphology of dentate gyrus	0.00274	LEF1,NFIX,NOS3,TRIO	4
Organ Morphology	abnormal morphology of dentate gyrus	0.00274	LEF1,NFIX,NOS3,TRIO	4
Small Molecule Biochemistry	phosphorylation of L-tyrosine	0.00278	ARRB2,CD81,CSF1R,FGR,LCK,PTPN6,PXN	7
Amino Acid Metabolism	phosphorylation of L-tyrosine	0.00278	ARRB2,CD81,CSF1R,FGR,LCK,PTPN6,PXN	7
Post-Translational Modification	phosphorylation of L-tyrosine	0.00278	ARRB2,CD81,CSF1R,FGR,LCK,PTPN6,PXN	7
Cell Morphology	abnormal morphology of alveolar type I cells	0.00281	ARRB1,ARRB2	2
Embryonic Development	abnormal morphology of alveolar type I cells	0.00281	ARRB1,ARRB2	2
Organ Development	abnormal morphology of alveolar type I cells	0.00281	ARRB1,ARRB2	2
Organ Morphology	abnormal morphology of alveolar type I cells	0.00281	ARRB1,ARRB2	2
Organismal Development	abnormal morphology of alveolar type I cells	0.00281	ARRB1,ARRB2	2
Tissue Development	abnormal morphology of alveolar type I cells	0.00281	ARRB1,ARRB2	2
Respiratory System Development and Function	abnormal morphology of alveolar type I cells	0.00281	ARRB1,ARRB2	2
Organ Morphology	abnormal morphology of atrial septum	0.00281	DCHS1,PITX2	2
Cardiovascular System Development and Function	abnormal morphology of atrial septum	0.00281	DCHS1,PITX2	2
Cell Morphology	collapse of cytoskeleton	0.00281	PLXNA1,SEMA3B	2
Cellular Compromise	collapse of cytoskeleton	0.00281	PLXNA1,SEMA3B	2
Neurological Disease	degeneration of nervous system	0.00281	CLCN7,VAC14	2
Cellular Development	differentiation of primitive endoderm	0.00281	RARA,RARG	2
Embryonic Development	differentiation of primitive endoderm	0.00281	RARA,RARG	2
Tissue Development	differentiation of primitive endoderm	0.00281	RARA,RARG	2
Cellular Assembly and Organization	formation of clathrin-coated vesicles	0.00281	CALY,PACSIN1	2
Cellular Function and Maintenance	formation of clathrin-coated vesicles	0.00281	CALY,PACSIN1	2
Organ Morphology	lack of uterus	0.00281	RARA,RARG	2
Reproductive System Development and Function	lack of uterus	0.00281	RARA,RARG	2
Post-Translational Modification	nitrosylation of protein	0.00281	NOS1,NOS3	2
Cellular Growth and Proliferation	production of antigen presenting cells	0.00281	CSF1R,IRF8	2
Hematological System Development and Function	production of antigen presenting cells	0.00281	CSF1R,IRF8	2
Cellular Function and Maintenance	production of antigen presenting cells	0.00281	CSF1R,IRF8	2
Cell Morphology	shape change of prostate cancer cell lines	0.00281	EPHA2,SMARCA4	2
Small Molecule Biochemistry	synthesis of citrulline	0.00281	NOS1,NOS3	2
Amino Acid Metabolism	synthesis of citrulline	0.00281	NOS1,NOS3	2
Cell Morphology	transepithelial electrical resistance of bronchial epithelial cells	0.00281	PRKCD,PRKCZ	2
Hair and Skin Development and Function	transepithelial electrical resistance of bronchial epithelial cells	0.00281	PRKCD,PRKCZ	2
Post-Translational Modification	tyrosine phosphorylation of protein	0.00283	CD247,CD81,CSF1R,GALNT2,LCK,PDIA3,PRKCD,PTPN6,RARA	9
Cell Signaling	tyrosine phosphorylation of protein	0.00283	CD247,CD81,CSF1R,GALNT2,LCK,PDIA3,PRKCD,PTPN6,RARA	9
Tissue Development	development of epithelial tissue	0.00286	CDH5,CSF1R,CXCR2,HOXB5,LAMA3,NOTCH1,NTF3,PITX2,POLD4,PRKCD,RARG,RGCC,SDC4,SEMA6B,SEPT9,WNT4	16
Connective Tissue Development and Function	abnormal morphology of basilar bone	0.00297	RARA,RARG,WNT9A	3
Embryonic Development	abnormal morphology of basilar bone	0.00297	RARA,RARG,WNT9A	3
Organ Development	abnormal morphology of basilar bone	0.00297	RARA,RARG,WNT9A	3
Organ Morphology	abnormal morphology of basilar bone	0.00297	RARA,RARG,WNT9A	3
Organismal Development	abnormal morphology of basilar bone	0.00297	RARA,RARG,WNT9A	3
Skeletal and Muscular System Development and Function	abnormal morphology of basilar bone	0.00297	RARA,RARG,WNT9A	3
Tissue Development	abnormal morphology of basilar bone	0.00297	RARA,RARG,WNT9A	3
Nervous System Development and Function	abnormal morphology of lumbar vertebra	0.00297	DCHS1,RARA,RARG	3
Connective Tissue Development and Function	abnormal morphology of lumbar vertebra	0.00297	DCHS1,RARA,RARG	3
Embryonic Development	abnormal morphology of lumbar vertebra	0.00297	DCHS1,RARA,RARG	3
Organ Development	abnormal morphology of lumbar vertebra	0.00297	DCHS1,RARA,RARG	3
Organ Morphology	abnormal morphology of lumbar vertebra	0.00297	DCHS1,RARA,RARG	3
Organismal Development	abnormal morphology of lumbar vertebra	0.00297	DCHS1,RARA,RARG	3
Skeletal and Muscular System Development and Function	abnormal morphology of lumbar vertebra	0.00297	DCHS1,RARA,RARG	3
Tissue Development	abnormal morphology of lumbar vertebra	0.00297	DCHS1,RARA,RARG	3
Tissue Morphology	quantity of leukocytes	0.00297	AIRE,BIK,CCR9,CD247,CD81,CSF1R,CTSD,CUX1,CXCR2,GPR68,HIVEP3,IRF8,LAMA3,LCK,LIG1,NOS1,NOTCH1,PLSCR1,PRKCD,PTPN6,RARA,RUNX3,SERPINB1,SMARCA4,STRA13,TCIRG1,WNT4	27
Hematological System Development and Function	quantity of leukocytes	0.00297	AIRE,BIK,CCR9,CD247,CD81,CSF1R,CTSD,CUX1,CXCR2,GPR68,HIVEP3,IRF8,LAMA3,LCK,LIG1,NOS1,NOTCH1,PLSCR1,PRKCD,PTPN6,RARA,RUNX3,SERPINB1,SMARCA4,STRA13,TCIRG1,WNT4	27
Nervous System Development and Function	morphology of mesencephalon	0.00299	CD247,CDKN1C,LEF1,NTF3	4
Organ Morphology	morphology of mesencephalon	0.00299	CD247,CDKN1C,LEF1,NTF3	4
Cell Death and Survival	cell death of lymphoma cell lines	0.00302	BIK,IRF8,ITPR1,LEF1,NOTCH1,PRKCZ,PTPN6,RARA,RUNX1T1	9
Embryonic Development	development of striated muscle	0.00302	HLX,ICMT,LEF1,MYLK2,PAX7,PITX2,TRIO	7
Organ Development	development of striated muscle	0.00302	HLX,ICMT,LEF1,MYLK2,PAX7,PITX2,TRIO	7
Organismal Development	development of striated muscle	0.00302	HLX,ICMT,LEF1,MYLK2,PAX7,PITX2,TRIO	7
Skeletal and Muscular System Development and Function	development of striated muscle	0.00302	HLX,ICMT,LEF1,MYLK2,PAX7,PITX2,TRIO	7
Tissue Development	development of striated muscle	0.00302	HLX,ICMT,LEF1,MYLK2,PAX7,PITX2,TRIO	7
Embryonic Development	abnormal morphology of lung	0.00308	ARRB1,ARRB2,DCHS1,HLX,NOS3,RARA	6
Organ Development	abnormal morphology of lung	0.00308	ARRB1,ARRB2,DCHS1,HLX,NOS3,RARA	6
Organ Morphology	abnormal morphology of lung	0.00308	ARRB1,ARRB2,DCHS1,HLX,NOS3,RARA	6
Organismal Development	abnormal morphology of lung	0.00308	ARRB1,ARRB2,DCHS1,HLX,NOS3,RARA	6
Tissue Development	abnormal morphology of lung	0.00308	ARRB1,ARRB2,DCHS1,HLX,NOS3,RARA	6
Respiratory System Development and Function	abnormal morphology of lung	0.00308	ARRB1,ARRB2,DCHS1,HLX,NOS3,RARA	6
Cellular Development	differentiation of hematopoietic progenitor cells	0.00311	CSF1R,ICAM2,IRF8,LCK,MAD1L1,NOTCH1,PLSCR1,RARA,RUNX1T1,RXRA	10
Hematological System Development and Function	differentiation of hematopoietic progenitor cells	0.00311	CSF1R,ICAM2,IRF8,LCK,MAD1L1,NOTCH1,PLSCR1,RARA,RUNX1T1,RXRA	10
Hematopoiesis	differentiation of hematopoietic progenitor cells	0.00311	CSF1R,ICAM2,IRF8,LCK,MAD1L1,NOTCH1,PLSCR1,RARA,RUNX1T1,RXRA	10
Cancer	Cancer	0.00313	ABCG1,ACOT7,ACTB,AIRE,AKAP8L,AMH,ARRB1,ARRB2,ASGR1,ATXN1,BCAS3,BIK,BRE,BRF1,C12orf63,CALHM2,CAPN2,CCND2,CCR9,CD247,CDH5,CDK3,CDKN1C,CHI3L2,CNGA3,CPEB4,CPXM2,CREB3L2,CREB3L3,CSF1R,CTSD,CUX1,CXCR2,CYFIP2,DCHS1,DNMT3A,EEFSEC,EMILIN1,EML2,EPHA2,EVL,FAM194A,FGR,GABBR1,GRIK4,H2AFY,HDAC4,HGFAC,HLA-DOA,HLX,HOXB5,ICAM2,IRF8,ITPR1,JPH3,KIR3DL1,KRT19,LAMA3,LCK,LEF1,LIG1,LIMCH1,LRP1,LRP3,MAD1L1,MAP1LC3B,MCF2…	134
Organ Morphology	morphology of stomach	0.00314	AIRE,LAMA3,NOS1,NOS3,RARA	5
Digestive System Development and Function	morphology of stomach	0.00314	AIRE,LAMA3,NOS1,NOS3,RARA	5
Cellular Assembly and Organization	organization of cytoskeleton	0.00326	ACTB,ARHGEF17,ARRB1,ATXN1,CAPN2,CD81,CSF1R,DISC1,EML2,EPHA2,EVL,FGR,ITPR1,LCK,LIG1,LRP1,mir-145,MYH10,NFIX,NOS1,NOTCH1,NTF3,PACSIN1,PDIA3,PRKCD,PRKCZ,PXN,RUNX3,SDC4,SEPT9,SSH3,SYNGAP1,TRIO	33
Cellular Function and Maintenance	organization of cytoskeleton	0.00326	ACTB,ARHGEF17,ARRB1,ATXN1,CAPN2,CD81,CSF1R,DISC1,EML2,EPHA2,EVL,FGR,ITPR1,LCK,LIG1,LRP1,mir-145,MYH10,NFIX,NOS1,NOTCH1,NTF3,PACSIN1,PDIA3,PRKCD,PRKCZ,PXN,RUNX3,SDC4,SEPT9,SSH3,SYNGAP1,TRIO	33
Cell Death and Survival	cell death of leukemia cell lines	0.00329	BIK,CTSD,FGR,ITPR1,KIR3DL1,LCK,LRP1,NOTCH1,PRKCD,PRKCZ,RARA,RUNX1T1	12
Connective Tissue Development and Function	cell movement of fibroblasts	0.00336	ACTB,CAPN2,LRP1,MYH10,NTF3,PRKCD,PXN,SDC4	8
Cellular Movement	cell movement of fibroblasts	0.00336	ACTB,CAPN2,LRP1,MYH10,NTF3,PRKCD,PXN,SDC4	8
Nervous System Development and Function	morphology of telencephalon	0.00336	CD247,CD81,MYH10,NCOR2,NFIX,TRIO,UPP1,ZIC5	8
Organ Morphology	morphology of telencephalon	0.00336	CD247,CD81,MYH10,NCOR2,NFIX,TRIO,UPP1,ZIC5	8
Cell Death and Survival	apoptosis of leukemia cell lines	0.00339	BIK,CTSD,FGR,KIR3DL1,LCK,LRP1,NOTCH1,PRKCD,PRKCZ,RARA,RUNX1T1	11
Cell Death and Survival	cell viability of blood cells	0.00339	ARRB1,CD300A,CSF1R,HBZ,LEF1,NOTCH1,PRKCZ,PTPN6,RUNX1T1,SMARCA4,WNT4	11
Organ Morphology	abnormal morphology of aortic valve	0.00341	MYH10,RARA,RARG	3
Cardiovascular System Development and Function	abnormal morphology of aortic valve	0.00341	MYH10,RARA,RARG	3
Organismal Development	abnormal morphology of branchial arch artery	0.00341	PITX2,RXRA,ZMIZ1	3
Tissue Morphology	abnormal morphology of branchial arch artery	0.00341	PITX2,RXRA,ZMIZ1	3
Cardiovascular System Development and Function	abnormal morphology of branchial arch artery	0.00341	PITX2,RXRA,ZMIZ1	3
Organ Morphology	abnormal morphology of dilated atrium	0.00341	NTF3,RXRA,TH	3
Cardiovascular System Development and Function	abnormal morphology of dilated atrium	0.00341	NTF3,RXRA,TH	3
Connective Tissue Development and Function	abnormal morphology of marrow space	0.00341	CLCN7,HIVEP3,TCIRG1	3
Embryonic Development	abnormal morphology of marrow space	0.00341	CLCN7,HIVEP3,TCIRG1	3
Organ Development	abnormal morphology of marrow space	0.00341	CLCN7,HIVEP3,TCIRG1	3
Organ Morphology	abnormal morphology of marrow space	0.00341	CLCN7,HIVEP3,TCIRG1	3
Organismal Development	abnormal morphology of marrow space	0.00341	CLCN7,HIVEP3,TCIRG1	3
Skeletal and Muscular System Development and Function	abnormal morphology of marrow space	0.00341	CLCN7,HIVEP3,TCIRG1	3
Tissue Development	abnormal morphology of marrow space	0.00341	CLCN7,HIVEP3,TCIRG1	3
Connective Tissue Development and Function	abnormal morphology of short sternum	0.00341	CDKN1C,DCHS1,HOXB5	3
Embryonic Development	abnormal morphology of short sternum	0.00341	CDKN1C,DCHS1,HOXB5	3
Organ Development	abnormal morphology of short sternum	0.00341	CDKN1C,DCHS1,HOXB5	3
Organ Morphology	abnormal morphology of short sternum	0.00341	CDKN1C,DCHS1,HOXB5	3
Organismal Development	abnormal morphology of short sternum	0.00341	CDKN1C,DCHS1,HOXB5	3
Skeletal and Muscular System Development and Function	abnormal morphology of short sternum	0.00341	CDKN1C,DCHS1,HOXB5	3
Tissue Development	abnormal morphology of short sternum	0.00341	CDKN1C,DCHS1,HOXB5	3
Cell Morphology	abnormal morphology of type II pneumocytes	0.00341	ARRB1,ARRB2,NOS3	3
Embryonic Development	abnormal morphology of type II pneumocytes	0.00341	ARRB1,ARRB2,NOS3	3
Organ Development	abnormal morphology of type II pneumocytes	0.00341	ARRB1,ARRB2,NOS3	3
Organ Morphology	abnormal morphology of type II pneumocytes	0.00341	ARRB1,ARRB2,NOS3	3
Organismal Development	abnormal morphology of type II pneumocytes	0.00341	ARRB1,ARRB2,NOS3	3
Tissue Development	abnormal morphology of type II pneumocytes	0.00341	ARRB1,ARRB2,NOS3	3
Respiratory System Development and Function	abnormal morphology of type II pneumocytes	0.00341	ARRB1,ARRB2,NOS3	3
Tissue Development	generation of connective tissue cells	0.00341	NOTCH1,NTF3,PTPN6	3
Cellular Growth and Proliferation	generation of connective tissue cells	0.00341	NOTCH1,NTF3,PTPN6	3
Developmental Disorder	hypoplasia of heart ventricle	0.00341	MYH10,RXRA,TH	3
Cardiovascular Disease	hypoplasia of heart ventricle	0.00341	MYH10,RXRA,TH	3
Cell Morphology	innervation of muscle	0.00341	DOK7,LMNB2,NTF3	3
Nervous System Development and Function	innervation of muscle	0.00341	DOK7,LMNB2,NTF3	3
Skeletal and Muscular System Development and Function	innervation of muscle	0.00341	DOK7,LMNB2,NTF3	3
Cellular Assembly and Organization	organization of actin cytoskeleton	0.00341	ARHGEF17,ARRB1,FGR,LIG1,LRP1,MYH10,PRKCZ,SSH3,TRIO	9
Cellular Function and Maintenance	organization of actin cytoskeleton	0.00341	ARHGEF17,ARRB1,FGR,LIG1,LRP1,MYH10,PRKCZ,SSH3,TRIO	9
Cellular Development	proliferation of blood cells	0.00342	ABCG1,AIRE,CCND2,CD247,CD81,CDKN1C,CLCF1,CSF1R,CTSD,CUX1,EPHA2,IRF8,LCK,LEF1,MAD1L1,MYH10,NOTCH1,PRKCD,PRKCZ,PTPN6,RARA,RUNX1T1,RUNX3,SMARCA4,TCIRG1	25
Cellular Growth and Proliferation	proliferation of blood cells	0.00342	ABCG1,AIRE,CCND2,CD247,CD81,CDKN1C,CLCF1,CSF1R,CTSD,CUX1,EPHA2,IRF8,LCK,LEF1,MAD1L1,MYH10,NOTCH1,PRKCD,PRKCZ,PTPN6,RARA,RUNX1T1,RUNX3,SMARCA4,TCIRG1	25
Tissue Development	development of connective tissue	0.00348	CHSY1,COL11A2,CREB3L2,HDAC4,HIVEP3,LAMA3,NOTCH1,PAX7,RARA,RARG,WNT9A	11
Embryonic Development	cardiogenesis	0.00349	CCND2,CDH5,MYH10,MYLK2,NCOR2,NOTCH1,NTF3,PITX2,PXN,RXRA,SMARCA4,TH,ZMIZ1	13
Organ Development	cardiogenesis	0.00349	CCND2,CDH5,MYH10,MYLK2,NCOR2,NOTCH1,NTF3,PITX2,PXN,RXRA,SMARCA4,TH,ZMIZ1	13
Organismal Development	cardiogenesis	0.00349	CCND2,CDH5,MYH10,MYLK2,NCOR2,NOTCH1,NTF3,PITX2,PXN,RXRA,SMARCA4,TH,ZMIZ1	13
Tissue Development	cardiogenesis	0.00349	CCND2,CDH5,MYH10,MYLK2,NCOR2,NOTCH1,NTF3,PITX2,PXN,RXRA,SMARCA4,TH,ZMIZ1	13
Cardiovascular System Development and Function	cardiogenesis	0.00349	CCND2,CDH5,MYH10,MYLK2,NCOR2,NOTCH1,NTF3,PITX2,PXN,RXRA,SMARCA4,TH,ZMIZ1	13
Organismal Survival	neonatal death	0.00351	ARRB1,ARRB2,CDKN1C,CREB3L2,CUX1,DOK7,LMNB2,MYH10,NOS3,NTF3,PITX2,RARA,TH,WNT4,WNT9A,ZNF238	16
Tumor Morphology	inhibition of tumor	0.00353	AMH,mir-145,NOTCH1,RUNX3	4
Organismal Development	morphology of tooth	0.00354	LAMA3,LEF1,PITX2,TCIRG1,ZIC5	5
Digestive System Development and Function	morphology of tooth	0.00354	LAMA3,LEF1,PITX2,TCIRG1,ZIC5	5
Embryonic Development	development of liver	0.00355	CCND2,HLX,ICMT,LIG1,NOTCH1,SMARCA4	6
Organ Development	development of liver	0.00355	CCND2,HLX,ICMT,LIG1,NOTCH1,SMARCA4	6
Organismal Development	development of liver	0.00355	CCND2,HLX,ICMT,LIG1,NOTCH1,SMARCA4	6
Tissue Development	development of liver	0.00355	CCND2,HLX,ICMT,LIG1,NOTCH1,SMARCA4	6
Digestive System Development and Function	development of liver	0.00355	CCND2,HLX,ICMT,LIG1,NOTCH1,SMARCA4	6
Hepatic System Development and Function	development of liver	0.00355	CCND2,HLX,ICMT,LIG1,NOTCH1,SMARCA4	6
Cancer	skin tumor	0.00355	EPHA2,LEF1,NOTCH1,RARA,RARG,RXRA	6
Dermatological Diseases and Conditions	skin tumor	0.00355	EPHA2,LEF1,NOTCH1,RARA,RARG,RXRA	6
DNA Replication, Recombination, and Repair	DNA damage	0.0036	LIG1,LRP1,NOS1,PDIA3,PRKCZ,PTPN6,RARA,RUNX1T1	8
Cell Death and Survival	apoptosis of lymphoma cell lines	0.0036	BIK,IRF8,ITPR1,NOTCH1,PRKCZ,PTPN6,RARA,RUNX1T1	8
Cell Morphology	morphology of neurites	0.0036	CCND2,DISC1,GABBR1,ITPR1,MYH10,NOS1,NOS3,NTF3	8
Nervous System Development and Function	morphology of neurites	0.0036	CCND2,DISC1,GABBR1,ITPR1,MYH10,NOS1,NOS3,NTF3	8
Tissue Morphology	morphology of neurites	0.0036	CCND2,DISC1,GABBR1,ITPR1,MYH10,NOS1,NOS3,NTF3	8
Tissue Morphology	quantity of thymocytes	0.00367	CCR9,CD247,CTSD,CUX1,HIVEP3,LAMA3,LCK,NOTCH1,RUNX3,WNT4	10
Hematological System Development and Function	quantity of thymocytes	0.00367	CCR9,CD247,CTSD,CUX1,HIVEP3,LAMA3,LCK,NOTCH1,RUNX3,WNT4	10
Hematopoiesis	quantity of thymocytes	0.00367	CCR9,CD247,CTSD,CUX1,HIVEP3,LAMA3,LCK,NOTCH1,RUNX3,WNT4	10
Dermatological Diseases and Conditions	psoriatic arthritis	0.00376	CD81,PRKCZ,PTPN6,RUNX3,SDC4	5
Connective Tissue Disorders	psoriatic arthritis	0.00376	CD81,PRKCZ,PTPN6,RUNX3,SDC4	5
Inflammatory Disease	psoriatic arthritis	0.00376	CD81,PRKCZ,PTPN6,RUNX3,SDC4	5
Skeletal and Muscular Disorders	psoriatic arthritis	0.00376	CD81,PRKCZ,PTPN6,RUNX3,SDC4	5
Skeletal and Muscular System Development and Function	fusion of vertebrae	0.00383	HOXB5,RAI1,RARA,RARG	4
Cellular Function and Maintenance	presence of blood cells	0.00383	CCR9,FGR,HBZ,NOTCH1	4
Tissue Morphology	quantity of stem cells	0.00383	IRF8,NOTCH1,PRDM16,TCIRG1	4
Embryonic Development	development of epidermis	0.00385	CUX1,LAMA3,LEF1,NOTCH1,NTF3,RUNX3,SMARCA4,TFDP1	8
Organ Development	development of epidermis	0.00385	CUX1,LAMA3,LEF1,NOTCH1,NTF3,RUNX3,SMARCA4,TFDP1	8
Organismal Development	development of epidermis	0.00385	CUX1,LAMA3,LEF1,NOTCH1,NTF3,RUNX3,SMARCA4,TFDP1	8
Tissue Development	development of epidermis	0.00385	CUX1,LAMA3,LEF1,NOTCH1,NTF3,RUNX3,SMARCA4,TFDP1	8
Hair and Skin Development and Function	development of epidermis	0.00385	CUX1,LAMA3,LEF1,NOTCH1,NTF3,RUNX3,SMARCA4,TFDP1	8
Cell Death and Survival	cell death of lung cancer cell lines	0.00385	BIK,CDKN1C,EPHA2,NOTCH1,PRKCD,PRKCZ,PTPN6,RTKN,SEMA3B	9
Nervous System Development and Function	curvature of vertebral column	0.00388	CDKN1C,DCHS1,NFIX	3
Connective Tissue Development and Function	curvature of vertebral column	0.00388	CDKN1C,DCHS1,NFIX	3
Skeletal and Muscular System Development and Function	curvature of vertebral column	0.00388	CDKN1C,DCHS1,NFIX	3
Immunological Disease	passive cutaneous anaphylaxis	0.00388	CD300A,CD81,FGR	3
Hematological System Development and Function	pressure of artery	0.00388	mir-145,NOS1,NOS3	3
Cardiovascular System Development and Function	pressure of artery	0.00388	mir-145,NOS1,NOS3	3
Organismal Development	abnormal morphology of vena cava	0.0039	PITX2,RARA	2
Tissue Morphology	abnormal morphology of vena cava	0.0039	PITX2,RARA	2
Cardiovascular System Development and Function	abnormal morphology of vena cava	0.0039	PITX2,RARA	2
Cell Death and Survival	apoptosis of adenocarcinoma cells	0.0039	NOTCH1,RARA	2
Tumor Morphology	apoptosis of adenocarcinoma cells	0.0039	NOTCH1,RARA	2
Embryonic Development	arrest in development of tooth	0.0039	LEF1,PITX2	2
Organ Development	arrest in development of tooth	0.0039	LEF1,PITX2	2
Organismal Development	arrest in development of tooth	0.0039	LEF1,PITX2	2
Digestive System Development and Function	arrest in development of tooth	0.0039	LEF1,PITX2	2
Developmental Disorder	autosomal recessive osteopetrosis	0.0039	CLCN7,TCIRG1	2
Connective Tissue Disorders	autosomal recessive osteopetrosis	0.0039	CLCN7,TCIRG1	2
Skeletal and Muscular Disorders	autosomal recessive osteopetrosis	0.0039	CLCN7,TCIRG1	2
Hereditary Disorder	autosomal recessive osteopetrosis	0.0039	CLCN7,TCIRG1	2
Nervous System Development and Function	chemoattraction of axons	0.0039	NTF3,SEMA3B	2
Cellular Assembly and Organization	chemoattraction of axons	0.0039	NTF3,SEMA3B	2
Cellular Movement	chemoattraction of axons	0.0039	NTF3,SEMA3B	2
Cell-To-Cell Signaling and Interaction	chemoattraction of axons	0.0039	NTF3,SEMA3B	2
Cellular Growth and Proliferation	cytostasis of cancer cells	0.0039	NOTCH1,RARA	2
Cancer	cytostasis of cancer cells	0.0039	NOTCH1,RARA	2
Tumor Morphology	cytostasis of cancer cells	0.0039	NOTCH1,RARA	2
Cellular Development	development of alpha-beta T lymphocytes	0.0039	LCK,NOTCH1	2
Hematological System Development and Function	development of alpha-beta T lymphocytes	0.0039	LCK,NOTCH1	2
Hematopoiesis	development of alpha-beta T lymphocytes	0.0039	LCK,NOTCH1	2
Cellular Function and Maintenance	development of alpha-beta T lymphocytes	0.0039	LCK,NOTCH1	2
Lymphoid Tissue Structure and Development	development of alpha-beta T lymphocytes	0.0039	LCK,NOTCH1	2
Cell-mediated Immune Response	development of alpha-beta T lymphocytes	0.0039	LCK,NOTCH1	2
Organismal Development	development of vein	0.0039	CDH5,PITX2	2
Cardiovascular System Development and Function	development of vein	0.0039	CDH5,PITX2	2
Cell Morphology	extension of pseudopodia	0.0039	ARRB1,EVL	2
Cellular Assembly and Organization	extension of pseudopodia	0.0039	ARRB1,EVL	2
Cellular Function and Maintenance	extension of pseudopodia	0.0039	ARRB1,EVL	2
Connective Tissue Development and Function	haptotaxis of fibroblast cell lines	0.0039	CXCR2,PXN	2
Cellular Movement	haptotaxis of fibroblast cell lines	0.0039	CXCR2,PXN	2
Organ Morphology	lack of vas deferens	0.0039	RARA,RARG	2
Reproductive System Development and Function	lack of vas deferens	0.0039	RARA,RARG	2
Embryonic Development	morphogenesis of nephrogenic mesenchyme	0.0039	RARA,WNT4	2
Organismal Development	morphogenesis of nephrogenic mesenchyme	0.0039	RARA,WNT4	2
Tissue Development	morphogenesis of nephrogenic mesenchyme	0.0039	RARA,WNT4	2
Drug Metabolism	synthesis of epinephrine	0.0039	PNMT,TH	2
Small Molecule Biochemistry	synthesis of epinephrine	0.0039	PNMT,TH	2
Embryonic Development	morphogenesis of embryo	0.00399	EPHA2,LEF1,NOTCH1,PITX2,RARG,SMARCA4,WNT9A	7
Organismal Development	morphogenesis of embryo	0.00399	EPHA2,LEF1,NOTCH1,PITX2,RARG,SMARCA4,WNT9A	7
Cancer	lymphohematopoietic cancer	0.00405	AIRE,CD247,CSF1R,CUX1,DNMT3A,EPHA2,FGR,HDAC4,HLX,IRF8,KIR3DL1,LCK,MAD1L1,mir-145,MYH10,MYOM2,NOS1,NOTCH1,PDIA3,PRKCZ,PTPN6,RARA,RARG,RUNX1T1,RXRA,TFDP1	26
Small Molecule Biochemistry	phosphorylation of L-amino acid	0.00412	ARRB2,CD81,CSF1R,FGR,LCK,PRKCD,PTPN6,PXN	8
Amino Acid Metabolism	phosphorylation of L-amino acid	0.00412	ARRB2,CD81,CSF1R,FGR,LCK,PRKCD,PTPN6,PXN	8
Post-Translational Modification	phosphorylation of L-amino acid	0.00412	ARRB2,CD81,CSF1R,FGR,LCK,PRKCD,PTPN6,PXN	8
Cancer	basal-cell carcinoma	0.00414	NOTCH1,RARA,RARG,RXRA	4
Dermatological Diseases and Conditions	basal-cell carcinoma	0.00414	NOTCH1,RARA,RARG,RXRA	4
Embryonic Development	morphology of cornea	0.00414	AIRE,PITX2,RARG,RXRA	4
Organ Development	morphology of cornea	0.00414	AIRE,PITX2,RARG,RXRA	4
Organ Morphology	morphology of cornea	0.00414	AIRE,PITX2,RARG,RXRA	4
Organismal Development	morphology of cornea	0.00414	AIRE,PITX2,RARG,RXRA	4
Tissue Development	morphology of cornea	0.00414	AIRE,PITX2,RARG,RXRA	4
Visual System Development and Function	morphology of cornea	0.00414	AIRE,PITX2,RARG,RXRA	4
Connective Tissue Disorders	rheumatoid arthritis	0.0042	ATXN1,BGLAP,C6orf10,CD247,COL11A2,CXCR2,GALNT2,GNL1,GRIK4,HLA-DOA,ITPR1,NRSN2,NTF3,PDIA3,PXN,RGCC,SDC4,SLC44A4,TAP2,TCIRG1,WNT9A,ZBTB12	22
Inflammatory Disease	rheumatoid arthritis	0.0042	ATXN1,BGLAP,C6orf10,CD247,COL11A2,CXCR2,GALNT2,GNL1,GRIK4,HLA-DOA,ITPR1,NRSN2,NTF3,PDIA3,PXN,RGCC,SDC4,SLC44A4,TAP2,TCIRG1,WNT9A,ZBTB12	22
Skeletal and Muscular Disorders	rheumatoid arthritis	0.0042	ATXN1,BGLAP,C6orf10,CD247,COL11A2,CXCR2,GALNT2,GNL1,GRIK4,HLA-DOA,ITPR1,NRSN2,NTF3,PDIA3,PXN,RGCC,SDC4,SLC44A4,TAP2,TCIRG1,WNT9A,ZBTB12	22
Immunological Disease	rheumatoid arthritis	0.0042	ATXN1,BGLAP,C6orf10,CD247,COL11A2,CXCR2,GALNT2,GNL1,GRIK4,HLA-DOA,ITPR1,NRSN2,NTF3,PDIA3,PXN,RGCC,SDC4,SLC44A4,TAP2,TCIRG1,WNT9A,ZBTB12	22
Skeletal and Muscular System Development and Function	osteoclastogenesis	0.00421	CD81,CSF1R,HIVEP3,NOS1,RARA	5
Cellular Movement	chemotaxis	0.00427	ARRB1,ARRB2,CAPN2,CCR9,CXCR2,EPHA2,FGR,LCK,LEF1,MYH10,NOS3,NTF3,PRKCD,PRKCZ,PTPN6,SEMA3B,SERPINB1	17
Nervous System Development and Function	memory	0.00433	ATXN1,GABBR1,GIP,JPH3,NOS3,NOTCH1,NTF3,PRKCZ,TH	9
Behavior	memory	0.00433	ATXN1,GABBR1,GIP,JPH3,NOS3,NOTCH1,NTF3,PRKCZ,TH	9
Renal and Urological Disease	polydipsia	0.00439	NOS1,NOS3,SLC2A9	3
Nervous System Development and Function	regeneration of neurons	0.00439	CLCF1,NOTCH1,NTF3	3
Cellular Development	regeneration of neurons	0.00439	CLCF1,NOTCH1,NTF3	3
Cell Death and Survival	regeneration of neurons	0.00439	CLCF1,NOTCH1,NTF3	3
Cardiovascular Disease	ventricular septal defect type 2	0.00439	MYH10,NTF3,RARA	3
Embryonic Development	morphology of retina	0.00439	CDKN1C,CNGA3,CTSD,LAMB2,LCK,MYH10,RARG,RXRA	8
Organ Development	morphology of retina	0.00439	CDKN1C,CNGA3,CTSD,LAMB2,LCK,MYH10,RARG,RXRA	8
Organ Morphology	morphology of retina	0.00439	CDKN1C,CNGA3,CTSD,LAMB2,LCK,MYH10,RARG,RXRA	8
Organismal Development	morphology of retina	0.00439	CDKN1C,CNGA3,CTSD,LAMB2,LCK,MYH10,RARG,RXRA	8
Tissue Development	morphology of retina	0.00439	CDKN1C,CNGA3,CTSD,LAMB2,LCK,MYH10,RARG,RXRA	8
Visual System Development and Function	morphology of retina	0.00439	CDKN1C,CNGA3,CTSD,LAMB2,LCK,MYH10,RARG,RXRA	8
Hematological System Development and Function	activation of blood cells	0.00443	AIRE,ARRB2,CD247,CD300A,CD81,CLCN7,CSF1R,CXCR2,GP9,HDAC4,HLA-DOA,IRF8,KIR3DL1,LCK,LRP1,NCOR2,NOS3,NOTCH1,PLSCR1,PRKCD,PTPN6,WNT4	22
Cell-To-Cell Signaling and Interaction	activation of blood cells	0.00443	AIRE,ARRB2,CD247,CD300A,CD81,CLCN7,CSF1R,CXCR2,GP9,HDAC4,HLA-DOA,IRF8,KIR3DL1,LCK,LRP1,NCOR2,NOS3,NOTCH1,PLSCR1,PRKCD,PTPN6,WNT4	22
Cellular Development	maturation of T lymphocytes	0.00445	CD247,LCK,NOTCH1,PTPN6,RUNX3	5
Hematological System Development and Function	maturation of T lymphocytes	0.00445	CD247,LCK,NOTCH1,PTPN6,RUNX3	5
Hematopoiesis	maturation of T lymphocytes	0.00445	CD247,LCK,NOTCH1,PTPN6,RUNX3	5
Developmental Disorder	double outlet right ventricle	0.00446	PITX2,RARA,RARG,RXRA	4
Cardiovascular Disease	double outlet right ventricle	0.00446	PITX2,RARA,RARG,RXRA	4
Cellular Growth and Proliferation	outgrowth of cells	0.00446	CDH5,CTSD,NOS3,NTF3	4
Cell Death and Survival	apoptosis of lung cancer cell lines	0.00454	CDKN1C,EPHA2,NOTCH1,PRKCD,PRKCZ,PTPN6,RTKN,SEMA3B	8
Cancer	hematologic cancer	0.00462	CD247,CSF1R,CUX1,DNMT3A,EPHA2,FGR,HDAC4,HLX,IRF8,LCK,MYH10,NOS1,NOTCH1,PTPN6,RARA,RARG,RUNX1T1,RXRA,TFDP1	19
Hematological Disease	hematologic cancer	0.00462	CD247,CSF1R,CUX1,DNMT3A,EPHA2,FGR,HDAC4,HLX,IRF8,LCK,MYH10,NOS1,NOTCH1,PTPN6,RARA,RARG,RUNX1T1,RXRA,TFDP1	19
Embryonic Development	morphology of eye	0.00466	AIRE,CDKN1C,CNGA3,CTSD,LAMB2,LCK,MYH10,PITX2,RARA,RARG,RXRA	11
Organ Development	morphology of eye	0.00466	AIRE,CDKN1C,CNGA3,CTSD,LAMB2,LCK,MYH10,PITX2,RARA,RARG,RXRA	11
Organ Morphology	morphology of eye	0.00466	AIRE,CDKN1C,CNGA3,CTSD,LAMB2,LCK,MYH10,PITX2,RARA,RARG,RXRA	11
Organismal Development	morphology of eye	0.00466	AIRE,CDKN1C,CNGA3,CTSD,LAMB2,LCK,MYH10,PITX2,RARA,RARG,RXRA	11
Tissue Development	morphology of eye	0.00466	AIRE,CDKN1C,CNGA3,CTSD,LAMB2,LCK,MYH10,PITX2,RARA,RARG,RXRA	11
Visual System Development and Function	morphology of eye	0.00466	AIRE,CDKN1C,CNGA3,CTSD,LAMB2,LCK,MYH10,PITX2,RARA,RARG,RXRA	11
Lipid Metabolism	binding of lipid	0.00471	GABBR1,NCOR2,PACSIN1,RARA,SNCG	5
Small Molecule Biochemistry	binding of lipid	0.00471	GABBR1,NCOR2,PACSIN1,RARA,SNCG	5
Cellular Movement	migration of hepatoma cell lines	0.00481	GALNT2,LAMA3,PRKCD,SNCG	4
Organ Morphology	morphology of kidney	0.0049	CDKN1C,DCHS1,LAMB2,NOS1,NOS3,RARA,RARG,SDC4,SLC2A9,WNT4	10
Renal and Urological System Development and Function	morphology of kidney	0.0049	CDKN1C,DCHS1,LAMB2,NOS1,NOS3,RARA,RARG,SDC4,SLC2A9,WNT4	10
Embryonic Development	abnormal morphology of anterior segment of the eye	0.00493	PITX2,RARG,RXRA	3
Organ Development	abnormal morphology of anterior segment of the eye	0.00493	PITX2,RARG,RXRA	3
Organ Morphology	abnormal morphology of anterior segment of the eye	0.00493	PITX2,RARG,RXRA	3
Organismal Development	abnormal morphology of anterior segment of the eye	0.00493	PITX2,RARG,RXRA	3
Tissue Development	abnormal morphology of anterior segment of the eye	0.00493	PITX2,RARG,RXRA	3
Visual System Development and Function	abnormal morphology of anterior segment of the eye	0.00493	PITX2,RARG,RXRA	3
Cell Morphology	cell spreading of fibroblasts	0.00493	CXCR2,PXN,SDC4	3
Connective Tissue Development and Function	cell spreading of fibroblasts	0.00493	CXCR2,PXN,SDC4	3
Reproductive System Development and Function	maternal behavior	0.00493	CUX1,NOS1,PEG3	3
Behavior	maternal behavior	0.00493	CUX1,NOS1,PEG3	3
Cell Morphology	orientation of microtubule organizing centers	0.00493	ARRB2,PRKCZ,PXN	3
Cellular Assembly and Organization	orientation of microtubule organizing centers	0.00493	ARRB2,PRKCZ,PXN	3
Cell Cycle	arrest in interphase	0.005	AMH,CCND2,CD247,CDKN1C,CSF1R,NOTCH1,PITX2,PRDM16,PRKCD,PTPN6,RUNX1T1,RUNX3,RXRA,TFDP1	14
Embryonic Development	abnormal morphology of conjunctiva	0.00515	AIRE,RARG	2
Organ Development	abnormal morphology of conjunctiva	0.00515	AIRE,RARG	2
Organ Morphology	abnormal morphology of conjunctiva	0.00515	AIRE,RARG	2
Organismal Development	abnormal morphology of conjunctiva	0.00515	AIRE,RARG	2
Tissue Development	abnormal morphology of conjunctiva	0.00515	AIRE,RARG	2
Visual System Development and Function	abnormal morphology of conjunctiva	0.00515	AIRE,RARG	2
Connective Tissue Development and Function	abnormal morphology of intervertebral disc	0.00515	HOXB5,NFIX	2
Skeletal and Muscular System Development and Function	abnormal morphology of intervertebral disc	0.00515	HOXB5,NFIX	2
Tissue Morphology	abnormal morphology of intervertebral disc	0.00515	HOXB5,NFIX	2
Embryonic Development	abnormal morphology of sclera	0.00515	RARG,RXRA	2
Organ Development	abnormal morphology of sclera	0.00515	RARG,RXRA	2
Organ Morphology	abnormal morphology of sclera	0.00515	RARG,RXRA	2
Organismal Development	abnormal morphology of sclera	0.00515	RARG,RXRA	2
Tissue Development	abnormal morphology of sclera	0.00515	RARG,RXRA	2
Visual System Development and Function	abnormal morphology of sclera	0.00515	RARG,RXRA	2
Cancer	chronic phase chronic myeloid leukemia	0.00515	EPHA2,LCK	2
Hematological Disease	chronic phase chronic myeloid leukemia	0.00515	EPHA2,LCK	2
Cellular Compromise	degeneration of myotube	0.00515	CD81,STRA13	2
Developmental Disorder	developmental delay of liver	0.00515	ICMT,RXRA	2
Gastrointestinal Disease	developmental delay of liver	0.00515	ICMT,RXRA	2
Hepatic System Disease	developmental delay of liver	0.00515	ICMT,RXRA	2
Cellular Development	differentiation of immature T lymphocytes	0.00515	LEF1,NOTCH1	2
Hematological System Development and Function	differentiation of immature T lymphocytes	0.00515	LEF1,NOTCH1	2
Hematopoiesis	differentiation of immature T lymphocytes	0.00515	LEF1,NOTCH1	2
Cellular Function and Maintenance	differentiation of immature T lymphocytes	0.00515	LEF1,NOTCH1	2
Lymphoid Tissue Structure and Development	differentiation of immature T lymphocytes	0.00515	LEF1,NOTCH1	2
Cell-mediated Immune Response	differentiation of immature T lymphocytes	0.00515	LEF1,NOTCH1	2
Ophthalmic Disease	proliferative vitreoretinopathy	0.00515	RARA,RARG	2
Cancer	cell transformation	0.00515	BCKDHA,CCND2,CDKN1C,CSF1R,EPHA2,ICMT,LCK,MCF2L,NOTCH1,PRKCD,PRKCZ,PTPN6,RUNX1T1,SEPT9,TFDP1,TRIO	16
Cancer	neoplasia of cells	0.00516	CAPN2,CXCR2,ICMT,LAMA3,MAD1L1,NOS3,NOTCH1,PRKCD,PXN,RUNX3,SNCG,TRIO	12
Nervous System Development and Function	abnormal morphology of cervical vertebra	0.00517	RAI1,RARA,RARG,WNT9A	4
Connective Tissue Development and Function	abnormal morphology of cervical vertebra	0.00517	RAI1,RARA,RARG,WNT9A	4
Embryonic Development	abnormal morphology of cervical vertebra	0.00517	RAI1,RARA,RARG,WNT9A	4
Organ Development	abnormal morphology of cervical vertebra	0.00517	RAI1,RARA,RARG,WNT9A	4
Organ Morphology	abnormal morphology of cervical vertebra	0.00517	RAI1,RARA,RARG,WNT9A	4
Organismal Development	abnormal morphology of cervical vertebra	0.00517	RAI1,RARA,RARG,WNT9A	4
Skeletal and Muscular System Development and Function	abnormal morphology of cervical vertebra	0.00517	RAI1,RARA,RARG,WNT9A	4
Tissue Development	abnormal morphology of cervical vertebra	0.00517	RAI1,RARA,RARG,WNT9A	4
Cancer	carcinoma	0.00518	ABCG1,ACOT7,ARRB1,ARRB2,ASGR1,ATXN1,BCAS3,BIK,BRE,C12orf63,CALHM2,CCND2,CCR9,CDH5,CDKN1C,CHI3L2,CNGA3,CPEB4,CPXM2,CREB3L2,CREB3L3,CSF1R,CTSD,CUX1,CXCR2,CYFIP2,DCHS1,DNMT3A,EEFSEC,EMILIN1,EML2,EPHA2,EVL,FAM194A,GABBR1,GRIK4,H2AFY,HDAC4,HGFAC,HLA-DOA,HLX,HOXB5,ITPR1,JPH3,KRT19,LAMA3,LCK,LEF1,LIG1,LIMCH1,LRP1,LRP3,MAD1L1,MAP1LC3B,MCF2L,mir-145,mir-330,MUC2,MYLK2,MYO1D,NCOR2,NES,NOS1,NOS3,NOTCH1,OTUD…	114
Nervous System Development and Function	growth of neurites	0.00521	DISC1,EPHA2,LAMA3,MYH10,NES,NFIX,NOTCH1,NTF3,PDIA3,PLXNA1,PRKCD,PXN,RTKN,SYNGAP1,TRIO	15
Cellular Assembly and Organization	growth of neurites	0.00521	DISC1,EPHA2,LAMA3,MYH10,NES,NFIX,NOTCH1,NTF3,PDIA3,PLXNA1,PRKCD,PXN,RTKN,SYNGAP1,TRIO	15
Cellular Movement	cell rolling	0.00524	CD81,CXCR2,FGR,ICAM2,NOS3	5
Cellular Movement	migration of brain cells	0.00524	DISC1,MYH10,NFIX,PRKCD,PRKCZ	5
Cell-To-Cell Signaling and Interaction	activation of cells	0.00547	AIRE,ARRB2,CD247,CD300A,CD81,CDKN1C,CLCN7,CSF1R,CXCR2,GP9,HDAC4,HLA-DOA,ICAM2,IRF8,KIR3DL1,LCK,LRP1,NCOR2,NOS3,NOTCH1,NTF3,PLSCR1,PRKCD,PRKCZ,PTPN6,RGCC,WNT4	27
Small Molecule Biochemistry	quantity of monoamines	0.00549	CD81,NOS1,NOS3,NOTCH1,NTF3,PNMT,PRKCD,TH	8
Cell-To-Cell Signaling and Interaction	quantity of monoamines	0.00549	CD81,NOS1,NOS3,NOTCH1,NTF3,PNMT,PRKCD,TH	8
Molecular Transport	quantity of monoamines	0.00549	CD81,NOS1,NOS3,NOTCH1,NTF3,PNMT,PRKCD,TH	8
Nervous System Development and Function	neurotransmission	0.00549	ATXN1,CD247,FBXO2,GABBR1,GIP,GRIK4,ITPR1,JPH3,MYH10,MYLK2,NTF3,PRKCZ,SNCG,TH	14
Cell-To-Cell Signaling and Interaction	neurotransmission	0.00549	ATXN1,CD247,FBXO2,GABBR1,GIP,GRIK4,ITPR1,JPH3,MYH10,MYLK2,NTF3,PRKCZ,SNCG,TH	14
Cell Death and Survival	apoptosis of ventricular myocytes	0.00552	CDK3,NOS3,PRKCD	3
Cell Cycle	cell cycle progression of lung cancer cell lines	0.00552	POLD4,PRKCD,SMARCA4	3
Cell-To-Cell Signaling and Interaction	immune response of leukocyte cell lines	0.00552	CD247,FGR,PRKCZ	3
Inflammatory Response	immune response of leukocyte cell lines	0.00552	CD247,FGR,PRKCZ	3
Cancer	epithelial neoplasia	0.00553	ABCG1,ACOT7,AMH,ARRB1,ARRB2,ASGR1,ATXN1,BCAS3,BIK,BRE,C12orf63,CALHM2,CCND2,CCR9,CDH5,CDK3,CDKN1C,CHI3L2,CNGA3,CPEB4,CPXM2,CREB3L2,CREB3L3,CSF1R,CTSD,CUX1,CXCR2,CYFIP2,DCHS1,DNMT3A,EEFSEC,EMILIN1,EML2,EPHA2,EVL,FAM194A,GABBR1,GRIK4,H2AFY,HDAC4,HGFAC,HLA-DOA,HLX,HOXB5,ITPR1,JPH3,KRT19,LAMA3,LCK,LEF1,LIG1,LIMCH1,LRP1,LRP3,MAD1L1,MAP1LC3B,MCF2L,mir-145,mir-330,MUC2,MYLK2,MYO1D,NCOR2,NES,NOS1,NOS3,NO…	116
Cellular Development	differentiation of endothelial cells	0.00554	CDH5,CSF1R,HLX,HOXB5,LRP1,NOTCH1	6
Cardiovascular System Development and Function	differentiation of endothelial cells	0.00554	CDH5,CSF1R,HLX,HOXB5,LRP1,NOTCH1	6
Tissue Morphology	quantity of double-positive thymocyte	0.00554	CCR9,CD247,CTSD,CUX1,HIVEP3,LCK	6
Hematological System Development and Function	quantity of double-positive thymocyte	0.00554	CCR9,CD247,CTSD,CUX1,HIVEP3,LCK	6
Hematopoiesis	quantity of double-positive thymocyte	0.00554	CCR9,CD247,CTSD,CUX1,HIVEP3,LCK	6
Organ Morphology	length of long bones	0.00555	CDKN1C,CREB3L2,CSF1R,WNT9A	4
Skeletal and Muscular System Development and Function	length of long bones	0.00555	CDKN1C,CREB3L2,CSF1R,WNT9A	4
Cellular Development	proliferation of carcinoma cells	0.00555	ICMT,LAMA3,mir-145,NOTCH1	4
Cellular Growth and Proliferation	proliferation of carcinoma cells	0.00555	ICMT,LAMA3,mir-145,NOTCH1	4
Tumor Morphology	proliferation of carcinoma cells	0.00555	ICMT,LAMA3,mir-145,NOTCH1	4
Gene Expression	expression of gene	0.00555	AMH,DNMT3A,IQGAP3,LEF1,PLSCR1,RARA,RARG	7
Connective Tissue Development and Function	ossification of bone	0.00555	CDKN1C,CLCN7,CSF1R,DCHS1,HDAC4,NFIX,PRKCD	7
Embryonic Development	ossification of bone	0.00555	CDKN1C,CLCN7,CSF1R,DCHS1,HDAC4,NFIX,PRKCD	7
Organ Development	ossification of bone	0.00555	CDKN1C,CLCN7,CSF1R,DCHS1,HDAC4,NFIX,PRKCD	7
Organismal Development	ossification of bone	0.00555	CDKN1C,CLCN7,CSF1R,DCHS1,HDAC4,NFIX,PRKCD	7
Skeletal and Muscular System Development and Function	ossification of bone	0.00555	CDKN1C,CLCN7,CSF1R,DCHS1,HDAC4,NFIX,PRKCD	7
Tissue Development	ossification of bone	0.00555	CDKN1C,CLCN7,CSF1R,DCHS1,HDAC4,NFIX,PRKCD	7
Cell Death and Survival	cell death of fibroblasts	0.0057	ARRB2,BIK,CTSD,MCF2L,NOTCH1,PEG3,PRKCD,RARA,RUNX3,TFDP1	10
Tissue Development	formation of actin stress fibers	0.00574	ARHGEF17,ARRB1,CXCR2,MCF2L,PXN,RGCC,RTKN,SDC4,SMARCA4	9
Cellular Assembly and Organization	formation of actin stress fibers	0.00574	ARHGEF17,ARRB1,CXCR2,MCF2L,PXN,RGCC,RTKN,SDC4,SMARCA4	9
Cellular Function and Maintenance	formation of actin stress fibers	0.00574	ARHGEF17,ARRB1,CXCR2,MCF2L,PXN,RGCC,RTKN,SDC4,SMARCA4	9
Cardiovascular System Development and Function	migration of endothelial cells	0.00574	ARRB2,CD81,CDH5,CXCR2,HLX,NOS3,PLEKHG5,PLXNA1,PRKCZ,RGCC,SDC4	11
Cellular Movement	migration of endothelial cells	0.00574	ARRB2,CD81,CDH5,CXCR2,HLX,NOS3,PLEKHG5,PLXNA1,PRKCZ,RGCC,SDC4	11
Cancer	metastatic colorectal cancer	0.00583	CCND2,EPHA2,LAMA3,PEG3,PITX2,SECTM1,SLC16A3,STEAP3	8
Gastrointestinal Disease	metastatic colorectal cancer	0.00583	CCND2,EPHA2,LAMA3,PEG3,PITX2,SECTM1,SLC16A3,STEAP3	8
Cellular Development	maturation of blood cells	0.00584	CCND2,CD247,HBZ,IRF8,LCK,MAD1L1,NOTCH1,PTPN6,RARA,RUNX3	10
Organismal Development	abnormal morphology of dorsal aorta	0.00595	CDH5,NOTCH1,PXN,ZMIZ1	4
Tissue Morphology	abnormal morphology of dorsal aorta	0.00595	CDH5,NOTCH1,PXN,ZMIZ1	4
Cardiovascular System Development and Function	abnormal morphology of dorsal aorta	0.00595	CDH5,NOTCH1,PXN,ZMIZ1	4
Cell-To-Cell Signaling and Interaction	abnormal quantity of neurotransmitter	0.00595	NOS1,NOS3,NTF3,TH	4
Organ Morphology	contractility of ventricular myocardium	0.00595	ARRB1,NOS1,NOS3,RXRA	4
Skeletal and Muscular System Development and Function	contractility of ventricular myocardium	0.00595	ARRB1,NOS1,NOS3,RXRA	4
Cardiovascular System Development and Function	contractility of ventricular myocardium	0.00595	ARRB1,NOS1,NOS3,RXRA	4
Nervous System Development and Function	long-term memory	0.00595	GABBR1,JPH3,NOS3,PRKCZ	4
Behavior	long-term memory	0.00595	GABBR1,JPH3,NOS3,PRKCZ	4
Cell-To-Cell Signaling and Interaction	binding of cells	0.00599	CD81,CDH5,CXCR2,FGR,GP9,HDAC4,IRF8,LAMA3,LCK,LRP1,PDIA3,PTPN6,RNASE3,SDC4,SEMA3B,UBAP2L	16
Organismal Development	size of animal	0.00601	CDKN1C,DNMT3A,GABBR1,HLX,ITPR1,LMNB2,RARA,RXRA	8
Cancer	glioblastoma cancer	0.00602	ARRB1,CDK3,EPHA2,mir-145,NES,TRIO	6
Neurological Disease	glioblastoma cancer	0.00602	ARRB1,CDK3,EPHA2,mir-145,NES,TRIO	6
Cellular Development	differentiation of phagocytes	0.00606	CD300A,CSF1R,IRF8,LEF1,NOTCH1,PLSCR1,RARA,RUNX1T1,RUNX3	9
Hematological System Development and Function	differentiation of phagocytes	0.00606	CD300A,CSF1R,IRF8,LEF1,NOTCH1,PLSCR1,RARA,RUNX1T1,RUNX3	9
Hematopoiesis	differentiation of phagocytes	0.00606	CD300A,CSF1R,IRF8,LEF1,NOTCH1,PLSCR1,RARA,RUNX1T1,RUNX3	9
Organ Morphology	abnormal morphology of atrioventricular valve	0.00615	NTF3,PITX2,RXRA	3
Cardiovascular System Development and Function	abnormal morphology of atrioventricular valve	0.00615	NTF3,PITX2,RXRA	3
Cell Morphology	abnormal morphology of sensory projections	0.00615	NOS1,NOS3,NTF3	3
Nervous System Development and Function	abnormal morphology of sensory projections	0.00615	NOS1,NOS3,NTF3	3
Tissue Morphology	abnormal morphology of sensory projections	0.00615	NOS1,NOS3,NTF3	3
Connective Tissue Development and Function	bone mineral density of femur	0.00615	GABBR1,NOS3,PTPN6	3
Skeletal and Muscular System Development and Function	bone mineral density of femur	0.00615	GABBR1,NOS3,PTPN6	3
Embryonic Development	development of mesenchyme	0.00615	NOTCH1,RARA,WNT4	3
Organismal Development	development of mesenchyme	0.00615	NOTCH1,RARA,WNT4	3
Tissue Development	development of mesenchyme	0.00615	NOTCH1,RARA,WNT4	3
Dermatological Diseases and Conditions	eczema	0.00615	RARA,RARG,RXRA	3
Inflammatory Disease	eczema	0.00615	RARA,RARG,RXRA	3
Cellular Compromise	retraction of cells	0.00615	CTSD,EPHA2,ITPR1	3
Cancer	glioma	0.00639	ARRB1,CDK3,CSF1R,EPHA2,mir-145,NES,NOTCH1,TRIO	8
Neurological Disease	glioma	0.00639	ARRB1,CDK3,CSF1R,EPHA2,mir-145,NES,NOTCH1,TRIO	8
Tissue Morphology	quantity of T lymphocytes	0.00649	AIRE,BIK,CCR9,CD247,CTSD,CUX1,HIVEP3,IRF8,LAMA3,LCK,LIG1,NOTCH1,PTPN6,RUNX3,SMARCA4,TCIRG1,WNT4	17
Hematological System Development and Function	quantity of T lymphocytes	0.00649	AIRE,BIK,CCR9,CD247,CTSD,CUX1,HIVEP3,IRF8,LAMA3,LCK,LIG1,NOTCH1,PTPN6,RUNX3,SMARCA4,TCIRG1,WNT4	17
Cellular Assembly and Organization	microtubule dynamics	0.0065	ACTB,ARRB1,ATXN1,CAPN2,CD81,CSF1R,DISC1,EML2,EPHA2,EVL,FGR,ITPR1,LRP1,mir-145,MYH10,NFIX,NOS1,NOTCH1,NTF3,PACSIN1,PDIA3,PRKCD,PRKCZ,PXN,RUNX3,SDC4,SEPT9,SYNGAP1	28
Cellular Function and Maintenance	microtubule dynamics	0.0065	ACTB,ARRB1,ATXN1,CAPN2,CD81,CSF1R,DISC1,EML2,EPHA2,EVL,FGR,ITPR1,LRP1,mir-145,MYH10,NFIX,NOS1,NOTCH1,NTF3,PACSIN1,PDIA3,PRKCD,PRKCZ,PXN,RUNX3,SDC4,SEPT9,SYNGAP1	28
Tissue Morphology	morphology of bone marrow	0.00653	CCND2,CLCN7,CSF1R,CXCR2,ICAM2,IRF8	6
Hematological System Development and Function	morphology of bone marrow	0.00653	CCND2,CLCN7,CSF1R,CXCR2,ICAM2,IRF8	6
Lymphoid Tissue Structure and Development	morphology of bone marrow	0.00653	CCND2,CLCN7,CSF1R,CXCR2,ICAM2,IRF8	6
Developmental Disorder	Niemann-Pick disease type C	0.00656	HDAC4,LRP1	2
Hereditary Disorder	Niemann-Pick disease type C	0.00656	HDAC4,LRP1	2
Metabolic Disease	Niemann-Pick disease type C	0.00656	HDAC4,LRP1	2
Cell Death and Survival	apoptosis of embryonic cancer cell lines	0.00656	RARG,RXRA	2
Small Molecule Biochemistry	catabolism of arginine	0.00656	NOS1,NOS3	2
Amino Acid Metabolism	catabolism of arginine	0.00656	NOS1,NOS3	2
Cancer	development of thymoma	0.00656	LCK,NOTCH1	2
Immunological Disease	development of thymoma	0.00656	LCK,NOTCH1	2
Renal and Urological System Development and Function	excretion of urine	0.00656	NOS1,NOS3	2
Skeletal and Muscular System Development and Function	fusion of neural arch	0.00656	RARA,RARG	2
Organ Morphology	lack of seminal vesicle	0.00656	RARA,RARG	2
Reproductive System Development and Function	lack of seminal vesicle	0.00656	RARA,RARG	2
Cell Morphology	pH of intracellular space	0.00656	NOS1,NOS3	2
Cellular Function and Maintenance	pH of intracellular space	0.00656	NOS1,NOS3	2
Developmental Disorder	secondary sex reversal	0.00656	AMH,WNT4	2
Reproductive System Disease	secondary sex reversal	0.00656	AMH,WNT4	2
Nervous System Development and Function	synaptic transmission	0.00663	ATXN1,FBXO2,GABBR1,GIP,GRIK4,ITPR1,MYH10,MYLK2,NTF3,PRKCZ,SNCG,TH	12
Cell-To-Cell Signaling and Interaction	synaptic transmission	0.00663	ATXN1,FBXO2,GABBR1,GIP,GRIK4,ITPR1,MYH10,MYLK2,NTF3,PRKCZ,SNCG,TH	12
Cellular Movement	infiltration of cells	0.00668	AIRE,ARRB1,ARRB2,CSF1R,CUX1,CXCR2,GIP,IRF8,NOS3,PRKCD,RARA,RUNX3,TCIRG1	13
Cellular Assembly and Organization	development of cytoplasm	0.00671	ACTB,ARHGEF17,ARRB1,ATG9B,CTSD,CXCR2,MCF2L,NOS3,PRKCD,PXN,RGCC,RTKN,SDC4,SMARCA4	14
Respiratory Disease	severe acute respiratory syndrome	0.0068	CD247,HLX,IRF8,LCK,LEF1,TCIRG1	6
Infectious Disease	severe acute respiratory syndrome	0.0068	CD247,HLX,IRF8,LCK,LEF1,TCIRG1	6
Organismal Development	morphology of aorta	0.0068	MYH10,PITX2,RARA,RARG	4
Tissue Morphology	morphology of aorta	0.0068	MYH10,PITX2,RARA,RARG	4
Cardiovascular System Development and Function	morphology of aorta	0.0068	MYH10,PITX2,RARA,RARG	4
Neurological Disease	sensorineural hearing loss	0.0068	ACTB,CHSY1,COL11A2,FBXO2	4
Auditory Disease	sensorineural hearing loss	0.0068	ACTB,CHSY1,COL11A2,FBXO2	4
Organismal Development	abnormal morphology of aortic arch	0.00682	PITX2,RARA,RARG	3
Tissue Morphology	abnormal morphology of aortic arch	0.00682	PITX2,RARA,RARG	3
Cardiovascular System Development and Function	abnormal morphology of aortic arch	0.00682	PITX2,RARA,RARG	3
Cell Morphology	abnormal morphology of mechanosensory neurons	0.00682	CDH23,FBXO2,NTF3	3
Nervous System Development and Function	abnormal morphology of mechanosensory neurons	0.00682	CDH23,FBXO2,NTF3	3
Tissue Morphology	abnormal morphology of mechanosensory neurons	0.00682	CDH23,FBXO2,NTF3	3
Nervous System Development and Function	differentiation of mechanosensory neurons	0.00682	CDH23,CUX1,NTF3	3
Cellular Development	differentiation of mechanosensory neurons	0.00682	CDH23,CUX1,NTF3	3
Tissue Development	morphogenesis of cardiovascular tissue	0.00682	MYLK2,PITX2,WNT4	3
Cardiovascular System Development and Function	morphogenesis of cardiovascular tissue	0.00682	MYLK2,PITX2,WNT4	3
Hematological System Development and Function	presence of leukocytes	0.00682	CCR9,FGR,NOTCH1	3
Cellular Function and Maintenance	presence of leukocytes	0.00682	CCR9,FGR,NOTCH1	3
Immunological Disease	primary Sjogren's syndrome	0.00682	COL16A1,PRKCD,TAP2	3
Gastrointestinal Disease	primary Sjogren's syndrome	0.00682	COL16A1,PRKCD,TAP2	3
Ophthalmic Disease	primary Sjogren's syndrome	0.00682	COL16A1,PRKCD,TAP2	3
Cellular Movement	chemotaxis of cells	0.00682	ARRB1,ARRB2,CAPN2,CCR9,CXCR2,EPHA2,FGR,LCK,LEF1,MYH10,NOS3,NTF3,PRKCD,PRKCZ,PTPN6,SERPINB1	16
Cellular Development	proliferation of breast cancer cell lines	0.00693	AMH,CCND2,CTSD,EPHA2,NCOR2,PDIA3,PRKCD,RARA,RUNX3,RXRA,SEMA3B,SEPT9,SNCG	13
Cellular Growth and Proliferation	proliferation of breast cancer cell lines	0.00693	AMH,CCND2,CTSD,EPHA2,NCOR2,PDIA3,PRKCD,RARA,RUNX3,RXRA,SEMA3B,SEPT9,SNCG	13
Organ Morphology	morphology of left ventricle	0.0071	MYH10,NOS3,RARA,RARG,RXRA	5
Cardiovascular System Development and Function	morphology of left ventricle	0.0071	MYH10,NOS3,RARA,RARG,RXRA	5
Developmental Disorder	congenital anomaly of cardiovascular system	0.0073	MYH10,NOS3,NTF3,PITX2,RARA,RARG,RXRA	7
Cardiovascular Disease	congenital anomaly of cardiovascular system	0.0073	MYH10,NOS3,NTF3,PITX2,RARA,RARG,RXRA	7
Tissue Morphology	quantity of lymphocytes	0.00732	AIRE,BIK,CCR9,CD247,CD81,CSF1R,CTSD,CUX1,CXCR2,HIVEP3,IRF8,LAMA3,LCK,LIG1,NOTCH1,PRKCD,PTPN6,RUNX3,SMARCA4,TCIRG1,WNT4	21
Hematological System Development and Function	quantity of lymphocytes	0.00732	AIRE,BIK,CCR9,CD247,CD81,CSF1R,CTSD,CUX1,CXCR2,HIVEP3,IRF8,LAMA3,LCK,LIG1,NOTCH1,PRKCD,PTPN6,RUNX3,SMARCA4,TCIRG1,WNT4	21
Tissue Development	development of endothelial tissue	0.00734	CDH5,CSF1R,CXCR2,HOXB5,NOTCH1,POLD4,PRKCD,RGCC,SDC4,SEMA6B,SEPT9,WNT4	12
Cardiovascular System Development and Function	development of endothelial tissue	0.00734	CDH5,CSF1R,CXCR2,HOXB5,NOTCH1,POLD4,PRKCD,RGCC,SDC4,SEMA6B,SEPT9,WNT4	12
Organ Morphology	morphology of uterus	0.00745	CD247,LCK,RARA,RARG,RBMS1	5
Reproductive System Development and Function	morphology of uterus	0.00745	CD247,LCK,RARA,RARG,RBMS1	5
Nervous System Development and Function	morphology of forebrain	0.00747	CD247,CD81,MYH10,NCOR2,NFIX,PEG3,TRIO,UPP1,ZIC5	9
Organ Morphology	morphology of forebrain	0.00747	CD247,CD81,MYH10,NCOR2,NFIX,PEG3,TRIO,UPP1,ZIC5	9
Cancer	Kaposi's sarcoma	0.00753	RARA,RARG,RXRA	3
Dermatological Diseases and Conditions	Kaposi's sarcoma	0.00753	RARA,RARG,RXRA	3
Small Molecule Biochemistry	synthesis of catecholamine	0.00753	PNMT,PRKCD,TH	3
Hematological Disease	eosinophilia	0.00764	ACTB,CD247,IRF8,KIR3DL1,PDIA3,RNASE3	6
Immunological Disease	eosinophilia	0.00764	ACTB,CD247,IRF8,KIR3DL1,PDIA3,RNASE3	6
Developmental Disorder	lysosomal storage disease	0.00781	CLCN7,CTSD,HDAC4,LRP1,NOS3	5
Hereditary Disorder	lysosomal storage disease	0.00781	CLCN7,CTSD,HDAC4,LRP1,NOS3	5
Metabolic Disease	lysosomal storage disease	0.00781	CLCN7,CTSD,HDAC4,LRP1,NOS3	5
Cell Morphology	morphology of connective tissue cells	0.00783	ABCG1,CHSY1,CLCN7,COL11A2,CSF1R,FBXO2,LAMA3,PTPN6	8
Tissue Morphology	morphology of connective tissue cells	0.00783	ABCG1,CHSY1,CLCN7,COL11A2,CSF1R,FBXO2,LAMA3,PTPN6	8
Cellular Function and Maintenance	function of leukocytes	0.0079	AIRE,ARRB2,BIK,CD247,CD81,CSF1R,CXCR2,FGR,GPR68,ICAM2,IRF8,NOS1,NOS3,PLXNA1,PRKCD,SERPINB1,TCIRG1	17
Hereditary Disorder	recessive disease	0.00792	AIRE,AMH,AP5Z1,ATPAF2,CCND2,CDH23,CLCN7,CNGA3,COL11A2,DOK7,GP9,HEPACAM,LAMB2,mir-145,PDSS2,PLEKHG5,SBF2,TCIRG1,TECR,TH	20
Infectious Disease	infection of mammalia	0.0081	AIRE,ASGR1,CD81,CUX1,CXCR2,FGR,IRF8,NOS3,PRKCD,PRKCZ,SERPINB1,UNC93B1	12
Nervous System Development and Function	abnormal morphology of basal ganglia	0.00812	UPP1,ZIC5	2
Organ Morphology	abnormal morphology of basal ganglia	0.00812	UPP1,ZIC5	2
Nervous System Development and Function	abnormal morphology of hippocampal CA1 region	0.00812	CD81,NFIX	2
Organ Morphology	abnormal morphology of hippocampal CA1 region	0.00812	CD81,NFIX	2
Nervous System Development and Function	abnormal morphology of lumbar dorsal root ganglion	0.00812	GABBR1,NTF3	2
Tissue Morphology	abnormal morphology of lumbar dorsal root ganglion	0.00812	GABBR1,NTF3	2
Organismal Development	abnormal morphology of sixth branchial arch artery	0.00812	RARA,RARG	2
Tissue Morphology	abnormal morphology of sixth branchial arch artery	0.00812	RARA,RARG	2
Cardiovascular System Development and Function	abnormal morphology of sixth branchial arch artery	0.00812	RARA,RARG	2
Cardiovascular Disease	aortic valve disease	0.00812	NOS3,NOTCH1	2
Cell Morphology	branching of cerebral cortex cells	0.00812	NTF3,PACSIN1	2
Cellular Development	branching of cerebral cortex cells	0.00812	NTF3,PACSIN1	2
Cellular Development	differentiation of granulocyte progenitors	0.00812	MAD1L1,RARA	2
Hematological System Development and Function	differentiation of granulocyte progenitors	0.00812	MAD1L1,RARA	2
Hematopoiesis	differentiation of granulocyte progenitors	0.00812	MAD1L1,RARA	2
Hematological Disease	macrocytosis	0.00812	CCND2,LIG1	2
Hematological Disease	macrothrombocytopenia	0.00812	GP9,MYH10	2
Lipid Metabolism	movement of lipid	0.00812	ABCG1,PLSCR1	2
Small Molecule Biochemistry	movement of lipid	0.00812	ABCG1,PLSCR1	2
Cancer	murine Lewis lung carcinoma	0.00812	ARRB2,CXCR2	2
Respiratory Disease	murine Lewis lung carcinoma	0.00812	ARRB2,CXCR2	2
Hematological System Development and Function	presence of phagocytes	0.00812	FGR,NOTCH1	2
Cellular Function and Maintenance	presence of phagocytes	0.00812	FGR,NOTCH1	2
Inflammatory Response	presence of phagocytes	0.00812	FGR,NOTCH1	2
Reproductive System Disease	priapism	0.00812	NOS1,NOS3	2
Tissue Morphology	quantity of neural stem cells	0.00812	NOTCH1,PRDM16	2
Connective Tissue Development and Function	re-entry into S phase of fibroblast cell lines	0.00812	CSF1R,TFDP1	2
Cell Cycle	re-entry into S phase of fibroblast cell lines	0.00812	CSF1R,TFDP1	2
Organ Development	remodeling of heart	0.00812	NOS1,NOS3	2
Organ Morphology	remodeling of heart	0.00812	NOS1,NOS3	2
Cardiovascular System Development and Function	remodeling of heart	0.00812	NOS1,NOS3	2
Organ Morphology	size of left ventricle	0.00812	NOS3,NTF3	2
Cardiovascular System Development and Function	size of left ventricle	0.00812	NOS3,NTF3	2
Organ Morphology	size of right ventricle	0.00812	NOS3,NTF3	2
Cardiovascular System Development and Function	size of right ventricle	0.00812	NOS3,NTF3	2
Cellular Function and Maintenance	function of phagocytes	0.00814	CD81,CSF1R,CXCR2,FGR,GPR68,NOS1,NOS3,PLXNA1,PRKCD,SERPINB1,TCIRG1	11
Embryonic Development	development of skeletal muscle	0.00818	HLX,ICMT,PAX7,PITX2,TRIO	5
Organ Development	development of skeletal muscle	0.00818	HLX,ICMT,PAX7,PITX2,TRIO	5
Organismal Development	development of skeletal muscle	0.00818	HLX,ICMT,PAX7,PITX2,TRIO	5
Skeletal and Muscular System Development and Function	development of skeletal muscle	0.00818	HLX,ICMT,PAX7,PITX2,TRIO	5
Tissue Development	development of skeletal muscle	0.00818	HLX,ICMT,PAX7,PITX2,TRIO	5
Nervous System Development and Function	differentiation of neurons	0.00819	AMH,CDH23,CUX1,EPHA2,LMNB2,NCOR2,NES,NOS1,NOTCH1,NTF3,PACSIN1,PITX2,RARA	13
Cellular Development	differentiation of neurons	0.00819	AMH,CDH23,CUX1,EPHA2,LMNB2,NCOR2,NES,NOS1,NOTCH1,NTF3,PACSIN1,PITX2,RARA	13
Developmental Disorder	hypoplasia of lung	0.00828	ARRB1,ARRB2,RARA	3
Respiratory Disease	hypoplasia of lung	0.00828	ARRB1,ARRB2,RARA	3
Infectious Disease	Parasitic Infection	0.00831	CD81,CXCR2,IRF8,NTF3,PRKCD,PRKCZ,UNC93B1	7
Molecular Transport	transport of molecule	0.00844	ABCG1,ATP6V0E1,CATSPER4,CDH23,CLCN7,CNGA3,GDI2,GIP,GRIK4,ITPR1,KCNH6,KCNT1,LRP1,MON1A,MYLK2,NGB,NOS1,NOS3,NTF3,PDIA3,PLSCR1,PRKCD,PRKCZ,RHBG,SLC16A3,SLC2A5,SLC2A9,STEAP3,TAP2,TCIRG1,TH,UNC93B1	32
Cellular Development	maturation of lymphocytes	0.00856	CD247,LCK,MAD1L1,NOTCH1,PTPN6,RUNX3	6
Hematological System Development and Function	maturation of lymphocytes	0.00856	CD247,LCK,MAD1L1,NOTCH1,PTPN6,RUNX3	6
Hematopoiesis	maturation of lymphocytes	0.00856	CD247,LCK,MAD1L1,NOTCH1,PTPN6,RUNX3	6
Cellular Movement	migration of connective tissue cells	0.00858	ACTB,CSF1R,LRP1,MYH10,PRKCD,PXN,SDC4	7
Digestive System Development and Function	development of digestive system	0.00858	CCND2,CDKN1C,COL11A2,HLX,ICMT,LAMA3,LEF1,LIG1,NKX6-2,NOTCH1,PITX2,SMARCA4	12
Digestive System Development and Function	abnormal morphology of digestive system	0.00874	CDKN1C,LEF1,RARA,TCIRG1	4
Cellular Development	development of antigen presenting cells	0.00874	CD81,CSF1R,IRF8,RARA	4
Hematological System Development and Function	development of antigen presenting cells	0.00874	CD81,CSF1R,IRF8,RARA	4
Hematopoiesis	development of antigen presenting cells	0.00874	CD81,CSF1R,IRF8,RARA	4
Lymphoid Tissue Structure and Development	development of antigen presenting cells	0.00874	CD81,CSF1R,IRF8,RARA	4
Hematological Disease	erythrocytosis	0.00874	HBZ,LIG1,mir-145,PTPN6	4
Organismal Injury and Abnormalities	erythrocytosis	0.00874	HBZ,LIG1,mir-145,PTPN6	4

## Sheet: IPA network
Â© 2000-2013 Ingenuity Systems, Inc. All rights reserved.
ID	Molecules in Network	Score	Focus Molecules	Top Functions
1	14-3-3,AANAT,ACOT7,ACTB,ASGR1,ATXN1,Calmodulin,CREB3L2,CYFIP2,F Actin,FCN2,HIVEP1,HLX,Hsp70,Hsp90,LRP1,LRP3,LRP,MAD1L1,MICAL1,MYLK2,NOS1,NOS3,PACSIN1,PLXNA1,PRKCZ,Profilin,PXN,RNA polymerase II,SNCG,SYNPO2,TECR,UBAP2L,VAC14,Vegf	43	26	Cell Morphology, Cellular Compromise, Small Molecule Biochemistry
2	AGTRAP,AMH,BGLAP,BRE,CD3,CD81,CD247,CD300A,CLCF1,CSF1R,ERK,HLA-DOA,IL-2R,IRF8,KIR3DL1,LCK,LEF1,MHC Class I (complex),MHC Class II (complex),mir-145,NOTCH1,OTUD7B,PDIA3,PI3K (complex),Pkc(s),PTPN6,Raf,RUNX3,SWI-SNF,TAP2,TCR,TH,Tnf receptor,WNT4,ZBTB12	38	24	Cellular Development, Hematological System Development and Function, Hematopoiesis
3	ABCG1,Ap1,BCAS3,CCND2,Creb,CUX1,Cyclin A,Cyclin E,DNMT3A,estrogen receptor,HDAC4,Hdac,Histone h3,Importin alpha,KDM4B,LIG1,MEF2,N-cor,NCOR2,NFkB (complex),PNMT,PYGM,Rar,RARA,RARG,RUNX1T1,Rxr,RXRA,SMARCA4,STAT5a/b,SYNGAP1,TFDP1,thymidine kinase,UPP1,ZNF238	31	20	Digestive System Development and Function, Dermatological Diseases and Conditions, Cancer
4	AIRE,Akt,ARRB1,ARRB2,CAPN2,CCR9,CDK3,CNGA3,Cofilin,CXCR2,EMILIN1,EPHA2,ERK1/2,FGR,Focal adhesion kinase,GABBR1,GIP,Gpcr,GPR68,GPR133,ICMT,IFN Beta,IGF2BP2,Integrin alpha 3 beta 1,LAMA3,LAMB2,LMNB2,Mlc,p85 (pik3r),PP2A,Ppp2c,PRKCD,Shc,SRC (family),SYK/ZAP	30	21	Cell Morphology, Carbohydrate Metabolism, Molecular Transport
5	AMPD2,AMPD3,ARHGEF3,ARHGEF5,ARHGEF9,ARHGEF15,ARHGEF17,ARHGEF19,C1GALT1C1,CCPG1,CLCN7,CYB561,ferric-chelate reductase,GALNT1,GALNT2,GALNT5,HIVEP3,IQGAP3,KNTC1,MCF2L,NBAS,OSTM1,PKMYT1,POLD4,PRSS21,RAB11FIP4,RAB11FIP5,RBMS1,RINT1,SCFD2,SERPINB1,SH2D4A,STEAP3,UBC,ZWILCH	23	16	Post-Translational Modification, Connective Tissue Disorders, Developmental Disorder
6	ADAM15,BSG,C12orf63,CLU,CLUAP1,DCHS1,EEFSEC,EML2,GDI1,GNL1,GOLM1,HSDL1,MAGEA11,MICAL3,MON1A,NEK6,NRSN2,PAK2,PITPNA,PMS1,PSD4,PTP4A1,RGS2,RYK,SBF2,SCRN1,SECTM1,SH3RF3,SLC16A3,SOD2,TAB1,UBC,USP9X,VPS33A,XXYLT1	22	16	Cellular Compromise, Inflammatory Disease, Neurological Disease
7	ATG9B,ATP6V0E1,BOD1L1,C12orf23,C19orf53,CCDC93,CHSY1,COL11A2,CREB3L3,ENDOD1,FAM177A1,FAM35A,GINM1,GRIK4,HEATR7A,KCNH6,KIAA0101,LMBRD1,LRRC58,mir-330,miR-124-3p (and other miRNAs w/seed AAGGCAC),MYO1D,NFIX,PAX7,PEG3,PLBD2,PTGR1,QSER1,REST,SLC25A30,TMEM248,TTC7A,UBC,YWHAB,ZCCHC24	21	15	Connective Tissue Development and Function, Embryonic Development, Organ Development
8	ANKRD13D,APP,ARRDC1,ATPAF2,BACE2,BNIP1,BRF1,C19orf33,CPEB4,CRIP2,CST3,CTC1,CTSD,H2AFY,HBZ,Hd-perinuclear inclusions,IKBIP,LETMD1,LIMCH1,NGLY1,OBFC1,OTUB2,PDSS2,POLR3C,Pot1b,RTKN,RTN4R,SEPT1,SEPT9,TCN2,TEN1,TNKS1BP1,TOB1,TOM1L2,Ubiquitin	19	15	Neurological Disease, Cardiovascular Disease, Developmental Disorder
9	A2ML1,C10orf118,C19orf43,CFDP1,CLPTM1,GDI2,GLIS1,JPH3,KLK7,LHPP,LPGAT1,LRCH1,LSM14B,NES,PPA2,PPIH,PPIL3,PRPF18,RGCC,RSPH3,SDC4,SDCBP2,SF3A2,SMAD3,SNRNP48,STRA13,TM9SF2,TM9SF3,TNFRSF14,UBC,UBE2Q2,UNC93B1,YIPF3,YIPF5,ZCRB1	19	14	Gene Expression, Infectious Disease, Hereditary Disorder
10	Actin,AKAP8L,CALHM2,DISC1,DPYSL3,FBXO2,FPR1,FZD2,GABRR1,ICAM2,ICAM3,ICAM4,Icam,Integrin,KIAA1549,MADCAM1,MAPK3,MATR3,MYO6,myosin-light-chain kinase,PDLIM2,PEBP4,PITX2,PLEKHG5,PYCR2,RELA,SCAND1,SLC2A5,SOD2,TCIRG1,TRIO,WNT2,WNT6,WNT2B,WNT9A	19	14	Embryonic Development, Organ Development, Organismal Development
11	ACD,ADPRH,ANKRA2,CATSPER1,CATSPER2,CATSPER3,CATSPER4,CATSPER,CATSPERB,CATSPERD,CATSPERG,CHIC2,DMRTB1,FAM178B,FBXO31,HMOX2,HNF4A,KCNMA1,KCNT1,LRRC25,LRSAM1,MUTYH,PEF1,PRR3,RBKS,RNASE2,RNASE3,RNASE4,SNX5,SULT1C2,TBC1D10A,TMEM101,TPCN1,TRIM15,TTC22	17	13	Cellular Movement, Cellular Function and Maintenance, Reproductive System Development and Function
12	ABCC3,ALCAM,ART3,C1orf43,C8orf73,CDH23,CHI3L2,CYTH3,DLL1,DLL4,EHD4,FAM169A,FAM49A,GNPAT,HMGN3,HOXC6,KSR2,MMRN2,MYH3,MYH8,NCOA5,NEURL2,NEURL,NEURL1B,NKD2,PRCP,RAB43,SLC1A3,SLC44A1,SLC45A4,STYXL1,UBC,VDR,ZNF34,ZNF536	15	12	Cellular Development, Cellular Growth and Proliferation, Embryonic Development
13	ADAM28,ARNT2,BIK,CDH5,CDKN1A,COPS5,CPXM2,ELAC2,FBN3,FBXO44,FIGLA,FIP1L1,GPX3,GSK3B,GYPA,HGFAC,IGSF21,KLHL23/PHOSPHO2-KLHL23,LGALS7/LGALS7B,MRPL37,MRPL49,NKX6-2,NODAL,NRBP1,PAPPA,PBX4,PHRF1,PRDM16,RAI1,SMAD3,TCF3,UNC80,Vpreb1/Vpreb2,VPS51,ZNF135	15	12	Cancer, Cell Cycle, Cellular Development
14	AP5Z1,ATG7,BCKDHA,C16orf74,CILP,CUL3,DNAH17,DUSP18,Dusp21,DUSP27,DYNLT1,FOXK2,MAFF,MAP1LC3B,MDP1,MKP2/5,MTMR8,NR3C1,NTF3,NUDT4,PGAM4,phosphatase,PP2D1,PPAPDC2,PPAPDC3,Ppp1cc2,PPP1CC,PPP1R14B,PPP3CA,Ptpn15,PTPN20A/PTPN20B,SSH3,STYX,TCTEX1D4,TMTC2	15	12	Cellular Assembly and Organization, Dermatological Diseases and Conditions, Gastrointestinal Disease
15	AR,BANP,C1QC,CD70,CDKN1C,CTDSP1,CTDSP2,DNASE1,GNA14,HIF1A,Histone h4,KDM4D,MAST4,mir-1207,miR-1207-3p (and other miRNAs w/seed CAGCUGG),miR-199a-3p (and other miRNAs w/seed CAGUAGU),MUC2,MYH10,MYOM2,NOX4,NRARP,PPARD,PTGER1,PTGS1,PVT1,RHBG,SMAD1,SPAG4,SRD5A1,TCF20,TINAGL1,TNFAIP2,TP53,ZMIZ1,ZMIZ2	15	13	Gastrointestinal Disease, Organismal Injury and Abnormalities, Hematological Disease
16	14-3-3(Î²,Î³,Î¸,Î·,Î¶),ABL1,APOL5,CALY,COL16A1,COL8A2,CRK,CSMD2,DKKL1,DOK3,DOK7,EVL,FOS,GP9,KRT12,KRT19,LRBA,MSLN,NGB,NXPH3,OGN,PCDHA7,PRICKLE3,RAF1,RASAL3,SEMA3B,SEMA3E,SEMA6D,SNN,SSBP3,TAL1,TLN2,VPREB1,WNK2,YWHAZ	14	11	Cell Cycle, Connective Tissue Development and Function, DNA Replication, Recombination, and Repair
17	COX7B,DMRTA2,DRGX,FAM194A,FAM63B,FBXL18,GPRIN2,HIGD1C,HOXB5,ISL1,ITPR1,MAB21L1,MIMT1,MYB,NOVA1,NPFF,NXPH4,PIEZO2,PIRT,PLCH2,PLEKHA6,PLSCR1,POU4F1,PPP1R1C,RBM24,RNF170,SCN7A,SCN9A,SLC6A17,SNAP47,Speer1-ps1,UBC,VSTM2A,ZC3H7A,ZDHHC1	10	9	Nervous System Development and Function, Tissue Development, Embryonic Development
18	NUFIP1,SNORA74A	2	1	Cancer, Reproductive System Disease, RNA Post-Transcriptional Modification
19	mir-1260a,miR-1260a (and other miRNAs w/seed UCCCACC)	2	1
20	SEMA6,SEMA6B	2	1	Cellular Assembly and Organization, Renal and Urological Disease, Cardiovascular System Development and Function

## Sheet: IPA upstream
Â© 2000-2013 Ingenuity Systems, Inc. All rights reserved.
Upstream Regulator	Molecule Type	p-value of overlap	Target molecules in dataset	Mechanistic Network
MTA1	transcription regulator	2.01e-05	BCAS3,CCND2,CDKN1C,EPHA2,PITX2,SERPINB1
JUN	transcription regulator	0.000373	BGLAP,CAPN2,CCND2,CD247,CRIP2,CSF1R,GIP,MCF2L,PTPN6,RARA,RARG,RXRA,SNCG,TH,WNT4
TP53	transcription regulator	0.000491	ACTB,ATXN1,BCAS3,BIK,CCND2,CD247,CRIP2,CSF1R,CTSD,CYFIP2,EMILIN1,EPHA2,GNA14,H2AFY,LAMB2,MAD1L1,MUC2,MYH10,NCOR2,NOS3,NOTCH1,PACSIN1,PEG3,PRKCZ,PTPN6,PVT1,STEAP3,TAP2,TFDP1,TINAGL1,TRIO,UPP1
PITX2	transcription regulator	0.000874	CCND2,LEF1,PITX2,TRIO,WNT9A
Histone h3	group	0.00111	BGLAP,CCND2,CRIP2,HIVEP3,KIR3DL1,NOS3,PAX7,PITX2,POLD4,RUNX1T1,UPP1
JARID2	transcription regulator	0.00207	CCND2,NOTCH1
SP1	transcription regulator	0.00282	BGLAP,CCND2,CTSD,DNMT3A,HBZ,HDAC4,KRT19,MUC2,NOS1,NOS3,PNMT,PRKCD,RARA,SNCG,STRA13
COMMD3-BMI1	transcription regulator	0.00293	LEF1,PAX7,PEG3
ATF2	transcription regulator	0.00317	ACTB,BCKDHA,GIP,NOTCH1,TH
HDAC1	transcription regulator	0.00359	CCND2,CSF1R,MAD1L1,NES,PTPN6,STRA13,TH
IKZF1	transcription regulator	0.00368	CCND2,HBZ,LCK,LRP1,NFIX,NOTCH1
TCF7	transcription regulator	0.00383	LCK,LEF1,NES,RARA
POU4F1	transcription regulator	0.00558	FAM194A,HOXB5,RUNX3,SLC6A17,SNCG,TH
EPAS1	transcription regulator	0.00616	ITPR1,KDM4B,MAFF,MYOM2,NOS3,NOTCH1,SPAG4
ISL1	transcription regulator	0.00669	FAM194A,GIP,HOXB5,RUNX3,TH
CBL	transcription regulator	0.00697	BGLAP,LCK,PXN
CREB1	transcription regulator	0.0071	AANAT,AKAP8L,MUC2,MYH10,NKX6-2,NOS1,PNMT,TH,UPP1
RUNX1T1	transcription regulator	0.00716	CCND2,CSF1R
TBX1	transcription regulator	0.00716	LEF1,PITX2
TFEB	transcription regulator	0.00773	ATP6V0E1,CLCN7,CTSD
PLAG1	transcription regulator	0.0085	AKAP8L,CDKN1C,CRIP2,KRT19
ETV6	transcription regulator	0.00887	CDH5,CSF1R
HIF1A	transcription regulator	0.0099	CDKN1C,CTSD,ITPR1,KDM4B,KRT19,MAFF,NOS3,NOTCH1,SDC4,SPAG4
TRRAP	transcription regulator	0.0107	CCND2,MAD1L1
NR5A1	ligand-dependent nuclear receptor	0.0108	AMH,NOS1,PNMT,TH
STAT4	transcription regulator	0.0117	AKAP8L,BANP,LRP1,PBX4,POLD4,PRDM16,RGCC,SERPINB1
ERG	transcription regulator	0.0118	COL11A2,ICAM2,MYO1D,NOS3,PXN
PIAS4	transcription regulator	0.0128	LEF1,TH
WT1	transcription regulator	0.0131	AMH,CSF1R,LRP1,RARA,WNT4,ZMIZ1
CD8	complex	0.0146	LCK
Raf	group	0.0146	BGLAP
KCNIP4	ion channel	0.0146	AANAT
RFX6	enzyme	0.0146	GIP
USP9Y	peptidase	0.0146	MUC2
SKP2	other	0.0146	CCND2
KCNIP1	ion channel	0.0146	AANAT
PLSCR1	enzyme	0.0146	ITPR1
AP2M1	transporter	0.0146	ATP6V0E1
AP2S1	transporter	0.0146	ATP6V0E1
KCNIP2	other	0.0146	AANAT
CD4	transmembrane receptor	0.0146	LCK
EAF1	transcription regulator	0.0146	WNT4
ZKSCAN3	other	0.0146	CCND2
PSMC4	peptidase	0.0146	CCND2
SNCA	other	0.0146	NOTCH1
ORC4	other	0.0146	LMNB2
ORC6	other	0.0146	LMNB2
CUL1	enzyme	0.0146	CCND2
PSMA2	peptidase	0.0146	CCND2
ORC3	other	0.0146	LMNB2
CDC6	other	0.0146	LMNB2
PSMD6	enzyme	0.0146	CCND2
SIM2	transcription regulator	0.0149	MAP1LC3B,MUC2
SP2	transcription regulator	0.0197	BGLAP,PRKCD
GATA2	transcription regulator	0.0202	CDH5,CSF1R,ICAM2,NOS3
SP3	transcription regulator	0.0203	BGLAP,DNMT3A,HDAC4,MUC2,NOS1,NOS3,PRKCD
Hmga1	transcription regulator	0.022	CCND2,HBZ,NFIX,RARA,SDC4
HLX	transcription regulator	0.0223	CDKN1C,PLXNA1
ZFPM2	transcription regulator	0.0223	AMH,WNT4
ETS1	transcription regulator	0.0249	CDH5,CSF1R,GP9,LCK,NOS3,RUNX3,UBAP2L
MECOM	transcription regulator	0.0279	CALY,CDKN1C
IGF2BP1	translation regulator	0.0279	ACTB,CYFIP2
SIN3A	transcription regulator	0.0279	CCND2,MAD1L1,PEG3
ZNF536	other	0.029	RARA
SP6	transcription regulator	0.029	LEF1
MAF1	other	0.029	ACTB
Ap2 alpha	group	0.029	ATP6V0E1
ETV7	transcription regulator	0.029	RARA
RBBP5	other	0.029	CTSD
AP2B1	transporter	0.029	ATP6V0E1
ATM	kinase	0.029	ACTB
MCM4	enzyme	0.029	LMNB2
MCM3	enzyme	0.029	LMNB2
ORC1	other	0.029	LMNB2
SNW1	transcription regulator	0.029	BGLAP
NONO	other	0.029	NOS3
QKI	other	0.029	CSF1R
NR3C1	ligand-dependent nuclear receptor	0.0293	ACTB,ARRB1,ARRB2,ATXN1,BCKDHA,BGLAP,BRE,CAPN2,CDKN1C,CLCF1,IRF8,NOS3,NTF3,PNMT,PRKCD
LEF1	transcription regulator	0.0296	LCK,LEF1,TH
SMARCE1	transcription regulator	0.0309	BGLAP,CTSD
ARNT	transcription regulator	0.031	CCND2,CD81,CTSD,NOS3
SMAD4	transcription regulator	0.0312	BGLAP,CCND2,CYB561,LEF1,MUC2,RGCC
CEBPE	transcription regulator	0.033	CCND2,CSF1R,MAD1L1
TCF4	transcription regulator	0.033	NCOR2,PITX2,TH
NOTCH1	transcription regulator	0.0337	BGLAP,CCND2,LEF1,NOTCH1,TH,WNT4
ZNF202	transcription regulator	0.034	ABCG1,PNMT
FOXP1	transcription regulator	0.034	CDKN1C,CSF1R
NR3C2	ligand-dependent nuclear receptor	0.0387	CYFIP2,HMOX2,NOS3,NTF3
CEBPA	transcription regulator	0.0397	BIK,CCND2,CSF1R,GP9,ICAM2,LCK,RUNX3,SECTM1,SERPINB1,ZMIZ1
LMNA	other	0.041	HIVEP1,IRF8,MAFF,NOS3,RBMS1,TCIRG1
ZNF219	transcription regulator	0.0432	COL11A2
RECQL4	enzyme	0.0432	LMNB2
MRE11A	enzyme	0.0432	LMNB2
PSMC5	transcription regulator	0.0432	CCND2
EAF2	transcription regulator	0.0432	WNT4
RYBP	transcription regulator	0.0432	CCND2
SPEN	transcription regulator	0.0432	BGLAP
RECQL	enzyme	0.0432	LMNB2
EBF1	transcription regulator	0.0476	LEF1,VPREB1
MLL2	transcription regulator	0.0476	CRIP2,CTSD

## Sheet: DAVID ontology
Category	Term	Count	%	PValue	Genes	List Total	Pop Hits	Pop Total	Fold Enrichment	Bonferroni	Benjamini	FDR
GOTERM_BP_FAT	GO:0000122~negative regulation of transcription from RNA polymerase II promoter	16	5.14469	1.95129e-05	DNMT3A, RARG, RXRA, GLIS1, LEF1, PRDM16, CDKN1C, HDAC4, ZNF238, NKX6-2, HBZ, IRF8, HIVEP1, CUX1, NCOR2, SMARCA4	213	266	13528	3.82025	0.0311547	0.0311547	0.032723
GOTERM_BP_FAT	GO:0045892~negative regulation of transcription, DNA-dependent	16	5.14469	0.000496988	DNMT3A, RARG, RXRA, GLIS1, LEF1, PRDM16, CDKN1C, HDAC4, ZNF238, NKX6-2, HBZ, IRF8, HIVEP1, CUX1, NCOR2, SMARCA4	213	356	13528	2.85446	0.5535	0.331793	0.830313
GOTERM_BP_FAT	GO:0051253~negative regulation of RNA metabolic process	16	5.14469	0.000593423	DNMT3A, RARG, RXRA, GLIS1, LEF1, PRDM16, CDKN1C, HDAC4, ZNF238, NKX6-2, HBZ, IRF8, HIVEP1, CUX1, NCOR2, SMARCA4	213	362	13528	2.80715	0.618184	0.274533	0.990673
GOTERM_BP_FAT	GO:0016481~negative regulation of transcription	17	5.46624	0.00239459	DNMT3A, RARG, RXRA, GLIS1, LEF1, PRDM16, ATXN1, CDKN1C, HDAC4, ZNF238, NKX6-2, HBZ, IRF8, HIVEP1, CUX1, NCOR2, SMARCA4	213	459	13528	2.35229	0.979528	0.621739	3.94136
GOTERM_BP_FAT	GO:0051591~response to cAMP	5	1.60772	0.00411798	BCKDHA, PYGM, CCND2, AANAT, CNGA3	213	42	13528	7.56092	0.998761	0.737796	6.68707
GOTERM_BP_FAT	GO:0006357~regulation of transcription from RNA polymerase II promoter	22	7.07395	0.0050598	DNMT3A, RARG, NTF3, RXRA, GLIS1, FOXK2, LEF1, PRDM16, ATXN1, CDKN1C, HDAC4, NOTCH1, ZNF238, ZMIZ1, NKX6-2, IRF8, HBZ, HIVEP1, CUX1, NCOR2, SMARCA4, TFDP1	213	727	13528	1.92195	0.999733	0.746224	8.15619
GOTERM_BP_FAT	GO:0010558~negative regulation of macromolecule biosynthetic process	18	5.78778	0.00564377	DNMT3A, RARG, RXRA, GLIS1, LEF1, IGF2BP2, PRDM16, ATXN1, CDKN1C, HDAC4, ZNF238, NKX6-2, HBZ, IRF8, HIVEP1, CUX1, NCOR2, SMARCA4	213	547	13528	2.08997	0.999897	0.73057	9.05617
GOTERM_BP_FAT	GO:0010629~negative regulation of gene expression	17	5.46624	0.00587818	DNMT3A, RARG, RXRA, GLIS1, LEF1, PRDM16, ATXN1, CDKN1C, HDAC4, ZNF238, NKX6-2, HBZ, IRF8, HIVEP1, CUX1, NCOR2, SMARCA4	213	504	13528	2.14226	0.99993	0.697392	9.4151
GOTERM_BP_FAT	GO:0006355~regulation of transcription, DNA-dependent	42	13.5048	0.00636219	FOXK2, GLIS1, NFIX, PRDM16, ZNF34, NKX6-2, HLX, PAX7, CREB3L2, RARA, CREB3L3, RUNX3, PITX2, TFDP1, BCKDHA, RFX8, DNMT3A, MAFF, RARG, BRF1, NTF3, RXRA, RUNX1T1, LEF1, DMRTB1, ATXN1, CDKN1C, HDAC4, NOTCH1, ZNF238, ZMIZ1, HOXB5, HBZ, IRF8, KCNH6, AIRE, HIVEP1, CUX1, NCOR2, ZIM2, PEG3, PBX4, SMARCA4	213	1773	13528	1.50451	0.999968	0.683449	10.152
GOTERM_BP_FAT	GO:0032582~negative regulation of gene-specific transcription	5	1.60772	0.00665608	CDKN1C, HDAC4, RXRA, NCOR2, SMARCA4	213	48	13528	6.61581	0.99998	0.661498	10.5967
GOTERM_BP_FAT	GO:0045934~negative regulation of nucleobase, nucleoside, nucleotide and nucleic acid metabolic process	17	5.46624	0.00682186	DNMT3A, RARG, RXRA, GLIS1, LEF1, PRDM16, ATXN1, CDKN1C, HDAC4, ZNF238, NKX6-2, HBZ, IRF8, HIVEP1, CUX1, NCOR2, SMARCA4	213	512	13528	2.10879	0.999985	0.635548	10.8466
GOTERM_BP_FAT	GO:0031327~negative regulation of cellular biosynthetic process	18	5.78778	0.00720146	DNMT3A, RARG, RXRA, GLIS1, LEF1, IGF2BP2, PRDM16, ATXN1, CDKN1C, HDAC4, ZNF238, NKX6-2, HBZ, IRF8, HIVEP1, CUX1, NCOR2, SMARCA4	213	561	13528	2.03781	0.999992	0.623531	11.4164
GOTERM_BP_FAT	GO:0051172~negative regulation of nitrogen compound metabolic process	17	5.46624	0.00771256	DNMT3A, RARG, RXRA, GLIS1, LEF1, PRDM16, ATXN1, CDKN1C, HDAC4, ZNF238, NKX6-2, HBZ, IRF8, HIVEP1, CUX1, NCOR2, SMARCA4	213	519	13528	2.08035	0.999996	0.619405	12.1782
GOTERM_BP_FAT	GO:0009890~negative regulation of biosynthetic process	18	5.78778	0.00879854	DNMT3A, RARG, RXRA, GLIS1, LEF1, IGF2BP2, PRDM16, ATXN1, CDKN1C, HDAC4, ZNF238, NKX6-2, HBZ, IRF8, HIVEP1, CUX1, NCOR2, SMARCA4	213	573	13528	1.99513	0.999999	0.640803	13.7764
GOTERM_BP_FAT	GO:0030182~neuron differentiation	15	4.82315	0.00921454	ACTB, NTF3, RXRA, TH, EPHA2, CDKN1C, NOTCH1, LAMB2, NKX6-2, PAX7, SEMA3B, CUX1, RUNX3, MYH10, CDH23	213	438	13528	2.17506	1	0.632495	14.3814
GOTERM_BP_FAT	GO:0051252~regulation of RNA metabolic process	42	13.5048	0.00924199	FOXK2, GLIS1, NFIX, PRDM16, ZNF34, NKX6-2, HLX, PAX7, CREB3L2, RARA, CREB3L3, RUNX3, PITX2, TFDP1, BCKDHA, RFX8, DNMT3A, MAFF, RARG, BRF1, NTF3, RXRA, RUNX1T1, LEF1, DMRTB1, ATXN1, CDKN1C, HDAC4, NOTCH1, ZNF238, ZMIZ1, HOXB5, HBZ, IRF8, KCNH6, AIRE, HIVEP1, CUX1, NCOR2, ZIM2, PEG3, PBX4, SMARCA4	213	1813	13528	1.47131	1	0.609865	14.4211
GOTERM_BP_FAT	GO:0001889~liver development	5	1.60772	0.00942884	NOTCH1, CCND2, HLX, RXRA, ICMT	213	53	13528	5.99167	1	0.595009	14.6914
GOTERM_BP_FAT	GO:0045687~positive regulation of glial cell differentiation	3	0.96463	0.0101253	NOTCH1, NTF3, NKX6-2	213	10	13528	19.0535	1	0.600304	15.6919
GOTERM_BP_FAT	GO:0048545~response to steroid hormone stimulus	9	2.89389	0.0107922	BCKDHA, KRT19, CCND2, RXRA, TH, AANAT, NOS3, RARA, CNGA3	213	192	13528	2.97711	1	0.603993	16.6396
GOTERM_BP_FAT	GO:0042692~muscle cell differentiation	7	2.2508	0.0119522	KRT19, WNT4, NOS1, NTF3, RXRA, CAPN2, MYH10	213	121	13528	3.67423	1	0.62287	18.2641
GOTERM_BP_FAT	GO:0014015~positive regulation of gliogenesis	3	0.96463	0.0122486	NOTCH1, NTF3, NKX6-2	213	11	13528	17.3214	1	0.613992	18.6742
GOTERM_BP_FAT	GO:0000904~cell morphogenesis involved in differentiation	10	3.21543	0.0146772	ACTB, NOTCH1, LAMB2, NTF3, RXRA, LEF1, SEMA3B, RUNX3, MYH10, CDH23	213	244	13528	2.60294	1	0.663827	21.9638
GOTERM_BP_FAT	GO:0010038~response to metal ion	7	2.2508	0.015976	ACTB, PEF1, RXRA, AANAT, LEF1, NOS3, CNGA3	213	129	13528	3.44637	1	0.678819	23.6712
GOTERM_BP_FAT	GO:0010551~regulation of specific transcription from RNA polymerase II promoter	6	1.92926	0.0160664	HDAC4, NOTCH1, NKX6-2, RXRA, NCOR2, SMARCA4	213	94	13528	4.05394	1	0.665339	23.7888
GOTERM_BP_FAT	GO:0048384~retinoic acid receptor signaling pathway	3	0.96463	0.0170172	RARG, RXRA, RARA	213	13	13528	14.6566	1	0.671619	25.0147
GOTERM_BP_FAT	GO:0048667~cell morphogenesis involved in neuron differentiation	9	2.89389	0.0172912	ACTB, NOTCH1, LAMB2, NTF3, RXRA, SEMA3B, RUNX3, MYH10, CDH23	213	209	13528	2.73496	1	0.663157	25.3644
GOTERM_BP_FAT	GO:0032583~regulation of gene-specific transcription	7	2.2508	0.0189191	CDKN1C, HDAC4, NOTCH1, NKX6-2, RXRA, NCOR2, SMARCA4	213	134	13528	3.31778	1	0.682551	27.4113
GOTERM_BP_FAT	GO:0001666~response to hypoxia	7	2.2508	0.0189191	HMOX2, NOS1, PYGM, TH, NOS3, CAPN2, ITPR1	213	134	13528	3.31778	1	0.682551	27.4113
GOTERM_BP_FAT	GO:0045767~regulation of anti-apoptosis	4	1.28617	0.0214013	LRP1, BRE, RTKN, RARA	213	38	13528	6.68545	1	0.714412	30.4309
GOTERM_BP_FAT	GO:0010605~negative regulation of macromolecule metabolic process	20	6.43087	0.0218716	DNMT3A, PRKCZ, RARG, RXRA, GLIS1, LEF1, IGF2BP2, PRDM16, PRKCD, ATXN1, CDKN1C, HDAC4, ZNF238, NKX6-2, IRF8, HBZ, HIVEP1, CUX1, NCOR2, SMARCA4	213	734	13528	1.73057	1	0.70971	30.9895
GOTERM_BP_FAT	GO:0009991~response to extracellular stimulus	9	2.89389	0.0228258	BCKDHA, ASGR1, ATG9B, BGLAP, NES, RARG, RXRA, CTSD, RARA	213	220	13528	2.59821	1	0.713041	32.11
GOTERM_BP_FAT	GO:0048598~embryonic morphogenesis	11	3.53698	0.0230168	WNT4, NOTCH1, RARG, HOXB5, HLX, TH, ZIC5, LEF1, WNT9A, SMARCA4, CDH23	213	307	13528	2.27566	1	0.70429	32.3323
GOTERM_BP_FAT	GO:0048729~tissue morphogenesis	8	2.57235	0.0233762	WNT4, NOTCH1, RXRA, ZIC5, MYLK2, LEF1, RUNX3, SMARCA4	213	180	13528	2.82274	1	0.698489	32.7486
GOTERM_BP_FAT	GO:0070482~response to oxygen levels	7	2.2508	0.0236326	HMOX2, NOS1, PYGM, TH, NOS3, CAPN2, ITPR1	213	141	13528	3.15306	1	0.691342	33.0441
GOTERM_BP_FAT	GO:0040007~growth	8	2.57235	0.0253018	ATP6V0E1, NOTCH1, LAMB2, ZMIZ1, PAX7, RXRA, ICMT, SMARCA4	213	183	13528	2.77647	1	0.705529	34.9383
GOTERM_BP_FAT	GO:0010553~negative regulation of specific transcription from RNA polymerase II promoter	4	1.28617	0.0261391	HDAC4, RXRA, NCOR2, SMARCA4	213	41	13528	6.19627	1	0.706969	35.8695
GOTERM_BP_FAT	GO:0003007~heart morphogenesis	5	1.60772	0.0275616	ZMIZ1, RXRA, TH, MYLK2, SMARCA4	213	73	13528	4.35012	1	0.71613	37.4227
GOTERM_BP_FAT	GO:0035116~embryonic hindlimb morphogenesis	3	0.96463	0.0317152	NOTCH1, RARG, SMARCA4	213	18	13528	10.5853	1	0.756552	41.7579
GOTERM_BP_FAT	GO:0007409~axonogenesis	8	2.57235	0.0324827	ACTB, NOTCH1, LAMB2, NTF3, RXRA, SEMA3B, RUNX3, MYH10	213	193	13528	2.63261	1	0.755739	42.5273
GOTERM_BP_FAT	GO:0042326~negative regulation of phosphorylation	4	1.28617	0.0332569	CDKN1C, ATXN1, PRKCZ, PRKCD	213	45	13528	5.64549	1	0.755042	43.2939
GOTERM_BP_FAT	GO:0055085~transmembrane transport	16	5.14469	0.0343424	TCIRG1, SLC2A9, ATP6V0E1, SLC45A4, SPNS3, SLC16A11, RHBG, CNGA3, ITPR1, TPCN1, SLC16A3, CATSPER4, SLC2A5, TAP2, KCNH6, CLCN7	213	569	13528	1.78592	1	0.757574	44.3524
GOTERM_BP_FAT	GO:0031667~response to nutrient levels	8	2.57235	0.0357062	BCKDHA, ATG9B, BGLAP, NES, RARG, RXRA, CTSD, RARA	213	197	13528	2.57916	1	0.762695	45.656
GOTERM_BP_FAT	GO:0043009~chordate embryonic development	11	3.53698	0.0361944	MAFF, ZMIZ1, PAX7, HOXB5, ZIC5, LEF1, ICMT, WNT9A, CAPN2, MYH10, SMARCA4	213	331	13528	2.11066	1	0.759183	46.1156
GOTERM_BP_FAT	GO:0009792~embryonic development ending in birth or egg hatching	11	3.53698	0.037864	MAFF, ZMIZ1, PAX7, HOXB5, ZIC5, LEF1, ICMT, WNT9A, CAPN2, MYH10, SMARCA4	213	334	13528	2.0917	1	0.766835	47.66
GOTERM_BP_FAT	GO:0045685~regulation of glial cell differentiation	3	0.96463	0.0385908	NOTCH1, NTF3, NKX6-2	213	20	13528	9.52676	1	0.765611	48.3192
GOTERM_BP_FAT	GO:0045936~negative regulation of phosphate metabolic process	4	1.28617	0.0391889	CDKN1C, ATXN1, PRKCZ, PRKCD	213	48	13528	5.29264	1	0.763301	48.8558
GOTERM_BP_FAT	GO:0010563~negative regulation of phosphorus metabolic process	4	1.28617	0.0391889	CDKN1C, ATXN1, PRKCZ, PRKCD	213	48	13528	5.29264	1	0.763301	48.8558
GOTERM_BP_FAT	GO:0042127~regulation of cell proliferation	20	6.43087	0.040408	TCIRG1, MUC2, PRKCZ, PTPN6, RARG, CRIP2, RXRA, CXCR2, ICMT, CDH5, CDKN1C, HDAC4, POLD4, NOTCH1, CCND2, ZMIZ1, HLX, CD81, NOS3, RUNX3	213	787	13528	1.61402	1	0.766462	49.9334
GOTERM_BP_FAT	GO:0048666~neuron development	11	3.53698	0.0412288	CDKN1C, ACTB, NOTCH1, LAMB2, NTF3, RXRA, TH, SEMA3B, RUNX3, MYH10, CDH23	213	339	13528	2.06085	1	0.766131	50.6469
GOTERM_BP_FAT	GO:0014013~regulation of gliogenesis	3	0.96463	0.0422217	NOTCH1, NTF3, NKX6-2	213	21	13528	9.07311	1	0.767237	51.4971
GOTERM_BP_FAT	GO:0010035~response to inorganic substance	8	2.57235	0.0427563	ACTB, PEF1, RXRA, AANAT, LEF1, NOS3, CNGA3, PXN	213	205	13528	2.47851	1	0.7646	51.9492
GOTERM_BP_FAT	GO:0051056~regulation of small GTPase mediated signal transduction	9	2.89389	0.0452001	PLEKHG5, RASAL3, IQGAP3, TRIO, ARHGEF17, PSD4, ICMT, SYNGAP1, MCF2L	213	252	13528	2.26828	1	0.776973	53.9658
GOTERM_BP_FAT	GO:0007403~glial cell fate determination	2	0.643087	0.0462841	NTF3, SMARCA4	213	3	13528	42.3412	1	0.778464	54.8346
GOTERM_BP_FAT	GO:0048589~developmental growth	5	1.60772	0.0477192	NOTCH1, LAMB2, ZMIZ1, PAX7, SMARCA4	213	87	13528	3.6501	1	0.782414	55.9611
GOTERM_BP_FAT	GO:0035113~embryonic appendage morphogenesis	5	1.60772	0.0477192	NOTCH1, RARG, LEF1, WNT9A, SMARCA4	213	87	13528	3.6501	1	0.782414	55.9611
GOTERM_BP_FAT	GO:0030326~embryonic limb morphogenesis	5	1.60772	0.0477192	NOTCH1, RARG, LEF1, WNT9A, SMARCA4	213	87	13528	3.6501	1	0.782414	55.9611
GOTERM_BP_FAT	GO:0051146~striated muscle cell differentiation	5	1.60772	0.0494032	KRT19, NOS1, RXRA, CAPN2, MYH10	213	88	13528	3.60862	1	0.787868	57.2492
GOTERM_BP_FAT	GO:0006898~receptor-mediated endocytosis	4	1.28617	0.0501798	ASGR1, LRP1, ARRB2, LRP3	213	53	13528	4.79334	1	0.786983	57.8313
GOTERM_BP_FAT	GO:0010001~glial cell differentiation	4	1.28617	0.0501798	NOTCH1, NTF3, NKX6-2, SMARCA4	213	53	13528	4.79334	1	0.786983	57.8313
GOTERM_BP_FAT	GO:0048812~neuron projection morphogenesis	8	2.57235	0.0506756	ACTB, NOTCH1, LAMB2, NTF3, RXRA, SEMA3B, RUNX3, MYH10	213	213	13528	2.38542	1	0.784257	58.199
GOTERM_BP_FAT	GO:0048730~epidermis morphogenesis	3	0.96463	0.0579216	NOTCH1, RUNX3, SMARCA4	213	25	13528	7.62141	1	0.822397	63.24
GOTERM_BP_FAT	GO:0048562~embryonic organ morphogenesis	6	1.92926	0.0581742	RARG, HOXB5, HLX, TH, WNT9A, CDH23	213	133	13528	2.86519	1	0.818322	63.405
GOTERM_BP_FAT	GO:0008284~positive regulation of cell proliferation	12	3.85852	0.0610936	TCIRG1, HDAC4, POLD4, PRKCZ, NOTCH1, CRIP2, CCND2, ZMIZ1, HLX, CD81, ICMT, CXCR2	213	414	13528	1.84092	1	0.828459	65.2618
GOTERM_BP_FAT	GO:0035137~hindlimb morphogenesis	3	0.96463	0.0621181	NOTCH1, RARG, SMARCA4	213	26	13528	7.32828	1	0.828482	65.8921
GOTERM_BP_FAT	GO:0035107~appendage morphogenesis	5	1.60772	0.070048	NOTCH1, RARG, LEF1, WNT9A, SMARCA4	213	99	13528	3.20766	1	0.859595	70.4195
GOTERM_BP_FAT	GO:0035108~limb morphogenesis	5	1.60772	0.070048	NOTCH1, RARG, LEF1, WNT9A, SMARCA4	213	99	13528	3.20766	1	0.859595	70.4195
GOTERM_BP_FAT	GO:0006873~cellular ion homeostasis	11	3.53698	0.0703968	CCR9, ATXN1, PRKCZ, JPH3, ATP6V0E1, PYGM, NTF3, SBF2, LCK, ITPR1, MON1A	213	374	13528	1.86799	1	0.856442	70.6051
GOTERM_BP_FAT	GO:0006968~cellular defense response	4	1.28617	0.0705043	CCR9, TCIRG1, TAP2, CXCR2	213	61	13528	4.1647	1	0.852324	70.6621
GOTERM_BP_FAT	GO:0031032~actomyosin structure organization	3	0.96463	0.0708069	KRT19, LIMCH1, MYH10	213	28	13528	6.80483	1	0.849042	70.8219
GOTERM_BP_FAT	GO:0021700~developmental maturation	5	1.60772	0.0742117	CDKN1C, NOTCH1, HBZ, CDH5, RUNX3	213	101	13528	3.14415	1	0.858329	72.5642
GOTERM_BP_FAT	GO:0042490~mechanoreceptor differentiation	3	0.96463	0.0752911	NTF3, CUX1, CDH23	213	29	13528	6.57018	1	0.858194	73.0958
GOTERM_BP_FAT	GO:0006346~methylation-dependent chromatin silencing	2	0.643087	0.0759492	DNMT3A, SMARCA4	213	5	13528	25.4047	1	0.856468	73.4152
GOTERM_BP_FAT	GO:0043065~positive regulation of apoptosis	12	3.85852	0.0761644	MUC2, NOTCH1, RARG, PDIA3, RXRA, LCK, PLEKHG5, TRIO, ARHGEF17, BIK, MCF2L, RUNX3	213	430	13528	1.77242	1	0.853079	73.5188
GOTERM_BP_FAT	GO:0055082~cellular chemical homeostasis	11	3.53698	0.0771119	CCR9, ATXN1, PRKCZ, JPH3, ATP6V0E1, PYGM, NTF3, SBF2, LCK, ITPR1, MON1A	213	380	13528	1.8385	1	0.85253	73.9707
GOTERM_BP_FAT	GO:0060173~limb development	5	1.60772	0.0784982	NOTCH1, RARG, LEF1, WNT9A, SMARCA4	213	103	13528	3.08309	1	0.853647	74.6188
GOTERM_BP_FAT	GO:0048736~appendage development	5	1.60772	0.0784982	NOTCH1, RARG, LEF1, WNT9A, SMARCA4	213	103	13528	3.08309	1	0.853647	74.6188
GOTERM_BP_FAT	GO:0043068~positive regulation of programmed cell death	12	3.85852	0.0786612	MUC2, NOTCH1, RARG, PDIA3, RXRA, LCK, PLEKHG5, TRIO, ARHGEF17, BIK, MCF2L, RUNX3	213	433	13528	1.76014	1	0.850188	74.694
GOTERM_BP_FAT	GO:0042401~biogenic amine biosynthetic process	3	0.96463	0.0798632	PNMT, TH, AANAT	213	30	13528	6.35117	1	0.85065	75.242
GOTERM_BP_FAT	GO:0010942~positive regulation of cell death	12	3.85852	0.0808369	MUC2, NOTCH1, RARG, PDIA3, RXRA, LCK, PLEKHG5, TRIO, ARHGEF17, BIK, MCF2L, RUNX3	213	435	13528	1.75205	1	0.850268	75.6778
GOTERM_BP_FAT	GO:0042063~gliogenesis	4	1.28617	0.0818505	NOTCH1, NTF3, NKX6-2, SMARCA4	213	65	13528	3.90841	1	0.850043	76.1238
GOTERM_BP_FAT	GO:0007155~cell adhesion	17	5.46624	0.0837083	BGLAP, ICAM2, LEF1, CPXM2, COL16A1, DCHS1, CDH5, PXN, GP9, EMILIN1, LAMA3, LAMB2, HEPACAM, CD300A, CYFIP2, COL11A2, CDH23	213	700	13528	1.54243	1	0.852829	76.9213
GOTERM_BP_FAT	GO:0022610~biological adhesion	17	5.46624	0.0845139	BGLAP, ICAM2, LEF1, CPXM2, COL16A1, DCHS1, CDH5, PXN, GP9, EMILIN1, LAMA3, LAMB2, HEPACAM, CD300A, CYFIP2, COL11A2, CDH23	213	701	13528	1.54023	1	0.851866	77.2593
GOTERM_BP_FAT	GO:0033273~response to vitamin	4	1.28617	0.0848031	BGLAP, RARG, RXRA, RARA	213	66	13528	3.8492	1	0.849117	77.3795
GOTERM_BP_FAT	GO:0007548~sex differentiation	6	1.92926	0.0889805	AMH, WNT4, CCND2, NOS3, BIK, DMRTB1	213	151	13528	2.52365	1	0.859572	79.0503
GOTERM_BP_FAT	GO:0045449~regulation of transcription	50	16.0772	0.0890758	FOXK2, NKX6-2, PAX7, HLX, CREB3L2, RARA, CREB3L3, PITX2, SSBP3, BRF1, RARG, RXRA, RUNX1T1, LEF1, BANP, DMRTB1, AMH, ZNF238, ZMIZ1, KCNH6, CUX1, PEG3, SMARCA4, ZIM2, GLIS1, ZBTB12, NFIX, PRDM16, ZNF34, RUNX3, TFDP1, BCKDHA, RFX8, DNMT3A, MAFF, BGLAP, NTF3, ABCG1, ATXN1, CDKN1C, HDAC4, NOTCH1, HOXB5, IRF8, HBZ, AIRE, KDM4B, HIVEP3, HIVEP1, NCOR2, PBX4	213	2601	13528	1.22091	1	0.856306	79.087
GOTERM_BP_FAT	GO:0045624~positive regulation of T-helper cell differentiation	2	0.643087	0.0904355	HLX, RARA	213	6	13528	21.1706	1	0.857182	79.6045
GOTERM_BP_FAT	GO:0048484~enteric nervous system development	2	0.643087	0.0904355	NTF3, HLX	213	6	13528	21.1706	1	0.857182	79.6045
GOTERM_BP_FAT	GO:0045628~regulation of T-helper 2 cell differentiation	2	0.643087	0.0904355	HLX, RARA	213	6	13528	21.1706	1	0.857182	79.6045
GOTERM_BP_FAT	GO:0048858~cell projection morphogenesis	8	2.57235	0.0905743	ACTB, NOTCH1, LAMB2, NTF3, RXRA, SEMA3B, RUNX3, MYH10	213	245	13528	2.07385	1	0.854117	79.6566
GOTERM_BP_FAT	GO:0050730~regulation of peptidyl-tyrosine phosphorylation	4	1.28617	0.0908427	PRKCZ, CLCF1, CD81, PRKCD	213	68	13528	3.73598	1	0.851489	79.757
GOTERM_BP_FAT	GO:0031099~regeneration	4	1.28617	0.0939281	NOTCH1, LAMB2, PAX7, RXRA	213	69	13528	3.68184	1	0.857879	80.879
GOTERM_BP_FAT	GO:0032526~response to retinoic acid	3	0.96463	0.094069	RARG, RXRA, RARA	213	33	13528	5.77379	1	0.854941	80.9288
GOTERM_BP_FAT	GO:0007568~aging	5	1.60772	0.094444	LRP1, ZMIZ1, RXRA, NOS3, PRKCD	213	110	13528	2.8869	1	0.85275	81.0608
GOTERM_BP_FAT	GO:0032989~cellular component morphogenesis	11	3.53698	0.0953992	ACTB, KRT19, NOTCH1, LAMB2, NTF3, RXRA, LEF1, SEMA3B, RUNX3, MYH10, CDH23	213	397	13528	1.75977	1	0.852396	81.393
GOTERM_BP_FAT	GO:0008406~gonad development	5	1.60772	0.0992614	AMH, WNT4, CCND2, NOS3, BIK	213	112	13528	2.83535	1	0.860777	82.6816
GOTERM_BP_FAT	GO:0008219~cell death	17	5.46624	0.0998813	STEAP3, MUC2, PTPN6, ARHGEF17, RTKN, TRIO, CXCR2, ITPR1, MCF2L, ATXN1, LCK, PLEKHG5, BRE, CYFIP2, CTSD, BIK, PEG3, ZIM2	213	719	13528	1.50167	1	0.859402	82.8804
