# Supplementary material for: Analysis of epigenetic changes in survivors of preterm birth reveals the effect of gestational age and evidence for a long term legacy
Source: Genome Med. 2013 Oct 18;5(10):96. doi: 10.1186/gm500 (PMC3978871; doi:10.1186/gm500)
Supplement: Additional file 9: Table S8 — Combined preterm birth differentially methylated probes (DMPs): 109 significant combined preterm birth DMPs with adjusted P < 0.05 using birth and 18 year samples. False discovery rate (FDR)-adjusted and nominal birth and 18-year P-values are shown. [file gm500-S9.xlsx]

## Sheet: Combined PTB-DMP
ID	P.Value	adj.P.Val	Nominal P.Value-18-years	Nominal P.Value-BIRTH	UCSC_RefGene_Name	UCSC_RefGene_Group	Relation_to_UCSC_CpG_Island	deltabetaB	DeltaBeta18
cg13392957	1.36609e-05	1.63631e-05	4.568e-05	0.0194433			Island	0.0851255	0.112434
cg20245116	8.39475e-07	3.72538e-06	0.000104798	0.000385864	PCSK9	Body		0.176663	0.241916
cg18993481	2.80515e-05	2.83112e-05	0.000318727	0.00930562	LOC647946	TSS1500		0.0250177	0.0363592
cg14560430	4.64297e-06	1.03282e-05	0.000335538	0.00108469	TRIM71	Body	Island	0.147686	0.130147
cg03421616	7.61369e-07	3.72538e-06	0.000351394	0.000104433	COL25A1;COL25A1	Body;Body		0.0252007	0.0232703
cg19132726	1.11161e-05	1.46334e-05	0.000732231	0.00151427				-0.108154	-0.120569
cg13592247	3.9101e-07	2.50707e-06	0.0012797	1.08334e-05			S_Shore	0.0828116	0.0472348
cg20370184	8.72236e-06	1.28478e-05	0.00156694	0.000528854	SLC44A4	Body		0.305982	0.231815
cg18806716	6.38423e-07	3.66253e-06	0.00172719	1.50862e-05	MAP3K8	TSS1500	N_Shore	-0.237295	-0.143897		Not validated
cg15270235	3.91425e-06	9.69666e-06	0.00185045	0.000157746			S_Shore	0.177931	0.145565	EGR-1 site	Validated
cg04646842	1.72593e-05	1.90026e-05	0.00243635	0.000798138	GPC6	Body		0.14941	0.124811
cg25110423	1.51219e-05	1.7279e-05	0.00252647	0.000650026	NFYA;NFYA;LOC221442	3'UTR;3'UTR;TSS200	Island	0.181454	0.128379
cg23245007	2.01016e-06	6.26021e-06	0.0050462	2.07791e-05			S_Shore	0.260112	0.153967	EGR-1 site	Validated
cg17945560	1.33508e-05	1.6229e-05	0.00722322	0.000173889	TINAGL1	3'UTR	Island	0.0919759	0.0746946		Validated
cg14553881	6.68708e-06	1.15697e-05	0.00757141	6.52258e-05			Island	0.184159	0.0908099
cg05415606	6.6049e-06	1.15697e-05	0.0115044	3.84366e-05	C2orf58	TSS1500		0.133868	0.0853729
cg27466845	5.86482e-06	1.15697e-05	0.0133382	2.71062e-05	NRXN2;NRXN2;NRXN2	Body;Body;Body	Island	0.232392	0.130107
cg12912981	2.82053e-06	7.88303e-06	0.0136203	9.63599e-06				0.0811746	0.0386607
cg14557185	5.79606e-07	3.50983e-06	0.015568	8.93761e-07	WWTR1;WWTR1;WWTR1	Body;Body;Body	Island	0.239309	0.14974
cg02291365	1.0987e-06	4.12958e-06	0.0188871	1.6815e-06			N_Shelf	-0.391056	-0.117214
cg20451566	1.52182e-05	1.7279e-05	0.0213961	5.42376e-05	GTSF1	TSS200		0.179435	0.107542
cg16378063	1.14366e-06	4.15528e-06	0.0218635	1.4546e-06				0.20114	0.0836654
cg15043384	1.61891e-06	5.38482e-06	0.0310508	1.443e-06	WWTR1;WWTR1;WWTR1	Body;Body;Body	Island	0.22053	0.0782368
cg05262829	7.73237e-06	1.22149e-05	0.0335337	1.15148e-05	ITPKB	Body	N_Shelf	-0.174125	-0.0684854
cg21081878	6.6292e-06	1.15697e-05	0.0346647	8.86143e-06	HLCS	5'UTR	N_Shelf	-0.169327	-0.0703164
cg07788865	1.10434e-05	1.46334e-05	0.0442538	1.26955e-05				-0.178008	-0.0449593
cg09648727	2.29336e-06	6.66763e-06	0.0456931	1.33316e-06			S_Shore	0.199953	0.0934947
cg07835443	9.67345e-11	1.05441e-08	0.0525591	9.89614e-13	C16orf55	Body	Island	-0.399629	-0.0735289
cg18082788	1.30615e-05	1.61784e-05	0.0542559	1.18644e-05	ZC3H12D	TSS200		-0.218563	-0.0603976
cg01118348	2.75499e-05	2.80649e-05	0.0563414	3.1883e-05			N_Shelf	0.109612	0.0517671
cg08274637	9.07718e-07	3.72538e-06	0.0582683	2.48622e-07	DLEU7	TSS200	Island	0.269153	0.0754987
cg00466249	7.11759e-06	1.19357e-05	0.0586877	4.4828e-06	SLC38A10;SLC38A10	TSS1500;TSS1500	S_Shore	-0.144203	-0.0692964
cg03818303	1.47643e-05	1.71407e-05	0.0644955	1.08246e-05	KCNMB3;KCNMB3	TSS200;TSS200		0.235668	0.0820983
cg00252781	8.08952e-06	1.25965e-05	0.0676198	4.30559e-06	C1orf125;C1orf125	TSS1500;TSS200	N_Shore	-0.194659	-0.0422881
cg00834923	6.39017e-06	1.15697e-05	0.0689589	2.99212e-06			N_Shore	-0.147512	-0.0501667
cg15375321	1.34001e-05	1.6229e-05	0.0713261	8.06899e-06			N_Shelf	0.187487	0.0616627
cg14499274	2.23185e-06	6.66763e-06	0.0764671	5.72892e-07	VAV2;VAV2	Body;Body		0.266128	0.0819896
cg19136673	5.69324e-08	5.665e-07	0.0846313	2.81249e-09	PSMB8;TAP1	TSS1500;3'UTR	S_Shore	-0.260257	-0.0279148
cg18951352	6.39087e-08	5.665e-07	0.0853797	3.25497e-09	ZC3H12D;ZC3H12D	5'UTR;1stExon		-0.324115	-0.0574779
cg13502125	6.2567e-06	1.15697e-05	0.0861897	2.02511e-06			Island	0.255842	0.079223
cg16725984	1.90768e-08	4.15874e-07	0.0888699	5.71339e-10	C16orf55	Body	Island	-0.201742	-0.0733004
cg13347910	8.3309e-08	6.4862e-07	0.089385	4.36167e-09	GCNT2;GCNT2	TSS200;Body		0.289379	0.0313746
cg18327586	1.4706e-05	1.71407e-05	0.0917658	6.1326e-06	GMEB2	5'UTR	N_Shelf	0.177654	0.0637896
cg10570754	3.0412e-06	8.08514e-06	0.0926517	6.46021e-07	NTF3	Body		0.160818	0.0381685
cg06895124	7.10292e-06	1.19357e-05	0.102539	1.81291e-06	EIF2C2;EIF2C2	Body;Body		0.181872	0.0504338
cg13597417	9.20582e-07	3.72538e-06	0.10364	1.8669e-12	LGALS9C	Body		-0.167777	0.01567
cg20239639	3.58618e-05	3.58618e-05	0.106513	1.69658e-05	LCK;LCK	5'UTR;TSS1500	N_Shore	-0.131669	-0.0410832
cg27072575	2.02209e-05	2.11931e-05	0.106968	7.464e-06	LOC146880;LOC146880	TSS1500;TSS1500	S_Shore	0.0947856	0.0272807
cg25685510	1.47818e-05	1.71407e-05	0.107672	4.7281e-06	TECR	Body		0.119859	0.0311855
cg10714639	2.90887e-06	7.92666e-06	0.114268	4.2343e-07	HMHA1	Body	S_Shore	-0.397363	-0.0373494
cg09554443	5.48403e-06	1.12785e-05	0.115799	1.0181e-06	CD247;CD247;CD247;CD247	1stExon;5'UTR;1stExon;5'UTR		-0.209416	-0.0524752
cg05346286	1.0953e-05	1.46334e-05	0.130762	2.20131e-06	FLJ42875	Body	Island	0.249809	0.0619729
cg16912563	3.26898e-08	5.09027e-07	0.137212	5.6985e-10			Island	0.221293	0.0231072
cg05618807	9.03135e-06	1.31256e-05	0.138333	1.51162e-06			Island	0.148022	0.0304416
cg04388548	1.13812e-05	1.47684e-05	0.143071	1.97876e-06				-0.186681	-0.0587198
cg13136655	5.25499e-06	1.12313e-05	0.150132	6.01567e-07	ZC3H12D;ZC3H12D	5'UTR;1stExon		-0.294915	-0.05917
cg26316599	9.3265e-06	1.33402e-05	0.162404	1.17931e-06	ATP6V0E1	3'UTR		0.147706	0.0496997
cg10444683	4.13356e-06	1.00124e-05	0.184012	2.91002e-07	PRDM2;PRDM2	Body;Body		0.218585	0.0488651
cg16705546	3.318e-07	2.41108e-06	0.189924	7.7509e-09	IRF8	Body	S_Shelf	-0.28337	-0.0519399
cg06191390	1.6545e-05	1.85918e-05	0.213002	1.59195e-06	SFXN5	TSS1500	S_Shore	0.0942341	0.024195
cg16060369	3.3886e-06	8.58971e-06	0.215799	1.60087e-07	RASGEF1A	Body	S_Shore	0.171765	0.0379896
cg07212747	1.75768e-05	1.91587e-05	0.237672	1.39256e-06	HMOX2;HMOX2;HMOX2	5'UTR;5'UTR;5'UTR		-0.147003	-0.0208036
cg16755922	7.72012e-06	1.22149e-05	0.23924	4.20895e-07	FOXK2	Body	S_Shelf	0.10122	0.0213085
cg24387542	6.75642e-08	5.665e-07	0.245797	2.86087e-13	LGALS9B	Body		-0.165849	0.0106143
cg19699893	8.40895e-06	1.28478e-05	0.24775	4.42542e-07	LPPR2;LPPR2	Body;Body	Island	0.0911948	0.00639198
cg01515508	1.08398e-05	1.46334e-05	0.249215	6.29574e-07	CASZ1;CASZ1	Body;Body	S_Shelf	0.165355	0.00745419
cg13492133	5.36295e-06	1.12416e-05	0.25951	2.10737e-07	SMG7;SMG7;SMG7	Body;Body;Body		0.202981	0.0201398
cg07484739	7.70121e-06	1.22149e-05	0.268391	3.29534e-07			S_Shore	-0.25719	-0.0410086
cg19006050	8.68346e-06	1.28478e-05	0.275679	3.69704e-07				0.216069	0.0149414
cg16356456	9.04769e-07	3.72538e-06	0.293698	1.28986e-08	CLIP2;CLIP2	5'UTR;5'UTR	Island	-0.199241	-0.0198378
cg14899408	8.4876e-06	1.28478e-05	0.30294	2.91282e-07	FXYD2	TSS200		-0.273472	-0.0451304
cg02671819	1.97936e-05	2.09466e-05	0.314132	9.11919e-07	LOC146880;LOC146880	TSS1500;TSS1500	S_Shore	0.139991	0.025235
cg13359765	9.44043e-07	3.72538e-06	0.330822	1.04979e-08	SLC35F3	Body	S_Shore	0.183533	0.0307723
cg03254336	2.31329e-05	2.37876e-05	0.336829	9.76971e-07				0.148553	0.0195364
cg12237784	1.67077e-06	5.38482e-06	0.339329	2.21728e-08	GCK;GCK;GCK	Body;Body;Body	S_Shore	0.120432	0.00847564
cg03183540	2.3245e-06	6.66763e-06	0.348298	3.33419e-08				0.287942	0.0267227
cg15911153	4.2696e-06	1.01171e-05	0.384932	6.25971e-08	LOC389333;LOC389333	1stExon;5'UTR	Island	0.14425	0.0062222
cg15821544	1.20008e-05	1.53892e-05	0.393054	2.62805e-07			S_Shore	0.0749351	0.0141403
cg01765653	3.31436e-06	8.58971e-06	0.398373	4.01326e-08	GABBR1;GABBR1	Body;Body	N_Shore	0.233982	0.0297553
cg08326019	3.59682e-07	2.45034e-06	0.39961	1.74841e-09	LPPR2;LPPR2	Body;Body	Island	0.370948	0.0106333
cg08943494	5.52781e-08	5.665e-07	0.440539	7.50282e-13	PRR5L;PRR5L;PRR5L;PRR5L;PRR5L	5'UTR;5'UTR;1stExon;5'UTR;Body		-0.250944	0.018851
cg27140633	4.47694e-06	1.01664e-05	0.442847	4.73777e-08			Island	0.215906	0.0158654
cg12991385	2.12893e-05	2.21003e-05	0.492477	3.41171e-07	GABBR1;GABBR1	Body;Body	N_Shore	0.196026	0.0228359
cg22486630	1.11428e-05	1.46334e-05	0.517752	1.16566e-07	LPPR2;LPPR2	Body;Body	Island	0.136156	0.00479528
cg11541486	4.9397e-06	1.07685e-05	0.52593	3.46625e-08	BTBD17	TSS200	S_Shore	0.122692	0.0171708
cg12001120	4.37006e-06	1.01348e-05	0.531178	2.83105e-08	WNT10A	Body	S_Shelf	0.173663	0.00935717
cg26153054	6.63013e-06	1.15697e-05	0.534502	5.05582e-08			Island	0.274469	0.0213347
cg02753354	2.05089e-10	1.11774e-08	0.548987	3.90776e-14	HMHA1	Body	Island	-0.365781	-0.00928973
cg05283597	3.2288e-08	5.09027e-07	0.602858	2.2376e-11	ITIH1;ITIH1	TSS200;Body		-0.203663	-0.0176814
cg13588403	1.22393e-05	1.55064e-05	0.631161	7.58272e-08	DPF3	Body		0.301891	0.0200459
cg26767614	1.703e-05	1.89415e-05	0.637921	1.186e-07	NFIX	Body	Island	0.244981	0.00779343
cg17230773	9.42378e-06	1.33402e-05	0.659771	4.54025e-08			N_Shore	-0.254804	-0.0155345
cg17133774	1.25901e-08	3.43079e-07	0.673119	4.66116e-12	CHD5	Body	N_Shelf	-0.34933	-0.00435331
cg16767506	1.67967e-06	5.38482e-06	0.709226	3.10127e-09			N_Shore	-0.231517	-0.0066701
cg00587301	6.0118e-06	1.15697e-05	0.715128	1.58812e-09			N_Shore	-0.193409	0.00674673
cg07638500	1.94523e-05	2.09466e-05	0.718902	9.89691e-08	MYLK;MYLK;MYLK;MYLK	Body;Body;Body;Body		0.156844	0.0109819
cg27113548	1.64262e-06	5.38482e-06	0.801391	3.75382e-10				-0.165194	0.0134407
cg06730678	6.15091e-08	5.665e-07	0.802469	4.46292e-12	VWF	Body	Island	0.138734	-0.0034126
cg15030415	1.97415e-05	2.09466e-05	0.850996	5.65236e-08	RAP1GAP2;RAP1GAP2	Body;Body		-0.144446	-0.0102335
cg17243628	1.23767e-05	1.55064e-05	0.859233	2.76818e-08	SLC2A5	Body	Island	0.164745	0.00621258
cg17924072	3.40808e-09	1.23827e-07	0.887288	3.53151e-13	HMHA1	Body	Island	-0.364815	-0.00207672
cg08435674	7.8888e-07	3.72538e-06	0.888707	4.96626e-10				0.310856	-0.00355116
cg23820816	6.5108e-06	1.15697e-05	0.89157	9.56285e-09	TRIM2;TRIM2	TSS200;5'UTR		0.258127	0.0013555
cg19617213	4.86585e-08	5.665e-07	0.902166	1.07544e-11	HMHA1	Body	Island	-0.237301	-0.00106728
cg01091117	6.48764e-06	1.15697e-05	0.915816	8.58289e-09	PTGER4	Body	S_Shore	-0.154476	-0.00190312
cg08282819	9.56979e-07	3.72538e-06	0.971334	3.62443e-10	IL21R;IL21R;IL21R	TSS1500;5'UTR;5'UTR		-0.288695	0.000102499
cg20139800	9.46378e-07	3.72538e-06	0.98457	4.28508e-10	GABBR1;GABBR1	Body;Body	N_Shore	0.198498	0.00229445
cg21644740	1.07126e-05	1.46334e-05	0.991051	1.18989e-08	GABBR1;GABBR1	Body;Body	N_Shore	0.266508	-0.00142968
cg26047066	7.552e-06	1.22149e-05	0.993486	7.68449e-09			Island	0.352266	-0.00326399
	Data from combined analysis		Data from 18-year samples only	Data from birth samples only
